# Supplementary material for: Genomic signals of ecogeographic adaptation in a wild relative are associated with improved wheat performance under drought stress
Source: Genome Biol. 2025 Feb 21;26:35. doi: 10.1186/s13059-025-03500-1 (PMC11844086; doi:10.1186/s13059-025-03500-1)
Supplement: Supplementary file 4 — Additional File 4: Table S3. SNPs showing the highest correlation with ecogeographic variables in Ae. tauschii population. [file 13059_2025_3500_MOESM4_ESM.xlsx]

## Sheet: RDA_sign_SNPs
Table S3. SNPs showing the highest correlation with ecogeographic varables in Ae. tauschii population.
axis	snp	loading	lon	lat	alt	bio1	bio2	bio3	bio4	bio5	bio6	bio7	bio8	bio9	bio10	bio11	bio12	bio13	bio14	bio15	bio16	bio17	bio18	bio19	tmax_1	tmax_2	tmax_3	tmax_4	tmax_5	tmax_6	tmax_7	tmax_8	tmax_9	tmax_10	tmax_11	tmax_12	tmin_1	tmin_2	tmin_3	tmin_4	tmin_5	tmin_6	tmin_7	tmin_8	tmin_9	tmin_10	tmin_11	tmin_12	prec_1
1	chr1D_391205	-0.106361	0.0824401	-0.149635	-0.251615	0.274351	-0.0447346	0.135617	-0.280307	0.166529	0.334972	-0.197065	0.170714	-0.0527511	0.193216	0.316889	0.0823779	0.071393	0.23228	-0.0304832	0.0679126	0.19955	0.137648	0.0436173	0.29337	0.276411	0.217043	0.147227	0.173281	0.113248	0.0102675	0.0397458	0.0948535	0.22606	0.305676	0.293134	0.319012	0.325621	0.284889	0.226345	0.270821	0.233337	0.228203	0.244432	0.264207	0.295626	0.3198	0.299664	0.0164649
1	chr1D_3530390	-0.0875509	-0.123779	-0.0537014	-0.159515	0.1054	-0.251736	-0.0902312	-0.268607	-0.0390495	0.267527	-0.312113	0.0278121	0.036922	0.0207954	0.175828	0.28036	0.222382	0.245097	-0.132011	0.227728	0.230867	0.0921523	0.268759	0.152243	0.100344	-0.0310335	-0.131144	-0.0758803	-0.151679	-0.229314	-0.174464	-0.100598	0.0682188	0.164502	0.138672	0.231539	0.183277	0.106846	0.0423451	0.115522	0.0616536	0.0815994	0.152447	0.228426	0.291085	0.300991	0.23502	0.231946
1	chr1D_3648248	-0.0857907	-0.067824	0.02376	-0.391319	0.198116	-0.362136	-0.099404	-0.500854	-0.0574036	0.430216	-0.497066	0.305402	-0.134124	0.0465094	0.332649	0.506206	0.50085	0.560639	-0.130644	0.472584	0.551061	0.461441	0.271271	0.341037	0.252762	0.0934264	0.0176607	-0.0241806	-0.0462034	-0.138361	-0.090657	-0.0475801	0.12137	0.296854	0.327289	0.411612	0.352897	0.253998	0.198287	0.187401	0.170986	0.166569	0.251383	0.342053	0.416533	0.471686	0.424946	0.359554
1	chr1D_5172171	-0.0989545	-0.0550576	-0.1171	-0.396236	0.313289	-0.317628	-0.00818746	-0.530446	0.0631403	0.529441	-0.491396	0.337608	0.105354	0.15629	0.431955	0.385399	0.31476	0.486668	-0.215823	0.31774	0.470598	0.335739	0.279883	0.458689	0.396806	0.197558	0.0489841	0.0859344	-0.0298004	-0.160372	-0.0717051	0.0211038	0.281563	0.411461	0.443098	0.502793	0.447934	0.337035	0.244407	0.335616	0.224346	0.248764	0.342741	0.423589	0.519003	0.519894	0.515775	0.348251
1	chr1D_5248702	-0.110218	-0.019907	-0.101918	-0.387009	0.361119	-0.199255	0.0460385	-0.399422	0.168242	0.482769	-0.348552	0.272036	0.201286	0.248143	0.429042	0.077701	0.0197786	0.255949	-0.211667	0.0306465	0.240414	0.170921	0.0257602	0.442829	0.423075	0.287485	0.16941	0.230483	0.123514	0.00903483	0.113087	0.151269	0.353419	0.426523	0.442544	0.463794	0.447218	0.357277	0.289388	0.404006	0.31065	0.3191	0.40319	0.425503	0.502663	0.488648	0.484292	0.10616
1	chr1D_7028462	-0.094721	-0.0956241	-0.106462	-0.218744	0.199271	-0.21602	-0.0463666	-0.313023	0.0417717	0.318892	-0.292613	0.168395	0.109099	0.103787	0.26133	0.194418	0.15941	0.245097	-0.136097	0.15499	0.252909	0.196795	0.116889	0.272418	0.251216	0.148498	0.0550197	0.0943294	0.0329102	-0.0443174	0.0522832	0.088693	0.240863	0.279156	0.279109	0.303369	0.278407	0.201323	0.147964	0.202302	0.143042	0.144054	0.243798	0.276086	0.364844	0.341835	0.322496	0.186869
1	chr1D_7029310	-0.0701882	0.136838	-0.00662882	-0.28931	0.245563	-0.171208	0.0551566	-0.361184	0.0832841	0.378539	-0.317037	0.252156	0.0298157	0.143057	0.319459	-0.00822637	-0.0727822	0.199816	-0.213148	-0.0564586	0.198848	0.141951	-0.0516326	0.332007	0.311537	0.19732	0.136644	0.162299	0.065999	-0.0455241	0.0087656	0.0294162	0.189062	0.258801	0.313919	0.327674	0.323603	0.25917	0.221936	0.309911	0.226917	0.215932	0.25275	0.264262	0.300802	0.298322	0.333519	0.0630342
1	chr1D_7042536	-0.0701882	0.136838	-0.00662882	-0.28931	0.245563	-0.171208	0.0551566	-0.361184	0.0832841	0.378539	-0.317037	0.252156	0.0298157	0.143057	0.319459	-0.00822637	-0.0727822	0.199816	-0.213148	-0.0564586	0.198848	0.141951	-0.0516326	0.332007	0.311537	0.19732	0.136644	0.162299	0.065999	-0.0455241	0.0087656	0.0294162	0.189062	0.258801	0.313919	0.327674	0.323603	0.25917	0.221936	0.309911	0.226917	0.215932	0.25275	0.264262	0.300802	0.298322	0.333519	0.0630342
1	chr1D_7223885	-0.0836336	-0.162072	0.103924	-0.0829111	-0.027372	-0.421675	-0.29877	-0.298076	-0.217935	0.207528	-0.410864	0.110118	-0.162279	-0.130002	0.0715282	0.1235	0.0241554	0.177902	-0.238398	0.0452462	0.181453	0.126677	0.00621551	0.0952856	0.0398126	-0.0885406	-0.157829	-0.140604	-0.2049	-0.286937	-0.24386	-0.224894	-0.0738734	0.0276262	0.0835133	0.151294	0.0997981	0.00214908	-0.0515281	0.0335916	-0.0210775	-0.0125761	0.0491392	0.108387	0.163741	0.163756	0.158425	0.056884
1	chr1D_8152619	-0.069813	0.228589	-0.223384	-0.1446	0.192146	-0.0397258	0.113324	-0.325115	0.0995198	0.269656	-0.1897	0.174471	-0.0735183	0.10081	0.25574	0.0437412	0.11154	0.202523	0.0643466	0.0815035	0.206202	0.197027	-0.023299	0.243152	0.224674	0.201659	0.138742	0.120351	0.0733719	-0.0538209	-0.0531402	-0.0211342	0.132299	0.238939	0.272053	0.200406	0.232412	0.222374	0.173125	0.149338	0.100162	0.0489982	0.0637889	0.0779505	0.132768	0.184792	0.213278	0.0353583
1	chr1D_9365445	-0.096133	0.330285	-0.148023	-0.385223	0.37488	0.019152	0.22407	-0.322132	0.286833	0.415283	-0.172028	0.25697	0.0926224	0.300219	0.415196	0.0729871	0.152788	0.299878	0.0543482	0.122047	0.276867	0.231249	-0.00485931	0.389686	0.37809	0.326843	0.27561	0.280481	0.2185	0.0793049	0.100449	0.129609	0.279996	0.366068	0.38165	0.365019	0.397875	0.383959	0.354639	0.355598	0.304627	0.253113	0.264051	0.265004	0.310647	0.347377	0.367146	0.0666094
1	chr1D_9488180	-0.0978003	0.327102	-0.155127	-0.381711	0.377675	0.0194376	0.221645	-0.318828	0.289894	0.414876	-0.168854	0.246904	0.0971365	0.304046	0.416121	0.0657045	0.145995	0.292163	0.0561659	0.114943	0.268878	0.224287	-0.0084736	0.390426	0.381253	0.331117	0.280615	0.288626	0.225405	0.086208	0.110757	0.137556	0.289592	0.369739	0.384793	0.364218	0.399013	0.385078	0.35584	0.360099	0.30837	0.254898	0.270177	0.269195	0.317965	0.350313	0.36911	0.0646171
1	chr1D_11707866	-0.0862094	-0.057618	0.124499	-0.345125	0.183872	-0.283357	-0.0796498	-0.379135	-0.0101101	0.366452	-0.388513	0.33331	-0.305826	0.0736493	0.280527	0.263016	0.18647	0.485992	-0.236924	0.191695	0.452251	0.451957	0.0634494	0.283537	0.223106	0.102551	0.0699585	0.0295561	-0.0283428	-0.110221	-0.0855296	-0.0541651	0.0806945	0.231239	0.267422	0.35087	0.31524	0.237243	0.206791	0.248279	0.210523	0.216484	0.260364	0.31937	0.351563	0.396645	0.356385	0.0902614
1	chr1D_12326671	-0.101603	-0.0117949	-0.0255988	-0.406371	0.297546	-0.303102	-0.0362421	-0.470453	0.0697919	0.493569	-0.448272	0.397981	-0.113775	0.158078	0.396438	0.274368	0.167574	0.493902	-0.253711	0.188806	0.467082	0.325289	0.156154	0.445148	0.387145	0.212508	0.0924164	0.11515	-0.0108078	-0.135855	-0.0760496	-0.00836629	0.238607	0.378063	0.430575	0.478963	0.446989	0.353521	0.271822	0.372628	0.256661	0.274449	0.339822	0.402369	0.480903	0.497142	0.491234	0.216833
1	chr1D_12927646	-0.0745744	-0.0524529	0.0590487	-0.320385	0.183654	-0.227857	-0.0328088	-0.338557	0.0175122	0.33362	-0.329678	0.269688	-0.23295	0.0883555	0.264654	0.28382	0.187782	0.495198	-0.255372	0.189556	0.474132	0.353592	0.135222	0.303593	0.247544	0.125307	0.0511711	0.0444183	-0.0396684	-0.113257	-0.0812806	-0.0257576	0.125196	0.253922	0.2958	0.347247	0.314819	0.250624	0.198406	0.241583	0.181362	0.187932	0.236943	0.309018	0.354371	0.388381	0.367483	0.169859
1	chr1D_12934733	-0.0745744	-0.0524529	0.0590487	-0.320385	0.183654	-0.227857	-0.0328088	-0.338557	0.0175122	0.33362	-0.329678	0.269688	-0.23295	0.0883555	0.264654	0.28382	0.187782	0.495198	-0.255372	0.189556	0.474132	0.353592	0.135222	0.303593	0.247544	0.125307	0.0511711	0.0444183	-0.0396684	-0.113257	-0.0812806	-0.0257576	0.125196	0.253922	0.2958	0.347247	0.314819	0.250624	0.198406	0.241583	0.181362	0.187932	0.236943	0.309018	0.354371	0.388381	0.367483	0.169859
1	chr1D_12953108	-0.0745744	-0.0524529	0.0590487	-0.320385	0.183654	-0.227857	-0.0328088	-0.338557	0.0175122	0.33362	-0.329678	0.269688	-0.23295	0.0883555	0.264654	0.28382	0.187782	0.495198	-0.255372	0.189556	0.474132	0.353592	0.135222	0.303593	0.247544	0.125307	0.0511711	0.0444183	-0.0396684	-0.113257	-0.0812806	-0.0257576	0.125196	0.253922	0.2958	0.347247	0.314819	0.250624	0.198406	0.241583	0.181362	0.187932	0.236943	0.309018	0.354371	0.388381	0.367483	0.169859
1	chr1D_12983243	-0.0745744	-0.0524529	0.0590487	-0.320385	0.183654	-0.227857	-0.0328088	-0.338557	0.0175122	0.33362	-0.329678	0.269688	-0.23295	0.0883555	0.264654	0.28382	0.187782	0.495198	-0.255372	0.189556	0.474132	0.353592	0.135222	0.303593	0.247544	0.125307	0.0511711	0.0444183	-0.0396684	-0.113257	-0.0812806	-0.0257576	0.125196	0.253922	0.2958	0.347247	0.314819	0.250624	0.198406	0.241583	0.181362	0.187932	0.236943	0.309018	0.354371	0.388381	0.367483	0.169859
1	chr1D_12988687	-0.0745744	-0.0524529	0.0590487	-0.320385	0.183654	-0.227857	-0.0328088	-0.338557	0.0175122	0.33362	-0.329678	0.269688	-0.23295	0.0883555	0.264654	0.28382	0.187782	0.495198	-0.255372	0.189556	0.474132	0.353592	0.135222	0.303593	0.247544	0.125307	0.0511711	0.0444183	-0.0396684	-0.113257	-0.0812806	-0.0257576	0.125196	0.253922	0.2958	0.347247	0.314819	0.250624	0.198406	0.241583	0.181362	0.187932	0.236943	0.309018	0.354371	0.388381	0.367483	0.169859
1	chr1D_13778083	-0.15842	-0.141784	-0.0460579	-0.345199	0.240464	-0.395433	-0.0802781	-0.551032	-0.0382686	0.500126	-0.552242	0.25321	-0.0667352	0.0690286	0.376354	0.354941	0.29317	0.452279	-0.22044	0.289978	0.434737	0.35819	0.194619	0.36952	0.306298	0.120008	0.00278647	0.0296869	-0.0698374	-0.203622	-0.105091	-0.0411929	0.20251	0.354295	0.356101	0.456911	0.40487	0.26896	0.179086	0.268649	0.197348	0.204992	0.323364	0.404975	0.504509	0.528973	0.462558	0.243997
1	chr1D_14117364	-0.169314	-0.149872	-0.0255938	-0.385144	0.26054	-0.424501	-0.0917128	-0.581783	-0.0367803	0.536088	-0.588138	0.314431	-0.14273	0.0804664	0.402806	0.384641	0.296034	0.538325	-0.261033	0.301832	0.507171	0.426403	0.205354	0.406078	0.333182	0.127725	0.0030257	0.0301356	-0.0876138	-0.233	-0.135164	-0.0642083	0.208196	0.378157	0.392638	0.495608	0.441322	0.293429	0.196598	0.305243	0.213094	0.223749	0.345721	0.432672	0.543629	0.569475	0.503981	0.259748
1	chr1D_14168318	-0.169314	-0.149872	-0.0255938	-0.385144	0.26054	-0.424501	-0.0917128	-0.581783	-0.0367803	0.536088	-0.588138	0.314431	-0.14273	0.0804664	0.402806	0.384641	0.296034	0.538325	-0.261033	0.301832	0.507171	0.426403	0.205354	0.406078	0.333182	0.127725	0.0030257	0.0301356	-0.0876138	-0.233	-0.135164	-0.0642083	0.208196	0.378157	0.392638	0.495608	0.441322	0.293429	0.196598	0.305243	0.213094	0.223749	0.345721	0.432672	0.543629	0.569475	0.503981	0.259748
1	chr1D_14378420	-0.169314	-0.149872	-0.0255938	-0.385144	0.26054	-0.424501	-0.0917128	-0.581783	-0.0367803	0.536088	-0.588138	0.314431	-0.14273	0.0804664	0.402806	0.384641	0.296034	0.538325	-0.261033	0.301832	0.507171	0.426403	0.205354	0.406078	0.333182	0.127725	0.0030257	0.0301356	-0.0876138	-0.233	-0.135164	-0.0642083	0.208196	0.378157	0.392638	0.495608	0.441322	0.293429	0.196598	0.305243	0.213094	0.223749	0.345721	0.432672	0.543629	0.569475	0.503981	0.259748
1	chr1D_14435188	-0.169314	-0.149872	-0.0255938	-0.385144	0.26054	-0.424501	-0.0917128	-0.581783	-0.0367803	0.536088	-0.588138	0.314431	-0.14273	0.0804664	0.402806	0.384641	0.296034	0.538325	-0.261033	0.301832	0.507171	0.426403	0.205354	0.406078	0.333182	0.127725	0.0030257	0.0301356	-0.0876138	-0.233	-0.135164	-0.0642083	0.208196	0.378157	0.392638	0.495608	0.441322	0.293429	0.196598	0.305243	0.213094	0.223749	0.345721	0.432672	0.543629	0.569475	0.503981	0.259748
1	chr1D_14448600	-0.169314	-0.149872	-0.0255938	-0.385144	0.26054	-0.424501	-0.0917128	-0.581783	-0.0367803	0.536088	-0.588138	0.314431	-0.14273	0.0804664	0.402806	0.384641	0.296034	0.538325	-0.261033	0.301832	0.507171	0.426403	0.205354	0.406078	0.333182	0.127725	0.0030257	0.0301356	-0.0876138	-0.233	-0.135164	-0.0642083	0.208196	0.378157	0.392638	0.495608	0.441322	0.293429	0.196598	0.305243	0.213094	0.223749	0.345721	0.432672	0.543629	0.569475	0.503981	0.259748
1	chr1D_14491504	-0.169314	-0.149872	-0.0255938	-0.385144	0.26054	-0.424501	-0.0917128	-0.581783	-0.0367803	0.536088	-0.588138	0.314431	-0.14273	0.0804664	0.402806	0.384641	0.296034	0.538325	-0.261033	0.301832	0.507171	0.426403	0.205354	0.406078	0.333182	0.127725	0.0030257	0.0301356	-0.0876138	-0.233	-0.135164	-0.0642083	0.208196	0.378157	0.392638	0.495608	0.441322	0.293429	0.196598	0.305243	0.213094	0.223749	0.345721	0.432672	0.543629	0.569475	0.503981	0.259748
1	chr1D_14679617	-0.0710118	-0.0342329	0.00720256	-0.315614	0.215068	-0.244438	-0.0385042	-0.361729	0.032407	0.373055	-0.357114	0.265242	-0.059208	0.114522	0.303901	0.266667	0.219356	0.402143	-0.16229	0.216092	0.378293	0.360894	0.118538	0.318158	0.266983	0.136326	0.0688686	0.0495529	-0.00944308	-0.0938172	-0.0501133	0.00137942	0.151647	0.283344	0.305482	0.371858	0.339143	0.256735	0.20732	0.237645	0.190521	0.196759	0.255983	0.322442	0.37264	0.40606	0.377314	0.173658
1	chr1D_14719581	-0.0710118	-0.0342329	0.00720256	-0.315614	0.215068	-0.244438	-0.0385042	-0.361729	0.032407	0.373055	-0.357114	0.265242	-0.059208	0.114522	0.303901	0.266667	0.219356	0.402143	-0.16229	0.216092	0.378293	0.360894	0.118538	0.318158	0.266983	0.136326	0.0688686	0.0495529	-0.00944308	-0.0938172	-0.0501133	0.00137942	0.151647	0.283344	0.305482	0.371858	0.339143	0.256735	0.20732	0.237645	0.190521	0.196759	0.255983	0.322442	0.37264	0.40606	0.377314	0.173658
1	chr1D_15036356	-0.0710118	-0.0342329	0.00720256	-0.315614	0.215068	-0.244438	-0.0385042	-0.361729	0.032407	0.373055	-0.357114	0.265242	-0.059208	0.114522	0.303901	0.266667	0.219356	0.402143	-0.16229	0.216092	0.378293	0.360894	0.118538	0.318158	0.266983	0.136326	0.0688686	0.0495529	-0.00944308	-0.0938172	-0.0501133	0.00137942	0.151647	0.283344	0.305482	0.371858	0.339143	0.256735	0.20732	0.237645	0.190521	0.196759	0.255983	0.322442	0.37264	0.40606	0.377314	0.173658
1	chr1D_15039927	-0.0710118	-0.0342329	0.00720256	-0.315614	0.215068	-0.244438	-0.0385042	-0.361729	0.032407	0.373055	-0.357114	0.265242	-0.059208	0.114522	0.303901	0.266667	0.219356	0.402143	-0.16229	0.216092	0.378293	0.360894	0.118538	0.318158	0.266983	0.136326	0.0688686	0.0495529	-0.00944308	-0.0938172	-0.0501133	0.00137942	0.151647	0.283344	0.305482	0.371858	0.339143	0.256735	0.20732	0.237645	0.190521	0.196759	0.255983	0.322442	0.37264	0.40606	0.377314	0.173658
1	chr1D_15310213	-0.135434	-0.33042	0.0776804	-0.145888	-0.0122491	-0.410607	-0.165756	-0.423367	-0.239671	0.270254	-0.495358	0.164591	-0.249648	-0.156375	0.123836	0.371911	0.253183	0.476538	-0.311156	0.259635	0.447406	0.383743	0.191012	0.142933	0.0675816	-0.126907	-0.224259	-0.190477	-0.293023	-0.368309	-0.284635	-0.226104	-0.0197682	0.128245	0.131414	0.23587	0.165903	0.0150736	-0.0683932	0.0485917	-0.0446061	-0.00949004	0.110609	0.201123	0.306552	0.334481	0.246747	0.183044
1	chr1D_15326540	-0.107256	-0.0325208	-0.0383757	-0.455367	0.32901	-0.351742	-0.0442109	-0.54398	0.0666773	0.560557	-0.520433	0.399592	-0.0922833	0.168648	0.449181	0.348305	0.237188	0.56674	-0.287104	0.256987	0.532983	0.43894	0.201	0.500678	0.430664	0.23099	0.091947	0.111779	-0.0220982	-0.162293	-0.0849145	-0.00326013	0.266607	0.428708	0.484235	0.54401	0.499194	0.390175	0.300622	0.402166	0.280754	0.300081	0.382362	0.460402	0.54549	0.564883	0.559726	0.288995
1	chr1D_15396866	-0.165054	-0.151589	-0.017821	-0.361655	0.237956	-0.415958	-0.0948137	-0.565273	-0.050548	0.509107	-0.572583	0.296479	-0.153339	0.0616925	0.378187	0.378379	0.297884	0.520572	-0.248064	0.299819	0.492424	0.417999	0.19449	0.377773	0.307887	0.113971	-0.000871467	0.0202942	-0.0877512	-0.22548	-0.132485	-0.065818	0.188665	0.352626	0.364576	0.467432	0.414611	0.272519	0.180808	0.279068	0.198507	0.206681	0.324988	0.410182	0.514774	0.541191	0.474185	0.243847
1	chr1D_15433225	-0.165054	-0.151589	-0.017821	-0.361655	0.237956	-0.415958	-0.0948137	-0.565273	-0.050548	0.509107	-0.572583	0.296479	-0.153339	0.0616925	0.378187	0.378379	0.297884	0.520572	-0.248064	0.299819	0.492424	0.417999	0.19449	0.377773	0.307887	0.113971	-0.000871467	0.0202942	-0.0877512	-0.22548	-0.132485	-0.065818	0.188665	0.352626	0.364576	0.467432	0.414611	0.272519	0.180808	0.279068	0.198507	0.206681	0.324988	0.410182	0.514774	0.541191	0.474185	0.243847
1	chr1D_15444351	-0.165054	-0.151589	-0.017821	-0.361655	0.237956	-0.415958	-0.0948137	-0.565273	-0.050548	0.509107	-0.572583	0.296479	-0.153339	0.0616925	0.378187	0.378379	0.297884	0.520572	-0.248064	0.299819	0.492424	0.417999	0.19449	0.377773	0.307887	0.113971	-0.000871467	0.0202942	-0.0877512	-0.22548	-0.132485	-0.065818	0.188665	0.352626	0.364576	0.467432	0.414611	0.272519	0.180808	0.279068	0.198507	0.206681	0.324988	0.410182	0.514774	0.541191	0.474185	0.243847
1	chr1D_15453740	-0.165054	-0.151589	-0.017821	-0.361655	0.237956	-0.415958	-0.0948137	-0.565273	-0.050548	0.509107	-0.572583	0.296479	-0.153339	0.0616925	0.378187	0.378379	0.297884	0.520572	-0.248064	0.299819	0.492424	0.417999	0.19449	0.377773	0.307887	0.113971	-0.000871467	0.0202942	-0.0877512	-0.22548	-0.132485	-0.065818	0.188665	0.352626	0.364576	0.467432	0.414611	0.272519	0.180808	0.279068	0.198507	0.206681	0.324988	0.410182	0.514774	0.541191	0.474185	0.243847
1	chr1D_15497861	-0.0811682	-0.131682	-0.077881	0.140625	-0.0765241	-0.0433623	-0.0129037	-0.034147	-0.0975299	-0.0412349	-0.0450157	-0.123836	-0.0190059	-0.102495	-0.0624877	0.0338425	0.0633306	-0.0698644	0.0590415	0.0531574	-0.0786785	-0.0361602	0.0360347	-0.101227	-0.0872852	-0.0938066	-0.104549	-0.0677453	-0.070434	-0.0974035	-0.050944	-0.0498125	-0.0185048	-0.0627827	-0.0997432	-0.0737397	-0.0816858	-0.12315	-0.148451	-0.110405	-0.101123	-0.104963	-0.0536784	-0.0575354	-0.0188522	-0.0569493	-0.0903633	0.00781464
1	chr1D_15508649	-0.0811682	-0.131682	-0.077881	0.140625	-0.0765241	-0.0433623	-0.0129037	-0.034147	-0.0975299	-0.0412349	-0.0450157	-0.123836	-0.0190059	-0.102495	-0.0624877	0.0338425	0.0633306	-0.0698644	0.0590415	0.0531574	-0.0786785	-0.0361602	0.0360347	-0.101227	-0.0872852	-0.0938066	-0.104549	-0.0677453	-0.070434	-0.0974035	-0.050944	-0.0498125	-0.0185048	-0.0627827	-0.0997432	-0.0737397	-0.0816858	-0.12315	-0.148451	-0.110405	-0.101123	-0.104963	-0.0536784	-0.0575354	-0.0188522	-0.0569493	-0.0903633	0.00781464
1	chr1D_15512427	-0.0811682	-0.131682	-0.077881	0.140625	-0.0765241	-0.0433623	-0.0129037	-0.034147	-0.0975299	-0.0412349	-0.0450157	-0.123836	-0.0190059	-0.102495	-0.0624877	0.0338425	0.0633306	-0.0698644	0.0590415	0.0531574	-0.0786785	-0.0361602	0.0360347	-0.101227	-0.0872852	-0.0938066	-0.104549	-0.0677453	-0.070434	-0.0974035	-0.050944	-0.0498125	-0.0185048	-0.0627827	-0.0997432	-0.0737397	-0.0816858	-0.12315	-0.148451	-0.110405	-0.101123	-0.104963	-0.0536784	-0.0575354	-0.0188522	-0.0569493	-0.0903633	0.00781464
1	chr1D_15517627	-0.163746	-0.151986	-0.0137409	-0.350701	0.230512	-0.405686	-0.0930573	-0.549158	-0.0499775	0.494782	-0.557239	0.288672	-0.154968	0.0591217	0.366411	0.358994	0.278785	0.507496	-0.250271	0.279432	0.480231	0.407712	0.181162	0.365645	0.298648	0.110692	-0.00126274	0.0211199	-0.0883068	-0.222054	-0.131855	-0.0653779	0.183159	0.343246	0.353462	0.454341	0.403518	0.265293	0.174372	0.273606	0.194038	0.202236	0.317335	0.401806	0.503201	0.529531	0.46188	0.224335
1	chr1D_15532763	-0.163746	-0.151986	-0.0137409	-0.350701	0.230512	-0.405686	-0.0930573	-0.549158	-0.0499775	0.494782	-0.557239	0.288672	-0.154968	0.0591217	0.366411	0.358994	0.278785	0.507496	-0.250271	0.279432	0.480231	0.407712	0.181162	0.365645	0.298648	0.110692	-0.00126274	0.0211199	-0.0883068	-0.222054	-0.131855	-0.0653779	0.183159	0.343246	0.353462	0.454341	0.403518	0.265293	0.174372	0.273606	0.194038	0.202236	0.317335	0.401806	0.503201	0.529531	0.46188	0.224335
1	chr1D_16185318	-0.0717172	0.209341	-0.215016	-0.361149	0.494135	0.155921	0.349408	-0.167435	0.423358	0.413949	-0.0478678	0.223057	0.296979	0.460772	0.470658	-0.184181	-0.162009	0.0332727	-0.0265634	-0.174831	0.00138054	-0.0490715	-0.142304	0.404393	0.444076	0.435749	0.40592	0.457764	0.395326	0.313755	0.362439	0.385925	0.459317	0.421786	0.38262	0.396179	0.418368	0.425571	0.412313	0.476874	0.461169	0.45829	0.453079	0.408567	0.394724	0.358766	0.365097	-0.100008
1	chr1D_16218936	-0.0717172	0.209341	-0.215016	-0.361149	0.494135	0.155921	0.349408	-0.167435	0.423358	0.413949	-0.0478678	0.223057	0.296979	0.460772	0.470658	-0.184181	-0.162009	0.0332727	-0.0265634	-0.174831	0.00138054	-0.0490715	-0.142304	0.404393	0.444076	0.435749	0.40592	0.457764	0.395326	0.313755	0.362439	0.385925	0.459317	0.421786	0.38262	0.396179	0.418368	0.425571	0.412313	0.476874	0.461169	0.45829	0.453079	0.408567	0.394724	0.358766	0.365097	-0.100008
1	chr1D_18323487	-0.0828371	-0.491025	0.313497	0.00470299	-0.242066	-0.601662	-0.480334	-0.298553	-0.46757	0.0935019	-0.517303	0.141163	-0.232718	-0.356743	-0.107403	0.38975	0.198626	0.36562	-0.44844	0.233863	0.377699	0.30068	0.196449	-0.0929369	-0.169681	-0.362968	-0.430278	-0.398853	-0.473821	-0.492451	-0.419102	-0.394653	-0.25097	-0.138628	-0.10925	0.040854	-0.0660995	-0.221111	-0.269434	-0.14194	-0.227163	-0.177764	-0.0605506	0.0478052	0.144606	0.141746	0.0653132	0.22822
1	chr1D_18372420	-0.0828371	-0.491025	0.313497	0.00470299	-0.242066	-0.601662	-0.480334	-0.298553	-0.46757	0.0935019	-0.517303	0.141163	-0.232718	-0.356743	-0.107403	0.38975	0.198626	0.36562	-0.44844	0.233863	0.377699	0.30068	0.196449	-0.0929369	-0.169681	-0.362968	-0.430278	-0.398853	-0.473821	-0.492451	-0.419102	-0.394653	-0.25097	-0.138628	-0.10925	0.040854	-0.0660995	-0.221111	-0.269434	-0.14194	-0.227163	-0.177764	-0.0605506	0.0478052	0.144606	0.141746	0.0653132	0.22822
1	chr1D_18423912	-0.0828371	-0.491025	0.313497	0.00470299	-0.242066	-0.601662	-0.480334	-0.298553	-0.46757	0.0935019	-0.517303	0.141163	-0.232718	-0.356743	-0.107403	0.38975	0.198626	0.36562	-0.44844	0.233863	0.377699	0.30068	0.196449	-0.0929369	-0.169681	-0.362968	-0.430278	-0.398853	-0.473821	-0.492451	-0.419102	-0.394653	-0.25097	-0.138628	-0.10925	0.040854	-0.0660995	-0.221111	-0.269434	-0.14194	-0.227163	-0.177764	-0.0605506	0.0478052	0.144606	0.141746	0.0653132	0.22822
1	chr1D_18429264	-0.0825803	-0.491569	0.319349	-0.00632371	-0.234092	-0.60196	-0.480657	-0.298099	-0.459213	0.100546	-0.517081	0.145553	-0.223648	-0.347885	-0.100452	0.385239	0.192314	0.367829	-0.457706	0.22745	0.379152	0.299756	0.191448	-0.0872564	-0.163555	-0.356397	-0.420894	-0.390214	-0.46492	-0.482781	-0.408041	-0.384045	-0.243434	-0.133599	-0.105258	0.047797	-0.0606678	-0.214921	-0.26023	-0.132281	-0.214999	-0.164717	-0.0474473	0.0600082	0.153541	0.148545	0.0715643	0.221782
1	chr1D_18859308	-0.0961644	-0.0622138	0.0214738	-0.42439	0.247262	-0.386864	-0.108657	-0.5253	-0.0245937	0.49011	-0.529573	0.332984	-0.0756896	0.0898218	0.382013	0.413544	0.389223	0.501003	-0.161298	0.373467	0.493454	0.397984	0.220417	0.387345	0.302787	0.124644	0.039452	0.0117276	-0.0431355	-0.152903	-0.0994697	-0.0516592	0.153336	0.349972	0.373278	0.46662	0.413223	0.302769	0.235697	0.26215	0.216894	0.219319	0.303137	0.394858	0.47362	0.537886	0.480218	0.294553
1	chr1D_20307192	-0.123334	0.0754482	0.0598043	-0.439667	0.343426	-0.272202	-0.0252467	-0.420939	0.121169	0.495449	-0.404015	0.343621	0.0251649	0.224011	0.422061	0.201431	0.148935	0.394852	-0.206026	0.138219	0.373974	0.300984	0.0370825	0.39356	0.365488	0.227327	0.159399	0.176939	0.0973964	-0.0172601	0.0417943	0.0786251	0.252031	0.35074	0.373857	0.4696	0.445682	0.36498	0.321829	0.385237	0.327632	0.31289	0.371086	0.417263	0.481973	0.493916	0.467132	0.154833
1	chr1D_20561901	-0.088233	-0.0409202	-0.0426644	-0.183812	0.19616	-0.0894488	0.0441544	-0.194747	0.0985245	0.247583	-0.167741	0.134725	0.0384886	0.146305	0.22659	-0.0975606	-0.159999	0.0957922	-0.163272	-0.147447	0.0787289	0.0471894	-0.126631	0.261532	0.271069	0.202611	0.132491	0.173623	0.0758708	0.00631522	0.0730138	0.0967831	0.224144	0.270588	0.274139	0.275475	0.2876	0.230351	0.17086	0.259154	0.187067	0.184942	0.239204	0.253687	0.30397	0.309011	0.292533	-0.0841898
1	chr1D_24012590	-0.0751044	0.563634	-0.282589	-0.389212	0.5169	0.248141	0.447899	-0.250717	0.480939	0.424899	-0.00742204	0.280863	0.178199	0.470604	0.507035	-0.103329	0.0274864	0.147883	0.170992	-0.0112256	0.122893	0.0990541	-0.100878	0.45783	0.488134	0.523865	0.497764	0.493262	0.449459	0.305601	0.301705	0.319963	0.430188	0.456271	0.4536	0.403474	0.480076	0.527193	0.502992	0.466479	0.441355	0.366262	0.32441	0.279079	0.299676	0.330142	0.378519	0.0175025
1	chr1D_24699415	-0.151434	-0.241604	0.0265396	-0.33256	0.194232	-0.383137	-0.0870759	-0.50593	-0.0756292	0.437698	-0.521203	0.320543	-0.147612	0.0310178	0.317385	0.369588	0.27789	0.52086	-0.268041	0.289063	0.489434	0.421736	0.191505	0.311861	0.244641	0.0681981	-0.0438466	-0.0136585	-0.122022	-0.224843	-0.125281	-0.0638224	0.176139	0.313085	0.300599	0.391022	0.332691	0.205491	0.117931	0.223099	0.134367	0.159079	0.27823	0.358824	0.46831	0.492396	0.405848	0.241691
1	chr1D_26824794	-0.142626	-0.180099	0.0214734	-0.258297	0.130083	-0.34586	-0.109777	-0.425557	-0.0969934	0.350316	-0.449942	0.188347	-0.230987	-0.00398047	0.246959	0.392982	0.342269	0.457179	-0.15996	0.336494	0.426198	0.410513	0.194327	0.24134	0.172215	0.018105	-0.0624828	-0.0621452	-0.122668	-0.224222	-0.153592	-0.107171	0.0842637	0.236425	0.234762	0.33775	0.289153	0.165627	0.0933873	0.144001	0.104389	0.10216	0.211461	0.293196	0.388971	0.428528	0.343992	0.241478
1	chr1D_30025752	-0.0768527	-0.0966779	-0.0979232	-0.00253261	0.0437967	-0.148338	-0.0239373	-0.172828	-0.0426351	0.155564	-0.199412	-0.0358278	0.0336019	-0.0154496	0.0884656	0.10782	0.0427342	0.0789783	-0.0973575	0.0665213	0.0520429	-0.0245773	0.164929	0.0690897	0.0445551	-0.0621998	-0.149079	-0.0710739	-0.167787	-0.2446	-0.193218	-0.136491	0.0329423	0.0691284	0.0515712	0.11639	0.0842391	0.00972645	-0.0557912	0.0624088	-0.0278306	0.00106184	0.0518915	0.0906559	0.151227	0.129632	0.101945	0.136078
1	chr1D_31256257	-0.10042	0.341523	-0.21349	-0.324186	0.351105	0.0382158	0.238202	-0.318328	0.255907	0.374161	-0.157263	0.244323	0.028466	0.266414	0.388126	0.0401462	0.14104	0.256754	0.112513	0.105965	0.226757	0.203422	-0.0187597	0.39272	0.385936	0.350647	0.297234	0.286899	0.221248	0.0711712	0.0878139	0.134624	0.300277	0.390449	0.404254	0.360875	0.413422	0.406296	0.357399	0.33908	0.273567	0.215124	0.230865	0.239184	0.298561	0.34755	0.365703	0.0675771
1	chr1D_32523795	-0.0831963	0.48125	-0.262794	-0.333294	0.435474	0.191664	0.390067	-0.267226	0.377485	0.372473	-0.0461783	0.262773	0.0919352	0.370907	0.438902	-0.0403887	0.0766227	0.180417	0.148474	0.0422339	0.154598	0.137091	-0.0508811	0.404141	0.423329	0.44556	0.410903	0.39958	0.352453	0.212627	0.211741	0.239799	0.367309	0.41618	0.411521	0.364154	0.43117	0.467542	0.431532	0.397284	0.358577	0.288121	0.264601	0.239252	0.278677	0.321854	0.350942	0.0661068
1	chr1D_32762359	-0.0903882	-0.0231753	-0.128539	-0.418425	0.332384	-0.323884	-0.0389174	-0.503323	0.082593	0.536787	-0.481508	0.360524	0.0858298	0.184167	0.441649	0.423303	0.395278	0.49166	-0.129703	0.391042	0.472529	0.387945	0.297906	0.466246	0.398558	0.210431	0.0725395	0.0909877	0.0164549	-0.112702	-0.0212443	0.0549076	0.298941	0.422674	0.458286	0.499763	0.450557	0.342716	0.265095	0.322898	0.23608	0.249695	0.354093	0.420478	0.520849	0.523091	0.518824	0.385333
1	chr1D_37971143	-0.0781774	-0.0033193	-0.113169	-0.361548	0.311973	-0.224963	0.0187877	-0.405851	0.122073	0.462599	-0.36919	0.321142	0.116722	0.197844	0.391372	0.276239	0.204001	0.413947	-0.191044	0.2092	0.406643	0.270633	0.210167	0.435928	0.392536	0.231102	0.106641	0.128948	0.0168304	-0.0945798	-0.0248123	0.0655766	0.281776	0.389165	0.423065	0.457636	0.425269	0.343163	0.265095	0.332406	0.234338	0.253858	0.322067	0.393381	0.461881	0.463028	0.470201	0.265974
1	chr1D_38794351	-0.0666312	0.560381	-0.213599	-0.367606	0.47462	0.306728	0.466551	-0.155063	0.483626	0.350285	0.0722489	0.264521	0.171022	0.455872	0.443603	-0.120399	0.0135091	0.151595	0.149053	-0.0246843	0.127574	0.105323	-0.127335	0.35636	0.400817	0.458064	0.487266	0.479037	0.447408	0.319365	0.300485	0.302576	0.352487	0.358923	0.351823	0.307792	0.386963	0.448027	0.469761	0.44134	0.436091	0.360909	0.304923	0.243298	0.229129	0.244455	0.28765	-0.0375609
1	chr1D_39680706	-0.169314	-0.149872	-0.0255938	-0.385144	0.26054	-0.424501	-0.0917128	-0.581783	-0.0367803	0.536088	-0.588138	0.314431	-0.14273	0.0804664	0.402806	0.384641	0.296034	0.538325	-0.261033	0.301832	0.507171	0.426403	0.205354	0.406078	0.333182	0.127725	0.0030257	0.0301356	-0.0876138	-0.233	-0.135164	-0.0642083	0.208196	0.378157	0.392638	0.495608	0.441322	0.293429	0.196598	0.305243	0.213094	0.223749	0.345721	0.432672	0.543629	0.569475	0.503981	0.259748
1	chr1D_39688934	-0.169314	-0.149872	-0.0255938	-0.385144	0.26054	-0.424501	-0.0917128	-0.581783	-0.0367803	0.536088	-0.588138	0.314431	-0.14273	0.0804664	0.402806	0.384641	0.296034	0.538325	-0.261033	0.301832	0.507171	0.426403	0.205354	0.406078	0.333182	0.127725	0.0030257	0.0301356	-0.0876138	-0.233	-0.135164	-0.0642083	0.208196	0.378157	0.392638	0.495608	0.441322	0.293429	0.196598	0.305243	0.213094	0.223749	0.345721	0.432672	0.543629	0.569475	0.503981	0.259748
1	chr1D_40791785	-0.106716	-0.0134314	-0.149958	-0.509758	0.412596	-0.348421	-0.00265975	-0.589467	0.127426	0.64101	-0.549101	0.429254	0.121834	0.242668	0.537317	0.466997	0.397634	0.587763	-0.195209	0.407339	0.557546	0.421835	0.34119	0.585703	0.510011	0.277533	0.104416	0.1324	0.012409	-0.148304	-0.0469568	0.0575956	0.362897	0.521311	0.569437	0.625202	0.57078	0.444757	0.341165	0.426818	0.300759	0.323535	0.430246	0.518571	0.630738	0.636938	0.641011	0.449457
1	chr1D_40801449	-0.106716	-0.0134314	-0.149958	-0.509758	0.412596	-0.348421	-0.00265975	-0.589467	0.127426	0.64101	-0.549101	0.429254	0.121834	0.242668	0.537317	0.466997	0.397634	0.587763	-0.195209	0.407339	0.557546	0.421835	0.34119	0.585703	0.510011	0.277533	0.104416	0.1324	0.012409	-0.148304	-0.0469568	0.0575956	0.362897	0.521311	0.569437	0.625202	0.57078	0.444757	0.341165	0.426818	0.300759	0.323535	0.430246	0.518571	0.630738	0.636938	0.641011	0.449457
1	chr1D_41107851	-0.0782142	0.265011	-0.126936	-0.331428	0.355193	0.137388	0.320041	-0.21809	0.298192	0.315227	-0.0582157	0.251413	0.0882058	0.301054	0.358284	0.086473	0.126109	0.243542	0.0439915	0.117215	0.205714	0.173458	0.0713879	0.344071	0.349851	0.323536	0.290318	0.294564	0.244705	0.159622	0.190905	0.223649	0.323608	0.353391	0.332672	0.328418	0.367112	0.375057	0.351693	0.339524	0.28866	0.251591	0.257037	0.255728	0.300546	0.32852	0.320701	0.142787
1	chr1D_41313060	-0.106716	-0.0134314	-0.149958	-0.509758	0.412596	-0.348421	-0.00265975	-0.589467	0.127426	0.64101	-0.549101	0.429254	0.121834	0.242668	0.537317	0.466997	0.397634	0.587763	-0.195209	0.407339	0.557546	0.421835	0.34119	0.585703	0.510011	0.277533	0.104416	0.1324	0.012409	-0.148304	-0.0469568	0.0575956	0.362897	0.521311	0.569437	0.625202	0.57078	0.444757	0.341165	0.426818	0.300759	0.323535	0.430246	0.518571	0.630738	0.636938	0.641011	0.449457
1	chr1D_41818886	-0.102733	-0.0191969	-0.139083	-0.46791	0.367013	-0.344345	-0.0170991	-0.568227	0.0903693	0.592838	-0.53255	0.427157	0.0859639	0.19863	0.49018	0.475738	0.428655	0.566803	-0.14896	0.433481	0.537535	0.419425	0.338203	0.533425	0.458628	0.240986	0.0857546	0.102351	-0.00102295	-0.151812	-0.0622729	0.0328659	0.320325	0.473414	0.518827	0.571512	0.518053	0.396858	0.298636	0.371971	0.259016	0.278985	0.380749	0.463251	0.574208	0.583936	0.584716	0.444918
1	chr1D_42746527	-0.0984846	-0.0733353	0.0242928	-0.200565	0.174013	-0.185243	-0.071754	-0.157314	0.0564236	0.259121	-0.217549	0.131634	0.0331331	0.129093	0.199772	-0.0146558	-0.0826847	0.143008	-0.195792	-0.07298	0.119388	0.0854151	-0.0541519	0.19297	0.187532	0.112622	0.0659915	0.109325	0.021305	-0.0490138	0.00307661	0.0384776	0.145747	0.196671	0.180607	0.246494	0.236076	0.172893	0.139897	0.235371	0.187629	0.197332	0.247284	0.270398	0.29085	0.285954	0.243221	-0.0861254
1	chr1D_44585176	-0.149529	-0.188754	-0.00538619	-0.340911	0.211027	-0.420084	-0.0991858	-0.561013	-0.0749993	0.490714	-0.57553	0.23666	-0.124169	0.0350374	0.355999	0.34457	0.238787	0.483384	-0.287698	0.241126	0.451008	0.36922	0.172252	0.376871	0.302023	0.089467	-0.0331867	-0.00627001	-0.118781	-0.239951	-0.135932	-0.0601819	0.189029	0.344696	0.355984	0.460093	0.395659	0.248566	0.156598	0.255664	0.167554	0.186639	0.309527	0.39923	0.50393	0.527855	0.463857	0.200561
1	chr1D_45844206	-0.169314	-0.149872	-0.0255938	-0.385144	0.26054	-0.424501	-0.0917128	-0.581783	-0.0367803	0.536088	-0.588138	0.314431	-0.14273	0.0804664	0.402806	0.384641	0.296034	0.538325	-0.261033	0.301832	0.507171	0.426403	0.205354	0.406078	0.333182	0.127725	0.0030257	0.0301356	-0.0876138	-0.233	-0.135164	-0.0642083	0.208196	0.378157	0.392638	0.495608	0.441322	0.293429	0.196598	0.305243	0.213094	0.223749	0.345721	0.432672	0.543629	0.569475	0.503981	0.259748
1	chr1D_46263613	-0.16827	-0.151188	-0.0221558	-0.374389	0.251488	-0.415847	-0.0884268	-0.570181	-0.0399689	0.522197	-0.576623	0.306846	-0.146612	0.0754773	0.392016	0.378213	0.291941	0.533394	-0.260219	0.295759	0.502772	0.422903	0.194871	0.394396	0.323025	0.122601	0.00244783	0.0273305	-0.0883668	-0.22933	-0.133606	-0.0647054	0.200906	0.368057	0.380831	0.483522	0.429849	0.283684	0.188532	0.293473	0.205591	0.215536	0.336059	0.422091	0.530984	0.557513	0.491235	0.250525
1	chr1D_46445232	-0.165141	-0.0946802	0.00658571	-0.371108	0.244579	-0.413935	-0.0817222	-0.578389	-0.0452955	0.519972	-0.57911	0.324929	-0.150144	0.0657728	0.386727	0.362867	0.281452	0.52608	-0.260833	0.285794	0.499072	0.421892	0.169745	0.382037	0.312083	0.11584	0.00190156	0.0242377	-0.0908313	-0.237213	-0.14841	-0.085358	0.178746	0.34473	0.36655	0.475552	0.424312	0.284602	0.194494	0.29592	0.202024	0.202745	0.31622	0.399385	0.51225	0.540207	0.481844	0.269323
1	chr1D_48571572	-0.10144	-0.047317	-0.0659264	-0.473896	0.311193	-0.402808	-0.079796	-0.597336	0.0147768	0.570402	-0.5773	0.418293	-0.0886984	0.130483	0.453937	0.575124	0.531317	0.657808	-0.165787	0.525475	0.636274	0.542684	0.374014	0.488598	0.391343	0.17287	0.0380293	0.0274756	-0.0422887	-0.184308	-0.103644	-0.0278311	0.236287	0.412181	0.470485	0.539479	0.473659	0.346512	0.263413	0.305147	0.221972	0.233547	0.339106	0.430665	0.53864	0.562377	0.552606	0.484947
1	chr1D_48583316	-0.10144	-0.047317	-0.0659264	-0.473896	0.311193	-0.402808	-0.079796	-0.597336	0.0147768	0.570402	-0.5773	0.418293	-0.0886984	0.130483	0.453937	0.575124	0.531317	0.657808	-0.165787	0.525475	0.636274	0.542684	0.374014	0.488598	0.391343	0.17287	0.0380293	0.0274756	-0.0422887	-0.184308	-0.103644	-0.0278311	0.236287	0.412181	0.470485	0.539479	0.473659	0.346512	0.263413	0.305147	0.221972	0.233547	0.339106	0.430665	0.53864	0.562377	0.552606	0.484947
1	chr1D_48590610	-0.10144	-0.047317	-0.0659264	-0.473896	0.311193	-0.402808	-0.079796	-0.597336	0.0147768	0.570402	-0.5773	0.418293	-0.0886984	0.130483	0.453937	0.575124	0.531317	0.657808	-0.165787	0.525475	0.636274	0.542684	0.374014	0.488598	0.391343	0.17287	0.0380293	0.0274756	-0.0422887	-0.184308	-0.103644	-0.0278311	0.236287	0.412181	0.470485	0.539479	0.473659	0.346512	0.263413	0.305147	0.221972	0.233547	0.339106	0.430665	0.53864	0.562377	0.552606	0.484947
1	chr1D_48609484	-0.10144	-0.047317	-0.0659264	-0.473896	0.311193	-0.402808	-0.079796	-0.597336	0.0147768	0.570402	-0.5773	0.418293	-0.0886984	0.130483	0.453937	0.575124	0.531317	0.657808	-0.165787	0.525475	0.636274	0.542684	0.374014	0.488598	0.391343	0.17287	0.0380293	0.0274756	-0.0422887	-0.184308	-0.103644	-0.0278311	0.236287	0.412181	0.470485	0.539479	0.473659	0.346512	0.263413	0.305147	0.221972	0.233547	0.339106	0.430665	0.53864	0.562377	0.552606	0.484947
1	chr1D_48624097	-0.10144	-0.047317	-0.0659264	-0.473896	0.311193	-0.402808	-0.079796	-0.597336	0.0147768	0.570402	-0.5773	0.418293	-0.0886984	0.130483	0.453937	0.575124	0.531317	0.657808	-0.165787	0.525475	0.636274	0.542684	0.374014	0.488598	0.391343	0.17287	0.0380293	0.0274756	-0.0422887	-0.184308	-0.103644	-0.0278311	0.236287	0.412181	0.470485	0.539479	0.473659	0.346512	0.263413	0.305147	0.221972	0.233547	0.339106	0.430665	0.53864	0.562377	0.552606	0.484947
1	chr1D_48637192	-0.10144	-0.047317	-0.0659264	-0.473896	0.311193	-0.402808	-0.079796	-0.597336	0.0147768	0.570402	-0.5773	0.418293	-0.0886984	0.130483	0.453937	0.575124	0.531317	0.657808	-0.165787	0.525475	0.636274	0.542684	0.374014	0.488598	0.391343	0.17287	0.0380293	0.0274756	-0.0422887	-0.184308	-0.103644	-0.0278311	0.236287	0.412181	0.470485	0.539479	0.473659	0.346512	0.263413	0.305147	0.221972	0.233547	0.339106	0.430665	0.53864	0.562377	0.552606	0.484947
1	chr1D_48645325	-0.10144	-0.047317	-0.0659264	-0.473896	0.311193	-0.402808	-0.079796	-0.597336	0.0147768	0.570402	-0.5773	0.418293	-0.0886984	0.130483	0.453937	0.575124	0.531317	0.657808	-0.165787	0.525475	0.636274	0.542684	0.374014	0.488598	0.391343	0.17287	0.0380293	0.0274756	-0.0422887	-0.184308	-0.103644	-0.0278311	0.236287	0.412181	0.470485	0.539479	0.473659	0.346512	0.263413	0.305147	0.221972	0.233547	0.339106	0.430665	0.53864	0.562377	0.552606	0.484947
1	chr1D_48666011	-0.10144	-0.047317	-0.0659264	-0.473896	0.311193	-0.402808	-0.079796	-0.597336	0.0147768	0.570402	-0.5773	0.418293	-0.0886984	0.130483	0.453937	0.575124	0.531317	0.657808	-0.165787	0.525475	0.636274	0.542684	0.374014	0.488598	0.391343	0.17287	0.0380293	0.0274756	-0.0422887	-0.184308	-0.103644	-0.0278311	0.236287	0.412181	0.470485	0.539479	0.473659	0.346512	0.263413	0.305147	0.221972	0.233547	0.339106	0.430665	0.53864	0.562377	0.552606	0.484947
1	chr1D_48698826	-0.10144	-0.047317	-0.0659264	-0.473896	0.311193	-0.402808	-0.079796	-0.597336	0.0147768	0.570402	-0.5773	0.418293	-0.0886984	0.130483	0.453937	0.575124	0.531317	0.657808	-0.165787	0.525475	0.636274	0.542684	0.374014	0.488598	0.391343	0.17287	0.0380293	0.0274756	-0.0422887	-0.184308	-0.103644	-0.0278311	0.236287	0.412181	0.470485	0.539479	0.473659	0.346512	0.263413	0.305147	0.221972	0.233547	0.339106	0.430665	0.53864	0.562377	0.552606	0.484947
1	chr1D_48708471	-0.110487	-0.167735	0.0406155	-0.0345185	0.00482879	-0.176176	-0.0613252	-0.1902	-0.0964211	0.123627	-0.214715	0.013406	-0.120139	-0.0565083	0.0636408	-0.00653302	-0.0851632	0.0939132	-0.183609	-0.0749382	0.074998	0.0598186	-0.0606703	0.0525667	0.0392508	-0.0328163	-0.0707202	-0.0319548	-0.105483	-0.147655	-0.0991974	-0.085395	0.0117278	0.0751008	0.052302	0.110932	0.0993876	0.023423	-0.0278235	0.0584288	0.00985835	0.015483	0.0735403	0.102529	0.154377	0.176588	0.112237	-0.0945981
1	chr1D_48714884	-0.10144	-0.047317	-0.0659264	-0.473896	0.311193	-0.402808	-0.079796	-0.597336	0.0147768	0.570402	-0.5773	0.418293	-0.0886984	0.130483	0.453937	0.575124	0.531317	0.657808	-0.165787	0.525475	0.636274	0.542684	0.374014	0.488598	0.391343	0.17287	0.0380293	0.0274756	-0.0422887	-0.184308	-0.103644	-0.0278311	0.236287	0.412181	0.470485	0.539479	0.473659	0.346512	0.263413	0.305147	0.221972	0.233547	0.339106	0.430665	0.53864	0.562377	0.552606	0.484947
1	chr1D_48731110	-0.10144	-0.047317	-0.0659264	-0.473896	0.311193	-0.402808	-0.079796	-0.597336	0.0147768	0.570402	-0.5773	0.418293	-0.0886984	0.130483	0.453937	0.575124	0.531317	0.657808	-0.165787	0.525475	0.636274	0.542684	0.374014	0.488598	0.391343	0.17287	0.0380293	0.0274756	-0.0422887	-0.184308	-0.103644	-0.0278311	0.236287	0.412181	0.470485	0.539479	0.473659	0.346512	0.263413	0.305147	0.221972	0.233547	0.339106	0.430665	0.53864	0.562377	0.552606	0.484947
1	chr1D_48741958	-0.10144	-0.047317	-0.0659264	-0.473896	0.311193	-0.402808	-0.079796	-0.597336	0.0147768	0.570402	-0.5773	0.418293	-0.0886984	0.130483	0.453937	0.575124	0.531317	0.657808	-0.165787	0.525475	0.636274	0.542684	0.374014	0.488598	0.391343	0.17287	0.0380293	0.0274756	-0.0422887	-0.184308	-0.103644	-0.0278311	0.236287	0.412181	0.470485	0.539479	0.473659	0.346512	0.263413	0.305147	0.221972	0.233547	0.339106	0.430665	0.53864	0.562377	0.552606	0.484947
1	chr1D_48770471	-0.10144	-0.047317	-0.0659264	-0.473896	0.311193	-0.402808	-0.079796	-0.597336	0.0147768	0.570402	-0.5773	0.418293	-0.0886984	0.130483	0.453937	0.575124	0.531317	0.657808	-0.165787	0.525475	0.636274	0.542684	0.374014	0.488598	0.391343	0.17287	0.0380293	0.0274756	-0.0422887	-0.184308	-0.103644	-0.0278311	0.236287	0.412181	0.470485	0.539479	0.473659	0.346512	0.263413	0.305147	0.221972	0.233547	0.339106	0.430665	0.53864	0.562377	0.552606	0.484947
1	chr1D_48789022	-0.10144	-0.047317	-0.0659264	-0.473896	0.311193	-0.402808	-0.079796	-0.597336	0.0147768	0.570402	-0.5773	0.418293	-0.0886984	0.130483	0.453937	0.575124	0.531317	0.657808	-0.165787	0.525475	0.636274	0.542684	0.374014	0.488598	0.391343	0.17287	0.0380293	0.0274756	-0.0422887	-0.184308	-0.103644	-0.0278311	0.236287	0.412181	0.470485	0.539479	0.473659	0.346512	0.263413	0.305147	0.221972	0.233547	0.339106	0.430665	0.53864	0.562377	0.552606	0.484947
1	chr1D_48887465	-0.124842	-0.139235	0.0504917	-0.420569	0.224168	-0.447686	-0.168842	-0.530567	-0.0629427	0.493984	-0.568072	0.286114	-0.221323	0.0650451	0.364735	0.497617	0.426464	0.597733	-0.228762	0.421783	0.575124	0.510732	0.284635	0.356581	0.261647	0.0693084	-0.0219532	-0.0321136	-0.102877	-0.213945	-0.149904	-0.0893342	0.134252	0.337648	0.345931	0.466003	0.402346	0.278649	0.212841	0.259844	0.209965	0.212358	0.323368	0.426963	0.520388	0.579859	0.487832	0.333463
1	chr1D_50114784	-0.0691139	-0.112661	0.226886	-0.149049	0.0142578	-0.198333	-0.169518	-0.104148	-0.0747764	0.100633	-0.171442	0.043157	-0.405696	-0.0101196	0.0527963	-0.0350502	-0.119944	0.207031	-0.235739	-0.118279	0.188398	0.202039	-0.174286	0.0366308	0.010572	-0.0110581	0.0384106	0.00988495	-0.0247808	-0.0270743	-0.0267794	-0.0636894	-0.0409755	0.0561131	0.0529862	0.103826	0.108312	0.0779436	0.090169	0.123433	0.134062	0.10688	0.145419	0.173309	0.185716	0.239711	0.140746	-0.189818
1	chr1D_66154632	-0.103339	0.471789	-0.386202	-0.299116	0.412871	0.0714978	0.333424	-0.408816	0.295477	0.446251	-0.196317	0.127731	0.00992519	0.304873	0.471182	0.0760338	0.183065	0.183502	0.204265	0.151762	0.153505	0.128722	0.0978064	0.487908	0.471899	0.429956	0.332599	0.327471	0.261794	0.0707828	0.0853053	0.144204	0.355581	0.476707	0.504608	0.46257	0.517159	0.497701	0.406918	0.38367	0.331431	0.259035	0.273134	0.280545	0.351381	0.409173	0.447987	0.198091
1	chr1D_66346031	-0.0939715	-0.174613	0.0890296	0.0627323	-0.0975788	-0.134605	-0.0936019	-0.0767835	-0.156468	-0.0141054	-0.126109	-0.0725521	-0.222691	-0.132421	-0.0599915	0.0350128	0.0244489	0.0351799	-0.0503855	0.0165675	0.0268183	0.0922841	-0.0543197	-0.113229	-0.11823	-0.124114	-0.0968666	-0.0978684	-0.100037	-0.107073	-0.0905678	-0.101306	-0.0979695	-0.0608535	-0.110186	-0.0377854	-0.0478512	-0.0961006	-0.105591	-0.0847179	-0.0503564	-0.0619847	-0.016438	0.00128604	0.022408	0.0475834	-0.0456689	-0.10299
1	chr1D_66466956	-0.0939715	-0.174613	0.0890296	0.0627323	-0.0975788	-0.134605	-0.0936019	-0.0767835	-0.156468	-0.0141054	-0.126109	-0.0725521	-0.222691	-0.132421	-0.0599915	0.0350128	0.0244489	0.0351799	-0.0503855	0.0165675	0.0268183	0.0922841	-0.0543197	-0.113229	-0.11823	-0.124114	-0.0968666	-0.0978684	-0.100037	-0.107073	-0.0905678	-0.101306	-0.0979695	-0.0608535	-0.110186	-0.0377854	-0.0478512	-0.0961006	-0.105591	-0.0847179	-0.0503564	-0.0619847	-0.016438	0.00128604	0.022408	0.0475834	-0.0456689	-0.10299
1	chr1D_72870177	-0.104213	0.391114	-0.442083	-0.294752	0.417252	0.059605	0.334234	-0.446354	0.288345	0.464811	-0.221949	0.132186	-0.000417816	0.29547	0.48594	0.118843	0.217959	0.21364	0.210256	0.189367	0.182254	0.155383	0.149625	0.514248	0.49003	0.431732	0.311052	0.30705	0.23992	0.0538841	0.0821085	0.154104	0.388772	0.517808	0.536386	0.481505	0.53119	0.50006	0.391021	0.369047	0.313103	0.253788	0.282763	0.302563	0.384364	0.443827	0.470151	0.218205
1	chr1D_73269354	-0.105225	0.378584	-0.426822	-0.279904	0.397199	0.0513867	0.323029	-0.443814	0.270233	0.451212	-0.224157	0.132688	-0.0119849	0.27452	0.467098	0.120795	0.220675	0.223029	0.199247	0.190227	0.191809	0.164884	0.142779	0.488076	0.464965	0.405737	0.292276	0.287583	0.217418	0.0315906	0.0588856	0.132756	0.364017	0.493155	0.510808	0.456251	0.505098	0.472972	0.37019	0.350808	0.292071	0.233522	0.263212	0.28474	0.364224	0.423385	0.447055	0.20662
1	chr1D_73313670	-0.105225	0.378584	-0.426822	-0.279904	0.397199	0.0513867	0.323029	-0.443814	0.270233	0.451212	-0.224157	0.132688	-0.0119849	0.27452	0.467098	0.120795	0.220675	0.223029	0.199247	0.190227	0.191809	0.164884	0.142779	0.488076	0.464965	0.405737	0.292276	0.287583	0.217418	0.0315906	0.0588856	0.132756	0.364017	0.493155	0.510808	0.456251	0.505098	0.472972	0.37019	0.350808	0.292071	0.233522	0.263212	0.28474	0.364224	0.423385	0.447055	0.20662
1	chr1D_73338688	-0.105225	0.378584	-0.426822	-0.279904	0.397199	0.0513867	0.323029	-0.443814	0.270233	0.451212	-0.224157	0.132688	-0.0119849	0.27452	0.467098	0.120795	0.220675	0.223029	0.199247	0.190227	0.191809	0.164884	0.142779	0.488076	0.464965	0.405737	0.292276	0.287583	0.217418	0.0315906	0.0588856	0.132756	0.364017	0.493155	0.510808	0.456251	0.505098	0.472972	0.37019	0.350808	0.292071	0.233522	0.263212	0.28474	0.364224	0.423385	0.447055	0.20662
1	chr1D_73366053	-0.105225	0.378584	-0.426822	-0.279904	0.397199	0.0513867	0.323029	-0.443814	0.270233	0.451212	-0.224157	0.132688	-0.0119849	0.27452	0.467098	0.120795	0.220675	0.223029	0.199247	0.190227	0.191809	0.164884	0.142779	0.488076	0.464965	0.405737	0.292276	0.287583	0.217418	0.0315906	0.0588856	0.132756	0.364017	0.493155	0.510808	0.456251	0.505098	0.472972	0.37019	0.350808	0.292071	0.233522	0.263212	0.28474	0.364224	0.423385	0.447055	0.20662
1	chr1D_73382804	-0.105225	0.378584	-0.426822	-0.279904	0.397199	0.0513867	0.323029	-0.443814	0.270233	0.451212	-0.224157	0.132688	-0.0119849	0.27452	0.467098	0.120795	0.220675	0.223029	0.199247	0.190227	0.191809	0.164884	0.142779	0.488076	0.464965	0.405737	0.292276	0.287583	0.217418	0.0315906	0.0588856	0.132756	0.364017	0.493155	0.510808	0.456251	0.505098	0.472972	0.37019	0.350808	0.292071	0.233522	0.263212	0.28474	0.364224	0.423385	0.447055	0.20662
1	chr1D_73401587	-0.105225	0.378584	-0.426822	-0.279904	0.397199	0.0513867	0.323029	-0.443814	0.270233	0.451212	-0.224157	0.132688	-0.0119849	0.27452	0.467098	0.120795	0.220675	0.223029	0.199247	0.190227	0.191809	0.164884	0.142779	0.488076	0.464965	0.405737	0.292276	0.287583	0.217418	0.0315906	0.0588856	0.132756	0.364017	0.493155	0.510808	0.456251	0.505098	0.472972	0.37019	0.350808	0.292071	0.233522	0.263212	0.28474	0.364224	0.423385	0.447055	0.20662
1	chr1D_73417908	-0.105225	0.378584	-0.426822	-0.279904	0.397199	0.0513867	0.323029	-0.443814	0.270233	0.451212	-0.224157	0.132688	-0.0119849	0.27452	0.467098	0.120795	0.220675	0.223029	0.199247	0.190227	0.191809	0.164884	0.142779	0.488076	0.464965	0.405737	0.292276	0.287583	0.217418	0.0315906	0.0588856	0.132756	0.364017	0.493155	0.510808	0.456251	0.505098	0.472972	0.37019	0.350808	0.292071	0.233522	0.263212	0.28474	0.364224	0.423385	0.447055	0.20662
1	chr1D_73440945	-0.105225	0.378584	-0.426822	-0.279904	0.397199	0.0513867	0.323029	-0.443814	0.270233	0.451212	-0.224157	0.132688	-0.0119849	0.27452	0.467098	0.120795	0.220675	0.223029	0.199247	0.190227	0.191809	0.164884	0.142779	0.488076	0.464965	0.405737	0.292276	0.287583	0.217418	0.0315906	0.0588856	0.132756	0.364017	0.493155	0.510808	0.456251	0.505098	0.472972	0.37019	0.350808	0.292071	0.233522	0.263212	0.28474	0.364224	0.423385	0.447055	0.20662
1	chr1D_73561709	-0.105225	0.378584	-0.426822	-0.279904	0.397199	0.0513867	0.323029	-0.443814	0.270233	0.451212	-0.224157	0.132688	-0.0119849	0.27452	0.467098	0.120795	0.220675	0.223029	0.199247	0.190227	0.191809	0.164884	0.142779	0.488076	0.464965	0.405737	0.292276	0.287583	0.217418	0.0315906	0.0588856	0.132756	0.364017	0.493155	0.510808	0.456251	0.505098	0.472972	0.37019	0.350808	0.292071	0.233522	0.263212	0.28474	0.364224	0.423385	0.447055	0.20662
1	chr1D_73907451	-0.107817	0.392629	-0.443077	-0.276141	0.402057	0.0615234	0.342804	-0.450843	0.273283	0.455209	-0.225552	0.119927	-0.00745266	0.277213	0.474216	0.116847	0.218898	0.205237	0.216908	0.189195	0.172869	0.145819	0.147396	0.499004	0.475917	0.415578	0.296722	0.29423	0.226721	0.0367246	0.0640162	0.137485	0.370531	0.499968	0.520531	0.465064	0.515718	0.479896	0.371505	0.352452	0.297179	0.236559	0.265353	0.284848	0.363816	0.422673	0.451962	0.211589
1	chr1D_73938723	-0.107817	0.392629	-0.443077	-0.276141	0.402057	0.0615234	0.342804	-0.450843	0.273283	0.455209	-0.225552	0.119927	-0.00745266	0.277213	0.474216	0.116847	0.218898	0.205237	0.216908	0.189195	0.172869	0.145819	0.147396	0.499004	0.475917	0.415578	0.296722	0.29423	0.226721	0.0367246	0.0640162	0.137485	0.370531	0.499968	0.520531	0.465064	0.515718	0.479896	0.371505	0.352452	0.297179	0.236559	0.265353	0.284848	0.363816	0.422673	0.451962	0.211589
1	chr1D_74022434	-0.107817	0.392629	-0.443077	-0.276141	0.402057	0.0615234	0.342804	-0.450843	0.273283	0.455209	-0.225552	0.119927	-0.00745266	0.277213	0.474216	0.116847	0.218898	0.205237	0.216908	0.189195	0.172869	0.145819	0.147396	0.499004	0.475917	0.415578	0.296722	0.29423	0.226721	0.0367246	0.0640162	0.137485	0.370531	0.499968	0.520531	0.465064	0.515718	0.479896	0.371505	0.352452	0.297179	0.236559	0.265353	0.284848	0.363816	0.422673	0.451962	0.211589
1	chr1D_104046751	-0.169314	-0.149872	-0.0255938	-0.385144	0.26054	-0.424501	-0.0917128	-0.581783	-0.0367803	0.536088	-0.588138	0.314431	-0.14273	0.0804664	0.402806	0.384641	0.296034	0.538325	-0.261033	0.301832	0.507171	0.426403	0.205354	0.406078	0.333182	0.127725	0.0030257	0.0301356	-0.0876138	-0.233	-0.135164	-0.0642083	0.208196	0.378157	0.392638	0.495608	0.441322	0.293429	0.196598	0.305243	0.213094	0.223749	0.345721	0.432672	0.543629	0.569475	0.503981	0.259748
1	chr1D_105591409	-0.0807907	0.0111905	0.0864366	-0.343796	0.278341	-0.242172	-0.0442798	-0.335248	0.100136	0.416909	-0.34161	0.253883	0.0491349	0.196761	0.354674	0.0984882	0.0413674	0.271017	-0.230244	0.035099	0.262655	0.194671	-0.00954689	0.319549	0.290442	0.18848	0.169922	0.172503	0.0981622	0.0123681	0.0607783	0.0699791	0.177745	0.250133	0.287207	0.381399	0.348476	0.272241	0.267054	0.320278	0.277124	0.27674	0.313819	0.336625	0.358592	0.362474	0.374349	0.0363557
1	chr1D_115323999	-0.0889347	0.303434	-0.305294	-0.265016	0.365502	0.0845777	0.332634	-0.323399	0.272327	0.389569	-0.158449	0.0681506	0.0314626	0.27617	0.405815	0.116067	0.16431	0.181711	0.0759809	0.156707	0.151279	0.101661	0.152312	0.383551	0.38091	0.341304	0.279769	0.28664	0.23258	0.0915331	0.118194	0.179415	0.313532	0.386796	0.380324	0.400337	0.423686	0.399759	0.34753	0.373794	0.372389	0.350671	0.364008	0.369327	0.370607	0.370612	0.374252	0.178294
1	chr1D_153271562	-0.127411	-0.0679626	-0.0371159	-0.506005	0.347194	-0.436417	-0.0854671	-0.625952	0.0333862	0.625961	-0.61809	0.414852	-0.0817008	0.161962	0.493806	0.449139	0.339922	0.646471	-0.297537	0.351884	0.613606	0.463763	0.279679	0.524866	0.43444	0.201075	0.0520033	0.0710507	-0.0600599	-0.216274	-0.127367	-0.0372061	0.265409	0.459316	0.505395	0.595843	0.535101	0.399719	0.301173	0.404139	0.283919	0.302206	0.406629	0.507494	0.615072	0.64133	0.612157	0.364319
1	chr1D_204880317	-0.128862	-0.141105	0.00180499	-0.179942	0.143736	-0.260189	-0.0848423	-0.29904	-0.0179683	0.30235	-0.32921	0.127301	-0.0694084	0.0507527	0.213217	0.0770001	-0.0162151	0.20953	-0.224517	0.00444704	0.190586	0.161962	0.0210332	0.198291	0.173001	0.0580138	-0.0130629	0.0345956	-0.0720023	-0.158484	-0.0884549	-0.0470206	0.123122	0.211745	0.193046	0.271304	0.247138	0.153218	0.0938231	0.208971	0.135327	0.148283	0.226209	0.268825	0.33441	0.343013	0.275156	0.0107473
1	chr1D_204886664	-0.128862	-0.141105	0.00180499	-0.179942	0.143736	-0.260189	-0.0848423	-0.29904	-0.0179683	0.30235	-0.32921	0.127301	-0.0694084	0.0507527	0.213217	0.0770001	-0.0162151	0.20953	-0.224517	0.00444704	0.190586	0.161962	0.0210332	0.198291	0.173001	0.0580138	-0.0130629	0.0345956	-0.0720023	-0.158484	-0.0884549	-0.0470206	0.123122	0.211745	0.193046	0.271304	0.247138	0.153218	0.0938231	0.208971	0.135327	0.148283	0.226209	0.268825	0.33441	0.343013	0.275156	0.0107473
1	chr1D_204891600	-0.128862	-0.141105	0.00180499	-0.179942	0.143736	-0.260189	-0.0848423	-0.29904	-0.0179683	0.30235	-0.32921	0.127301	-0.0694084	0.0507527	0.213217	0.0770001	-0.0162151	0.20953	-0.224517	0.00444704	0.190586	0.161962	0.0210332	0.198291	0.173001	0.0580138	-0.0130629	0.0345956	-0.0720023	-0.158484	-0.0884549	-0.0470206	0.123122	0.211745	0.193046	0.271304	0.247138	0.153218	0.0938231	0.208971	0.135327	0.148283	0.226209	0.268825	0.33441	0.343013	0.275156	0.0107473
1	chr1D_204899186	-0.128862	-0.141105	0.00180499	-0.179942	0.143736	-0.260189	-0.0848423	-0.29904	-0.0179683	0.30235	-0.32921	0.127301	-0.0694084	0.0507527	0.213217	0.0770001	-0.0162151	0.20953	-0.224517	0.00444704	0.190586	0.161962	0.0210332	0.198291	0.173001	0.0580138	-0.0130629	0.0345956	-0.0720023	-0.158484	-0.0884549	-0.0470206	0.123122	0.211745	0.193046	0.271304	0.247138	0.153218	0.0938231	0.208971	0.135327	0.148283	0.226209	0.268825	0.33441	0.343013	0.275156	0.0107473
1	chr1D_204902054	-0.128862	-0.141105	0.00180499	-0.179942	0.143736	-0.260189	-0.0848423	-0.29904	-0.0179683	0.30235	-0.32921	0.127301	-0.0694084	0.0507527	0.213217	0.0770001	-0.0162151	0.20953	-0.224517	0.00444704	0.190586	0.161962	0.0210332	0.198291	0.173001	0.0580138	-0.0130629	0.0345956	-0.0720023	-0.158484	-0.0884549	-0.0470206	0.123122	0.211745	0.193046	0.271304	0.247138	0.153218	0.0938231	0.208971	0.135327	0.148283	0.226209	0.268825	0.33441	0.343013	0.275156	0.0107473
1	chr1D_204904344	-0.128862	-0.141105	0.00180499	-0.179942	0.143736	-0.260189	-0.0848423	-0.29904	-0.0179683	0.30235	-0.32921	0.127301	-0.0694084	0.0507527	0.213217	0.0770001	-0.0162151	0.20953	-0.224517	0.00444704	0.190586	0.161962	0.0210332	0.198291	0.173001	0.0580138	-0.0130629	0.0345956	-0.0720023	-0.158484	-0.0884549	-0.0470206	0.123122	0.211745	0.193046	0.271304	0.247138	0.153218	0.0938231	0.208971	0.135327	0.148283	0.226209	0.268825	0.33441	0.343013	0.275156	0.0107473
1	chr1D_204906840	-0.128862	-0.141105	0.00180499	-0.179942	0.143736	-0.260189	-0.0848423	-0.29904	-0.0179683	0.30235	-0.32921	0.127301	-0.0694084	0.0507527	0.213217	0.0770001	-0.0162151	0.20953	-0.224517	0.00444704	0.190586	0.161962	0.0210332	0.198291	0.173001	0.0580138	-0.0130629	0.0345956	-0.0720023	-0.158484	-0.0884549	-0.0470206	0.123122	0.211745	0.193046	0.271304	0.247138	0.153218	0.0938231	0.208971	0.135327	0.148283	0.226209	0.268825	0.33441	0.343013	0.275156	0.0107473
1	chr1D_204913247	-0.128862	-0.141105	0.00180499	-0.179942	0.143736	-0.260189	-0.0848423	-0.29904	-0.0179683	0.30235	-0.32921	0.127301	-0.0694084	0.0507527	0.213217	0.0770001	-0.0162151	0.20953	-0.224517	0.00444704	0.190586	0.161962	0.0210332	0.198291	0.173001	0.0580138	-0.0130629	0.0345956	-0.0720023	-0.158484	-0.0884549	-0.0470206	0.123122	0.211745	0.193046	0.271304	0.247138	0.153218	0.0938231	0.208971	0.135327	0.148283	0.226209	0.268825	0.33441	0.343013	0.275156	0.0107473
1	chr1D_204922049	-0.128862	-0.141105	0.00180499	-0.179942	0.143736	-0.260189	-0.0848423	-0.29904	-0.0179683	0.30235	-0.32921	0.127301	-0.0694084	0.0507527	0.213217	0.0770001	-0.0162151	0.20953	-0.224517	0.00444704	0.190586	0.161962	0.0210332	0.198291	0.173001	0.0580138	-0.0130629	0.0345956	-0.0720023	-0.158484	-0.0884549	-0.0470206	0.123122	0.211745	0.193046	0.271304	0.247138	0.153218	0.0938231	0.208971	0.135327	0.148283	0.226209	0.268825	0.33441	0.343013	0.275156	0.0107473
1	chr1D_204970356	-0.128862	-0.141105	0.00180499	-0.179942	0.143736	-0.260189	-0.0848423	-0.29904	-0.0179683	0.30235	-0.32921	0.127301	-0.0694084	0.0507527	0.213217	0.0770001	-0.0162151	0.20953	-0.224517	0.00444704	0.190586	0.161962	0.0210332	0.198291	0.173001	0.0580138	-0.0130629	0.0345956	-0.0720023	-0.158484	-0.0884549	-0.0470206	0.123122	0.211745	0.193046	0.271304	0.247138	0.153218	0.0938231	0.208971	0.135327	0.148283	0.226209	0.268825	0.33441	0.343013	0.275156	0.0107473
1	chr1D_204978601	-0.128862	-0.141105	0.00180499	-0.179942	0.143736	-0.260189	-0.0848423	-0.29904	-0.0179683	0.30235	-0.32921	0.127301	-0.0694084	0.0507527	0.213217	0.0770001	-0.0162151	0.20953	-0.224517	0.00444704	0.190586	0.161962	0.0210332	0.198291	0.173001	0.0580138	-0.0130629	0.0345956	-0.0720023	-0.158484	-0.0884549	-0.0470206	0.123122	0.211745	0.193046	0.271304	0.247138	0.153218	0.0938231	0.208971	0.135327	0.148283	0.226209	0.268825	0.33441	0.343013	0.275156	0.0107473
1	chr1D_204984346	-0.128862	-0.141105	0.00180499	-0.179942	0.143736	-0.260189	-0.0848423	-0.29904	-0.0179683	0.30235	-0.32921	0.127301	-0.0694084	0.0507527	0.213217	0.0770001	-0.0162151	0.20953	-0.224517	0.00444704	0.190586	0.161962	0.0210332	0.198291	0.173001	0.0580138	-0.0130629	0.0345956	-0.0720023	-0.158484	-0.0884549	-0.0470206	0.123122	0.211745	0.193046	0.271304	0.247138	0.153218	0.0938231	0.208971	0.135327	0.148283	0.226209	0.268825	0.33441	0.343013	0.275156	0.0107473
1	chr1D_204992904	-0.128862	-0.141105	0.00180499	-0.179942	0.143736	-0.260189	-0.0848423	-0.29904	-0.0179683	0.30235	-0.32921	0.127301	-0.0694084	0.0507527	0.213217	0.0770001	-0.0162151	0.20953	-0.224517	0.00444704	0.190586	0.161962	0.0210332	0.198291	0.173001	0.0580138	-0.0130629	0.0345956	-0.0720023	-0.158484	-0.0884549	-0.0470206	0.123122	0.211745	0.193046	0.271304	0.247138	0.153218	0.0938231	0.208971	0.135327	0.148283	0.226209	0.268825	0.33441	0.343013	0.275156	0.0107473
1	chr1D_204999970	-0.128862	-0.141105	0.00180499	-0.179942	0.143736	-0.260189	-0.0848423	-0.29904	-0.0179683	0.30235	-0.32921	0.127301	-0.0694084	0.0507527	0.213217	0.0770001	-0.0162151	0.20953	-0.224517	0.00444704	0.190586	0.161962	0.0210332	0.198291	0.173001	0.0580138	-0.0130629	0.0345956	-0.0720023	-0.158484	-0.0884549	-0.0470206	0.123122	0.211745	0.193046	0.271304	0.247138	0.153218	0.0938231	0.208971	0.135327	0.148283	0.226209	0.268825	0.33441	0.343013	0.275156	0.0107473
1	chr1D_205018866	-0.128862	-0.141105	0.00180499	-0.179942	0.143736	-0.260189	-0.0848423	-0.29904	-0.0179683	0.30235	-0.32921	0.127301	-0.0694084	0.0507527	0.213217	0.0770001	-0.0162151	0.20953	-0.224517	0.00444704	0.190586	0.161962	0.0210332	0.198291	0.173001	0.0580138	-0.0130629	0.0345956	-0.0720023	-0.158484	-0.0884549	-0.0470206	0.123122	0.211745	0.193046	0.271304	0.247138	0.153218	0.0938231	0.208971	0.135327	0.148283	0.226209	0.268825	0.33441	0.343013	0.275156	0.0107473
1	chr1D_205023545	-0.128862	-0.141105	0.00180499	-0.179942	0.143736	-0.260189	-0.0848423	-0.29904	-0.0179683	0.30235	-0.32921	0.127301	-0.0694084	0.0507527	0.213217	0.0770001	-0.0162151	0.20953	-0.224517	0.00444704	0.190586	0.161962	0.0210332	0.198291	0.173001	0.0580138	-0.0130629	0.0345956	-0.0720023	-0.158484	-0.0884549	-0.0470206	0.123122	0.211745	0.193046	0.271304	0.247138	0.153218	0.0938231	0.208971	0.135327	0.148283	0.226209	0.268825	0.33441	0.343013	0.275156	0.0107473
1	chr1D_205033525	-0.128862	-0.141105	0.00180499	-0.179942	0.143736	-0.260189	-0.0848423	-0.29904	-0.0179683	0.30235	-0.32921	0.127301	-0.0694084	0.0507527	0.213217	0.0770001	-0.0162151	0.20953	-0.224517	0.00444704	0.190586	0.161962	0.0210332	0.198291	0.173001	0.0580138	-0.0130629	0.0345956	-0.0720023	-0.158484	-0.0884549	-0.0470206	0.123122	0.211745	0.193046	0.271304	0.247138	0.153218	0.0938231	0.208971	0.135327	0.148283	0.226209	0.268825	0.33441	0.343013	0.275156	0.0107473
1	chr1D_205051216	-0.128862	-0.141105	0.00180499	-0.179942	0.143736	-0.260189	-0.0848423	-0.29904	-0.0179683	0.30235	-0.32921	0.127301	-0.0694084	0.0507527	0.213217	0.0770001	-0.0162151	0.20953	-0.224517	0.00444704	0.190586	0.161962	0.0210332	0.198291	0.173001	0.0580138	-0.0130629	0.0345956	-0.0720023	-0.158484	-0.0884549	-0.0470206	0.123122	0.211745	0.193046	0.271304	0.247138	0.153218	0.0938231	0.208971	0.135327	0.148283	0.226209	0.268825	0.33441	0.343013	0.275156	0.0107473
1	chr1D_205066017	-0.128862	-0.141105	0.00180499	-0.179942	0.143736	-0.260189	-0.0848423	-0.29904	-0.0179683	0.30235	-0.32921	0.127301	-0.0694084	0.0507527	0.213217	0.0770001	-0.0162151	0.20953	-0.224517	0.00444704	0.190586	0.161962	0.0210332	0.198291	0.173001	0.0580138	-0.0130629	0.0345956	-0.0720023	-0.158484	-0.0884549	-0.0470206	0.123122	0.211745	0.193046	0.271304	0.247138	0.153218	0.0938231	0.208971	0.135327	0.148283	0.226209	0.268825	0.33441	0.343013	0.275156	0.0107473
1	chr1D_205073925	-0.128862	-0.141105	0.00180499	-0.179942	0.143736	-0.260189	-0.0848423	-0.29904	-0.0179683	0.30235	-0.32921	0.127301	-0.0694084	0.0507527	0.213217	0.0770001	-0.0162151	0.20953	-0.224517	0.00444704	0.190586	0.161962	0.0210332	0.198291	0.173001	0.0580138	-0.0130629	0.0345956	-0.0720023	-0.158484	-0.0884549	-0.0470206	0.123122	0.211745	0.193046	0.271304	0.247138	0.153218	0.0938231	0.208971	0.135327	0.148283	0.226209	0.268825	0.33441	0.343013	0.275156	0.0107473
1	chr1D_205091552	-0.128862	-0.141105	0.00180499	-0.179942	0.143736	-0.260189	-0.0848423	-0.29904	-0.0179683	0.30235	-0.32921	0.127301	-0.0694084	0.0507527	0.213217	0.0770001	-0.0162151	0.20953	-0.224517	0.00444704	0.190586	0.161962	0.0210332	0.198291	0.173001	0.0580138	-0.0130629	0.0345956	-0.0720023	-0.158484	-0.0884549	-0.0470206	0.123122	0.211745	0.193046	0.271304	0.247138	0.153218	0.0938231	0.208971	0.135327	0.148283	0.226209	0.268825	0.33441	0.343013	0.275156	0.0107473
1	chr1D_205111711	-0.128862	-0.141105	0.00180499	-0.179942	0.143736	-0.260189	-0.0848423	-0.29904	-0.0179683	0.30235	-0.32921	0.127301	-0.0694084	0.0507527	0.213217	0.0770001	-0.0162151	0.20953	-0.224517	0.00444704	0.190586	0.161962	0.0210332	0.198291	0.173001	0.0580138	-0.0130629	0.0345956	-0.0720023	-0.158484	-0.0884549	-0.0470206	0.123122	0.211745	0.193046	0.271304	0.247138	0.153218	0.0938231	0.208971	0.135327	0.148283	0.226209	0.268825	0.33441	0.343013	0.275156	0.0107473
1	chr1D_205119922	-0.128862	-0.141105	0.00180499	-0.179942	0.143736	-0.260189	-0.0848423	-0.29904	-0.0179683	0.30235	-0.32921	0.127301	-0.0694084	0.0507527	0.213217	0.0770001	-0.0162151	0.20953	-0.224517	0.00444704	0.190586	0.161962	0.0210332	0.198291	0.173001	0.0580138	-0.0130629	0.0345956	-0.0720023	-0.158484	-0.0884549	-0.0470206	0.123122	0.211745	0.193046	0.271304	0.247138	0.153218	0.0938231	0.208971	0.135327	0.148283	0.226209	0.268825	0.33441	0.343013	0.275156	0.0107473
1	chr1D_205129290	-0.128862	-0.141105	0.00180499	-0.179942	0.143736	-0.260189	-0.0848423	-0.29904	-0.0179683	0.30235	-0.32921	0.127301	-0.0694084	0.0507527	0.213217	0.0770001	-0.0162151	0.20953	-0.224517	0.00444704	0.190586	0.161962	0.0210332	0.198291	0.173001	0.0580138	-0.0130629	0.0345956	-0.0720023	-0.158484	-0.0884549	-0.0470206	0.123122	0.211745	0.193046	0.271304	0.247138	0.153218	0.0938231	0.208971	0.135327	0.148283	0.226209	0.268825	0.33441	0.343013	0.275156	0.0107473
1	chr1D_205137836	-0.128862	-0.141105	0.00180499	-0.179942	0.143736	-0.260189	-0.0848423	-0.29904	-0.0179683	0.30235	-0.32921	0.127301	-0.0694084	0.0507527	0.213217	0.0770001	-0.0162151	0.20953	-0.224517	0.00444704	0.190586	0.161962	0.0210332	0.198291	0.173001	0.0580138	-0.0130629	0.0345956	-0.0720023	-0.158484	-0.0884549	-0.0470206	0.123122	0.211745	0.193046	0.271304	0.247138	0.153218	0.0938231	0.208971	0.135327	0.148283	0.226209	0.268825	0.33441	0.343013	0.275156	0.0107473
1	chr1D_205147555	-0.128862	-0.141105	0.00180499	-0.179942	0.143736	-0.260189	-0.0848423	-0.29904	-0.0179683	0.30235	-0.32921	0.127301	-0.0694084	0.0507527	0.213217	0.0770001	-0.0162151	0.20953	-0.224517	0.00444704	0.190586	0.161962	0.0210332	0.198291	0.173001	0.0580138	-0.0130629	0.0345956	-0.0720023	-0.158484	-0.0884549	-0.0470206	0.123122	0.211745	0.193046	0.271304	0.247138	0.153218	0.0938231	0.208971	0.135327	0.148283	0.226209	0.268825	0.33441	0.343013	0.275156	0.0107473
1	chr1D_205160204	-0.128862	-0.141105	0.00180499	-0.179942	0.143736	-0.260189	-0.0848423	-0.29904	-0.0179683	0.30235	-0.32921	0.127301	-0.0694084	0.0507527	0.213217	0.0770001	-0.0162151	0.20953	-0.224517	0.00444704	0.190586	0.161962	0.0210332	0.198291	0.173001	0.0580138	-0.0130629	0.0345956	-0.0720023	-0.158484	-0.0884549	-0.0470206	0.123122	0.211745	0.193046	0.271304	0.247138	0.153218	0.0938231	0.208971	0.135327	0.148283	0.226209	0.268825	0.33441	0.343013	0.275156	0.0107473
1	chr1D_205166911	-0.128862	-0.141105	0.00180499	-0.179942	0.143736	-0.260189	-0.0848423	-0.29904	-0.0179683	0.30235	-0.32921	0.127301	-0.0694084	0.0507527	0.213217	0.0770001	-0.0162151	0.20953	-0.224517	0.00444704	0.190586	0.161962	0.0210332	0.198291	0.173001	0.0580138	-0.0130629	0.0345956	-0.0720023	-0.158484	-0.0884549	-0.0470206	0.123122	0.211745	0.193046	0.271304	0.247138	0.153218	0.0938231	0.208971	0.135327	0.148283	0.226209	0.268825	0.33441	0.343013	0.275156	0.0107473
1	chr1D_205172454	-0.128862	-0.141105	0.00180499	-0.179942	0.143736	-0.260189	-0.0848423	-0.29904	-0.0179683	0.30235	-0.32921	0.127301	-0.0694084	0.0507527	0.213217	0.0770001	-0.0162151	0.20953	-0.224517	0.00444704	0.190586	0.161962	0.0210332	0.198291	0.173001	0.0580138	-0.0130629	0.0345956	-0.0720023	-0.158484	-0.0884549	-0.0470206	0.123122	0.211745	0.193046	0.271304	0.247138	0.153218	0.0938231	0.208971	0.135327	0.148283	0.226209	0.268825	0.33441	0.343013	0.275156	0.0107473
1	chr1D_205178088	-0.128862	-0.141105	0.00180499	-0.179942	0.143736	-0.260189	-0.0848423	-0.29904	-0.0179683	0.30235	-0.32921	0.127301	-0.0694084	0.0507527	0.213217	0.0770001	-0.0162151	0.20953	-0.224517	0.00444704	0.190586	0.161962	0.0210332	0.198291	0.173001	0.0580138	-0.0130629	0.0345956	-0.0720023	-0.158484	-0.0884549	-0.0470206	0.123122	0.211745	0.193046	0.271304	0.247138	0.153218	0.0938231	0.208971	0.135327	0.148283	0.226209	0.268825	0.33441	0.343013	0.275156	0.0107473
1	chr1D_205188675	-0.128862	-0.141105	0.00180499	-0.179942	0.143736	-0.260189	-0.0848423	-0.29904	-0.0179683	0.30235	-0.32921	0.127301	-0.0694084	0.0507527	0.213217	0.0770001	-0.0162151	0.20953	-0.224517	0.00444704	0.190586	0.161962	0.0210332	0.198291	0.173001	0.0580138	-0.0130629	0.0345956	-0.0720023	-0.158484	-0.0884549	-0.0470206	0.123122	0.211745	0.193046	0.271304	0.247138	0.153218	0.0938231	0.208971	0.135327	0.148283	0.226209	0.268825	0.33441	0.343013	0.275156	0.0107473
1	chr1D_205196221	-0.128862	-0.141105	0.00180499	-0.179942	0.143736	-0.260189	-0.0848423	-0.29904	-0.0179683	0.30235	-0.32921	0.127301	-0.0694084	0.0507527	0.213217	0.0770001	-0.0162151	0.20953	-0.224517	0.00444704	0.190586	0.161962	0.0210332	0.198291	0.173001	0.0580138	-0.0130629	0.0345956	-0.0720023	-0.158484	-0.0884549	-0.0470206	0.123122	0.211745	0.193046	0.271304	0.247138	0.153218	0.0938231	0.208971	0.135327	0.148283	0.226209	0.268825	0.33441	0.343013	0.275156	0.0107473
1	chr1D_205202260	-0.128862	-0.141105	0.00180499	-0.179942	0.143736	-0.260189	-0.0848423	-0.29904	-0.0179683	0.30235	-0.32921	0.127301	-0.0694084	0.0507527	0.213217	0.0770001	-0.0162151	0.20953	-0.224517	0.00444704	0.190586	0.161962	0.0210332	0.198291	0.173001	0.0580138	-0.0130629	0.0345956	-0.0720023	-0.158484	-0.0884549	-0.0470206	0.123122	0.211745	0.193046	0.271304	0.247138	0.153218	0.0938231	0.208971	0.135327	0.148283	0.226209	0.268825	0.33441	0.343013	0.275156	0.0107473
1	chr1D_205221567	-0.128862	-0.141105	0.00180499	-0.179942	0.143736	-0.260189	-0.0848423	-0.29904	-0.0179683	0.30235	-0.32921	0.127301	-0.0694084	0.0507527	0.213217	0.0770001	-0.0162151	0.20953	-0.224517	0.00444704	0.190586	0.161962	0.0210332	0.198291	0.173001	0.0580138	-0.0130629	0.0345956	-0.0720023	-0.158484	-0.0884549	-0.0470206	0.123122	0.211745	0.193046	0.271304	0.247138	0.153218	0.0938231	0.208971	0.135327	0.148283	0.226209	0.268825	0.33441	0.343013	0.275156	0.0107473
1	chr1D_205230043	-0.128862	-0.141105	0.00180499	-0.179942	0.143736	-0.260189	-0.0848423	-0.29904	-0.0179683	0.30235	-0.32921	0.127301	-0.0694084	0.0507527	0.213217	0.0770001	-0.0162151	0.20953	-0.224517	0.00444704	0.190586	0.161962	0.0210332	0.198291	0.173001	0.0580138	-0.0130629	0.0345956	-0.0720023	-0.158484	-0.0884549	-0.0470206	0.123122	0.211745	0.193046	0.271304	0.247138	0.153218	0.0938231	0.208971	0.135327	0.148283	0.226209	0.268825	0.33441	0.343013	0.275156	0.0107473
1	chr1D_205233895	-0.128862	-0.141105	0.00180499	-0.179942	0.143736	-0.260189	-0.0848423	-0.29904	-0.0179683	0.30235	-0.32921	0.127301	-0.0694084	0.0507527	0.213217	0.0770001	-0.0162151	0.20953	-0.224517	0.00444704	0.190586	0.161962	0.0210332	0.198291	0.173001	0.0580138	-0.0130629	0.0345956	-0.0720023	-0.158484	-0.0884549	-0.0470206	0.123122	0.211745	0.193046	0.271304	0.247138	0.153218	0.0938231	0.208971	0.135327	0.148283	0.226209	0.268825	0.33441	0.343013	0.275156	0.0107473
1	chr1D_205240881	-0.128862	-0.141105	0.00180499	-0.179942	0.143736	-0.260189	-0.0848423	-0.29904	-0.0179683	0.30235	-0.32921	0.127301	-0.0694084	0.0507527	0.213217	0.0770001	-0.0162151	0.20953	-0.224517	0.00444704	0.190586	0.161962	0.0210332	0.198291	0.173001	0.0580138	-0.0130629	0.0345956	-0.0720023	-0.158484	-0.0884549	-0.0470206	0.123122	0.211745	0.193046	0.271304	0.247138	0.153218	0.0938231	0.208971	0.135327	0.148283	0.226209	0.268825	0.33441	0.343013	0.275156	0.0107473
1	chr1D_205257154	-0.128862	-0.141105	0.00180499	-0.179942	0.143736	-0.260189	-0.0848423	-0.29904	-0.0179683	0.30235	-0.32921	0.127301	-0.0694084	0.0507527	0.213217	0.0770001	-0.0162151	0.20953	-0.224517	0.00444704	0.190586	0.161962	0.0210332	0.198291	0.173001	0.0580138	-0.0130629	0.0345956	-0.0720023	-0.158484	-0.0884549	-0.0470206	0.123122	0.211745	0.193046	0.271304	0.247138	0.153218	0.0938231	0.208971	0.135327	0.148283	0.226209	0.268825	0.33441	0.343013	0.275156	0.0107473
1	chr1D_205273139	-0.128862	-0.141105	0.00180499	-0.179942	0.143736	-0.260189	-0.0848423	-0.29904	-0.0179683	0.30235	-0.32921	0.127301	-0.0694084	0.0507527	0.213217	0.0770001	-0.0162151	0.20953	-0.224517	0.00444704	0.190586	0.161962	0.0210332	0.198291	0.173001	0.0580138	-0.0130629	0.0345956	-0.0720023	-0.158484	-0.0884549	-0.0470206	0.123122	0.211745	0.193046	0.271304	0.247138	0.153218	0.0938231	0.208971	0.135327	0.148283	0.226209	0.268825	0.33441	0.343013	0.275156	0.0107473
1	chr1D_205283161	-0.128862	-0.141105	0.00180499	-0.179942	0.143736	-0.260189	-0.0848423	-0.29904	-0.0179683	0.30235	-0.32921	0.127301	-0.0694084	0.0507527	0.213217	0.0770001	-0.0162151	0.20953	-0.224517	0.00444704	0.190586	0.161962	0.0210332	0.198291	0.173001	0.0580138	-0.0130629	0.0345956	-0.0720023	-0.158484	-0.0884549	-0.0470206	0.123122	0.211745	0.193046	0.271304	0.247138	0.153218	0.0938231	0.208971	0.135327	0.148283	0.226209	0.268825	0.33441	0.343013	0.275156	0.0107473
1	chr1D_205291481	-0.128862	-0.141105	0.00180499	-0.179942	0.143736	-0.260189	-0.0848423	-0.29904	-0.0179683	0.30235	-0.32921	0.127301	-0.0694084	0.0507527	0.213217	0.0770001	-0.0162151	0.20953	-0.224517	0.00444704	0.190586	0.161962	0.0210332	0.198291	0.173001	0.0580138	-0.0130629	0.0345956	-0.0720023	-0.158484	-0.0884549	-0.0470206	0.123122	0.211745	0.193046	0.271304	0.247138	0.153218	0.0938231	0.208971	0.135327	0.148283	0.226209	0.268825	0.33441	0.343013	0.275156	0.0107473
1	chr1D_205297310	-0.128862	-0.141105	0.00180499	-0.179942	0.143736	-0.260189	-0.0848423	-0.29904	-0.0179683	0.30235	-0.32921	0.127301	-0.0694084	0.0507527	0.213217	0.0770001	-0.0162151	0.20953	-0.224517	0.00444704	0.190586	0.161962	0.0210332	0.198291	0.173001	0.0580138	-0.0130629	0.0345956	-0.0720023	-0.158484	-0.0884549	-0.0470206	0.123122	0.211745	0.193046	0.271304	0.247138	0.153218	0.0938231	0.208971	0.135327	0.148283	0.226209	0.268825	0.33441	0.343013	0.275156	0.0107473
1	chr1D_205315702	-0.128862	-0.141105	0.00180499	-0.179942	0.143736	-0.260189	-0.0848423	-0.29904	-0.0179683	0.30235	-0.32921	0.127301	-0.0694084	0.0507527	0.213217	0.0770001	-0.0162151	0.20953	-0.224517	0.00444704	0.190586	0.161962	0.0210332	0.198291	0.173001	0.0580138	-0.0130629	0.0345956	-0.0720023	-0.158484	-0.0884549	-0.0470206	0.123122	0.211745	0.193046	0.271304	0.247138	0.153218	0.0938231	0.208971	0.135327	0.148283	0.226209	0.268825	0.33441	0.343013	0.275156	0.0107473
1	chr1D_205330453	-0.128862	-0.141105	0.00180499	-0.179942	0.143736	-0.260189	-0.0848423	-0.29904	-0.0179683	0.30235	-0.32921	0.127301	-0.0694084	0.0507527	0.213217	0.0770001	-0.0162151	0.20953	-0.224517	0.00444704	0.190586	0.161962	0.0210332	0.198291	0.173001	0.0580138	-0.0130629	0.0345956	-0.0720023	-0.158484	-0.0884549	-0.0470206	0.123122	0.211745	0.193046	0.271304	0.247138	0.153218	0.0938231	0.208971	0.135327	0.148283	0.226209	0.268825	0.33441	0.343013	0.275156	0.0107473
1	chr1D_205338097	-0.128862	-0.141105	0.00180499	-0.179942	0.143736	-0.260189	-0.0848423	-0.29904	-0.0179683	0.30235	-0.32921	0.127301	-0.0694084	0.0507527	0.213217	0.0770001	-0.0162151	0.20953	-0.224517	0.00444704	0.190586	0.161962	0.0210332	0.198291	0.173001	0.0580138	-0.0130629	0.0345956	-0.0720023	-0.158484	-0.0884549	-0.0470206	0.123122	0.211745	0.193046	0.271304	0.247138	0.153218	0.0938231	0.208971	0.135327	0.148283	0.226209	0.268825	0.33441	0.343013	0.275156	0.0107473
1	chr1D_205341667	-0.128862	-0.141105	0.00180499	-0.179942	0.143736	-0.260189	-0.0848423	-0.29904	-0.0179683	0.30235	-0.32921	0.127301	-0.0694084	0.0507527	0.213217	0.0770001	-0.0162151	0.20953	-0.224517	0.00444704	0.190586	0.161962	0.0210332	0.198291	0.173001	0.0580138	-0.0130629	0.0345956	-0.0720023	-0.158484	-0.0884549	-0.0470206	0.123122	0.211745	0.193046	0.271304	0.247138	0.153218	0.0938231	0.208971	0.135327	0.148283	0.226209	0.268825	0.33441	0.343013	0.275156	0.0107473
1	chr1D_205349338	-0.128862	-0.141105	0.00180499	-0.179942	0.143736	-0.260189	-0.0848423	-0.29904	-0.0179683	0.30235	-0.32921	0.127301	-0.0694084	0.0507527	0.213217	0.0770001	-0.0162151	0.20953	-0.224517	0.00444704	0.190586	0.161962	0.0210332	0.198291	0.173001	0.0580138	-0.0130629	0.0345956	-0.0720023	-0.158484	-0.0884549	-0.0470206	0.123122	0.211745	0.193046	0.271304	0.247138	0.153218	0.0938231	0.208971	0.135327	0.148283	0.226209	0.268825	0.33441	0.343013	0.275156	0.0107473
1	chr1D_205354501	-0.128862	-0.141105	0.00180499	-0.179942	0.143736	-0.260189	-0.0848423	-0.29904	-0.0179683	0.30235	-0.32921	0.127301	-0.0694084	0.0507527	0.213217	0.0770001	-0.0162151	0.20953	-0.224517	0.00444704	0.190586	0.161962	0.0210332	0.198291	0.173001	0.0580138	-0.0130629	0.0345956	-0.0720023	-0.158484	-0.0884549	-0.0470206	0.123122	0.211745	0.193046	0.271304	0.247138	0.153218	0.0938231	0.208971	0.135327	0.148283	0.226209	0.268825	0.33441	0.343013	0.275156	0.0107473
1	chr1D_205374755	-0.128862	-0.141105	0.00180499	-0.179942	0.143736	-0.260189	-0.0848423	-0.29904	-0.0179683	0.30235	-0.32921	0.127301	-0.0694084	0.0507527	0.213217	0.0770001	-0.0162151	0.20953	-0.224517	0.00444704	0.190586	0.161962	0.0210332	0.198291	0.173001	0.0580138	-0.0130629	0.0345956	-0.0720023	-0.158484	-0.0884549	-0.0470206	0.123122	0.211745	0.193046	0.271304	0.247138	0.153218	0.0938231	0.208971	0.135327	0.148283	0.226209	0.268825	0.33441	0.343013	0.275156	0.0107473
1	chr1D_208137562	-0.0868435	-0.0534922	-0.0303062	-0.388271	0.221962	-0.344695	-0.0645613	-0.51722	-0.0341767	0.449718	-0.496369	0.343234	-0.138576	0.0637476	0.353953	0.549287	0.535271	0.610894	-0.121241	0.514035	0.588324	0.493	0.325711	0.380611	0.293487	0.119314	0.0207179	-0.00795927	-0.0462034	-0.156368	-0.097934	-0.0410522	0.161108	0.315132	0.365771	0.430847	0.371464	0.266772	0.198287	0.206793	0.161218	0.162795	0.252303	0.338487	0.427946	0.45681	0.442124	0.430372
1	chr1D_208214269	-0.169314	-0.149872	-0.0255938	-0.385144	0.26054	-0.424501	-0.0917128	-0.581783	-0.0367803	0.536088	-0.588138	0.314431	-0.14273	0.0804664	0.402806	0.384641	0.296034	0.538325	-0.261033	0.301832	0.507171	0.426403	0.205354	0.406078	0.333182	0.127725	0.0030257	0.0301356	-0.0876138	-0.233	-0.135164	-0.0642083	0.208196	0.378157	0.392638	0.495608	0.441322	0.293429	0.196598	0.305243	0.213094	0.223749	0.345721	0.432672	0.543629	0.569475	0.503981	0.259748
1	chr1D_208385254	-0.129965	-0.130094	-0.00858467	-0.172831	0.143118	-0.244096	-0.0591173	-0.305684	-0.0183736	0.298981	-0.326086	0.124197	-0.0674706	0.0472944	0.214319	0.0686042	-0.019648	0.19766	-0.20851	0.000390587	0.177989	0.150695	0.0157296	0.200746	0.176814	0.0633997	-0.010018	0.0382092	-0.0664375	-0.155117	-0.0853319	-0.0440586	0.124834	0.212254	0.195547	0.26669	0.245329	0.150372	0.0881618	0.201962	0.13014	0.140823	0.217097	0.257065	0.321279	0.331068	0.268622	0.00805766
1	chr1D_210798620	-0.133813	-0.126415	-0.00784544	-0.205936	0.16655	-0.254681	-0.0557368	-0.326519	-0.00331023	0.331055	-0.345749	0.157666	-0.0605061	0.0662202	0.241838	0.0822047	-0.0161457	0.227029	-0.230751	0.00742631	0.205255	0.167477	0.027406	0.233181	0.203835	0.0776119	-0.00763357	0.0420226	-0.0714045	-0.168103	-0.0957144	-0.0455481	0.138767	0.238726	0.224442	0.301228	0.275433	0.175905	0.10889	0.228252	0.14811	0.163794	0.239291	0.284016	0.348854	0.362072	0.301274	0.0202253
1	chr1D_211601587	-0.134388	-0.127299	-0.0164209	-0.200698	0.169002	-0.251088	-0.0570185	-0.319781	0.00126531	0.327915	-0.338383	0.145061	-0.0542398	0.0708491	0.241344	0.0730823	-0.0231875	0.216403	-0.225576	-0.000376691	0.194506	0.158216	0.0229001	0.232493	0.206253	0.0827047	-0.000815362	0.051836	-0.0618102	-0.157794	-0.0823343	-0.0354008	0.149027	0.241245	0.226591	0.297831	0.274699	0.17635	0.110166	0.231817	0.15163	0.164688	0.244254	0.286203	0.353976	0.362133	0.301055	0.0179245
1	chr1D_218340154	-0.0816191	-0.556591	0.267246	0.0703718	-0.313313	-0.557153	-0.467957	-0.266312	-0.516913	-0.00509772	-0.459589	0.127543	-0.347503	-0.42819	-0.185701	0.399102	0.234412	0.383944	-0.345463	0.264711	0.387814	0.366884	0.177541	-0.135933	-0.220469	-0.389213	-0.473159	-0.458589	-0.523407	-0.51215	-0.435694	-0.394813	-0.241536	-0.119254	-0.115381	-0.0439697	-0.143065	-0.273283	-0.344333	-0.245071	-0.339361	-0.285146	-0.152651	-0.0354126	0.0851558	0.112209	0.00306922	0.205766
1	chr1D_222654071	-0.0729861	0.00761814	-0.0286051	-0.198613	0.184856	-0.0576925	0.114982	-0.244674	0.0844022	0.250875	-0.18385	0.198358	0.0518369	0.110625	0.225926	-0.0361755	-0.104793	0.135807	-0.173005	-0.0817363	0.126296	0.0711914	-0.0608409	0.241228	0.235244	0.172897	0.0981641	0.143852	0.0635169	0.00346239	0.049651	0.0729104	0.177397	0.21933	0.237146	0.23367	0.231102	0.18341	0.139939	0.223879	0.157869	0.16809	0.191524	0.188036	0.216129	0.219269	0.236528	-0.0207944
1	chr1D_222670047	-0.0729861	0.00761814	-0.0286051	-0.198613	0.184856	-0.0576925	0.114982	-0.244674	0.0844022	0.250875	-0.18385	0.198358	0.0518369	0.110625	0.225926	-0.0361755	-0.104793	0.135807	-0.173005	-0.0817363	0.126296	0.0711914	-0.0608409	0.241228	0.235244	0.172897	0.0981641	0.143852	0.0635169	0.00346239	0.049651	0.0729104	0.177397	0.21933	0.237146	0.23367	0.231102	0.18341	0.139939	0.223879	0.157869	0.16809	0.191524	0.188036	0.216129	0.219269	0.236528	-0.0207944
1	chr1D_224826611	-0.122445	-0.123594	0.0268156	-0.190619	0.129917	-0.250723	-0.0523294	-0.323495	-0.034733	0.302955	-0.344913	0.172871	-0.09091	0.0282842	0.210687	0.104521	0.00948388	0.233244	-0.224033	0.0327558	0.217219	0.184907	0.0345403	0.199269	0.163324	0.042387	-0.0363129	-0.00233778	-0.102599	-0.190652	-0.136517	-0.0830985	0.0796533	0.197506	0.182623	0.274931	0.242893	0.146077	0.0823541	0.182163	0.11442	0.135724	0.1926	0.242885	0.292128	0.323765	0.26361	0.016826
1	chr1D_224846641	-0.122445	-0.123594	0.0268156	-0.190619	0.129917	-0.250723	-0.0523294	-0.323495	-0.034733	0.302955	-0.344913	0.172871	-0.09091	0.0282842	0.210687	0.104521	0.00948388	0.233244	-0.224033	0.0327558	0.217219	0.184907	0.0345403	0.199269	0.163324	0.042387	-0.0363129	-0.00233778	-0.102599	-0.190652	-0.136517	-0.0830985	0.0796533	0.197506	0.182623	0.274931	0.242893	0.146077	0.0823541	0.182163	0.11442	0.135724	0.1926	0.242885	0.292128	0.323765	0.26361	0.016826
1	chr1D_224994307	-0.122445	-0.123594	0.0268156	-0.190619	0.129917	-0.250723	-0.0523294	-0.323495	-0.034733	0.302955	-0.344913	0.172871	-0.09091	0.0282842	0.210687	0.104521	0.00948388	0.233244	-0.224033	0.0327558	0.217219	0.184907	0.0345403	0.199269	0.163324	0.042387	-0.0363129	-0.00233778	-0.102599	-0.190652	-0.136517	-0.0830985	0.0796533	0.197506	0.182623	0.274931	0.242893	0.146077	0.0823541	0.182163	0.11442	0.135724	0.1926	0.242885	0.292128	0.323765	0.26361	0.016826
1	chr1D_225569036	-0.122445	-0.123594	0.0268156	-0.190619	0.129917	-0.250723	-0.0523294	-0.323495	-0.034733	0.302955	-0.344913	0.172871	-0.09091	0.0282842	0.210687	0.104521	0.00948388	0.233244	-0.224033	0.0327558	0.217219	0.184907	0.0345403	0.199269	0.163324	0.042387	-0.0363129	-0.00233778	-0.102599	-0.190652	-0.136517	-0.0830985	0.0796533	0.197506	0.182623	0.274931	0.242893	0.146077	0.0823541	0.182163	0.11442	0.135724	0.1926	0.242885	0.292128	0.323765	0.26361	0.016826
1	chr1D_226310570	-0.122445	-0.123594	0.0268156	-0.190619	0.129917	-0.250723	-0.0523294	-0.323495	-0.034733	0.302955	-0.344913	0.172871	-0.09091	0.0282842	0.210687	0.104521	0.00948388	0.233244	-0.224033	0.0327558	0.217219	0.184907	0.0345403	0.199269	0.163324	0.042387	-0.0363129	-0.00233778	-0.102599	-0.190652	-0.136517	-0.0830985	0.0796533	0.197506	0.182623	0.274931	0.242893	0.146077	0.0823541	0.182163	0.11442	0.135724	0.1926	0.242885	0.292128	0.323765	0.26361	0.016826
1	chr1D_226352369	-0.122445	-0.123594	0.0268156	-0.190619	0.129917	-0.250723	-0.0523294	-0.323495	-0.034733	0.302955	-0.344913	0.172871	-0.09091	0.0282842	0.210687	0.104521	0.00948388	0.233244	-0.224033	0.0327558	0.217219	0.184907	0.0345403	0.199269	0.163324	0.042387	-0.0363129	-0.00233778	-0.102599	-0.190652	-0.136517	-0.0830985	0.0796533	0.197506	0.182623	0.274931	0.242893	0.146077	0.0823541	0.182163	0.11442	0.135724	0.1926	0.242885	0.292128	0.323765	0.26361	0.016826
1	chr1D_227500940	-0.122445	-0.123594	0.0268156	-0.190619	0.129917	-0.250723	-0.0523294	-0.323495	-0.034733	0.302955	-0.344913	0.172871	-0.09091	0.0282842	0.210687	0.104521	0.00948388	0.233244	-0.224033	0.0327558	0.217219	0.184907	0.0345403	0.199269	0.163324	0.042387	-0.0363129	-0.00233778	-0.102599	-0.190652	-0.136517	-0.0830985	0.0796533	0.197506	0.182623	0.274931	0.242893	0.146077	0.0823541	0.182163	0.11442	0.135724	0.1926	0.242885	0.292128	0.323765	0.26361	0.016826
1	chr1D_228235485	-0.121022	-0.12626	0.0312044	-0.177388	0.11765	-0.247725	-0.0532633	-0.317972	-0.0444581	0.289347	-0.339569	0.163665	-0.103783	0.016865	0.198431	0.104948	0.013942	0.22538	-0.214667	0.0360454	0.210054	0.183581	0.033516	0.18422	0.14871	0.0308709	-0.0434382	-0.0110783	-0.107374	-0.192865	-0.141604	-0.0911463	0.0665305	0.183602	0.167746	0.261078	0.229224	0.132213	0.0696287	0.167056	0.102043	0.122533	0.178325	0.227761	0.276898	0.310086	0.248464	0.0147736
1	chr1D_228367362	-0.121022	-0.12626	0.0312044	-0.177388	0.11765	-0.247725	-0.0532633	-0.317972	-0.0444581	0.289347	-0.339569	0.163665	-0.103783	0.016865	0.198431	0.104948	0.013942	0.22538	-0.214667	0.0360454	0.210054	0.183581	0.033516	0.18422	0.14871	0.0308709	-0.0434382	-0.0110783	-0.107374	-0.192865	-0.141604	-0.0911463	0.0665305	0.183602	0.167746	0.261078	0.229224	0.132213	0.0696287	0.167056	0.102043	0.122533	0.178325	0.227761	0.276898	0.310086	0.248464	0.0147736
1	chr1D_228390244	-0.121022	-0.12626	0.0312044	-0.177388	0.11765	-0.247725	-0.0532633	-0.317972	-0.0444581	0.289347	-0.339569	0.163665	-0.103783	0.016865	0.198431	0.104948	0.013942	0.22538	-0.214667	0.0360454	0.210054	0.183581	0.033516	0.18422	0.14871	0.0308709	-0.0434382	-0.0110783	-0.107374	-0.192865	-0.141604	-0.0911463	0.0665305	0.183602	0.167746	0.261078	0.229224	0.132213	0.0696287	0.167056	0.102043	0.122533	0.178325	0.227761	0.276898	0.310086	0.248464	0.0147736
1	chr1D_228410978	-0.121022	-0.12626	0.0312044	-0.177388	0.11765	-0.247725	-0.0532633	-0.317972	-0.0444581	0.289347	-0.339569	0.163665	-0.103783	0.016865	0.198431	0.104948	0.013942	0.22538	-0.214667	0.0360454	0.210054	0.183581	0.033516	0.18422	0.14871	0.0308709	-0.0434382	-0.0110783	-0.107374	-0.192865	-0.141604	-0.0911463	0.0665305	0.183602	0.167746	0.261078	0.229224	0.132213	0.0696287	0.167056	0.102043	0.122533	0.178325	0.227761	0.276898	0.310086	0.248464	0.0147736
1	chr1D_228686431	-0.127893	-0.116224	-0.0116849	-0.120248	0.0906634	-0.242329	-0.0692016	-0.290702	-0.0591443	0.25253	-0.314657	0.0908058	-0.106482	-0.00379189	0.163164	0.0841746	0.0184592	0.171394	-0.169199	0.0374654	0.152406	0.136434	0.0343031	0.158997	0.131899	0.0235739	-0.0460715	-0.0068645	-0.104331	-0.196582	-0.136684	-0.0997753	0.0687629	0.161206	0.149368	0.219765	0.201743	0.104865	0.0413192	0.147911	0.0851588	0.0891142	0.163501	0.203119	0.269453	0.281576	0.219925	0.0167394
1	chr1D_228731508	-0.127893	-0.116224	-0.0116849	-0.120248	0.0906634	-0.242329	-0.0692016	-0.290702	-0.0591443	0.25253	-0.314657	0.0908058	-0.106482	-0.00379189	0.163164	0.0841746	0.0184592	0.171394	-0.169199	0.0374654	0.152406	0.136434	0.0343031	0.158997	0.131899	0.0235739	-0.0460715	-0.0068645	-0.104331	-0.196582	-0.136684	-0.0997753	0.0687629	0.161206	0.149368	0.219765	0.201743	0.104865	0.0413192	0.147911	0.0851588	0.0891142	0.163501	0.203119	0.269453	0.281576	0.219925	0.0167394
1	chr1D_229371623	-0.129965	-0.130094	-0.00858467	-0.172831	0.143118	-0.244096	-0.0591173	-0.305684	-0.0183736	0.298981	-0.326086	0.124197	-0.0674706	0.0472944	0.214319	0.0686042	-0.019648	0.19766	-0.20851	0.000390587	0.177989	0.150695	0.0157296	0.200746	0.176814	0.0633997	-0.010018	0.0382092	-0.0664375	-0.155117	-0.0853319	-0.0440586	0.124834	0.212254	0.195547	0.26669	0.245329	0.150372	0.0881618	0.201962	0.13014	0.140823	0.217097	0.257065	0.321279	0.331068	0.268622	0.00805766
1	chr1D_232826628	-0.128304	-0.141317	-0.00862944	-0.17087	0.139612	-0.243238	-0.065515	-0.292172	-0.017263	0.291885	-0.31774	0.114024	-0.0645541	0.0481153	0.207723	0.084301	-0.00654532	0.188463	-0.199057	0.0177567	0.168189	0.141969	0.0471964	0.200348	0.176583	0.0635683	-0.0115689	0.0384634	-0.062532	-0.145229	-0.0743031	-0.0329435	0.131155	0.213664	0.194926	0.268419	0.246885	0.151826	0.0885426	0.203572	0.134679	0.14831	0.224784	0.265371	0.328514	0.335603	0.271119	0.0358934
1	chr1D_237557227	-0.0765902	-0.641146	0.278053	0.142398	-0.375243	-0.570197	-0.507408	-0.216135	-0.566604	-0.0674385	-0.439729	0.0842757	-0.38261	-0.47982	-0.254986	0.456077	0.268756	0.378585	-0.344126	0.317433	0.383233	0.362013	0.258076	-0.214655	-0.296962	-0.466453	-0.546728	-0.520918	-0.58151	-0.547434	-0.466815	-0.420721	-0.288673	-0.181452	-0.190821	-0.113703	-0.218101	-0.350099	-0.415817	-0.301788	-0.39368	-0.322015	-0.184384	-0.0615369	0.0510113	0.064982	-0.0632441	0.273982
1	chr1D_237655552	-0.0765902	-0.641146	0.278053	0.142398	-0.375243	-0.570197	-0.507408	-0.216135	-0.566604	-0.0674385	-0.439729	0.0842757	-0.38261	-0.47982	-0.254986	0.456077	0.268756	0.378585	-0.344126	0.317433	0.383233	0.362013	0.258076	-0.214655	-0.296962	-0.466453	-0.546728	-0.520918	-0.58151	-0.547434	-0.466815	-0.420721	-0.288673	-0.181452	-0.190821	-0.113703	-0.218101	-0.350099	-0.415817	-0.301788	-0.39368	-0.322015	-0.184384	-0.0615369	0.0510113	0.064982	-0.0632441	0.273982
1	chr1D_237710781	-0.0765902	-0.641146	0.278053	0.142398	-0.375243	-0.570197	-0.507408	-0.216135	-0.566604	-0.0674385	-0.439729	0.0842757	-0.38261	-0.47982	-0.254986	0.456077	0.268756	0.378585	-0.344126	0.317433	0.383233	0.362013	0.258076	-0.214655	-0.296962	-0.466453	-0.546728	-0.520918	-0.58151	-0.547434	-0.466815	-0.420721	-0.288673	-0.181452	-0.190821	-0.113703	-0.218101	-0.350099	-0.415817	-0.301788	-0.39368	-0.322015	-0.184384	-0.0615369	0.0510113	0.064982	-0.0632441	0.273982
1	chr1D_253643189	-0.0824642	0.567934	-0.387717	-0.506533	0.657879	0.24592	0.485042	-0.306436	0.593876	0.565228	-0.0511516	0.200555	0.264935	0.602793	0.656664	-0.126724	-0.00896058	0.114449	0.156641	-0.0521683	0.0833702	0.0317157	-0.078563	0.627376	0.652622	0.651049	0.610442	0.608576	0.56506	0.391511	0.404345	0.440956	0.559964	0.605335	0.617378	0.577485	0.645792	0.664172	0.636584	0.615773	0.623905	0.55998	0.528931	0.484681	0.466804	0.478519	0.545082	-0.0489935
1	chr1D_254909306	-0.101942	-0.160465	0.0626081	-0.0221387	-0.0147107	-0.157017	-0.0759125	-0.134003	-0.0986122	0.0830728	-0.174696	-0.0317847	-0.160326	-0.0606191	0.0301793	0.0509726	0.0113669	0.0952626	-0.113446	0.0104218	0.0838666	0.116253	-0.0294539	-0.0103743	-0.020931	-0.0573027	-0.0625846	-0.0495342	-0.0787319	-0.106931	-0.0713393	-0.0635304	-0.0202419	0.0308079	-0.0102853	0.0645266	0.0505456	-0.00753724	-0.0290474	0.0105226	0.0207462	0.0146414	0.0700217	0.0984317	0.126339	0.146216	0.0614387	-0.0678088
1	chr1D_254936779	-0.101942	-0.160465	0.0626081	-0.0221387	-0.0147107	-0.157017	-0.0759125	-0.134003	-0.0986122	0.0830728	-0.174696	-0.0317847	-0.160326	-0.0606191	0.0301793	0.0509726	0.0113669	0.0952626	-0.113446	0.0104218	0.0838666	0.116253	-0.0294539	-0.0103743	-0.020931	-0.0573027	-0.0625846	-0.0495342	-0.0787319	-0.106931	-0.0713393	-0.0635304	-0.0202419	0.0308079	-0.0102853	0.0645266	0.0505456	-0.00753724	-0.0290474	0.0105226	0.0207462	0.0146414	0.0700217	0.0984317	0.126339	0.146216	0.0614387	-0.0678088
1	chr1D_254961406	-0.101942	-0.160465	0.0626081	-0.0221387	-0.0147107	-0.157017	-0.0759125	-0.134003	-0.0986122	0.0830728	-0.174696	-0.0317847	-0.160326	-0.0606191	0.0301793	0.0509726	0.0113669	0.0952626	-0.113446	0.0104218	0.0838666	0.116253	-0.0294539	-0.0103743	-0.020931	-0.0573027	-0.0625846	-0.0495342	-0.0787319	-0.106931	-0.0713393	-0.0635304	-0.0202419	0.0308079	-0.0102853	0.0645266	0.0505456	-0.00753724	-0.0290474	0.0105226	0.0207462	0.0146414	0.0700217	0.0984317	0.126339	0.146216	0.0614387	-0.0678088
1	chr1D_255019060	-0.101942	-0.160465	0.0626081	-0.0221387	-0.0147107	-0.157017	-0.0759125	-0.134003	-0.0986122	0.0830728	-0.174696	-0.0317847	-0.160326	-0.0606191	0.0301793	0.0509726	0.0113669	0.0952626	-0.113446	0.0104218	0.0838666	0.116253	-0.0294539	-0.0103743	-0.020931	-0.0573027	-0.0625846	-0.0495342	-0.0787319	-0.106931	-0.0713393	-0.0635304	-0.0202419	0.0308079	-0.0102853	0.0645266	0.0505456	-0.00753724	-0.0290474	0.0105226	0.0207462	0.0146414	0.0700217	0.0984317	0.126339	0.146216	0.0614387	-0.0678088
1	chr1D_255071081	-0.101942	-0.160465	0.0626081	-0.0221387	-0.0147107	-0.157017	-0.0759125	-0.134003	-0.0986122	0.0830728	-0.174696	-0.0317847	-0.160326	-0.0606191	0.0301793	0.0509726	0.0113669	0.0952626	-0.113446	0.0104218	0.0838666	0.116253	-0.0294539	-0.0103743	-0.020931	-0.0573027	-0.0625846	-0.0495342	-0.0787319	-0.106931	-0.0713393	-0.0635304	-0.0202419	0.0308079	-0.0102853	0.0645266	0.0505456	-0.00753724	-0.0290474	0.0105226	0.0207462	0.0146414	0.0700217	0.0984317	0.126339	0.146216	0.0614387	-0.0678088
1	chr1D_256202277	-0.0836718	0.633819	-0.371975	-0.510445	0.658319	0.240596	0.480337	-0.311233	0.593652	0.569336	-0.0556064	0.203966	0.256205	0.600233	0.655408	-0.122137	0.00736628	0.109414	0.18148	-0.0363011	0.0782066	0.0304295	-0.078551	0.628712	0.654044	0.658172	0.618834	0.61362	0.568944	0.38744	0.392723	0.428246	0.552979	0.600173	0.617599	0.582926	0.655936	0.682674	0.654415	0.624979	0.628273	0.551675	0.514835	0.470963	0.461471	0.477909	0.549303	-0.00493041
1	chr1D_262698264	-0.103646	-0.163829	0.0660314	-0.00878712	-0.0308764	-0.157889	-0.0858507	-0.122257	-0.111913	0.0654548	-0.168416	-0.0176478	-0.174905	-0.0757941	0.0114891	0.0475016	0.014458	0.0859945	-0.0947012	0.0151633	0.0718952	0.111616	-0.0327134	-0.0288015	-0.0401838	-0.0730193	-0.0728567	-0.0614471	-0.0888051	-0.115033	-0.0841894	-0.0800999	-0.0353291	0.0147682	-0.0272548	0.0436203	0.0302128	-0.0271964	-0.0481802	-0.00574394	0.00336838	-0.00202015	0.0514118	0.0748624	0.105892	0.127024	0.0407054	-0.0705341
1	chr1D_262904539	-0.103646	-0.163829	0.0660314	-0.00878712	-0.0308764	-0.157889	-0.0858507	-0.122257	-0.111913	0.0654548	-0.168416	-0.0176478	-0.174905	-0.0757941	0.0114891	0.0475016	0.014458	0.0859945	-0.0947012	0.0151633	0.0718952	0.111616	-0.0327134	-0.0288015	-0.0401838	-0.0730193	-0.0728567	-0.0614471	-0.0888051	-0.115033	-0.0841894	-0.0800999	-0.0353291	0.0147682	-0.0272548	0.0436203	0.0302128	-0.0271964	-0.0481802	-0.00574394	0.00336838	-0.00202015	0.0514118	0.0748624	0.105892	0.127024	0.0407054	-0.0705341
1	chr1D_263010006	-0.103646	-0.163829	0.0660314	-0.00878712	-0.0308764	-0.157889	-0.0858507	-0.122257	-0.111913	0.0654548	-0.168416	-0.0176478	-0.174905	-0.0757941	0.0114891	0.0475016	0.014458	0.0859945	-0.0947012	0.0151633	0.0718952	0.111616	-0.0327134	-0.0288015	-0.0401838	-0.0730193	-0.0728567	-0.0614471	-0.0888051	-0.115033	-0.0841894	-0.0800999	-0.0353291	0.0147682	-0.0272548	0.0436203	0.0302128	-0.0271964	-0.0481802	-0.00574394	0.00336838	-0.00202015	0.0514118	0.0748624	0.105892	0.127024	0.0407054	-0.0705341
1	chr1D_263320577	-0.123205	-0.096396	0.0113545	-0.109977	0.0831856	-0.2117	-0.0235789	-0.299326	-0.0629251	0.237196	-0.302181	0.123313	-0.109316	-0.0119734	0.160005	0.10448	0.0484136	0.212052	-0.170085	0.050299	0.202742	0.167469	0.0106737	0.141206	0.120914	0.0273707	-0.0252799	0.00188344	-0.0809961	-0.157247	-0.103037	-0.0679609	0.069725	0.143566	0.134882	0.204371	0.183653	0.0960669	0.0398023	0.11983	0.0681252	0.0658018	0.135875	0.176937	0.239333	0.253099	0.203069	0.0357743
1	chr1D_263360105	-0.124314	-0.0994698	0.0242666	-0.124	0.0878611	-0.221057	-0.0332017	-0.30168	-0.0622425	0.244857	-0.309499	0.120675	-0.101301	-0.00678928	0.166226	0.0943417	0.0369918	0.205127	-0.179092	0.0387183	0.198347	0.161564	-0.000173872	0.143813	0.121456	0.0267291	-0.0237972	0.00212792	-0.0802445	-0.154507	-0.101397	-0.0685772	0.0675679	0.151364	0.137731	0.213021	0.191753	0.103371	0.0487429	0.127611	0.0792562	0.076432	0.146607	0.189914	0.250624	0.272475	0.213317	0.022307
1	chr1D_263694920	-0.10254	-0.162046	0.052046	0.00917229	-0.0382615	-0.146844	-0.0759347	-0.11736	-0.114003	0.0541437	-0.158585	-0.0168054	-0.186153	-0.0832186	0.00196545	0.0587432	0.0274003	0.09259	-0.0834338	0.0282771	0.075382	0.118217	-0.0208158	-0.0346103	-0.0434895	-0.0741606	-0.0756764	-0.0630023	-0.0902325	-0.118149	-0.0862276	-0.0799478	-0.0345842	0.00371294	-0.0332206	0.0312137	0.0184989	-0.037788	-0.0602492	-0.0168276	-0.0106652	-0.0155394	0.0377736	0.0584333	0.0911062	0.102971	0.0263858	-0.0567131
1	chr1D_264109328	-0.0930833	-0.685907	0.260431	0.124118	-0.353973	-0.657527	-0.540648	-0.321824	-0.595359	0.0207322	-0.55688	0.0524818	-0.398897	-0.485772	-0.196096	0.494515	0.301162	0.411075	-0.37409	0.340013	0.410007	0.374995	0.275373	-0.161508	-0.267771	-0.48856	-0.587138	-0.559754	-0.630942	-0.623698	-0.538883	-0.501934	-0.329722	-0.182795	-0.163704	-0.0476561	-0.167542	-0.343415	-0.425968	-0.30091	-0.399815	-0.326562	-0.176485	-0.0464972	0.0766361	0.100797	-0.0115149	0.263729
1	chr1D_264336032	-0.0989371	-0.13981	0.0412985	-0.00934474	-0.0138683	-0.128936	-0.0506068	-0.128011	-0.0889353	0.0702521	-0.152719	0.0260455	-0.187749	-0.0612326	0.0242026	0.0524826	0.0200641	0.116915	-0.0874258	0.0208245	0.099262	0.14658	-0.0369869	0.00234198	-0.00252147	-0.0316101	-0.0360769	-0.0282185	-0.0576665	-0.0884534	-0.0548303	-0.048527	-0.00320919	0.0273133	0.00525725	0.0518322	0.0443164	-0.00943943	-0.0325092	0.00857079	0.00913567	0.00293333	0.0542428	0.0693873	0.101337	0.106646	0.0486437	-0.0582151
1	chr1D_264431760	-0.0989371	-0.13981	0.0412985	-0.00934474	-0.0138683	-0.128936	-0.0506068	-0.128011	-0.0889353	0.0702521	-0.152719	0.0260455	-0.187749	-0.0612326	0.0242026	0.0524826	0.0200641	0.116915	-0.0874258	0.0208245	0.099262	0.14658	-0.0369869	0.00234198	-0.00252147	-0.0316101	-0.0360769	-0.0282185	-0.0576665	-0.0884534	-0.0548303	-0.048527	-0.00320919	0.0273133	0.00525725	0.0518322	0.0443164	-0.00943943	-0.0325092	0.00857079	0.00913567	0.00293333	0.0542428	0.0693873	0.101337	0.106646	0.0486437	-0.0582151
1	chr1D_264753744	-0.0901691	-0.653404	0.245747	0.0988408	-0.321317	-0.656841	-0.53526	-0.325211	-0.565965	0.0507355	-0.561511	0.0619658	-0.373262	-0.451073	-0.165866	0.497141	0.301162	0.420717	-0.368228	0.340359	0.417204	0.374385	0.286548	-0.133063	-0.23893	-0.464374	-0.564687	-0.535439	-0.611842	-0.608727	-0.526207	-0.484447	-0.306649	-0.161213	-0.138821	-0.0242017	-0.141053	-0.31206	-0.393149	-0.266223	-0.369795	-0.296234	-0.150226	-0.0190779	0.097801	0.118014	0.0112058	0.27395
1	chr1D_265200509	-0.10838	-0.159047	0.0555578	-0.042905	0.00139551	-0.166069	-0.0824887	-0.140207	-0.0874013	0.101434	-0.183625	0.00833953	-0.157069	-0.0466267	0.0452023	0.0525976	0.00982433	0.108425	-0.115193	0.0139693	0.0918005	0.120015	-0.0236077	0.0109568	-0.00316464	-0.0485169	-0.0609536	-0.0440357	-0.082606	-0.117904	-0.0802253	-0.0691643	-0.00515815	0.0506209	0.011593	0.0821058	0.066654	0.00521048	-0.0207694	0.0313814	0.0297053	0.0272971	0.084459	0.110254	0.14562	0.164583	0.0807551	-0.0576574
1	chr1D_266514257	-0.113741	0.014249	-0.130652	-0.172611	0.155916	-0.139662	0.0351266	-0.313669	0.0157842	0.266233	-0.261461	0.141511	-0.165879	0.0511079	0.223264	0.194665	0.208429	0.298026	-0.000426599	0.194265	0.267534	0.284807	0.0876649	0.196076	0.170429	0.112219	0.0648998	0.0503408	0.00621034	-0.0932703	-0.0554079	-0.00273267	0.140386	0.245854	0.226186	0.224193	0.215853	0.172222	0.121797	0.143093	0.120575	0.101003	0.157695	0.197763	0.251025	0.289553	0.231891	0.100512
1	chr1D_266612251	-0.113741	0.014249	-0.130652	-0.172611	0.155916	-0.139662	0.0351266	-0.313669	0.0157842	0.266233	-0.261461	0.141511	-0.165879	0.0511079	0.223264	0.194665	0.208429	0.298026	-0.000426599	0.194265	0.267534	0.284807	0.0876649	0.196076	0.170429	0.112219	0.0648998	0.0503408	0.00621034	-0.0932703	-0.0554079	-0.00273267	0.140386	0.245854	0.226186	0.224193	0.215853	0.172222	0.121797	0.143093	0.120575	0.101003	0.157695	0.197763	0.251025	0.289553	0.231891	0.100512
1	chr1D_267567253	-0.0684836	0.633638	-0.286544	-0.509027	0.63141	0.299151	0.516325	-0.248445	0.597799	0.505255	0.0144714	0.262256	0.268586	0.590673	0.609341	-0.150696	-0.0215071	0.0893766	0.15266	-0.0600648	0.0633764	0.0253051	-0.107803	0.571109	0.612508	0.647161	0.635734	0.627527	0.590979	0.434706	0.433943	0.456855	0.541143	0.556306	0.558457	0.540074	0.61674	0.658744	0.652633	0.618754	0.633405	0.555036	0.510039	0.453197	0.436176	0.443983	0.50747	-0.00613686
1	chr1D_270449701	-0.103646	-0.163829	0.0660314	-0.00878712	-0.0308764	-0.157889	-0.0858507	-0.122257	-0.111913	0.0654548	-0.168416	-0.0176478	-0.174905	-0.0757941	0.0114891	0.0475016	0.014458	0.0859945	-0.0947012	0.0151633	0.0718952	0.111616	-0.0327134	-0.0288015	-0.0401838	-0.0730193	-0.0728567	-0.0614471	-0.0888051	-0.115033	-0.0841894	-0.0800999	-0.0353291	0.0147682	-0.0272548	0.0436203	0.0302128	-0.0271964	-0.0481802	-0.00574394	0.00336838	-0.00202015	0.0514118	0.0748624	0.105892	0.127024	0.0407054	-0.0705341
1	chr1D_272379872	-0.103646	-0.163829	0.0660314	-0.00878712	-0.0308764	-0.157889	-0.0858507	-0.122257	-0.111913	0.0654548	-0.168416	-0.0176478	-0.174905	-0.0757941	0.0114891	0.0475016	0.014458	0.0859945	-0.0947012	0.0151633	0.0718952	0.111616	-0.0327134	-0.0288015	-0.0401838	-0.0730193	-0.0728567	-0.0614471	-0.0888051	-0.115033	-0.0841894	-0.0800999	-0.0353291	0.0147682	-0.0272548	0.0436203	0.0302128	-0.0271964	-0.0481802	-0.00574394	0.00336838	-0.00202015	0.0514118	0.0748624	0.105892	0.127024	0.0407054	-0.0705341
1	chr1D_273259337	-0.103646	-0.163829	0.0660314	-0.00878712	-0.0308764	-0.157889	-0.0858507	-0.122257	-0.111913	0.0654548	-0.168416	-0.0176478	-0.174905	-0.0757941	0.0114891	0.0475016	0.014458	0.0859945	-0.0947012	0.0151633	0.0718952	0.111616	-0.0327134	-0.0288015	-0.0401838	-0.0730193	-0.0728567	-0.0614471	-0.0888051	-0.115033	-0.0841894	-0.0800999	-0.0353291	0.0147682	-0.0272548	0.0436203	0.0302128	-0.0271964	-0.0481802	-0.00574394	0.00336838	-0.00202015	0.0514118	0.0748624	0.105892	0.127024	0.0407054	-0.0705341
1	chr1D_273290952	-0.103646	-0.163829	0.0660314	-0.00878712	-0.0308764	-0.157889	-0.0858507	-0.122257	-0.111913	0.0654548	-0.168416	-0.0176478	-0.174905	-0.0757941	0.0114891	0.0475016	0.014458	0.0859945	-0.0947012	0.0151633	0.0718952	0.111616	-0.0327134	-0.0288015	-0.0401838	-0.0730193	-0.0728567	-0.0614471	-0.0888051	-0.115033	-0.0841894	-0.0800999	-0.0353291	0.0147682	-0.0272548	0.0436203	0.0302128	-0.0271964	-0.0481802	-0.00574394	0.00336838	-0.00202015	0.0514118	0.0748624	0.105892	0.127024	0.0407054	-0.0705341
1	chr1D_274319028	-0.0683562	0.632954	-0.282493	-0.505563	0.629422	0.298731	0.51815	-0.25606	0.595155	0.505255	0.0120942	0.272662	0.265822	0.588338	0.611492	-0.159334	-0.0286295	0.0905765	0.14521	-0.0703182	0.0668812	0.0298609	-0.125638	0.573221	0.613311	0.644636	0.631939	0.621348	0.583611	0.425881	0.424264	0.446387	0.533214	0.5531	0.560845	0.538084	0.614179	0.653646	0.646715	0.612462	0.624311	0.54508	0.500616	0.444344	0.428275	0.438823	0.505531	-0.0258272
1	chr1D_276047679	-0.103646	-0.163829	0.0660314	-0.00878712	-0.0308764	-0.157889	-0.0858507	-0.122257	-0.111913	0.0654548	-0.168416	-0.0176478	-0.174905	-0.0757941	0.0114891	0.0475016	0.014458	0.0859945	-0.0947012	0.0151633	0.0718952	0.111616	-0.0327134	-0.0288015	-0.0401838	-0.0730193	-0.0728567	-0.0614471	-0.0888051	-0.115033	-0.0841894	-0.0800999	-0.0353291	0.0147682	-0.0272548	0.0436203	0.0302128	-0.0271964	-0.0481802	-0.00574394	0.00336838	-0.00202015	0.0514118	0.0748624	0.105892	0.127024	0.0407054	-0.0705341
1	chr1D_276171458	-0.103646	-0.163829	0.0660314	-0.00878712	-0.0308764	-0.157889	-0.0858507	-0.122257	-0.111913	0.0654548	-0.168416	-0.0176478	-0.174905	-0.0757941	0.0114891	0.0475016	0.014458	0.0859945	-0.0947012	0.0151633	0.0718952	0.111616	-0.0327134	-0.0288015	-0.0401838	-0.0730193	-0.0728567	-0.0614471	-0.0888051	-0.115033	-0.0841894	-0.0800999	-0.0353291	0.0147682	-0.0272548	0.0436203	0.0302128	-0.0271964	-0.0481802	-0.00574394	0.00336838	-0.00202015	0.0514118	0.0748624	0.105892	0.127024	0.0407054	-0.0705341
1	chr1D_276329623	-0.0756955	0.0734133	0.0307001	-0.380424	0.228809	-0.321204	-0.0705836	-0.46961	-0.000945831	0.436756	-0.453065	0.349387	-0.105951	0.0872095	0.341435	0.415904	0.376204	0.508184	-0.153317	0.38093	0.483517	0.418622	0.233553	0.358579	0.283782	0.121344	0.0293383	0.0203149	-0.038335	-0.164074	-0.115204	-0.076042	0.133322	0.271525	0.339129	0.41159	0.365267	0.280352	0.225343	0.261821	0.182442	0.170338	0.235606	0.298608	0.392465	0.411751	0.418423	0.411185
1	chr1D_276415853	-0.103646	-0.163829	0.0660314	-0.00878712	-0.0308764	-0.157889	-0.0858507	-0.122257	-0.111913	0.0654548	-0.168416	-0.0176478	-0.174905	-0.0757941	0.0114891	0.0475016	0.014458	0.0859945	-0.0947012	0.0151633	0.0718952	0.111616	-0.0327134	-0.0288015	-0.0401838	-0.0730193	-0.0728567	-0.0614471	-0.0888051	-0.115033	-0.0841894	-0.0800999	-0.0353291	0.0147682	-0.0272548	0.0436203	0.0302128	-0.0271964	-0.0481802	-0.00574394	0.00336838	-0.00202015	0.0514118	0.0748624	0.105892	0.127024	0.0407054	-0.0705341
1	chr1D_276425699	-0.103646	-0.163829	0.0660314	-0.00878712	-0.0308764	-0.157889	-0.0858507	-0.122257	-0.111913	0.0654548	-0.168416	-0.0176478	-0.174905	-0.0757941	0.0114891	0.0475016	0.014458	0.0859945	-0.0947012	0.0151633	0.0718952	0.111616	-0.0327134	-0.0288015	-0.0401838	-0.0730193	-0.0728567	-0.0614471	-0.0888051	-0.115033	-0.0841894	-0.0800999	-0.0353291	0.0147682	-0.0272548	0.0436203	0.0302128	-0.0271964	-0.0481802	-0.00574394	0.00336838	-0.00202015	0.0514118	0.0748624	0.105892	0.127024	0.0407054	-0.0705341
1	chr1D_276698543	-0.103646	-0.163829	0.0660314	-0.00878712	-0.0308764	-0.157889	-0.0858507	-0.122257	-0.111913	0.0654548	-0.168416	-0.0176478	-0.174905	-0.0757941	0.0114891	0.0475016	0.014458	0.0859945	-0.0947012	0.0151633	0.0718952	0.111616	-0.0327134	-0.0288015	-0.0401838	-0.0730193	-0.0728567	-0.0614471	-0.0888051	-0.115033	-0.0841894	-0.0800999	-0.0353291	0.0147682	-0.0272548	0.0436203	0.0302128	-0.0271964	-0.0481802	-0.00574394	0.00336838	-0.00202015	0.0514118	0.0748624	0.105892	0.127024	0.0407054	-0.0705341
1	chr1D_276743983	-0.103646	-0.163829	0.0660314	-0.00878712	-0.0308764	-0.157889	-0.0858507	-0.122257	-0.111913	0.0654548	-0.168416	-0.0176478	-0.174905	-0.0757941	0.0114891	0.0475016	0.014458	0.0859945	-0.0947012	0.0151633	0.0718952	0.111616	-0.0327134	-0.0288015	-0.0401838	-0.0730193	-0.0728567	-0.0614471	-0.0888051	-0.115033	-0.0841894	-0.0800999	-0.0353291	0.0147682	-0.0272548	0.0436203	0.0302128	-0.0271964	-0.0481802	-0.00574394	0.00336838	-0.00202015	0.0514118	0.0748624	0.105892	0.127024	0.0407054	-0.0705341
1	chr1D_276866895	-0.103646	-0.163829	0.0660314	-0.00878712	-0.0308764	-0.157889	-0.0858507	-0.122257	-0.111913	0.0654548	-0.168416	-0.0176478	-0.174905	-0.0757941	0.0114891	0.0475016	0.014458	0.0859945	-0.0947012	0.0151633	0.0718952	0.111616	-0.0327134	-0.0288015	-0.0401838	-0.0730193	-0.0728567	-0.0614471	-0.0888051	-0.115033	-0.0841894	-0.0800999	-0.0353291	0.0147682	-0.0272548	0.0436203	0.0302128	-0.0271964	-0.0481802	-0.00574394	0.00336838	-0.00202015	0.0514118	0.0748624	0.105892	0.127024	0.0407054	-0.0705341
1	chr1D_276946308	-0.103646	-0.163829	0.0660314	-0.00878712	-0.0308764	-0.157889	-0.0858507	-0.122257	-0.111913	0.0654548	-0.168416	-0.0176478	-0.174905	-0.0757941	0.0114891	0.0475016	0.014458	0.0859945	-0.0947012	0.0151633	0.0718952	0.111616	-0.0327134	-0.0288015	-0.0401838	-0.0730193	-0.0728567	-0.0614471	-0.0888051	-0.115033	-0.0841894	-0.0800999	-0.0353291	0.0147682	-0.0272548	0.0436203	0.0302128	-0.0271964	-0.0481802	-0.00574394	0.00336838	-0.00202015	0.0514118	0.0748624	0.105892	0.127024	0.0407054	-0.0705341
1	chr1D_277015696	-0.103646	-0.163829	0.0660314	-0.00878712	-0.0308764	-0.157889	-0.0858507	-0.122257	-0.111913	0.0654548	-0.168416	-0.0176478	-0.174905	-0.0757941	0.0114891	0.0475016	0.014458	0.0859945	-0.0947012	0.0151633	0.0718952	0.111616	-0.0327134	-0.0288015	-0.0401838	-0.0730193	-0.0728567	-0.0614471	-0.0888051	-0.115033	-0.0841894	-0.0800999	-0.0353291	0.0147682	-0.0272548	0.0436203	0.0302128	-0.0271964	-0.0481802	-0.00574394	0.00336838	-0.00202015	0.0514118	0.0748624	0.105892	0.127024	0.0407054	-0.0705341
1	chr1D_277032558	-0.13917	-0.0868	0.0765747	-0.269802	0.131937	-0.354038	-0.120715	-0.426521	-0.0945411	0.356203	-0.453832	0.226214	-0.219824	-0.0034268	0.245173	0.326757	0.271648	0.422708	-0.185212	0.2755	0.393864	0.38242	0.133668	0.223198	0.162051	0.0224483	-0.040884	-0.0375368	-0.100947	-0.209691	-0.150102	-0.119656	0.0623314	0.199698	0.211078	0.320524	0.277321	0.170581	0.115029	0.175795	0.128681	0.115811	0.205661	0.268796	0.359574	0.390607	0.322793	0.224476
1	chr1D_277033200	-0.103646	-0.163829	0.0660314	-0.00878712	-0.0308764	-0.157889	-0.0858507	-0.122257	-0.111913	0.0654548	-0.168416	-0.0176478	-0.174905	-0.0757941	0.0114891	0.0475016	0.014458	0.0859945	-0.0947012	0.0151633	0.0718952	0.111616	-0.0327134	-0.0288015	-0.0401838	-0.0730193	-0.0728567	-0.0614471	-0.0888051	-0.115033	-0.0841894	-0.0800999	-0.0353291	0.0147682	-0.0272548	0.0436203	0.0302128	-0.0271964	-0.0481802	-0.00574394	0.00336838	-0.00202015	0.0514118	0.0748624	0.105892	0.127024	0.0407054	-0.0705341
1	chr1D_277834810	-0.100226	-0.188883	0.0733349	0.00318138	-0.0478156	-0.155388	-0.0950437	-0.101998	-0.120449	0.0441773	-0.154062	-0.0337237	-0.176252	-0.0860254	-0.0077672	0.0652203	0.0251857	0.073194	-0.0909015	0.0308274	0.0587974	0.100354	0.000867941	-0.0391581	-0.0515114	-0.0849644	-0.0864148	-0.0732436	-0.0949392	-0.109702	-0.0777016	-0.0754925	-0.0390188	0.00581798	-0.0373162	0.0357714	0.0201563	-0.0383607	-0.0606287	-0.0170953	-0.00575973	-0.0059399	0.0475705	0.0716923	0.102752	0.122815	0.0346492	-0.0433899
1	chr1D_279631983	-0.160075	-0.118118	0.00698377	-0.338585	0.211962	-0.401028	-0.0817575	-0.558596	-0.0670077	0.481993	-0.559313	0.290309	-0.172046	0.0382803	0.353881	0.375453	0.303939	0.505935	-0.233295	0.304799	0.482051	0.414214	0.181295	0.351024	0.281891	0.0941435	-0.0113505	0.00267128	-0.0976598	-0.233257	-0.148682	-0.0891777	0.155262	0.317961	0.336603	0.442343	0.391179	0.253168	0.166551	0.25408	0.177734	0.177561	0.289499	0.37223	0.477462	0.508568	0.44802	0.260568
1	chr1D_279970877	-0.103646	-0.163829	0.0660314	-0.00878712	-0.0308764	-0.157889	-0.0858507	-0.122257	-0.111913	0.0654548	-0.168416	-0.0176478	-0.174905	-0.0757941	0.0114891	0.0475016	0.014458	0.0859945	-0.0947012	0.0151633	0.0718952	0.111616	-0.0327134	-0.0288015	-0.0401838	-0.0730193	-0.0728567	-0.0614471	-0.0888051	-0.115033	-0.0841894	-0.0800999	-0.0353291	0.0147682	-0.0272548	0.0436203	0.0302128	-0.0271964	-0.0481802	-0.00574394	0.00336838	-0.00202015	0.0514118	0.0748624	0.105892	0.127024	0.0407054	-0.0705341
1	chr1D_280778040	-0.10156	-0.168667	0.0839008	0.00599175	-0.0539228	-0.157333	-0.0872301	-0.118823	-0.132666	0.0462808	-0.167227	-0.0189446	-0.202142	-0.0991587	-0.00869724	0.0580453	0.0288075	0.086101	-0.0869312	0.0283772	0.0729633	0.120352	-0.0307833	-0.0533175	-0.0673962	-0.0973513	-0.091624	-0.0865491	-0.106831	-0.129138	-0.106037	-0.102908	-0.0677543	-0.0105596	-0.0545394	0.0244872	0.00842748	-0.0498996	-0.0693751	-0.0341618	-0.019129	-0.0230852	0.0242971	0.0496001	0.0764332	0.105637	0.0163002	-0.0736336
1	chr1D_280797868	-0.10838	-0.159047	0.0555578	-0.042905	0.00139551	-0.166069	-0.0824887	-0.140207	-0.0874013	0.101434	-0.183625	0.00833953	-0.157069	-0.0466267	0.0452023	0.0525976	0.00982433	0.108425	-0.115193	0.0139693	0.0918005	0.120015	-0.0236077	0.0109568	-0.00316464	-0.0485169	-0.0609536	-0.0440357	-0.082606	-0.117904	-0.0802253	-0.0691643	-0.00515815	0.0506209	0.011593	0.0821058	0.066654	0.00521048	-0.0207694	0.0313814	0.0297053	0.0272971	0.084459	0.110254	0.14562	0.164583	0.0807551	-0.0576574
1	chr1D_280806710	-0.107129	-0.171488	0.0630047	-0.0332247	-0.0115312	-0.164924	-0.0845705	-0.135677	-0.0974147	0.0884901	-0.179228	0.00380803	-0.162204	-0.0579111	0.0335616	0.0524693	0.00570932	0.106299	-0.122217	0.00989875	0.0900334	0.119004	-0.0260956	0.000965326	-0.0143142	-0.0607387	-0.0727646	-0.0561444	-0.0932639	-0.124042	-0.0864622	-0.077367	-0.0161107	0.0401149	0.00214944	0.0723794	0.0549289	-0.00760808	-0.0336671	0.0182336	0.0155378	0.0149052	0.0720368	0.0978426	0.134495	0.155504	0.071912	-0.0625072
1	chr1D_280816063	-0.10156	-0.168667	0.0839008	0.00599175	-0.0539228	-0.157333	-0.0872301	-0.118823	-0.132666	0.0462808	-0.167227	-0.0189446	-0.202142	-0.0991587	-0.00869724	0.0580453	0.0288075	0.086101	-0.0869312	0.0283772	0.0729633	0.120352	-0.0307833	-0.0533175	-0.0673962	-0.0973513	-0.091624	-0.0865491	-0.106831	-0.129138	-0.106037	-0.102908	-0.0677543	-0.0105596	-0.0545394	0.0244872	0.00842748	-0.0498996	-0.0693751	-0.0341618	-0.019129	-0.0230852	0.0242971	0.0496001	0.0764332	0.105637	0.0163002	-0.0736336
1	chr1D_280824655	-0.10156	-0.168667	0.0839008	0.00599175	-0.0539228	-0.157333	-0.0872301	-0.118823	-0.132666	0.0462808	-0.167227	-0.0189446	-0.202142	-0.0991587	-0.00869724	0.0580453	0.0288075	0.086101	-0.0869312	0.0283772	0.0729633	0.120352	-0.0307833	-0.0533175	-0.0673962	-0.0973513	-0.091624	-0.0865491	-0.106831	-0.129138	-0.106037	-0.102908	-0.0677543	-0.0105596	-0.0545394	0.0244872	0.00842748	-0.0498996	-0.0693751	-0.0341618	-0.019129	-0.0230852	0.0242971	0.0496001	0.0764332	0.105637	0.0163002	-0.0736336
1	chr1D_280831983	-0.10156	-0.168667	0.0839008	0.00599175	-0.0539228	-0.157333	-0.0872301	-0.118823	-0.132666	0.0462808	-0.167227	-0.0189446	-0.202142	-0.0991587	-0.00869724	0.0580453	0.0288075	0.086101	-0.0869312	0.0283772	0.0729633	0.120352	-0.0307833	-0.0533175	-0.0673962	-0.0973513	-0.091624	-0.0865491	-0.106831	-0.129138	-0.106037	-0.102908	-0.0677543	-0.0105596	-0.0545394	0.0244872	0.00842748	-0.0498996	-0.0693751	-0.0341618	-0.019129	-0.0230852	0.0242971	0.0496001	0.0764332	0.105637	0.0163002	-0.0736336
1	chr1D_280847954	-0.10156	-0.168667	0.0839008	0.00599175	-0.0539228	-0.157333	-0.0872301	-0.118823	-0.132666	0.0462808	-0.167227	-0.0189446	-0.202142	-0.0991587	-0.00869724	0.0580453	0.0288075	0.086101	-0.0869312	0.0283772	0.0729633	0.120352	-0.0307833	-0.0533175	-0.0673962	-0.0973513	-0.091624	-0.0865491	-0.106831	-0.129138	-0.106037	-0.102908	-0.0677543	-0.0105596	-0.0545394	0.0244872	0.00842748	-0.0498996	-0.0693751	-0.0341618	-0.019129	-0.0230852	0.0242971	0.0496001	0.0764332	0.105637	0.0163002	-0.0736336
1	chr1D_280862996	-0.10156	-0.168667	0.0839008	0.00599175	-0.0539228	-0.157333	-0.0872301	-0.118823	-0.132666	0.0462808	-0.167227	-0.0189446	-0.202142	-0.0991587	-0.00869724	0.0580453	0.0288075	0.086101	-0.0869312	0.0283772	0.0729633	0.120352	-0.0307833	-0.0533175	-0.0673962	-0.0973513	-0.091624	-0.0865491	-0.106831	-0.129138	-0.106037	-0.102908	-0.0677543	-0.0105596	-0.0545394	0.0244872	0.00842748	-0.0498996	-0.0693751	-0.0341618	-0.019129	-0.0230852	0.0242971	0.0496001	0.0764332	0.105637	0.0163002	-0.0736336
1	chr1D_280867416	-0.10156	-0.168667	0.0839008	0.00599175	-0.0539228	-0.157333	-0.0872301	-0.118823	-0.132666	0.0462808	-0.167227	-0.0189446	-0.202142	-0.0991587	-0.00869724	0.0580453	0.0288075	0.086101	-0.0869312	0.0283772	0.0729633	0.120352	-0.0307833	-0.0533175	-0.0673962	-0.0973513	-0.091624	-0.0865491	-0.106831	-0.129138	-0.106037	-0.102908	-0.0677543	-0.0105596	-0.0545394	0.0244872	0.00842748	-0.0498996	-0.0693751	-0.0341618	-0.019129	-0.0230852	0.0242971	0.0496001	0.0764332	0.105637	0.0163002	-0.0736336
1	chr1D_280872223	-0.10156	-0.168667	0.0839008	0.00599175	-0.0539228	-0.157333	-0.0872301	-0.118823	-0.132666	0.0462808	-0.167227	-0.0189446	-0.202142	-0.0991587	-0.00869724	0.0580453	0.0288075	0.086101	-0.0869312	0.0283772	0.0729633	0.120352	-0.0307833	-0.0533175	-0.0673962	-0.0973513	-0.091624	-0.0865491	-0.106831	-0.129138	-0.106037	-0.102908	-0.0677543	-0.0105596	-0.0545394	0.0244872	0.00842748	-0.0498996	-0.0693751	-0.0341618	-0.019129	-0.0230852	0.0242971	0.0496001	0.0764332	0.105637	0.0163002	-0.0736336
1	chr1D_280875585	-0.10156	-0.168667	0.0839008	0.00599175	-0.0539228	-0.157333	-0.0872301	-0.118823	-0.132666	0.0462808	-0.167227	-0.0189446	-0.202142	-0.0991587	-0.00869724	0.0580453	0.0288075	0.086101	-0.0869312	0.0283772	0.0729633	0.120352	-0.0307833	-0.0533175	-0.0673962	-0.0973513	-0.091624	-0.0865491	-0.106831	-0.129138	-0.106037	-0.102908	-0.0677543	-0.0105596	-0.0545394	0.0244872	0.00842748	-0.0498996	-0.0693751	-0.0341618	-0.019129	-0.0230852	0.0242971	0.0496001	0.0764332	0.105637	0.0163002	-0.0736336
1	chr1D_280929523	-0.10156	-0.168667	0.0839008	0.00599175	-0.0539228	-0.157333	-0.0872301	-0.118823	-0.132666	0.0462808	-0.167227	-0.0189446	-0.202142	-0.0991587	-0.00869724	0.0580453	0.0288075	0.086101	-0.0869312	0.0283772	0.0729633	0.120352	-0.0307833	-0.0533175	-0.0673962	-0.0973513	-0.091624	-0.0865491	-0.106831	-0.129138	-0.106037	-0.102908	-0.0677543	-0.0105596	-0.0545394	0.0244872	0.00842748	-0.0498996	-0.0693751	-0.0341618	-0.019129	-0.0230852	0.0242971	0.0496001	0.0764332	0.105637	0.0163002	-0.0736336
1	chr1D_280976358	-0.10156	-0.168667	0.0839008	0.00599175	-0.0539228	-0.157333	-0.0872301	-0.118823	-0.132666	0.0462808	-0.167227	-0.0189446	-0.202142	-0.0991587	-0.00869724	0.0580453	0.0288075	0.086101	-0.0869312	0.0283772	0.0729633	0.120352	-0.0307833	-0.0533175	-0.0673962	-0.0973513	-0.091624	-0.0865491	-0.106831	-0.129138	-0.106037	-0.102908	-0.0677543	-0.0105596	-0.0545394	0.0244872	0.00842748	-0.0498996	-0.0693751	-0.0341618	-0.019129	-0.0230852	0.0242971	0.0496001	0.0764332	0.105637	0.0163002	-0.0736336
1	chr1D_280989752	-0.10156	-0.168667	0.0839008	0.00599175	-0.0539228	-0.157333	-0.0872301	-0.118823	-0.132666	0.0462808	-0.167227	-0.0189446	-0.202142	-0.0991587	-0.00869724	0.0580453	0.0288075	0.086101	-0.0869312	0.0283772	0.0729633	0.120352	-0.0307833	-0.0533175	-0.0673962	-0.0973513	-0.091624	-0.0865491	-0.106831	-0.129138	-0.106037	-0.102908	-0.0677543	-0.0105596	-0.0545394	0.0244872	0.00842748	-0.0498996	-0.0693751	-0.0341618	-0.019129	-0.0230852	0.0242971	0.0496001	0.0764332	0.105637	0.0163002	-0.0736336
1	chr1D_281005062	-0.10156	-0.168667	0.0839008	0.00599175	-0.0539228	-0.157333	-0.0872301	-0.118823	-0.132666	0.0462808	-0.167227	-0.0189446	-0.202142	-0.0991587	-0.00869724	0.0580453	0.0288075	0.086101	-0.0869312	0.0283772	0.0729633	0.120352	-0.0307833	-0.0533175	-0.0673962	-0.0973513	-0.091624	-0.0865491	-0.106831	-0.129138	-0.106037	-0.102908	-0.0677543	-0.0105596	-0.0545394	0.0244872	0.00842748	-0.0498996	-0.0693751	-0.0341618	-0.019129	-0.0230852	0.0242971	0.0496001	0.0764332	0.105637	0.0163002	-0.0736336
1	chr1D_281016105	-0.10156	-0.168667	0.0839008	0.00599175	-0.0539228	-0.157333	-0.0872301	-0.118823	-0.132666	0.0462808	-0.167227	-0.0189446	-0.202142	-0.0991587	-0.00869724	0.0580453	0.0288075	0.086101	-0.0869312	0.0283772	0.0729633	0.120352	-0.0307833	-0.0533175	-0.0673962	-0.0973513	-0.091624	-0.0865491	-0.106831	-0.129138	-0.106037	-0.102908	-0.0677543	-0.0105596	-0.0545394	0.0244872	0.00842748	-0.0498996	-0.0693751	-0.0341618	-0.019129	-0.0230852	0.0242971	0.0496001	0.0764332	0.105637	0.0163002	-0.0736336
1	chr1D_281029069	-0.103646	-0.163829	0.0660314	-0.00878712	-0.0308764	-0.157889	-0.0858507	-0.122257	-0.111913	0.0654548	-0.168416	-0.0176478	-0.174905	-0.0757941	0.0114891	0.0475016	0.014458	0.0859945	-0.0947012	0.0151633	0.0718952	0.111616	-0.0327134	-0.0288015	-0.0401838	-0.0730193	-0.0728567	-0.0614471	-0.0888051	-0.115033	-0.0841894	-0.0800999	-0.0353291	0.0147682	-0.0272548	0.0436203	0.0302128	-0.0271964	-0.0481802	-0.00574394	0.00336838	-0.00202015	0.0514118	0.0748624	0.105892	0.127024	0.0407054	-0.0705341
1	chr1D_281035319	-0.10156	-0.168667	0.0839008	0.00599175	-0.0539228	-0.157333	-0.0872301	-0.118823	-0.132666	0.0462808	-0.167227	-0.0189446	-0.202142	-0.0991587	-0.00869724	0.0580453	0.0288075	0.086101	-0.0869312	0.0283772	0.0729633	0.120352	-0.0307833	-0.0533175	-0.0673962	-0.0973513	-0.091624	-0.0865491	-0.106831	-0.129138	-0.106037	-0.102908	-0.0677543	-0.0105596	-0.0545394	0.0244872	0.00842748	-0.0498996	-0.0693751	-0.0341618	-0.019129	-0.0230852	0.0242971	0.0496001	0.0764332	0.105637	0.0163002	-0.0736336
1	chr1D_281051387	-0.103646	-0.163829	0.0660314	-0.00878712	-0.0308764	-0.157889	-0.0858507	-0.122257	-0.111913	0.0654548	-0.168416	-0.0176478	-0.174905	-0.0757941	0.0114891	0.0475016	0.014458	0.0859945	-0.0947012	0.0151633	0.0718952	0.111616	-0.0327134	-0.0288015	-0.0401838	-0.0730193	-0.0728567	-0.0614471	-0.0888051	-0.115033	-0.0841894	-0.0800999	-0.0353291	0.0147682	-0.0272548	0.0436203	0.0302128	-0.0271964	-0.0481802	-0.00574394	0.00336838	-0.00202015	0.0514118	0.0748624	0.105892	0.127024	0.0407054	-0.0705341
1	chr1D_281061461	-0.103646	-0.163829	0.0660314	-0.00878712	-0.0308764	-0.157889	-0.0858507	-0.122257	-0.111913	0.0654548	-0.168416	-0.0176478	-0.174905	-0.0757941	0.0114891	0.0475016	0.014458	0.0859945	-0.0947012	0.0151633	0.0718952	0.111616	-0.0327134	-0.0288015	-0.0401838	-0.0730193	-0.0728567	-0.0614471	-0.0888051	-0.115033	-0.0841894	-0.0800999	-0.0353291	0.0147682	-0.0272548	0.0436203	0.0302128	-0.0271964	-0.0481802	-0.00574394	0.00336838	-0.00202015	0.0514118	0.0748624	0.105892	0.127024	0.0407054	-0.0705341
1	chr1D_281069964	-0.103646	-0.163829	0.0660314	-0.00878712	-0.0308764	-0.157889	-0.0858507	-0.122257	-0.111913	0.0654548	-0.168416	-0.0176478	-0.174905	-0.0757941	0.0114891	0.0475016	0.014458	0.0859945	-0.0947012	0.0151633	0.0718952	0.111616	-0.0327134	-0.0288015	-0.0401838	-0.0730193	-0.0728567	-0.0614471	-0.0888051	-0.115033	-0.0841894	-0.0800999	-0.0353291	0.0147682	-0.0272548	0.0436203	0.0302128	-0.0271964	-0.0481802	-0.00574394	0.00336838	-0.00202015	0.0514118	0.0748624	0.105892	0.127024	0.0407054	-0.0705341
1	chr1D_281097992	-0.103646	-0.163829	0.0660314	-0.00878712	-0.0308764	-0.157889	-0.0858507	-0.122257	-0.111913	0.0654548	-0.168416	-0.0176478	-0.174905	-0.0757941	0.0114891	0.0475016	0.014458	0.0859945	-0.0947012	0.0151633	0.0718952	0.111616	-0.0327134	-0.0288015	-0.0401838	-0.0730193	-0.0728567	-0.0614471	-0.0888051	-0.115033	-0.0841894	-0.0800999	-0.0353291	0.0147682	-0.0272548	0.0436203	0.0302128	-0.0271964	-0.0481802	-0.00574394	0.00336838	-0.00202015	0.0514118	0.0748624	0.105892	0.127024	0.0407054	-0.0705341
1	chr1D_281123745	-0.103646	-0.163829	0.0660314	-0.00878712	-0.0308764	-0.157889	-0.0858507	-0.122257	-0.111913	0.0654548	-0.168416	-0.0176478	-0.174905	-0.0757941	0.0114891	0.0475016	0.014458	0.0859945	-0.0947012	0.0151633	0.0718952	0.111616	-0.0327134	-0.0288015	-0.0401838	-0.0730193	-0.0728567	-0.0614471	-0.0888051	-0.115033	-0.0841894	-0.0800999	-0.0353291	0.0147682	-0.0272548	0.0436203	0.0302128	-0.0271964	-0.0481802	-0.00574394	0.00336838	-0.00202015	0.0514118	0.0748624	0.105892	0.127024	0.0407054	-0.0705341
1	chr1D_281166818	-0.103646	-0.163829	0.0660314	-0.00878712	-0.0308764	-0.157889	-0.0858507	-0.122257	-0.111913	0.0654548	-0.168416	-0.0176478	-0.174905	-0.0757941	0.0114891	0.0475016	0.014458	0.0859945	-0.0947012	0.0151633	0.0718952	0.111616	-0.0327134	-0.0288015	-0.0401838	-0.0730193	-0.0728567	-0.0614471	-0.0888051	-0.115033	-0.0841894	-0.0800999	-0.0353291	0.0147682	-0.0272548	0.0436203	0.0302128	-0.0271964	-0.0481802	-0.00574394	0.00336838	-0.00202015	0.0514118	0.0748624	0.105892	0.127024	0.0407054	-0.0705341
1	chr1D_281258766	-0.103646	-0.163829	0.0660314	-0.00878712	-0.0308764	-0.157889	-0.0858507	-0.122257	-0.111913	0.0654548	-0.168416	-0.0176478	-0.174905	-0.0757941	0.0114891	0.0475016	0.014458	0.0859945	-0.0947012	0.0151633	0.0718952	0.111616	-0.0327134	-0.0288015	-0.0401838	-0.0730193	-0.0728567	-0.0614471	-0.0888051	-0.115033	-0.0841894	-0.0800999	-0.0353291	0.0147682	-0.0272548	0.0436203	0.0302128	-0.0271964	-0.0481802	-0.00574394	0.00336838	-0.00202015	0.0514118	0.0748624	0.105892	0.127024	0.0407054	-0.0705341
1	chr1D_281503498	-0.104407	-0.161437	0.0620302	-0.0242394	-0.0149748	-0.160879	-0.0806645	-0.133576	-0.100041	0.0840654	-0.177009	-0.0182531	-0.161025	-0.0616023	0.0292321	0.0497707	0.01052	0.0966892	-0.110873	0.0112269	0.0834499	0.115982	-0.030198	-0.00968977	-0.0211695	-0.0583945	-0.0639948	-0.0506226	-0.0818407	-0.111128	-0.0759429	-0.0679469	-0.0198928	0.031981	-0.00910183	0.0638167	0.0497843	-0.00854741	-0.0308992	0.0121491	0.0197632	0.0146414	0.0700217	0.096787	0.126663	0.146539	0.0614387	-0.0678088
1	chr1D_282538193	-0.107036	-0.158524	0.0534022	-0.00869307	-0.0253314	-0.156713	-0.0722878	-0.142865	-0.111679	0.0753714	-0.178474	0.00801332	-0.171654	-0.0777823	0.0209508	0.0557853	0.0278163	0.100713	-0.0857257	0.0253234	0.0851382	0.115027	-0.0333797	-0.0119908	-0.0194518	-0.0551274	-0.053437	-0.0497516	-0.0860706	-0.118906	-0.0909688	-0.0797253	-0.026365	0.0263348	-0.012216	0.0591762	0.0477245	-0.0102452	-0.0391056	0.00326687	0.00848061	0.00297616	0.0537576	0.0833516	0.114515	0.134957	0.0527301	-0.0667711
1	chr1D_282744532	-0.107036	-0.158524	0.0534022	-0.00869307	-0.0253314	-0.156713	-0.0722878	-0.142865	-0.111679	0.0753714	-0.178474	0.00801332	-0.171654	-0.0777823	0.0209508	0.0557853	0.0278163	0.100713	-0.0857257	0.0253234	0.0851382	0.115027	-0.0333797	-0.0119908	-0.0194518	-0.0551274	-0.053437	-0.0497516	-0.0860706	-0.118906	-0.0909688	-0.0797253	-0.026365	0.0263348	-0.012216	0.0591762	0.0477245	-0.0102452	-0.0391056	0.00326687	0.00848061	0.00297616	0.0537576	0.0833516	0.114515	0.134957	0.0527301	-0.0667711
1	chr1D_294143397	-0.0819672	-0.414051	0.0514365	0.121676	-0.163549	-0.293065	-0.197976	-0.18931	-0.291751	0.019043	-0.282092	-0.0172925	-0.354959	-0.241746	-0.0829822	0.192762	0.0560055	0.185626	-0.238044	0.0803326	0.183892	0.175749	0.107105	-0.0686171	-0.113517	-0.222526	-0.289433	-0.26743	-0.31875	-0.320704	-0.260018	-0.226959	-0.128	-0.0503488	-0.0621034	0.00587498	-0.053189	-0.154397	-0.218319	-0.133877	-0.172738	-0.130485	-0.0435234	0.0227048	0.0832435	0.0974442	0.0118408	0.0613015
1	chr1D_294226923	-0.127493	-0.144708	0.0417782	-0.196387	0.119582	-0.256533	-0.0823384	-0.299815	-0.0422212	0.279509	-0.327371	0.148477	-0.199773	0.0269832	0.195181	0.151364	0.0727884	0.303889	-0.219483	0.0762036	0.284227	0.239893	0.0424538	0.183696	0.147085	0.0412221	-0.0180721	0.00332424	-0.0728753	-0.153458	-0.089849	-0.0539046	0.0893076	0.182835	0.17971	0.253249	0.2254	0.137024	0.0861637	0.16539	0.122824	0.126157	0.202927	0.253054	0.309932	0.323444	0.260622	0.026465
1	chr1D_294282400	-0.127493	-0.144708	0.0417782	-0.196387	0.119582	-0.256533	-0.0823384	-0.299815	-0.0422212	0.279509	-0.327371	0.148477	-0.199773	0.0269832	0.195181	0.151364	0.0727884	0.303889	-0.219483	0.0762036	0.284227	0.239893	0.0424538	0.183696	0.147085	0.0412221	-0.0180721	0.00332424	-0.0728753	-0.153458	-0.089849	-0.0539046	0.0893076	0.182835	0.17971	0.253249	0.2254	0.137024	0.0861637	0.16539	0.122824	0.126157	0.202927	0.253054	0.309932	0.323444	0.260622	0.026465
1	chr1D_304164593	-0.121486	-0.0222894	-0.114614	-0.534135	0.41274	-0.398752	-0.0259943	-0.646903	0.100459	0.675211	-0.608763	0.455961	0.0313551	0.222837	0.553392	0.442381	0.342803	0.632023	-0.275394	0.357311	0.601344	0.44056	0.304253	0.607068	0.521705	0.273456	0.09405	0.128464	-0.0149324	-0.187921	-0.0824842	0.0151556	0.34846	0.523754	0.587634	0.647297	0.58964	0.451979	0.341242	0.455956	0.310117	0.334118	0.442285	0.533144	0.650481	0.658928	0.664987	0.416807
1	chr1D_304207958	-0.121486	-0.0222894	-0.114614	-0.534135	0.41274	-0.398752	-0.0259943	-0.646903	0.100459	0.675211	-0.608763	0.455961	0.0313551	0.222837	0.553392	0.442381	0.342803	0.632023	-0.275394	0.357311	0.601344	0.44056	0.304253	0.607068	0.521705	0.273456	0.09405	0.128464	-0.0149324	-0.187921	-0.0824842	0.0151556	0.34846	0.523754	0.587634	0.647297	0.58964	0.451979	0.341242	0.455956	0.310117	0.334118	0.442285	0.533144	0.650481	0.658928	0.664987	0.416807
1	chr1D_304895237	-0.0933099	0.105196	-0.116703	-0.237798	0.25299	-0.10662	0.0922258	-0.317328	0.115167	0.349011	-0.257791	0.179157	-0.00491036	0.169197	0.316271	0.156229	0.131078	0.25796	-0.0682899	0.133264	0.24067	0.188483	0.111083	0.275521	0.245431	0.17318	0.115717	0.134138	0.0887942	-0.0115431	0.02474	0.0327834	0.17301	0.253968	0.26161	0.326149	0.3178	0.254226	0.202486	0.24242	0.206635	0.190606	0.224743	0.236925	0.293711	0.315058	0.306245	0.125076
1	chr1D_306714340	-0.0850905	0.134656	-0.174859	-0.291167	0.319981	-0.106857	0.156785	-0.40937	0.144911	0.428757	-0.313611	0.299834	-0.0338176	0.198462	0.39197	0.0444171	0.0526429	0.290316	-0.116187	0.0362055	0.267814	0.228093	-0.0435335	0.364009	0.347394	0.291523	0.237443	0.215438	0.143028	0.0260848	0.0675835	0.136345	0.275821	0.360171	0.348053	0.357543	0.344503	0.307522	0.26644	0.291979	0.272238	0.268132	0.293172	0.307829	0.316893	0.342221	0.327664	-0.0208263
1	chr1D_306743279	-0.0850905	0.134656	-0.174859	-0.291167	0.319981	-0.106857	0.156785	-0.40937	0.144911	0.428757	-0.313611	0.299834	-0.0338176	0.198462	0.39197	0.0444171	0.0526429	0.290316	-0.116187	0.0362055	0.267814	0.228093	-0.0435335	0.364009	0.347394	0.291523	0.237443	0.215438	0.143028	0.0260848	0.0675835	0.136345	0.275821	0.360171	0.348053	0.357543	0.344503	0.307522	0.26644	0.291979	0.272238	0.268132	0.293172	0.307829	0.316893	0.342221	0.327664	-0.0208263
1	chr1D_306763199	-0.0850905	0.134656	-0.174859	-0.291167	0.319981	-0.106857	0.156785	-0.40937	0.144911	0.428757	-0.313611	0.299834	-0.0338176	0.198462	0.39197	0.0444171	0.0526429	0.290316	-0.116187	0.0362055	0.267814	0.228093	-0.0435335	0.364009	0.347394	0.291523	0.237443	0.215438	0.143028	0.0260848	0.0675835	0.136345	0.275821	0.360171	0.348053	0.357543	0.344503	0.307522	0.26644	0.291979	0.272238	0.268132	0.293172	0.307829	0.316893	0.342221	0.327664	-0.0208263
1	chr1D_306788593	-0.0850905	0.134656	-0.174859	-0.291167	0.319981	-0.106857	0.156785	-0.40937	0.144911	0.428757	-0.313611	0.299834	-0.0338176	0.198462	0.39197	0.0444171	0.0526429	0.290316	-0.116187	0.0362055	0.267814	0.228093	-0.0435335	0.364009	0.347394	0.291523	0.237443	0.215438	0.143028	0.0260848	0.0675835	0.136345	0.275821	0.360171	0.348053	0.357543	0.344503	0.307522	0.26644	0.291979	0.272238	0.268132	0.293172	0.307829	0.316893	0.342221	0.327664	-0.0208263
1	chr1D_306800999	-0.0850905	0.134656	-0.174859	-0.291167	0.319981	-0.106857	0.156785	-0.40937	0.144911	0.428757	-0.313611	0.299834	-0.0338176	0.198462	0.39197	0.0444171	0.0526429	0.290316	-0.116187	0.0362055	0.267814	0.228093	-0.0435335	0.364009	0.347394	0.291523	0.237443	0.215438	0.143028	0.0260848	0.0675835	0.136345	0.275821	0.360171	0.348053	0.357543	0.344503	0.307522	0.26644	0.291979	0.272238	0.268132	0.293172	0.307829	0.316893	0.342221	0.327664	-0.0208263
1	chr1D_306826652	-0.0850905	0.134656	-0.174859	-0.291167	0.319981	-0.106857	0.156785	-0.40937	0.144911	0.428757	-0.313611	0.299834	-0.0338176	0.198462	0.39197	0.0444171	0.0526429	0.290316	-0.116187	0.0362055	0.267814	0.228093	-0.0435335	0.364009	0.347394	0.291523	0.237443	0.215438	0.143028	0.0260848	0.0675835	0.136345	0.275821	0.360171	0.348053	0.357543	0.344503	0.307522	0.26644	0.291979	0.272238	0.268132	0.293172	0.307829	0.316893	0.342221	0.327664	-0.0208263
1	chr1D_308869553	-0.167362	-0.141314	-0.0166584	-0.396094	0.27348	-0.407614	-0.076301	-0.575687	-0.0173827	0.540178	-0.574928	0.315301	-0.127682	0.0977985	0.412426	0.367876	0.277421	0.533533	-0.276386	0.283263	0.504818	0.42119	0.190024	0.406045	0.337157	0.138739	0.0228796	0.0497091	-0.0652271	-0.206851	-0.111234	-0.0455521	0.214296	0.376164	0.389822	0.495196	0.441391	0.297676	0.209306	0.31883	0.233231	0.244494	0.359855	0.44099	0.543145	0.56446	0.501716	0.238587
1	chr1D_309840943	-0.169314	-0.149872	-0.0255938	-0.385144	0.26054	-0.424501	-0.0917128	-0.581783	-0.0367803	0.536088	-0.588138	0.314431	-0.14273	0.0804664	0.402806	0.384641	0.296034	0.538325	-0.261033	0.301832	0.507171	0.426403	0.205354	0.406078	0.333182	0.127725	0.0030257	0.0301356	-0.0876138	-0.233	-0.135164	-0.0642083	0.208196	0.378157	0.392638	0.495608	0.441322	0.293429	0.196598	0.305243	0.213094	0.223749	0.345721	0.432672	0.543629	0.569475	0.503981	0.259748
1	chr1D_313055629	-0.0651479	-0.272524	0.246239	-0.0909787	-0.125761	-0.403544	-0.328381	-0.220786	-0.278787	0.0934916	-0.347518	0.109066	-0.129418	-0.197835	-0.0273993	0.314759	0.213271	0.262689	-0.206696	0.231923	0.256904	0.211674	0.167395	0.0453477	-0.041095	-0.208686	-0.293548	-0.288016	-0.324165	-0.355993	-0.308141	-0.300654	-0.160453	-0.0457886	0.012276	0.118231	0.0657599	-0.0476098	-0.11208	-0.0827977	-0.160659	-0.155694	-0.0618309	0.0338798	0.142023	0.17229	0.143101	0.185549
1	chr1D_313415832	-0.0888107	-0.00514148	-0.11396	-0.417983	0.33046	-0.305756	-0.0164085	-0.514323	0.0815287	0.531802	-0.477303	0.347337	-0.0529179	0.179346	0.443974	0.404075	0.343504	0.522084	-0.154212	0.354928	0.489327	0.406036	0.273191	0.488824	0.418411	0.224992	0.0949139	0.102857	0.0106663	-0.131551	-0.0524679	0.0224039	0.27619	0.419684	0.474361	0.518857	0.475134	0.369637	0.287835	0.353626	0.253526	0.267768	0.346927	0.419057	0.509101	0.519162	0.524391	0.39163
1	chr1D_313430854	-0.0888107	-0.00514148	-0.11396	-0.417983	0.33046	-0.305756	-0.0164085	-0.514323	0.0815287	0.531802	-0.477303	0.347337	-0.0529179	0.179346	0.443974	0.404075	0.343504	0.522084	-0.154212	0.354928	0.489327	0.406036	0.273191	0.488824	0.418411	0.224992	0.0949139	0.102857	0.0106663	-0.131551	-0.0524679	0.0224039	0.27619	0.419684	0.474361	0.518857	0.475134	0.369637	0.287835	0.353626	0.253526	0.267768	0.346927	0.419057	0.509101	0.519162	0.524391	0.39163
1	chr1D_313452392	-0.0888107	-0.00514148	-0.11396	-0.417983	0.33046	-0.305756	-0.0164085	-0.514323	0.0815287	0.531802	-0.477303	0.347337	-0.0529179	0.179346	0.443974	0.404075	0.343504	0.522084	-0.154212	0.354928	0.489327	0.406036	0.273191	0.488824	0.418411	0.224992	0.0949139	0.102857	0.0106663	-0.131551	-0.0524679	0.0224039	0.27619	0.419684	0.474361	0.518857	0.475134	0.369637	0.287835	0.353626	0.253526	0.267768	0.346927	0.419057	0.509101	0.519162	0.524391	0.39163
1	chr1D_313464491	-0.0888107	-0.00514148	-0.11396	-0.417983	0.33046	-0.305756	-0.0164085	-0.514323	0.0815287	0.531802	-0.477303	0.347337	-0.0529179	0.179346	0.443974	0.404075	0.343504	0.522084	-0.154212	0.354928	0.489327	0.406036	0.273191	0.488824	0.418411	0.224992	0.0949139	0.102857	0.0106663	-0.131551	-0.0524679	0.0224039	0.27619	0.419684	0.474361	0.518857	0.475134	0.369637	0.287835	0.353626	0.253526	0.267768	0.346927	0.419057	0.509101	0.519162	0.524391	0.39163
1	chr1D_313491994	-0.0888107	-0.00514148	-0.11396	-0.417983	0.33046	-0.305756	-0.0164085	-0.514323	0.0815287	0.531802	-0.477303	0.347337	-0.0529179	0.179346	0.443974	0.404075	0.343504	0.522084	-0.154212	0.354928	0.489327	0.406036	0.273191	0.488824	0.418411	0.224992	0.0949139	0.102857	0.0106663	-0.131551	-0.0524679	0.0224039	0.27619	0.419684	0.474361	0.518857	0.475134	0.369637	0.287835	0.353626	0.253526	0.267768	0.346927	0.419057	0.509101	0.519162	0.524391	0.39163
1	chr1D_313495725	-0.0888107	-0.00514148	-0.11396	-0.417983	0.33046	-0.305756	-0.0164085	-0.514323	0.0815287	0.531802	-0.477303	0.347337	-0.0529179	0.179346	0.443974	0.404075	0.343504	0.522084	-0.154212	0.354928	0.489327	0.406036	0.273191	0.488824	0.418411	0.224992	0.0949139	0.102857	0.0106663	-0.131551	-0.0524679	0.0224039	0.27619	0.419684	0.474361	0.518857	0.475134	0.369637	0.287835	0.353626	0.253526	0.267768	0.346927	0.419057	0.509101	0.519162	0.524391	0.39163
1	chr1D_313504013	-0.0888107	-0.00514148	-0.11396	-0.417983	0.33046	-0.305756	-0.0164085	-0.514323	0.0815287	0.531802	-0.477303	0.347337	-0.0529179	0.179346	0.443974	0.404075	0.343504	0.522084	-0.154212	0.354928	0.489327	0.406036	0.273191	0.488824	0.418411	0.224992	0.0949139	0.102857	0.0106663	-0.131551	-0.0524679	0.0224039	0.27619	0.419684	0.474361	0.518857	0.475134	0.369637	0.287835	0.353626	0.253526	0.267768	0.346927	0.419057	0.509101	0.519162	0.524391	0.39163
1	chr1D_313565286	-0.0888107	-0.00514148	-0.11396	-0.417983	0.33046	-0.305756	-0.0164085	-0.514323	0.0815287	0.531802	-0.477303	0.347337	-0.0529179	0.179346	0.443974	0.404075	0.343504	0.522084	-0.154212	0.354928	0.489327	0.406036	0.273191	0.488824	0.418411	0.224992	0.0949139	0.102857	0.0106663	-0.131551	-0.0524679	0.0224039	0.27619	0.419684	0.474361	0.518857	0.475134	0.369637	0.287835	0.353626	0.253526	0.267768	0.346927	0.419057	0.509101	0.519162	0.524391	0.39163
1	chr1D_313573243	-0.0888107	-0.00514148	-0.11396	-0.417983	0.33046	-0.305756	-0.0164085	-0.514323	0.0815287	0.531802	-0.477303	0.347337	-0.0529179	0.179346	0.443974	0.404075	0.343504	0.522084	-0.154212	0.354928	0.489327	0.406036	0.273191	0.488824	0.418411	0.224992	0.0949139	0.102857	0.0106663	-0.131551	-0.0524679	0.0224039	0.27619	0.419684	0.474361	0.518857	0.475134	0.369637	0.287835	0.353626	0.253526	0.267768	0.346927	0.419057	0.509101	0.519162	0.524391	0.39163
1	chr1D_313583262	-0.0888107	-0.00514148	-0.11396	-0.417983	0.33046	-0.305756	-0.0164085	-0.514323	0.0815287	0.531802	-0.477303	0.347337	-0.0529179	0.179346	0.443974	0.404075	0.343504	0.522084	-0.154212	0.354928	0.489327	0.406036	0.273191	0.488824	0.418411	0.224992	0.0949139	0.102857	0.0106663	-0.131551	-0.0524679	0.0224039	0.27619	0.419684	0.474361	0.518857	0.475134	0.369637	0.287835	0.353626	0.253526	0.267768	0.346927	0.419057	0.509101	0.519162	0.524391	0.39163
1	chr1D_313596557	-0.0888107	-0.00514148	-0.11396	-0.417983	0.33046	-0.305756	-0.0164085	-0.514323	0.0815287	0.531802	-0.477303	0.347337	-0.0529179	0.179346	0.443974	0.404075	0.343504	0.522084	-0.154212	0.354928	0.489327	0.406036	0.273191	0.488824	0.418411	0.224992	0.0949139	0.102857	0.0106663	-0.131551	-0.0524679	0.0224039	0.27619	0.419684	0.474361	0.518857	0.475134	0.369637	0.287835	0.353626	0.253526	0.267768	0.346927	0.419057	0.509101	0.519162	0.524391	0.39163
1	chr1D_313611016	-0.0888107	-0.00514148	-0.11396	-0.417983	0.33046	-0.305756	-0.0164085	-0.514323	0.0815287	0.531802	-0.477303	0.347337	-0.0529179	0.179346	0.443974	0.404075	0.343504	0.522084	-0.154212	0.354928	0.489327	0.406036	0.273191	0.488824	0.418411	0.224992	0.0949139	0.102857	0.0106663	-0.131551	-0.0524679	0.0224039	0.27619	0.419684	0.474361	0.518857	0.475134	0.369637	0.287835	0.353626	0.253526	0.267768	0.346927	0.419057	0.509101	0.519162	0.524391	0.39163
1	chr1D_313616648	-0.0888107	-0.00514148	-0.11396	-0.417983	0.33046	-0.305756	-0.0164085	-0.514323	0.0815287	0.531802	-0.477303	0.347337	-0.0529179	0.179346	0.443974	0.404075	0.343504	0.522084	-0.154212	0.354928	0.489327	0.406036	0.273191	0.488824	0.418411	0.224992	0.0949139	0.102857	0.0106663	-0.131551	-0.0524679	0.0224039	0.27619	0.419684	0.474361	0.518857	0.475134	0.369637	0.287835	0.353626	0.253526	0.267768	0.346927	0.419057	0.509101	0.519162	0.524391	0.39163
1	chr1D_313634535	-0.0888107	-0.00514148	-0.11396	-0.417983	0.33046	-0.305756	-0.0164085	-0.514323	0.0815287	0.531802	-0.477303	0.347337	-0.0529179	0.179346	0.443974	0.404075	0.343504	0.522084	-0.154212	0.354928	0.489327	0.406036	0.273191	0.488824	0.418411	0.224992	0.0949139	0.102857	0.0106663	-0.131551	-0.0524679	0.0224039	0.27619	0.419684	0.474361	0.518857	0.475134	0.369637	0.287835	0.353626	0.253526	0.267768	0.346927	0.419057	0.509101	0.519162	0.524391	0.39163
1	chr1D_313657926	-0.0888107	-0.00514148	-0.11396	-0.417983	0.33046	-0.305756	-0.0164085	-0.514323	0.0815287	0.531802	-0.477303	0.347337	-0.0529179	0.179346	0.443974	0.404075	0.343504	0.522084	-0.154212	0.354928	0.489327	0.406036	0.273191	0.488824	0.418411	0.224992	0.0949139	0.102857	0.0106663	-0.131551	-0.0524679	0.0224039	0.27619	0.419684	0.474361	0.518857	0.475134	0.369637	0.287835	0.353626	0.253526	0.267768	0.346927	0.419057	0.509101	0.519162	0.524391	0.39163
1	chr1D_313662182	-0.0888107	-0.00514148	-0.11396	-0.417983	0.33046	-0.305756	-0.0164085	-0.514323	0.0815287	0.531802	-0.477303	0.347337	-0.0529179	0.179346	0.443974	0.404075	0.343504	0.522084	-0.154212	0.354928	0.489327	0.406036	0.273191	0.488824	0.418411	0.224992	0.0949139	0.102857	0.0106663	-0.131551	-0.0524679	0.0224039	0.27619	0.419684	0.474361	0.518857	0.475134	0.369637	0.287835	0.353626	0.253526	0.267768	0.346927	0.419057	0.509101	0.519162	0.524391	0.39163
1	chr1D_313711701	-0.0888107	-0.00514148	-0.11396	-0.417983	0.33046	-0.305756	-0.0164085	-0.514323	0.0815287	0.531802	-0.477303	0.347337	-0.0529179	0.179346	0.443974	0.404075	0.343504	0.522084	-0.154212	0.354928	0.489327	0.406036	0.273191	0.488824	0.418411	0.224992	0.0949139	0.102857	0.0106663	-0.131551	-0.0524679	0.0224039	0.27619	0.419684	0.474361	0.518857	0.475134	0.369637	0.287835	0.353626	0.253526	0.267768	0.346927	0.419057	0.509101	0.519162	0.524391	0.39163
1	chr1D_313723134	-0.0888107	-0.00514148	-0.11396	-0.417983	0.33046	-0.305756	-0.0164085	-0.514323	0.0815287	0.531802	-0.477303	0.347337	-0.0529179	0.179346	0.443974	0.404075	0.343504	0.522084	-0.154212	0.354928	0.489327	0.406036	0.273191	0.488824	0.418411	0.224992	0.0949139	0.102857	0.0106663	-0.131551	-0.0524679	0.0224039	0.27619	0.419684	0.474361	0.518857	0.475134	0.369637	0.287835	0.353626	0.253526	0.267768	0.346927	0.419057	0.509101	0.519162	0.524391	0.39163
1	chr1D_313759529	-0.0888107	-0.00514148	-0.11396	-0.417983	0.33046	-0.305756	-0.0164085	-0.514323	0.0815287	0.531802	-0.477303	0.347337	-0.0529179	0.179346	0.443974	0.404075	0.343504	0.522084	-0.154212	0.354928	0.489327	0.406036	0.273191	0.488824	0.418411	0.224992	0.0949139	0.102857	0.0106663	-0.131551	-0.0524679	0.0224039	0.27619	0.419684	0.474361	0.518857	0.475134	0.369637	0.287835	0.353626	0.253526	0.267768	0.346927	0.419057	0.509101	0.519162	0.524391	0.39163
1	chr1D_313770174	-0.0888107	-0.00514148	-0.11396	-0.417983	0.33046	-0.305756	-0.0164085	-0.514323	0.0815287	0.531802	-0.477303	0.347337	-0.0529179	0.179346	0.443974	0.404075	0.343504	0.522084	-0.154212	0.354928	0.489327	0.406036	0.273191	0.488824	0.418411	0.224992	0.0949139	0.102857	0.0106663	-0.131551	-0.0524679	0.0224039	0.27619	0.419684	0.474361	0.518857	0.475134	0.369637	0.287835	0.353626	0.253526	0.267768	0.346927	0.419057	0.509101	0.519162	0.524391	0.39163
1	chr1D_313780163	-0.0888107	-0.00514148	-0.11396	-0.417983	0.33046	-0.305756	-0.0164085	-0.514323	0.0815287	0.531802	-0.477303	0.347337	-0.0529179	0.179346	0.443974	0.404075	0.343504	0.522084	-0.154212	0.354928	0.489327	0.406036	0.273191	0.488824	0.418411	0.224992	0.0949139	0.102857	0.0106663	-0.131551	-0.0524679	0.0224039	0.27619	0.419684	0.474361	0.518857	0.475134	0.369637	0.287835	0.353626	0.253526	0.267768	0.346927	0.419057	0.509101	0.519162	0.524391	0.39163
1	chr1D_313819692	-0.0888107	-0.00514148	-0.11396	-0.417983	0.33046	-0.305756	-0.0164085	-0.514323	0.0815287	0.531802	-0.477303	0.347337	-0.0529179	0.179346	0.443974	0.404075	0.343504	0.522084	-0.154212	0.354928	0.489327	0.406036	0.273191	0.488824	0.418411	0.224992	0.0949139	0.102857	0.0106663	-0.131551	-0.0524679	0.0224039	0.27619	0.419684	0.474361	0.518857	0.475134	0.369637	0.287835	0.353626	0.253526	0.267768	0.346927	0.419057	0.509101	0.519162	0.524391	0.39163
1	chr1D_313837382	-0.0888107	-0.00514148	-0.11396	-0.417983	0.33046	-0.305756	-0.0164085	-0.514323	0.0815287	0.531802	-0.477303	0.347337	-0.0529179	0.179346	0.443974	0.404075	0.343504	0.522084	-0.154212	0.354928	0.489327	0.406036	0.273191	0.488824	0.418411	0.224992	0.0949139	0.102857	0.0106663	-0.131551	-0.0524679	0.0224039	0.27619	0.419684	0.474361	0.518857	0.475134	0.369637	0.287835	0.353626	0.253526	0.267768	0.346927	0.419057	0.509101	0.519162	0.524391	0.39163
1	chr1D_313863833	-0.0888107	-0.00514148	-0.11396	-0.417983	0.33046	-0.305756	-0.0164085	-0.514323	0.0815287	0.531802	-0.477303	0.347337	-0.0529179	0.179346	0.443974	0.404075	0.343504	0.522084	-0.154212	0.354928	0.489327	0.406036	0.273191	0.488824	0.418411	0.224992	0.0949139	0.102857	0.0106663	-0.131551	-0.0524679	0.0224039	0.27619	0.419684	0.474361	0.518857	0.475134	0.369637	0.287835	0.353626	0.253526	0.267768	0.346927	0.419057	0.509101	0.519162	0.524391	0.39163
1	chr1D_313868179	-0.0888107	-0.00514148	-0.11396	-0.417983	0.33046	-0.305756	-0.0164085	-0.514323	0.0815287	0.531802	-0.477303	0.347337	-0.0529179	0.179346	0.443974	0.404075	0.343504	0.522084	-0.154212	0.354928	0.489327	0.406036	0.273191	0.488824	0.418411	0.224992	0.0949139	0.102857	0.0106663	-0.131551	-0.0524679	0.0224039	0.27619	0.419684	0.474361	0.518857	0.475134	0.369637	0.287835	0.353626	0.253526	0.267768	0.346927	0.419057	0.509101	0.519162	0.524391	0.39163
1	chr1D_313883994	-0.0888107	-0.00514148	-0.11396	-0.417983	0.33046	-0.305756	-0.0164085	-0.514323	0.0815287	0.531802	-0.477303	0.347337	-0.0529179	0.179346	0.443974	0.404075	0.343504	0.522084	-0.154212	0.354928	0.489327	0.406036	0.273191	0.488824	0.418411	0.224992	0.0949139	0.102857	0.0106663	-0.131551	-0.0524679	0.0224039	0.27619	0.419684	0.474361	0.518857	0.475134	0.369637	0.287835	0.353626	0.253526	0.267768	0.346927	0.419057	0.509101	0.519162	0.524391	0.39163
1	chr1D_313896795	-0.0888107	-0.00514148	-0.11396	-0.417983	0.33046	-0.305756	-0.0164085	-0.514323	0.0815287	0.531802	-0.477303	0.347337	-0.0529179	0.179346	0.443974	0.404075	0.343504	0.522084	-0.154212	0.354928	0.489327	0.406036	0.273191	0.488824	0.418411	0.224992	0.0949139	0.102857	0.0106663	-0.131551	-0.0524679	0.0224039	0.27619	0.419684	0.474361	0.518857	0.475134	0.369637	0.287835	0.353626	0.253526	0.267768	0.346927	0.419057	0.509101	0.519162	0.524391	0.39163
1	chr1D_313913514	-0.0888107	-0.00514148	-0.11396	-0.417983	0.33046	-0.305756	-0.0164085	-0.514323	0.0815287	0.531802	-0.477303	0.347337	-0.0529179	0.179346	0.443974	0.404075	0.343504	0.522084	-0.154212	0.354928	0.489327	0.406036	0.273191	0.488824	0.418411	0.224992	0.0949139	0.102857	0.0106663	-0.131551	-0.0524679	0.0224039	0.27619	0.419684	0.474361	0.518857	0.475134	0.369637	0.287835	0.353626	0.253526	0.267768	0.346927	0.419057	0.509101	0.519162	0.524391	0.39163
1	chr1D_313929379	-0.0888107	-0.00514148	-0.11396	-0.417983	0.33046	-0.305756	-0.0164085	-0.514323	0.0815287	0.531802	-0.477303	0.347337	-0.0529179	0.179346	0.443974	0.404075	0.343504	0.522084	-0.154212	0.354928	0.489327	0.406036	0.273191	0.488824	0.418411	0.224992	0.0949139	0.102857	0.0106663	-0.131551	-0.0524679	0.0224039	0.27619	0.419684	0.474361	0.518857	0.475134	0.369637	0.287835	0.353626	0.253526	0.267768	0.346927	0.419057	0.509101	0.519162	0.524391	0.39163
1	chr1D_313955624	-0.0888107	-0.00514148	-0.11396	-0.417983	0.33046	-0.305756	-0.0164085	-0.514323	0.0815287	0.531802	-0.477303	0.347337	-0.0529179	0.179346	0.443974	0.404075	0.343504	0.522084	-0.154212	0.354928	0.489327	0.406036	0.273191	0.488824	0.418411	0.224992	0.0949139	0.102857	0.0106663	-0.131551	-0.0524679	0.0224039	0.27619	0.419684	0.474361	0.518857	0.475134	0.369637	0.287835	0.353626	0.253526	0.267768	0.346927	0.419057	0.509101	0.519162	0.524391	0.39163
1	chr1D_313976877	-0.0888107	-0.00514148	-0.11396	-0.417983	0.33046	-0.305756	-0.0164085	-0.514323	0.0815287	0.531802	-0.477303	0.347337	-0.0529179	0.179346	0.443974	0.404075	0.343504	0.522084	-0.154212	0.354928	0.489327	0.406036	0.273191	0.488824	0.418411	0.224992	0.0949139	0.102857	0.0106663	-0.131551	-0.0524679	0.0224039	0.27619	0.419684	0.474361	0.518857	0.475134	0.369637	0.287835	0.353626	0.253526	0.267768	0.346927	0.419057	0.509101	0.519162	0.524391	0.39163
1	chr1D_313993718	-0.0888107	-0.00514148	-0.11396	-0.417983	0.33046	-0.305756	-0.0164085	-0.514323	0.0815287	0.531802	-0.477303	0.347337	-0.0529179	0.179346	0.443974	0.404075	0.343504	0.522084	-0.154212	0.354928	0.489327	0.406036	0.273191	0.488824	0.418411	0.224992	0.0949139	0.102857	0.0106663	-0.131551	-0.0524679	0.0224039	0.27619	0.419684	0.474361	0.518857	0.475134	0.369637	0.287835	0.353626	0.253526	0.267768	0.346927	0.419057	0.509101	0.519162	0.524391	0.39163
1	chr1D_314000765	-0.0888107	-0.00514148	-0.11396	-0.417983	0.33046	-0.305756	-0.0164085	-0.514323	0.0815287	0.531802	-0.477303	0.347337	-0.0529179	0.179346	0.443974	0.404075	0.343504	0.522084	-0.154212	0.354928	0.489327	0.406036	0.273191	0.488824	0.418411	0.224992	0.0949139	0.102857	0.0106663	-0.131551	-0.0524679	0.0224039	0.27619	0.419684	0.474361	0.518857	0.475134	0.369637	0.287835	0.353626	0.253526	0.267768	0.346927	0.419057	0.509101	0.519162	0.524391	0.39163
1	chr1D_314018458	-0.0888107	-0.00514148	-0.11396	-0.417983	0.33046	-0.305756	-0.0164085	-0.514323	0.0815287	0.531802	-0.477303	0.347337	-0.0529179	0.179346	0.443974	0.404075	0.343504	0.522084	-0.154212	0.354928	0.489327	0.406036	0.273191	0.488824	0.418411	0.224992	0.0949139	0.102857	0.0106663	-0.131551	-0.0524679	0.0224039	0.27619	0.419684	0.474361	0.518857	0.475134	0.369637	0.287835	0.353626	0.253526	0.267768	0.346927	0.419057	0.509101	0.519162	0.524391	0.39163
1	chr1D_314051905	-0.0888107	-0.00514148	-0.11396	-0.417983	0.33046	-0.305756	-0.0164085	-0.514323	0.0815287	0.531802	-0.477303	0.347337	-0.0529179	0.179346	0.443974	0.404075	0.343504	0.522084	-0.154212	0.354928	0.489327	0.406036	0.273191	0.488824	0.418411	0.224992	0.0949139	0.102857	0.0106663	-0.131551	-0.0524679	0.0224039	0.27619	0.419684	0.474361	0.518857	0.475134	0.369637	0.287835	0.353626	0.253526	0.267768	0.346927	0.419057	0.509101	0.519162	0.524391	0.39163
1	chr1D_314061813	-0.0888107	-0.00514148	-0.11396	-0.417983	0.33046	-0.305756	-0.0164085	-0.514323	0.0815287	0.531802	-0.477303	0.347337	-0.0529179	0.179346	0.443974	0.404075	0.343504	0.522084	-0.154212	0.354928	0.489327	0.406036	0.273191	0.488824	0.418411	0.224992	0.0949139	0.102857	0.0106663	-0.131551	-0.0524679	0.0224039	0.27619	0.419684	0.474361	0.518857	0.475134	0.369637	0.287835	0.353626	0.253526	0.267768	0.346927	0.419057	0.509101	0.519162	0.524391	0.39163
1	chr1D_314075611	-0.0888107	-0.00514148	-0.11396	-0.417983	0.33046	-0.305756	-0.0164085	-0.514323	0.0815287	0.531802	-0.477303	0.347337	-0.0529179	0.179346	0.443974	0.404075	0.343504	0.522084	-0.154212	0.354928	0.489327	0.406036	0.273191	0.488824	0.418411	0.224992	0.0949139	0.102857	0.0106663	-0.131551	-0.0524679	0.0224039	0.27619	0.419684	0.474361	0.518857	0.475134	0.369637	0.287835	0.353626	0.253526	0.267768	0.346927	0.419057	0.509101	0.519162	0.524391	0.39163
1	chr1D_314083949	-0.0888107	-0.00514148	-0.11396	-0.417983	0.33046	-0.305756	-0.0164085	-0.514323	0.0815287	0.531802	-0.477303	0.347337	-0.0529179	0.179346	0.443974	0.404075	0.343504	0.522084	-0.154212	0.354928	0.489327	0.406036	0.273191	0.488824	0.418411	0.224992	0.0949139	0.102857	0.0106663	-0.131551	-0.0524679	0.0224039	0.27619	0.419684	0.474361	0.518857	0.475134	0.369637	0.287835	0.353626	0.253526	0.267768	0.346927	0.419057	0.509101	0.519162	0.524391	0.39163
1	chr1D_314099996	-0.0888107	-0.00514148	-0.11396	-0.417983	0.33046	-0.305756	-0.0164085	-0.514323	0.0815287	0.531802	-0.477303	0.347337	-0.0529179	0.179346	0.443974	0.404075	0.343504	0.522084	-0.154212	0.354928	0.489327	0.406036	0.273191	0.488824	0.418411	0.224992	0.0949139	0.102857	0.0106663	-0.131551	-0.0524679	0.0224039	0.27619	0.419684	0.474361	0.518857	0.475134	0.369637	0.287835	0.353626	0.253526	0.267768	0.346927	0.419057	0.509101	0.519162	0.524391	0.39163
1	chr1D_314115273	-0.0888107	-0.00514148	-0.11396	-0.417983	0.33046	-0.305756	-0.0164085	-0.514323	0.0815287	0.531802	-0.477303	0.347337	-0.0529179	0.179346	0.443974	0.404075	0.343504	0.522084	-0.154212	0.354928	0.489327	0.406036	0.273191	0.488824	0.418411	0.224992	0.0949139	0.102857	0.0106663	-0.131551	-0.0524679	0.0224039	0.27619	0.419684	0.474361	0.518857	0.475134	0.369637	0.287835	0.353626	0.253526	0.267768	0.346927	0.419057	0.509101	0.519162	0.524391	0.39163
1	chr1D_314130746	-0.0888107	-0.00514148	-0.11396	-0.417983	0.33046	-0.305756	-0.0164085	-0.514323	0.0815287	0.531802	-0.477303	0.347337	-0.0529179	0.179346	0.443974	0.404075	0.343504	0.522084	-0.154212	0.354928	0.489327	0.406036	0.273191	0.488824	0.418411	0.224992	0.0949139	0.102857	0.0106663	-0.131551	-0.0524679	0.0224039	0.27619	0.419684	0.474361	0.518857	0.475134	0.369637	0.287835	0.353626	0.253526	0.267768	0.346927	0.419057	0.509101	0.519162	0.524391	0.39163
1	chr1D_314208720	-0.0888107	-0.00514148	-0.11396	-0.417983	0.33046	-0.305756	-0.0164085	-0.514323	0.0815287	0.531802	-0.477303	0.347337	-0.0529179	0.179346	0.443974	0.404075	0.343504	0.522084	-0.154212	0.354928	0.489327	0.406036	0.273191	0.488824	0.418411	0.224992	0.0949139	0.102857	0.0106663	-0.131551	-0.0524679	0.0224039	0.27619	0.419684	0.474361	0.518857	0.475134	0.369637	0.287835	0.353626	0.253526	0.267768	0.346927	0.419057	0.509101	0.519162	0.524391	0.39163
1	chr1D_314223783	-0.0888107	-0.00514148	-0.11396	-0.417983	0.33046	-0.305756	-0.0164085	-0.514323	0.0815287	0.531802	-0.477303	0.347337	-0.0529179	0.179346	0.443974	0.404075	0.343504	0.522084	-0.154212	0.354928	0.489327	0.406036	0.273191	0.488824	0.418411	0.224992	0.0949139	0.102857	0.0106663	-0.131551	-0.0524679	0.0224039	0.27619	0.419684	0.474361	0.518857	0.475134	0.369637	0.287835	0.353626	0.253526	0.267768	0.346927	0.419057	0.509101	0.519162	0.524391	0.39163
1	chr1D_314237664	-0.0888107	-0.00514148	-0.11396	-0.417983	0.33046	-0.305756	-0.0164085	-0.514323	0.0815287	0.531802	-0.477303	0.347337	-0.0529179	0.179346	0.443974	0.404075	0.343504	0.522084	-0.154212	0.354928	0.489327	0.406036	0.273191	0.488824	0.418411	0.224992	0.0949139	0.102857	0.0106663	-0.131551	-0.0524679	0.0224039	0.27619	0.419684	0.474361	0.518857	0.475134	0.369637	0.287835	0.353626	0.253526	0.267768	0.346927	0.419057	0.509101	0.519162	0.524391	0.39163
1	chr1D_314244922	-0.0888107	-0.00514148	-0.11396	-0.417983	0.33046	-0.305756	-0.0164085	-0.514323	0.0815287	0.531802	-0.477303	0.347337	-0.0529179	0.179346	0.443974	0.404075	0.343504	0.522084	-0.154212	0.354928	0.489327	0.406036	0.273191	0.488824	0.418411	0.224992	0.0949139	0.102857	0.0106663	-0.131551	-0.0524679	0.0224039	0.27619	0.419684	0.474361	0.518857	0.475134	0.369637	0.287835	0.353626	0.253526	0.267768	0.346927	0.419057	0.509101	0.519162	0.524391	0.39163
1	chr1D_314254153	-0.0888107	-0.00514148	-0.11396	-0.417983	0.33046	-0.305756	-0.0164085	-0.514323	0.0815287	0.531802	-0.477303	0.347337	-0.0529179	0.179346	0.443974	0.404075	0.343504	0.522084	-0.154212	0.354928	0.489327	0.406036	0.273191	0.488824	0.418411	0.224992	0.0949139	0.102857	0.0106663	-0.131551	-0.0524679	0.0224039	0.27619	0.419684	0.474361	0.518857	0.475134	0.369637	0.287835	0.353626	0.253526	0.267768	0.346927	0.419057	0.509101	0.519162	0.524391	0.39163
1	chr1D_314264852	-0.0888107	-0.00514148	-0.11396	-0.417983	0.33046	-0.305756	-0.0164085	-0.514323	0.0815287	0.531802	-0.477303	0.347337	-0.0529179	0.179346	0.443974	0.404075	0.343504	0.522084	-0.154212	0.354928	0.489327	0.406036	0.273191	0.488824	0.418411	0.224992	0.0949139	0.102857	0.0106663	-0.131551	-0.0524679	0.0224039	0.27619	0.419684	0.474361	0.518857	0.475134	0.369637	0.287835	0.353626	0.253526	0.267768	0.346927	0.419057	0.509101	0.519162	0.524391	0.39163
1	chr1D_314290074	-0.0888107	-0.00514148	-0.11396	-0.417983	0.33046	-0.305756	-0.0164085	-0.514323	0.0815287	0.531802	-0.477303	0.347337	-0.0529179	0.179346	0.443974	0.404075	0.343504	0.522084	-0.154212	0.354928	0.489327	0.406036	0.273191	0.488824	0.418411	0.224992	0.0949139	0.102857	0.0106663	-0.131551	-0.0524679	0.0224039	0.27619	0.419684	0.474361	0.518857	0.475134	0.369637	0.287835	0.353626	0.253526	0.267768	0.346927	0.419057	0.509101	0.519162	0.524391	0.39163
1	chr1D_314294424	-0.0888107	-0.00514148	-0.11396	-0.417983	0.33046	-0.305756	-0.0164085	-0.514323	0.0815287	0.531802	-0.477303	0.347337	-0.0529179	0.179346	0.443974	0.404075	0.343504	0.522084	-0.154212	0.354928	0.489327	0.406036	0.273191	0.488824	0.418411	0.224992	0.0949139	0.102857	0.0106663	-0.131551	-0.0524679	0.0224039	0.27619	0.419684	0.474361	0.518857	0.475134	0.369637	0.287835	0.353626	0.253526	0.267768	0.346927	0.419057	0.509101	0.519162	0.524391	0.39163
1	chr1D_314325395	-0.0888107	-0.00514148	-0.11396	-0.417983	0.33046	-0.305756	-0.0164085	-0.514323	0.0815287	0.531802	-0.477303	0.347337	-0.0529179	0.179346	0.443974	0.404075	0.343504	0.522084	-0.154212	0.354928	0.489327	0.406036	0.273191	0.488824	0.418411	0.224992	0.0949139	0.102857	0.0106663	-0.131551	-0.0524679	0.0224039	0.27619	0.419684	0.474361	0.518857	0.475134	0.369637	0.287835	0.353626	0.253526	0.267768	0.346927	0.419057	0.509101	0.519162	0.524391	0.39163
1	chr1D_314338443	-0.0888107	-0.00514148	-0.11396	-0.417983	0.33046	-0.305756	-0.0164085	-0.514323	0.0815287	0.531802	-0.477303	0.347337	-0.0529179	0.179346	0.443974	0.404075	0.343504	0.522084	-0.154212	0.354928	0.489327	0.406036	0.273191	0.488824	0.418411	0.224992	0.0949139	0.102857	0.0106663	-0.131551	-0.0524679	0.0224039	0.27619	0.419684	0.474361	0.518857	0.475134	0.369637	0.287835	0.353626	0.253526	0.267768	0.346927	0.419057	0.509101	0.519162	0.524391	0.39163
1	chr1D_319653564	-0.151933	-0.029594	0.0114222	-0.342039	0.240755	-0.375242	-0.0296071	-0.585921	-0.0434128	0.503534	-0.560397	0.376431	-0.179968	0.0572442	0.380318	0.326482	0.249182	0.51709	-0.276408	0.253028	0.497978	0.43787	0.119807	0.348946	0.288589	0.114855	0.0176121	0.0266813	-0.0876735	-0.231747	-0.158575	-0.0976576	0.146507	0.306532	0.329836	0.434203	0.386623	0.268933	0.192394	0.279075	0.182243	0.172964	0.265825	0.34095	0.443757	0.481386	0.433548	0.254361
1	chr1D_320423832	-0.096714	-0.321178	0.0920424	-0.0924764	-0.0155048	-0.474688	-0.269207	-0.400423	-0.263629	0.259952	-0.506237	0.199908	-0.249866	-0.166106	0.10035	0.291281	0.173924	0.397201	-0.330005	0.191567	0.392813	0.358086	0.0988945	0.0730738	0.0186979	-0.13453	-0.204989	-0.20117	-0.296499	-0.36361	-0.295893	-0.229979	-0.0652653	0.0593383	0.0762403	0.149916	0.0784798	-0.0257014	-0.0715543	0.0345227	-0.0376323	-0.0028305	0.100467	0.193821	0.246373	0.25043	0.179456	0.168397
1	chr1D_322068171	-0.108261	-0.0783314	0.064521	-0.494532	0.285565	-0.412456	-0.10676	-0.562782	-0.00114269	0.546788	-0.567167	0.411981	-0.260571	0.121361	0.425322	0.487083	0.387869	0.703163	-0.289588	0.388943	0.671667	0.576967	0.246277	0.456316	0.361648	0.164054	0.0558918	0.034324	-0.0538717	-0.173639	-0.116553	-0.0442746	0.184038	0.39251	0.442772	0.535142	0.478571	0.362831	0.291067	0.338921	0.266016	0.272924	0.362911	0.464502	0.546498	0.602011	0.556967	0.31813
1	chr1D_322216831	-0.108261	-0.0783314	0.064521	-0.494532	0.285565	-0.412456	-0.10676	-0.562782	-0.00114269	0.546788	-0.567167	0.411981	-0.260571	0.121361	0.425322	0.487083	0.387869	0.703163	-0.289588	0.388943	0.671667	0.576967	0.246277	0.456316	0.361648	0.164054	0.0558918	0.034324	-0.0538717	-0.173639	-0.116553	-0.0442746	0.184038	0.39251	0.442772	0.535142	0.478571	0.362831	0.291067	0.338921	0.266016	0.272924	0.362911	0.464502	0.546498	0.602011	0.556967	0.31813
1	chr1D_322223839	-0.106919	-0.112412	-0.0852535	-0.0074206	0.0496927	-0.131023	-0.0127264	-0.179427	-0.0430998	0.1404	-0.184129	-9.18401e-05	0.0610257	-0.015072	0.0911225	0.00316426	-0.0145535	0.00202499	-0.058227	-0.0099585	-0.00634593	-0.0166025	0.0107118	0.0664923	0.0670677	0.00291302	-0.0476675	0.00669954	-0.0587538	-0.122709	-0.058389	-0.0376428	0.0805051	0.09379	0.0636225	0.103004	0.0905619	0.0197503	-0.0324003	0.0581967	0.0129835	0.0197803	0.0831263	0.0960496	0.15325	0.134162	0.0943288	0.00432216
1	chr1D_322311630	-0.108261	-0.0783314	0.064521	-0.494532	0.285565	-0.412456	-0.10676	-0.562782	-0.00114269	0.546788	-0.567167	0.411981	-0.260571	0.121361	0.425322	0.487083	0.387869	0.703163	-0.289588	0.388943	0.671667	0.576967	0.246277	0.456316	0.361648	0.164054	0.0558918	0.034324	-0.0538717	-0.173639	-0.116553	-0.0442746	0.184038	0.39251	0.442772	0.535142	0.478571	0.362831	0.291067	0.338921	0.266016	0.272924	0.362911	0.464502	0.546498	0.602011	0.556967	0.31813
1	chr1D_322356529	-0.106919	-0.112412	-0.0852535	-0.0074206	0.0496927	-0.131023	-0.0127264	-0.179427	-0.0430998	0.1404	-0.184129	-9.18401e-05	0.0610257	-0.015072	0.0911225	0.00316426	-0.0145535	0.00202499	-0.058227	-0.0099585	-0.00634593	-0.0166025	0.0107118	0.0664923	0.0670677	0.00291302	-0.0476675	0.00669954	-0.0587538	-0.122709	-0.058389	-0.0376428	0.0805051	0.09379	0.0636225	0.103004	0.0905619	0.0197503	-0.0324003	0.0581967	0.0129835	0.0197803	0.0831263	0.0960496	0.15325	0.134162	0.0943288	0.00432216
1	chr1D_322373268	-0.106919	-0.112412	-0.0852535	-0.0074206	0.0496927	-0.131023	-0.0127264	-0.179427	-0.0430998	0.1404	-0.184129	-9.18401e-05	0.0610257	-0.015072	0.0911225	0.00316426	-0.0145535	0.00202499	-0.058227	-0.0099585	-0.00634593	-0.0166025	0.0107118	0.0664923	0.0670677	0.00291302	-0.0476675	0.00669954	-0.0587538	-0.122709	-0.058389	-0.0376428	0.0805051	0.09379	0.0636225	0.103004	0.0905619	0.0197503	-0.0324003	0.0581967	0.0129835	0.0197803	0.0831263	0.0960496	0.15325	0.134162	0.0943288	0.00432216
1	chr1D_322451042	-0.106919	-0.112412	-0.0852535	-0.0074206	0.0496927	-0.131023	-0.0127264	-0.179427	-0.0430998	0.1404	-0.184129	-9.18401e-05	0.0610257	-0.015072	0.0911225	0.00316426	-0.0145535	0.00202499	-0.058227	-0.0099585	-0.00634593	-0.0166025	0.0107118	0.0664923	0.0670677	0.00291302	-0.0476675	0.00669954	-0.0587538	-0.122709	-0.058389	-0.0376428	0.0805051	0.09379	0.0636225	0.103004	0.0905619	0.0197503	-0.0324003	0.0581967	0.0129835	0.0197803	0.0831263	0.0960496	0.15325	0.134162	0.0943288	0.00432216
1	chr1D_322557976	-0.106919	-0.112412	-0.0852535	-0.0074206	0.0496927	-0.131023	-0.0127264	-0.179427	-0.0430998	0.1404	-0.184129	-9.18401e-05	0.0610257	-0.015072	0.0911225	0.00316426	-0.0145535	0.00202499	-0.058227	-0.0099585	-0.00634593	-0.0166025	0.0107118	0.0664923	0.0670677	0.00291302	-0.0476675	0.00669954	-0.0587538	-0.122709	-0.058389	-0.0376428	0.0805051	0.09379	0.0636225	0.103004	0.0905619	0.0197503	-0.0324003	0.0581967	0.0129835	0.0197803	0.0831263	0.0960496	0.15325	0.134162	0.0943288	0.00432216
1	chr1D_322907374	-0.108261	-0.0783314	0.064521	-0.494532	0.285565	-0.412456	-0.10676	-0.562782	-0.00114269	0.546788	-0.567167	0.411981	-0.260571	0.121361	0.425322	0.487083	0.387869	0.703163	-0.289588	0.388943	0.671667	0.576967	0.246277	0.456316	0.361648	0.164054	0.0558918	0.034324	-0.0538717	-0.173639	-0.116553	-0.0442746	0.184038	0.39251	0.442772	0.535142	0.478571	0.362831	0.291067	0.338921	0.266016	0.272924	0.362911	0.464502	0.546498	0.602011	0.556967	0.31813
1	chr1D_329484862	-0.0848008	0.0199216	-0.00843798	0.0218359	0.0037463	-0.0143013	0.0725449	-0.0935916	-0.0195466	0.0581564	-0.0777932	-0.00564438	-0.1708	-0.0293982	0.0269689	-0.0302279	-0.0526916	0.0517468	-0.0494716	-0.0405952	0.0379288	0.0432301	-0.0573409	-0.00181405	-0.000500563	-0.016657	-0.0246111	-0.000101263	-0.0557555	-0.103088	-0.0859338	-0.0736994	-0.00444291	0.0247859	-0.00127628	0.0335389	0.0402122	0.0080601	-0.0155782	0.0468705	0.0287511	0.0170756	0.0351512	0.0431699	0.0675823	0.0737211	0.0233095	-0.0352087
1	chr1D_347931738	-0.0822467	-0.0402094	-0.029598	-0.405317	0.257849	-0.31223	-0.0478544	-0.479774	0.018662	0.456855	-0.45624	0.310224	-0.0813404	0.115618	0.37355	0.479092	0.456859	0.570243	-0.15613	0.435774	0.550366	0.448785	0.276272	0.38911	0.317492	0.159075	0.073767	0.0559654	0.0144666	-0.0888779	-0.0248231	0.0220908	0.200543	0.327561	0.373365	0.436783	0.38393	0.28967	0.236268	0.25574	0.21823	0.218643	0.304199	0.376704	0.450196	0.461524	0.450825	0.37129
1	chr1D_347945913	-0.0822467	-0.0402094	-0.029598	-0.405317	0.257849	-0.31223	-0.0478544	-0.479774	0.018662	0.456855	-0.45624	0.310224	-0.0813404	0.115618	0.37355	0.479092	0.456859	0.570243	-0.15613	0.435774	0.550366	0.448785	0.276272	0.38911	0.317492	0.159075	0.073767	0.0559654	0.0144666	-0.0888779	-0.0248231	0.0220908	0.200543	0.327561	0.373365	0.436783	0.38393	0.28967	0.236268	0.25574	0.21823	0.218643	0.304199	0.376704	0.450196	0.461524	0.450825	0.37129
1	chr1D_349345686	-0.0825964	-0.0767162	0.159961	-0.29008	0.112556	-0.261155	-0.0805561	-0.340351	-0.0590027	0.285869	-0.349048	0.303506	-0.374055	0.0122829	0.206182	0.265133	0.182999	0.503032	-0.249017	0.176805	0.482495	0.391183	0.0374082	0.220368	0.165597	0.0729845	0.0639204	0.00422208	-0.049633	-0.104803	-0.10178	-0.0699205	0.0252334	0.174085	0.207338	0.287242	0.257695	0.197762	0.170122	0.181137	0.168597	0.165042	0.198473	0.269257	0.288848	0.345474	0.294854	0.0504046
1	chr1D_349391322	-0.0825964	-0.0767162	0.159961	-0.29008	0.112556	-0.261155	-0.0805561	-0.340351	-0.0590027	0.285869	-0.349048	0.303506	-0.374055	0.0122829	0.206182	0.265133	0.182999	0.503032	-0.249017	0.176805	0.482495	0.391183	0.0374082	0.220368	0.165597	0.0729845	0.0639204	0.00422208	-0.049633	-0.104803	-0.10178	-0.0699205	0.0252334	0.174085	0.207338	0.287242	0.257695	0.197762	0.170122	0.181137	0.168597	0.165042	0.198473	0.269257	0.288848	0.345474	0.294854	0.0504046
1	chr1D_349400236	-0.0825964	-0.0767162	0.159961	-0.29008	0.112556	-0.261155	-0.0805561	-0.340351	-0.0590027	0.285869	-0.349048	0.303506	-0.374055	0.0122829	0.206182	0.265133	0.182999	0.503032	-0.249017	0.176805	0.482495	0.391183	0.0374082	0.220368	0.165597	0.0729845	0.0639204	0.00422208	-0.049633	-0.104803	-0.10178	-0.0699205	0.0252334	0.174085	0.207338	0.287242	0.257695	0.197762	0.170122	0.181137	0.168597	0.165042	0.198473	0.269257	0.288848	0.345474	0.294854	0.0504046
1	chr1D_349414609	-0.0825964	-0.0767162	0.159961	-0.29008	0.112556	-0.261155	-0.0805561	-0.340351	-0.0590027	0.285869	-0.349048	0.303506	-0.374055	0.0122829	0.206182	0.265133	0.182999	0.503032	-0.249017	0.176805	0.482495	0.391183	0.0374082	0.220368	0.165597	0.0729845	0.0639204	0.00422208	-0.049633	-0.104803	-0.10178	-0.0699205	0.0252334	0.174085	0.207338	0.287242	0.257695	0.197762	0.170122	0.181137	0.168597	0.165042	0.198473	0.269257	0.288848	0.345474	0.294854	0.0504046
1	chr1D_349427617	-0.0825964	-0.0767162	0.159961	-0.29008	0.112556	-0.261155	-0.0805561	-0.340351	-0.0590027	0.285869	-0.349048	0.303506	-0.374055	0.0122829	0.206182	0.265133	0.182999	0.503032	-0.249017	0.176805	0.482495	0.391183	0.0374082	0.220368	0.165597	0.0729845	0.0639204	0.00422208	-0.049633	-0.104803	-0.10178	-0.0699205	0.0252334	0.174085	0.207338	0.287242	0.257695	0.197762	0.170122	0.181137	0.168597	0.165042	0.198473	0.269257	0.288848	0.345474	0.294854	0.0504046
1	chr1D_349435873	-0.0825964	-0.0767162	0.159961	-0.29008	0.112556	-0.261155	-0.0805561	-0.340351	-0.0590027	0.285869	-0.349048	0.303506	-0.374055	0.0122829	0.206182	0.265133	0.182999	0.503032	-0.249017	0.176805	0.482495	0.391183	0.0374082	0.220368	0.165597	0.0729845	0.0639204	0.00422208	-0.049633	-0.104803	-0.10178	-0.0699205	0.0252334	0.174085	0.207338	0.287242	0.257695	0.197762	0.170122	0.181137	0.168597	0.165042	0.198473	0.269257	0.288848	0.345474	0.294854	0.0504046
1	chr1D_361511593	-0.103209	0.00164021	-0.145625	-0.457112	0.400728	-0.295932	0.0186127	-0.522974	0.153525	0.595944	-0.478968	0.380949	0.157727	0.250876	0.501535	0.278337	0.163597	0.459896	-0.261285	0.19261	0.438356	0.252224	0.235078	0.556184	0.499648	0.285855	0.111749	0.173623	0.0153532	-0.135902	-0.0381776	0.0603092	0.363859	0.495766	0.542395	0.577431	0.538444	0.426997	0.323868	0.455455	0.299759	0.328021	0.416175	0.485635	0.587057	0.582096	0.59544	0.317381
1	chr1D_362510399	-0.113481	0.282629	-0.244597	-0.248131	0.292938	-0.00672948	0.245416	-0.39922	0.165009	0.374028	-0.23887	0.179804	-0.0545297	0.180969	0.372151	0.151203	0.201288	0.246959	0.106231	0.188337	0.225008	0.193528	0.12086	0.377873	0.346364	0.275666	0.189071	0.19102	0.128453	-0.0270519	0.00141302	0.0538292	0.257465	0.383235	0.402583	0.392356	0.420987	0.368847	0.279924	0.278684	0.208798	0.15337	0.19307	0.221479	0.317397	0.380826	0.390149	0.249065
1	chr1D_363086715	-0.11074	0.296296	-0.258889	-0.258202	0.309307	-0.0172985	0.254917	-0.437222	0.16714	0.402159	-0.266081	0.184977	-0.044607	0.185398	0.396536	0.135117	0.190896	0.232328	0.115862	0.175499	0.209959	0.17741	0.110439	0.403386	0.372534	0.299924	0.211293	0.210157	0.144605	-0.0163955	0.0166406	0.0746242	0.284241	0.405398	0.424879	0.413643	0.441703	0.387453	0.294679	0.290119	0.222228	0.166361	0.207013	0.2369	0.332167	0.392401	0.406778	0.240966
1	chr1D_363205670	-0.11074	0.296296	-0.258889	-0.258202	0.309307	-0.0172985	0.254917	-0.437222	0.16714	0.402159	-0.266081	0.184977	-0.044607	0.185398	0.396536	0.135117	0.190896	0.232328	0.115862	0.175499	0.209959	0.17741	0.110439	0.403386	0.372534	0.299924	0.211293	0.210157	0.144605	-0.0163955	0.0166406	0.0746242	0.284241	0.405398	0.424879	0.413643	0.441703	0.387453	0.294679	0.290119	0.222228	0.166361	0.207013	0.2369	0.332167	0.392401	0.406778	0.240966
1	chr1D_365225760	-0.0856298	0.545519	-0.35659	-0.504741	0.637261	0.207209	0.445769	-0.312125	0.56176	0.561593	-0.0762709	0.214622	0.242883	0.576172	0.639115	-0.115689	-0.00371743	0.158818	0.117456	-0.0466618	0.130652	0.0773098	-0.0858639	0.597179	0.625962	0.624748	0.596022	0.588839	0.541217	0.36976	0.388028	0.426366	0.539471	0.583162	0.588864	0.548683	0.616472	0.640848	0.626455	0.604646	0.608029	0.541204	0.515271	0.475185	0.458151	0.469049	0.522943	-0.0517483
1	chr1D_365301038	-0.0829199	0.566942	-0.375045	-0.511066	0.654939	0.23558	0.48168	-0.317254	0.585821	0.571447	-0.0648342	0.22047	0.26056	0.595004	0.656961	-0.128949	-0.00763426	0.14126	0.145701	-0.0527086	0.111434	0.0601364	-0.0910906	0.613796	0.642907	0.644209	0.612651	0.609855	0.561962	0.389319	0.404946	0.442842	0.557776	0.597068	0.604404	0.556362	0.626317	0.649933	0.631943	0.610679	0.614667	0.547984	0.517233	0.472316	0.454627	0.464864	0.526579	-0.0541098
1	chr1D_366988039	-0.138195	-0.12114	-0.0527476	-0.302739	0.212511	-0.366042	-0.0722906	-0.505131	-0.0402031	0.455829	-0.508117	0.266689	-0.0271659	0.052645	0.33489	0.37757	0.315147	0.453666	-0.194044	0.320735	0.423627	0.311555	0.244673	0.33348	0.271833	0.0853394	-0.0417157	-0.000387532	-0.107713	-0.239838	-0.155953	-0.0810876	0.171221	0.305766	0.317332	0.418401	0.36289	0.233737	0.137113	0.242585	0.142367	0.160588	0.260639	0.34055	0.451517	0.460458	0.417612	0.304617
1	chr1D_368333837	-0.110506	-0.0445849	-0.0563553	-0.518045	0.362579	-0.420887	-0.0667185	-0.633327	0.0492346	0.634219	-0.612387	0.409268	0.00837592	0.1751	0.508404	0.476313	0.386937	0.63281	-0.262039	0.392812	0.613689	0.477141	0.298898	0.539108	0.451757	0.229841	0.0782906	0.0940224	-0.0137689	-0.153457	-0.0671471	0.0212512	0.292333	0.481183	0.524594	0.599798	0.542466	0.414985	0.324792	0.397372	0.295241	0.308144	0.415238	0.510954	0.61437	0.646455	0.620993	0.396733
1	chr1D_368409121	-0.110506	-0.0445849	-0.0563553	-0.518045	0.362579	-0.420887	-0.0667185	-0.633327	0.0492346	0.634219	-0.612387	0.409268	0.00837592	0.1751	0.508404	0.476313	0.386937	0.63281	-0.262039	0.392812	0.613689	0.477141	0.298898	0.539108	0.451757	0.229841	0.0782906	0.0940224	-0.0137689	-0.153457	-0.0671471	0.0212512	0.292333	0.481183	0.524594	0.599798	0.542466	0.414985	0.324792	0.397372	0.295241	0.308144	0.415238	0.510954	0.61437	0.646455	0.620993	0.396733
1	chr1D_368433996	-0.106069	-0.14352	0.0209348	0.00735103	-0.0162862	-0.131838	-0.051059	-0.128011	-0.0913267	0.0707479	-0.155383	0.00673757	-0.184079	-0.0638796	0.0234506	0.030937	0.00483796	0.0748248	-0.0780601	0.00652008	0.0541777	0.0817407	-0.0250681	-0.00113566	-0.00971966	-0.0565529	-0.0692573	-0.0504444	-0.0953642	-0.144675	-0.10432	-0.0991097	-0.0154377	0.018388	-0.00420168	0.0528477	0.0392595	-0.02453	-0.0600237	0.0064815	-0.0120992	-0.0109701	0.039814	0.0579572	0.0985674	0.100572	0.0434276	-0.0491085
1	chr1D_368453398	-0.110506	-0.0445849	-0.0563553	-0.518045	0.362579	-0.420887	-0.0667185	-0.633327	0.0492346	0.634219	-0.612387	0.409268	0.00837592	0.1751	0.508404	0.476313	0.386937	0.63281	-0.262039	0.392812	0.613689	0.477141	0.298898	0.539108	0.451757	0.229841	0.0782906	0.0940224	-0.0137689	-0.153457	-0.0671471	0.0212512	0.292333	0.481183	0.524594	0.599798	0.542466	0.414985	0.324792	0.397372	0.295241	0.308144	0.415238	0.510954	0.61437	0.646455	0.620993	0.396733
1	chr1D_368480705	-0.110506	-0.0445849	-0.0563553	-0.518045	0.362579	-0.420887	-0.0667185	-0.633327	0.0492346	0.634219	-0.612387	0.409268	0.00837592	0.1751	0.508404	0.476313	0.386937	0.63281	-0.262039	0.392812	0.613689	0.477141	0.298898	0.539108	0.451757	0.229841	0.0782906	0.0940224	-0.0137689	-0.153457	-0.0671471	0.0212512	0.292333	0.481183	0.524594	0.599798	0.542466	0.414985	0.324792	0.397372	0.295241	0.308144	0.415238	0.510954	0.61437	0.646455	0.620993	0.396733
1	chr1D_368527056	-0.110506	-0.0445849	-0.0563553	-0.518045	0.362579	-0.420887	-0.0667185	-0.633327	0.0492346	0.634219	-0.612387	0.409268	0.00837592	0.1751	0.508404	0.476313	0.386937	0.63281	-0.262039	0.392812	0.613689	0.477141	0.298898	0.539108	0.451757	0.229841	0.0782906	0.0940224	-0.0137689	-0.153457	-0.0671471	0.0212512	0.292333	0.481183	0.524594	0.599798	0.542466	0.414985	0.324792	0.397372	0.295241	0.308144	0.415238	0.510954	0.61437	0.646455	0.620993	0.396733
1	chr1D_368540111	-0.110506	-0.0445849	-0.0563553	-0.518045	0.362579	-0.420887	-0.0667185	-0.633327	0.0492346	0.634219	-0.612387	0.409268	0.00837592	0.1751	0.508404	0.476313	0.386937	0.63281	-0.262039	0.392812	0.613689	0.477141	0.298898	0.539108	0.451757	0.229841	0.0782906	0.0940224	-0.0137689	-0.153457	-0.0671471	0.0212512	0.292333	0.481183	0.524594	0.599798	0.542466	0.414985	0.324792	0.397372	0.295241	0.308144	0.415238	0.510954	0.61437	0.646455	0.620993	0.396733
1	chr1D_368546211	-0.110506	-0.0445849	-0.0563553	-0.518045	0.362579	-0.420887	-0.0667185	-0.633327	0.0492346	0.634219	-0.612387	0.409268	0.00837592	0.1751	0.508404	0.476313	0.386937	0.63281	-0.262039	0.392812	0.613689	0.477141	0.298898	0.539108	0.451757	0.229841	0.0782906	0.0940224	-0.0137689	-0.153457	-0.0671471	0.0212512	0.292333	0.481183	0.524594	0.599798	0.542466	0.414985	0.324792	0.397372	0.295241	0.308144	0.415238	0.510954	0.61437	0.646455	0.620993	0.396733
1	chr1D_373997550	-0.169314	-0.149872	-0.0255938	-0.385144	0.26054	-0.424501	-0.0917128	-0.581783	-0.0367803	0.536088	-0.588138	0.314431	-0.14273	0.0804664	0.402806	0.384641	0.296034	0.538325	-0.261033	0.301832	0.507171	0.426403	0.205354	0.406078	0.333182	0.127725	0.0030257	0.0301356	-0.0876138	-0.233	-0.135164	-0.0642083	0.208196	0.378157	0.392638	0.495608	0.441322	0.293429	0.196598	0.305243	0.213094	0.223749	0.345721	0.432672	0.543629	0.569475	0.503981	0.259748
1	chr1D_374291963	-0.169314	-0.149872	-0.0255938	-0.385144	0.26054	-0.424501	-0.0917128	-0.581783	-0.0367803	0.536088	-0.588138	0.314431	-0.14273	0.0804664	0.402806	0.384641	0.296034	0.538325	-0.261033	0.301832	0.507171	0.426403	0.205354	0.406078	0.333182	0.127725	0.0030257	0.0301356	-0.0876138	-0.233	-0.135164	-0.0642083	0.208196	0.378157	0.392638	0.495608	0.441322	0.293429	0.196598	0.305243	0.213094	0.223749	0.345721	0.432672	0.543629	0.569475	0.503981	0.259748
1	chr1D_374321554	-0.169314	-0.149872	-0.0255938	-0.385144	0.26054	-0.424501	-0.0917128	-0.581783	-0.0367803	0.536088	-0.588138	0.314431	-0.14273	0.0804664	0.402806	0.384641	0.296034	0.538325	-0.261033	0.301832	0.507171	0.426403	0.205354	0.406078	0.333182	0.127725	0.0030257	0.0301356	-0.0876138	-0.233	-0.135164	-0.0642083	0.208196	0.378157	0.392638	0.495608	0.441322	0.293429	0.196598	0.305243	0.213094	0.223749	0.345721	0.432672	0.543629	0.569475	0.503981	0.259748
1	chr1D_375970680	-0.159987	-0.134089	-0.0238138	-0.335664	0.234808	-0.357125	-0.0695117	-0.497079	-0.016241	0.469694	-0.500924	0.249136	-0.134071	0.0822264	0.355303	0.281273	0.180847	0.438271	-0.248723	0.197579	0.408784	0.307829	0.155887	0.361032	0.298455	0.120626	0.00877398	0.0453266	-0.0759641	-0.209891	-0.122857	-0.0631048	0.189654	0.340637	0.350973	0.440754	0.396951	0.266654	0.180663	0.293863	0.200134	0.208431	0.313216	0.382918	0.483289	0.507333	0.448829	0.188228
1	chr1D_375980360	-0.159987	-0.134089	-0.0238138	-0.335664	0.234808	-0.357125	-0.0695117	-0.497079	-0.016241	0.469694	-0.500924	0.249136	-0.134071	0.0822264	0.355303	0.281273	0.180847	0.438271	-0.248723	0.197579	0.408784	0.307829	0.155887	0.361032	0.298455	0.120626	0.00877398	0.0453266	-0.0759641	-0.209891	-0.122857	-0.0631048	0.189654	0.340637	0.350973	0.440754	0.396951	0.266654	0.180663	0.293863	0.200134	0.208431	0.313216	0.382918	0.483289	0.507333	0.448829	0.188228
1	chr1D_375988920	-0.159987	-0.134089	-0.0238138	-0.335664	0.234808	-0.357125	-0.0695117	-0.497079	-0.016241	0.469694	-0.500924	0.249136	-0.134071	0.0822264	0.355303	0.281273	0.180847	0.438271	-0.248723	0.197579	0.408784	0.307829	0.155887	0.361032	0.298455	0.120626	0.00877398	0.0453266	-0.0759641	-0.209891	-0.122857	-0.0631048	0.189654	0.340637	0.350973	0.440754	0.396951	0.266654	0.180663	0.293863	0.200134	0.208431	0.313216	0.382918	0.483289	0.507333	0.448829	0.188228
1	chr1D_376295534	-0.168087	-0.148667	-0.0230841	-0.374402	0.255769	-0.414715	-0.090669	-0.565189	-0.033553	0.524386	-0.573119	0.298922	-0.142131	0.0811357	0.393649	0.358189	0.259114	0.511655	-0.265529	0.272054	0.480715	0.386628	0.192335	0.397507	0.326851	0.123915	0.00154302	0.0321314	-0.0872335	-0.231855	-0.133606	-0.0669595	0.203426	0.368763	0.383488	0.484851	0.432902	0.286654	0.192987	0.306517	0.211898	0.222796	0.342049	0.423674	0.532803	0.555959	0.491697	0.243975
1	chr1D_378308873	-0.0929065	0.00895438	0.0483964	-0.282065	0.197872	-0.18739	-0.0175452	-0.276873	0.0551938	0.309679	-0.271003	0.159036	-0.0186651	0.123589	0.255271	0.218248	0.168037	0.305206	-0.149048	0.177018	0.294921	0.235483	0.111444	0.216492	0.182322	0.0829773	0.0326842	0.0675547	0.0288188	-0.0440638	0.00306183	0.0011127	0.119122	0.189516	0.194806	0.283703	0.263945	0.199452	0.164736	0.220542	0.178755	0.172638	0.218414	0.250783	0.310607	0.318139	0.281719	0.174801
1	chr1D_381427523	-0.163714	-0.147799	-0.0147757	-0.348694	0.238462	-0.389667	-0.0860972	-0.526852	-0.0317228	0.490367	-0.536251	0.280126	-0.143639	0.0754914	0.366143	0.315162	0.217374	0.479806	-0.267412	0.227809	0.450911	0.361275	0.16356	0.369336	0.305208	0.116211	0.000790229	0.0336634	-0.0873925	-0.222619	-0.130924	-0.0653779	0.190501	0.346329	0.357482	0.453767	0.406392	0.269378	0.178266	0.292811	0.200929	0.21181	0.323375	0.402604	0.504249	0.52692	0.462113	0.202319
1	chr1D_381473654	-0.144733	0.000262721	-0.229033	-0.282767	0.300244	-0.199753	0.0806756	-0.483943	0.0879553	0.461226	-0.398451	0.222714	-0.0907541	0.15173	0.398429	0.236613	0.210344	0.383088	-0.0653215	0.204785	0.354053	0.285881	0.170978	0.392176	0.350675	0.224757	0.106445	0.127727	0.0257841	-0.111976	-0.0410547	0.0317995	0.279143	0.423421	0.415257	0.42378	0.408754	0.319292	0.225144	0.297771	0.221365	0.219411	0.30011	0.349779	0.438587	0.477975	0.431743	0.18153
1	chr1D_381492126	-0.144733	0.000262721	-0.229033	-0.282767	0.300244	-0.199753	0.0806756	-0.483943	0.0879553	0.461226	-0.398451	0.222714	-0.0907541	0.15173	0.398429	0.236613	0.210344	0.383088	-0.0653215	0.204785	0.354053	0.285881	0.170978	0.392176	0.350675	0.224757	0.106445	0.127727	0.0257841	-0.111976	-0.0410547	0.0317995	0.279143	0.423421	0.415257	0.42378	0.408754	0.319292	0.225144	0.297771	0.221365	0.219411	0.30011	0.349779	0.438587	0.477975	0.431743	0.18153
1	chr1D_381510517	-0.144733	0.000262721	-0.229033	-0.282767	0.300244	-0.199753	0.0806756	-0.483943	0.0879553	0.461226	-0.398451	0.222714	-0.0907541	0.15173	0.398429	0.236613	0.210344	0.383088	-0.0653215	0.204785	0.354053	0.285881	0.170978	0.392176	0.350675	0.224757	0.106445	0.127727	0.0257841	-0.111976	-0.0410547	0.0317995	0.279143	0.423421	0.415257	0.42378	0.408754	0.319292	0.225144	0.297771	0.221365	0.219411	0.30011	0.349779	0.438587	0.477975	0.431743	0.18153
1	chr1D_381563422	-0.144733	0.000262721	-0.229033	-0.282767	0.300244	-0.199753	0.0806756	-0.483943	0.0879553	0.461226	-0.398451	0.222714	-0.0907541	0.15173	0.398429	0.236613	0.210344	0.383088	-0.0653215	0.204785	0.354053	0.285881	0.170978	0.392176	0.350675	0.224757	0.106445	0.127727	0.0257841	-0.111976	-0.0410547	0.0317995	0.279143	0.423421	0.415257	0.42378	0.408754	0.319292	0.225144	0.297771	0.221365	0.219411	0.30011	0.349779	0.438587	0.477975	0.431743	0.18153
1	chr1D_381648067	-0.150934	-0.00424092	-0.236615	-0.320046	0.321521	-0.237296	0.0726863	-0.539355	0.0813243	0.507424	-0.452247	0.257583	-0.0910589	0.155742	0.434626	0.305907	0.287229	0.442557	-0.0627717	0.277435	0.411246	0.351072	0.211829	0.428589	0.378091	0.234783	0.107165	0.123135	0.0237419	-0.124244	-0.0468045	0.0313921	0.295658	0.454265	0.449621	0.466119	0.443814	0.342738	0.242807	0.310668	0.233497	0.231536	0.323081	0.380878	0.479196	0.521499	0.47414	0.238016
1	chr1D_381867918	-0.169314	-0.149872	-0.0255938	-0.385144	0.26054	-0.424501	-0.0917128	-0.581783	-0.0367803	0.536088	-0.588138	0.314431	-0.14273	0.0804664	0.402806	0.384641	0.296034	0.538325	-0.261033	0.301832	0.507171	0.426403	0.205354	0.406078	0.333182	0.127725	0.0030257	0.0301356	-0.0876138	-0.233	-0.135164	-0.0642083	0.208196	0.378157	0.392638	0.495608	0.441322	0.293429	0.196598	0.305243	0.213094	0.223749	0.345721	0.432672	0.543629	0.569475	0.503981	0.259748
1	chr1D_381911811	-0.169314	-0.149872	-0.0255938	-0.385144	0.26054	-0.424501	-0.0917128	-0.581783	-0.0367803	0.536088	-0.588138	0.314431	-0.14273	0.0804664	0.402806	0.384641	0.296034	0.538325	-0.261033	0.301832	0.507171	0.426403	0.205354	0.406078	0.333182	0.127725	0.0030257	0.0301356	-0.0876138	-0.233	-0.135164	-0.0642083	0.208196	0.378157	0.392638	0.495608	0.441322	0.293429	0.196598	0.305243	0.213094	0.223749	0.345721	0.432672	0.543629	0.569475	0.503981	0.259748
1	chr1D_382502493	-0.148134	-0.0968612	-0.0196363	-0.267047	0.188468	-0.288721	-0.0393351	-0.423578	-0.0189553	0.385265	-0.415947	0.19326	-0.109414	0.0607124	0.292094	0.205469	0.123461	0.35547	-0.224117	0.130385	0.333639	0.23201	0.100368	0.299866	0.25027	0.0933064	-0.00530793	0.031664	-0.0778947	-0.198206	-0.12109	-0.0734552	0.147263	0.276958	0.289187	0.366071	0.341013	0.223396	0.135033	0.234641	0.148625	0.1468	0.238338	0.303454	0.398252	0.421339	0.371636	0.138259
1	chr1D_382511791	-0.148134	-0.0968612	-0.0196363	-0.267047	0.188468	-0.288721	-0.0393351	-0.423578	-0.0189553	0.385265	-0.415947	0.19326	-0.109414	0.0607124	0.292094	0.205469	0.123461	0.35547	-0.224117	0.130385	0.333639	0.23201	0.100368	0.299866	0.25027	0.0933064	-0.00530793	0.031664	-0.0778947	-0.198206	-0.12109	-0.0734552	0.147263	0.276958	0.289187	0.366071	0.341013	0.223396	0.135033	0.234641	0.148625	0.1468	0.238338	0.303454	0.398252	0.421339	0.371636	0.138259
1	chr1D_382918559	-0.0797458	0.679431	-0.319388	-0.496723	0.636101	0.262059	0.493637	-0.279594	0.586727	0.537041	-0.0283962	0.238495	0.256526	0.587203	0.6254	-0.158189	-0.0198335	0.101201	0.161141	-0.0670907	0.0704553	0.0262508	-0.13123	0.578536	0.613146	0.641377	0.626484	0.617123	0.573376	0.394261	0.387703	0.414579	0.518302	0.549833	0.562941	0.545155	0.622751	0.661628	0.649081	0.616288	0.622646	0.538562	0.489203	0.436383	0.419428	0.431736	0.50623	-0.0377594
1	chr1D_383133302	-0.168742	-0.160505	-0.0194639	-0.377881	0.250387	-0.424476	-0.0936939	-0.579165	-0.0451442	0.526493	-0.585725	0.311188	-0.147411	0.0713091	0.393978	0.385161	0.293108	0.537541	-0.267325	0.298958	0.506603	0.426397	0.203561	0.398526	0.324562	0.117866	-0.00669277	0.0202457	-0.0965605	-0.238539	-0.140576	-0.0711009	0.199563	0.370229	0.385515	0.488535	0.43252	0.283415	0.186337	0.29503	0.201925	0.214033	0.336259	0.423389	0.535611	0.563193	0.497634	0.256041
1	chr1D_383136253	-0.168742	-0.160505	-0.0194639	-0.377881	0.250387	-0.424476	-0.0936939	-0.579165	-0.0451442	0.526493	-0.585725	0.311188	-0.147411	0.0713091	0.393978	0.385161	0.293108	0.537541	-0.267325	0.298958	0.506603	0.426397	0.203561	0.398526	0.324562	0.117866	-0.00669277	0.0202457	-0.0965605	-0.238539	-0.140576	-0.0711009	0.199563	0.370229	0.385515	0.488535	0.43252	0.283415	0.186337	0.29503	0.201925	0.214033	0.336259	0.423389	0.535611	0.563193	0.497634	0.256041
1	chr1D_383138645	-0.168742	-0.160505	-0.0194639	-0.377881	0.250387	-0.424476	-0.0936939	-0.579165	-0.0451442	0.526493	-0.585725	0.311188	-0.147411	0.0713091	0.393978	0.385161	0.293108	0.537541	-0.267325	0.298958	0.506603	0.426397	0.203561	0.398526	0.324562	0.117866	-0.00669277	0.0202457	-0.0965605	-0.238539	-0.140576	-0.0711009	0.199563	0.370229	0.385515	0.488535	0.43252	0.283415	0.186337	0.29503	0.201925	0.214033	0.336259	0.423389	0.535611	0.563193	0.497634	0.256041
1	chr1D_383142390	-0.168742	-0.160505	-0.0194639	-0.377881	0.250387	-0.424476	-0.0936939	-0.579165	-0.0451442	0.526493	-0.585725	0.311188	-0.147411	0.0713091	0.393978	0.385161	0.293108	0.537541	-0.267325	0.298958	0.506603	0.426397	0.203561	0.398526	0.324562	0.117866	-0.00669277	0.0202457	-0.0965605	-0.238539	-0.140576	-0.0711009	0.199563	0.370229	0.385515	0.488535	0.43252	0.283415	0.186337	0.29503	0.201925	0.214033	0.336259	0.423389	0.535611	0.563193	0.497634	0.256041
1	chr1D_383145614	-0.168742	-0.160505	-0.0194639	-0.377881	0.250387	-0.424476	-0.0936939	-0.579165	-0.0451442	0.526493	-0.585725	0.311188	-0.147411	0.0713091	0.393978	0.385161	0.293108	0.537541	-0.267325	0.298958	0.506603	0.426397	0.203561	0.398526	0.324562	0.117866	-0.00669277	0.0202457	-0.0965605	-0.238539	-0.140576	-0.0711009	0.199563	0.370229	0.385515	0.488535	0.43252	0.283415	0.186337	0.29503	0.201925	0.214033	0.336259	0.423389	0.535611	0.563193	0.497634	0.256041
1	chr1D_383147916	-0.168742	-0.160505	-0.0194639	-0.377881	0.250387	-0.424476	-0.0936939	-0.579165	-0.0451442	0.526493	-0.585725	0.311188	-0.147411	0.0713091	0.393978	0.385161	0.293108	0.537541	-0.267325	0.298958	0.506603	0.426397	0.203561	0.398526	0.324562	0.117866	-0.00669277	0.0202457	-0.0965605	-0.238539	-0.140576	-0.0711009	0.199563	0.370229	0.385515	0.488535	0.43252	0.283415	0.186337	0.29503	0.201925	0.214033	0.336259	0.423389	0.535611	0.563193	0.497634	0.256041
1	chr1D_383150980	-0.168742	-0.160505	-0.0194639	-0.377881	0.250387	-0.424476	-0.0936939	-0.579165	-0.0451442	0.526493	-0.585725	0.311188	-0.147411	0.0713091	0.393978	0.385161	0.293108	0.537541	-0.267325	0.298958	0.506603	0.426397	0.203561	0.398526	0.324562	0.117866	-0.00669277	0.0202457	-0.0965605	-0.238539	-0.140576	-0.0711009	0.199563	0.370229	0.385515	0.488535	0.43252	0.283415	0.186337	0.29503	0.201925	0.214033	0.336259	0.423389	0.535611	0.563193	0.497634	0.256041
1	chr1D_383161258	-0.168742	-0.160505	-0.0194639	-0.377881	0.250387	-0.424476	-0.0936939	-0.579165	-0.0451442	0.526493	-0.585725	0.311188	-0.147411	0.0713091	0.393978	0.385161	0.293108	0.537541	-0.267325	0.298958	0.506603	0.426397	0.203561	0.398526	0.324562	0.117866	-0.00669277	0.0202457	-0.0965605	-0.238539	-0.140576	-0.0711009	0.199563	0.370229	0.385515	0.488535	0.43252	0.283415	0.186337	0.29503	0.201925	0.214033	0.336259	0.423389	0.535611	0.563193	0.497634	0.256041
1	chr1D_383167424	-0.168742	-0.160505	-0.0194639	-0.377881	0.250387	-0.424476	-0.0936939	-0.579165	-0.0451442	0.526493	-0.585725	0.311188	-0.147411	0.0713091	0.393978	0.385161	0.293108	0.537541	-0.267325	0.298958	0.506603	0.426397	0.203561	0.398526	0.324562	0.117866	-0.00669277	0.0202457	-0.0965605	-0.238539	-0.140576	-0.0711009	0.199563	0.370229	0.385515	0.488535	0.43252	0.283415	0.186337	0.29503	0.201925	0.214033	0.336259	0.423389	0.535611	0.563193	0.497634	0.256041
1	chr1D_383174906	-0.168742	-0.160505	-0.0194639	-0.377881	0.250387	-0.424476	-0.0936939	-0.579165	-0.0451442	0.526493	-0.585725	0.311188	-0.147411	0.0713091	0.393978	0.385161	0.293108	0.537541	-0.267325	0.298958	0.506603	0.426397	0.203561	0.398526	0.324562	0.117866	-0.00669277	0.0202457	-0.0965605	-0.238539	-0.140576	-0.0711009	0.199563	0.370229	0.385515	0.488535	0.43252	0.283415	0.186337	0.29503	0.201925	0.214033	0.336259	0.423389	0.535611	0.563193	0.497634	0.256041
1	chr1D_383182883	-0.168742	-0.160505	-0.0194639	-0.377881	0.250387	-0.424476	-0.0936939	-0.579165	-0.0451442	0.526493	-0.585725	0.311188	-0.147411	0.0713091	0.393978	0.385161	0.293108	0.537541	-0.267325	0.298958	0.506603	0.426397	0.203561	0.398526	0.324562	0.117866	-0.00669277	0.0202457	-0.0965605	-0.238539	-0.140576	-0.0711009	0.199563	0.370229	0.385515	0.488535	0.43252	0.283415	0.186337	0.29503	0.201925	0.214033	0.336259	0.423389	0.535611	0.563193	0.497634	0.256041
1	chr1D_383245916	-0.152523	-0.145479	0.00397911	-0.281468	0.192007	-0.327674	-0.0717745	-0.434972	-0.0323246	0.404202	-0.447578	0.222985	-0.14981	0.0585516	0.298284	0.222618	0.121811	0.398735	-0.26734	0.132876	0.37387	0.278444	0.0948079	0.299502	0.248986	0.0913139	-0.00276973	0.0309802	-0.0870279	-0.199863	-0.12074	-0.0663776	0.153211	0.285369	0.28929	0.376104	0.338185	0.218828	0.138947	0.249912	0.168835	0.178287	0.273758	0.341433	0.427066	0.447355	0.382906	0.118913
1	chr1D_383295212	-0.152523	-0.145479	0.00397911	-0.281468	0.192007	-0.327674	-0.0717745	-0.434972	-0.0323246	0.404202	-0.447578	0.222985	-0.14981	0.0585516	0.298284	0.222618	0.121811	0.398735	-0.26734	0.132876	0.37387	0.278444	0.0948079	0.299502	0.248986	0.0913139	-0.00276973	0.0309802	-0.0870279	-0.199863	-0.12074	-0.0663776	0.153211	0.285369	0.28929	0.376104	0.338185	0.218828	0.138947	0.249912	0.168835	0.178287	0.273758	0.341433	0.427066	0.447355	0.382906	0.118913
1	chr1D_383970856	-0.155351	-0.13269	-0.0139547	-0.311199	0.219511	-0.337052	-0.0688093	-0.462069	-0.0149544	0.438364	-0.467327	0.23344	-0.13448	0.0781363	0.329747	0.237248	0.137921	0.405716	-0.251771	0.151834	0.378631	0.281943	0.125706	0.333583	0.277878	0.112881	0.00715934	0.0458952	-0.0760641	-0.200198	-0.118552	-0.0605227	0.176298	0.317203	0.325199	0.410573	0.373188	0.251375	0.166091	0.280062	0.188524	0.197037	0.295384	0.363638	0.456132	0.479437	0.419999	0.143147
1	chr1D_384174211	-0.155351	-0.13269	-0.0139547	-0.311199	0.219511	-0.337052	-0.0688093	-0.462069	-0.0149544	0.438364	-0.467327	0.23344	-0.13448	0.0781363	0.329747	0.237248	0.137921	0.405716	-0.251771	0.151834	0.378631	0.281943	0.125706	0.333583	0.277878	0.112881	0.00715934	0.0458952	-0.0760641	-0.200198	-0.118552	-0.0605227	0.176298	0.317203	0.325199	0.410573	0.373188	0.251375	0.166091	0.280062	0.188524	0.197037	0.295384	0.363638	0.456132	0.479437	0.419999	0.143147
1	chr1D_384501627	-0.0797458	0.679431	-0.319388	-0.496723	0.636101	0.262059	0.493637	-0.279594	0.586727	0.537041	-0.0283962	0.238495	0.256526	0.587203	0.6254	-0.158189	-0.0198335	0.101201	0.161141	-0.0670907	0.0704553	0.0262508	-0.13123	0.578536	0.613146	0.641377	0.626484	0.617123	0.573376	0.394261	0.387703	0.414579	0.518302	0.549833	0.562941	0.545155	0.622751	0.661628	0.649081	0.616288	0.622646	0.538562	0.489203	0.436383	0.419428	0.431736	0.50623	-0.0377594
1	chr1D_384668477	-0.0797458	0.679431	-0.319388	-0.496723	0.636101	0.262059	0.493637	-0.279594	0.586727	0.537041	-0.0283962	0.238495	0.256526	0.587203	0.6254	-0.158189	-0.0198335	0.101201	0.161141	-0.0670907	0.0704553	0.0262508	-0.13123	0.578536	0.613146	0.641377	0.626484	0.617123	0.573376	0.394261	0.387703	0.414579	0.518302	0.549833	0.562941	0.545155	0.622751	0.661628	0.649081	0.616288	0.622646	0.538562	0.489203	0.436383	0.419428	0.431736	0.50623	-0.0377594
1	chr1D_388372253	-0.165783	-0.175631	-0.0238344	-0.311601	0.186986	-0.427412	-0.107852	-0.563113	-0.0986868	0.474202	-0.579735	0.260558	-0.182044	0.010963	0.335414	0.394682	0.303724	0.520294	-0.252939	0.309372	0.486674	0.404104	0.219991	0.344929	0.26802	0.054063	-0.0740075	-0.0420383	-0.153959	-0.297188	-0.203099	-0.134834	0.134468	0.309544	0.330202	0.43677	0.383674	0.223985	0.118702	0.229338	0.13547	0.147043	0.271128	0.363069	0.479318	0.507228	0.440218	0.259976
1	chr1D_391953921	-0.106063	-0.0178901	-0.0935229	-0.43835	0.333902	-0.351229	-0.0331032	-0.552598	0.0641553	0.565386	-0.527701	0.405673	-0.00958859	0.170653	0.456925	0.378203	0.308862	0.559603	-0.219332	0.309814	0.529743	0.39703	0.245491	0.509157	0.44159	0.234351	0.0920937	0.105401	-0.0182384	-0.169295	-0.0870591	0.0033605	0.283138	0.434101	0.491915	0.544641	0.498483	0.383448	0.282113	0.372993	0.254969	0.273692	0.360349	0.447719	0.540036	0.549043	0.556496	0.328791
1	chr1D_391961770	-0.106063	-0.0178901	-0.0935229	-0.43835	0.333902	-0.351229	-0.0331032	-0.552598	0.0641553	0.565386	-0.527701	0.405673	-0.00958859	0.170653	0.456925	0.378203	0.308862	0.559603	-0.219332	0.309814	0.529743	0.39703	0.245491	0.509157	0.44159	0.234351	0.0920937	0.105401	-0.0182384	-0.169295	-0.0870591	0.0033605	0.283138	0.434101	0.491915	0.544641	0.498483	0.383448	0.282113	0.372993	0.254969	0.273692	0.360349	0.447719	0.540036	0.549043	0.556496	0.328791
1	chr1D_392073729	-0.158222	-0.109232	-0.0119575	-0.458509	0.315627	-0.415829	-0.0725824	-0.610202	0.00635481	0.579814	-0.594619	0.391385	-0.123523	0.131365	0.458644	0.356699	0.268432	0.569005	-0.27996	0.271868	0.545139	0.469451	0.153715	0.476089	0.408171	0.210051	0.0924144	0.102757	-0.0126446	-0.155272	-0.0595515	0.00392759	0.2646	0.440367	0.467171	0.551945	0.506367	0.367413	0.277334	0.371183	0.280983	0.285047	0.400696	0.482102	0.586944	0.61963	0.56839	0.238128
1	chr1D_392348717	-0.117182	-0.0745117	-0.103469	-0.286309	0.221661	-0.34659	-0.0609944	-0.484663	-0.0172713	0.459179	-0.490963	0.238755	-0.0364579	0.0689478	0.337282	0.340837	0.257857	0.431868	-0.195426	0.275415	0.391503	0.281862	0.269898	0.365974	0.299373	0.0956801	-0.0485142	0.0019252	-0.129471	-0.276165	-0.194565	-0.108942	0.176216	0.305597	0.342942	0.416277	0.364751	0.241599	0.13657	0.264724	0.137554	0.16526	0.252708	0.332211	0.429986	0.425592	0.414093	0.315918
1	chr1D_392364695	-0.110837	-0.044563	-0.0869746	-0.371291	0.274755	-0.345851	-0.0430887	-0.525023	0.0187642	0.507553	-0.508641	0.329157	-0.0417613	0.113911	0.395691	0.357332	0.277761	0.501668	-0.214938	0.290402	0.464815	0.357327	0.244637	0.439406	0.370151	0.16636	0.0263165	0.0566321	-0.0713655	-0.217245	-0.137583	-0.057171	0.225622	0.368311	0.419371	0.480047	0.431426	0.312987	0.212755	0.323053	0.199523	0.221942	0.306762	0.385645	0.483212	0.487056	0.486082	0.327767
1	chr1D_392789370	-0.102183	-0.0168196	-0.0865628	-0.448633	0.344917	-0.339762	-0.0302551	-0.543401	0.0830749	0.567495	-0.512869	0.3711	0.0136102	0.184081	0.461789	0.339785	0.243581	0.521609	-0.254292	0.26102	0.491534	0.374659	0.231859	0.512258	0.442891	0.235082	0.0830767	0.117124	-0.0158226	-0.163892	-0.0763478	0.00472983	0.289093	0.43741	0.495296	0.545188	0.500021	0.387668	0.291824	0.401279	0.2707	0.291122	0.376522	0.452906	0.547817	0.552762	0.560537	0.329157
1	chr1D_392863880	-0.102183	-0.0168196	-0.0865628	-0.448633	0.344917	-0.339762	-0.0302551	-0.543401	0.0830749	0.567495	-0.512869	0.3711	0.0136102	0.184081	0.461789	0.339785	0.243581	0.521609	-0.254292	0.26102	0.491534	0.374659	0.231859	0.512258	0.442891	0.235082	0.0830767	0.117124	-0.0158226	-0.163892	-0.0763478	0.00472983	0.289093	0.43741	0.495296	0.545188	0.500021	0.387668	0.291824	0.401279	0.2707	0.291122	0.376522	0.452906	0.547817	0.552762	0.560537	0.329157
1	chr1D_392904333	-0.102183	-0.0168196	-0.0865628	-0.448633	0.344917	-0.339762	-0.0302551	-0.543401	0.0830749	0.567495	-0.512869	0.3711	0.0136102	0.184081	0.461789	0.339785	0.243581	0.521609	-0.254292	0.26102	0.491534	0.374659	0.231859	0.512258	0.442891	0.235082	0.0830767	0.117124	-0.0158226	-0.163892	-0.0763478	0.00472983	0.289093	0.43741	0.495296	0.545188	0.500021	0.387668	0.291824	0.401279	0.2707	0.291122	0.376522	0.452906	0.547817	0.552762	0.560537	0.329157
1	chr1D_395099590	-0.0918016	-0.121765	-0.00961303	-0.0733402	0.0563914	-0.212851	-0.102906	-0.198333	-0.061831	0.185424	-0.247592	-0.0250002	-0.0952322	-0.00868362	0.111278	0.142437	0.0988112	0.12708	-0.0865061	0.107219	0.116203	0.137408	0.11305	0.0665335	0.0333474	-0.0551381	-0.0875666	-0.054616	-0.0980738	-0.152611	-0.104488	-0.0875382	0.0238413	0.0888429	0.0638187	0.127834	0.104806	0.0275093	0.000525578	0.0657906	0.0417303	0.040629	0.117718	0.150959	0.204081	0.211325	0.134149	0.0830506
1	chr1D_397649965	-0.169314	-0.149872	-0.0255938	-0.385144	0.26054	-0.424501	-0.0917128	-0.581783	-0.0367803	0.536088	-0.588138	0.314431	-0.14273	0.0804664	0.402806	0.384641	0.296034	0.538325	-0.261033	0.301832	0.507171	0.426403	0.205354	0.406078	0.333182	0.127725	0.0030257	0.0301356	-0.0876138	-0.233	-0.135164	-0.0642083	0.208196	0.378157	0.392638	0.495608	0.441322	0.293429	0.196598	0.305243	0.213094	0.223749	0.345721	0.432672	0.543629	0.569475	0.503981	0.259748
1	chr1D_398113136	-0.169314	-0.149872	-0.0255938	-0.385144	0.26054	-0.424501	-0.0917128	-0.581783	-0.0367803	0.536088	-0.588138	0.314431	-0.14273	0.0804664	0.402806	0.384641	0.296034	0.538325	-0.261033	0.301832	0.507171	0.426403	0.205354	0.406078	0.333182	0.127725	0.0030257	0.0301356	-0.0876138	-0.233	-0.135164	-0.0642083	0.208196	0.378157	0.392638	0.495608	0.441322	0.293429	0.196598	0.305243	0.213094	0.223749	0.345721	0.432672	0.543629	0.569475	0.503981	0.259748
1	chr1D_399254818	-0.138725	-0.125209	-0.0246937	-0.226495	0.193157	-0.260737	-0.0538169	-0.338401	0.015554	0.357164	-0.355817	0.165051	-0.0435377	0.0906105	0.267998	0.0821388	-0.0223303	0.237232	-0.238835	0.00435338	0.212142	0.168868	0.0359178	0.263196	0.233455	0.0973972	0.00335878	0.0619127	-0.0616619	-0.165853	-0.0853338	-0.0338105	0.169735	0.268656	0.256993	0.328368	0.303498	0.198919	0.127275	0.259402	0.167097	0.182723	0.266256	0.310304	0.384962	0.392635	0.333345	0.0368178
1	chr1D_400286576	-0.0652533	0.0203586	-0.108238	-0.270802	0.278653	-0.175003	0.0255139	-0.326779	0.129474	0.396795	-0.294401	0.228771	0.138817	0.18562	0.334961	0.0447267	-0.0528282	0.201402	-0.206774	-0.0209835	0.189261	0.0878722	0.0724378	0.370168	0.347166	0.208065	0.087475	0.150266	0.0177267	-0.0902485	-0.0198303	0.0419996	0.255029	0.3269	0.359438	0.374996	0.359097	0.285298	0.213237	0.339279	0.208543	0.233741	0.282584	0.314664	0.375684	0.361596	0.382319	0.113795
1	chr1D_400295715	-0.0652533	0.0203586	-0.108238	-0.270802	0.278653	-0.175003	0.0255139	-0.326779	0.129474	0.396795	-0.294401	0.228771	0.138817	0.18562	0.334961	0.0447267	-0.0528282	0.201402	-0.206774	-0.0209835	0.189261	0.0878722	0.0724378	0.370168	0.347166	0.208065	0.087475	0.150266	0.0177267	-0.0902485	-0.0198303	0.0419996	0.255029	0.3269	0.359438	0.374996	0.359097	0.285298	0.213237	0.339279	0.208543	0.233741	0.282584	0.314664	0.375684	0.361596	0.382319	0.113795
1	chr1D_400303156	-0.0652533	0.0203586	-0.108238	-0.270802	0.278653	-0.175003	0.0255139	-0.326779	0.129474	0.396795	-0.294401	0.228771	0.138817	0.18562	0.334961	0.0447267	-0.0528282	0.201402	-0.206774	-0.0209835	0.189261	0.0878722	0.0724378	0.370168	0.347166	0.208065	0.087475	0.150266	0.0177267	-0.0902485	-0.0198303	0.0419996	0.255029	0.3269	0.359438	0.374996	0.359097	0.285298	0.213237	0.339279	0.208543	0.233741	0.282584	0.314664	0.375684	0.361596	0.382319	0.113795
1	chr1D_400323062	-0.0652533	0.0203586	-0.108238	-0.270802	0.278653	-0.175003	0.0255139	-0.326779	0.129474	0.396795	-0.294401	0.228771	0.138817	0.18562	0.334961	0.0447267	-0.0528282	0.201402	-0.206774	-0.0209835	0.189261	0.0878722	0.0724378	0.370168	0.347166	0.208065	0.087475	0.150266	0.0177267	-0.0902485	-0.0198303	0.0419996	0.255029	0.3269	0.359438	0.374996	0.359097	0.285298	0.213237	0.339279	0.208543	0.233741	0.282584	0.314664	0.375684	0.361596	0.382319	0.113795
1	chr1D_400335874	-0.0652533	0.0203586	-0.108238	-0.270802	0.278653	-0.175003	0.0255139	-0.326779	0.129474	0.396795	-0.294401	0.228771	0.138817	0.18562	0.334961	0.0447267	-0.0528282	0.201402	-0.206774	-0.0209835	0.189261	0.0878722	0.0724378	0.370168	0.347166	0.208065	0.087475	0.150266	0.0177267	-0.0902485	-0.0198303	0.0419996	0.255029	0.3269	0.359438	0.374996	0.359097	0.285298	0.213237	0.339279	0.208543	0.233741	0.282584	0.314664	0.375684	0.361596	0.382319	0.113795
1	chr1D_400339317	-0.0807511	-0.383628	0.281788	0.0248723	-0.257245	-0.54839	-0.448948	-0.28129	-0.446932	0.0589323	-0.46295	0.0800626	-0.309543	-0.363615	-0.127106	0.38762	0.259153	0.350439	-0.31894	0.287454	0.34977	0.308346	0.189367	-0.0857109	-0.179848	-0.351818	-0.427429	-0.413809	-0.481734	-0.516171	-0.473993	-0.462099	-0.303549	-0.156504	-0.102866	0.0214271	-0.0690209	-0.204144	-0.256479	-0.163577	-0.245762	-0.21343	-0.101223	-0.00731627	0.0934174	0.117173	0.0556112	0.212906
1	chr1D_400357106	-0.0652533	0.0203586	-0.108238	-0.270802	0.278653	-0.175003	0.0255139	-0.326779	0.129474	0.396795	-0.294401	0.228771	0.138817	0.18562	0.334961	0.0447267	-0.0528282	0.201402	-0.206774	-0.0209835	0.189261	0.0878722	0.0724378	0.370168	0.347166	0.208065	0.087475	0.150266	0.0177267	-0.0902485	-0.0198303	0.0419996	0.255029	0.3269	0.359438	0.374996	0.359097	0.285298	0.213237	0.339279	0.208543	0.233741	0.282584	0.314664	0.375684	0.361596	0.382319	0.113795
1	chr1D_401509293	-0.0688624	0.384846	-0.256532	-0.160172	0.262431	0.187091	0.348122	-0.222843	0.242424	0.227684	-0.0177269	0.166527	0.00572735	0.200728	0.276774	0.0235969	0.145712	0.13845	0.229832	0.112216	0.107766	0.107957	0.00810234	0.266217	0.268032	0.254487	0.205217	0.195806	0.154427	0.0256235	0.0238404	0.0701592	0.212	0.274463	0.281531	0.231233	0.290943	0.29609	0.244688	0.207891	0.158198	0.0952546	0.0943184	0.0939952	0.158153	0.202841	0.219451	0.112154
1	chr1D_401536052	-0.0688624	0.384846	-0.256532	-0.160172	0.262431	0.187091	0.348122	-0.222843	0.242424	0.227684	-0.0177269	0.166527	0.00572735	0.200728	0.276774	0.0235969	0.145712	0.13845	0.229832	0.112216	0.107766	0.107957	0.00810234	0.266217	0.268032	0.254487	0.205217	0.195806	0.154427	0.0256235	0.0238404	0.0701592	0.212	0.274463	0.281531	0.231233	0.290943	0.29609	0.244688	0.207891	0.158198	0.0952546	0.0943184	0.0939952	0.158153	0.202841	0.219451	0.112154
1	chr1D_411396734	-0.103166	-0.0717693	-0.135516	-0.15036	0.124567	-0.28391	-0.00831518	-0.445999	-0.087284	0.346377	-0.437131	0.171361	0.00446906	-0.0250371	0.240664	0.330895	0.31644	0.305313	-0.0599771	0.311172	0.283991	0.208928	0.262501	0.241571	0.186208	0.0241553	-0.0992993	-0.057967	-0.132993	-0.247827	-0.178929	-0.106529	0.110349	0.206836	0.224361	0.275011	0.227726	0.111566	0.0170914	0.100041	0.019031	0.0386201	0.123103	0.182559	0.269876	0.273787	0.264377	0.284713
1	chr1D_415484753	-0.0769077	-0.337782	0.338738	-0.182253	-0.0502162	-0.248339	-0.100817	-0.217236	-0.176744	0.119417	-0.282592	0.174805	-0.122352	-0.122709	0.0317891	0.24684	0.11434	0.412574	-0.435722	0.125945	0.398277	0.330041	0.0556142	-0.0313921	-0.0734312	-0.19019	-0.171279	-0.142142	-0.209953	-0.210347	-0.154918	-0.165632	-0.117882	-0.0505408	-0.0647847	0.084582	0.0183826	-0.0864832	-0.0702238	0.0334339	-0.0214945	0.0134114	0.0902949	0.125493	0.167348	0.171651	0.0975943	0.0363871
1	chr1D_416344656	-0.0678942	-0.0102368	-0.0485422	-0.302359	0.251931	-0.185455	0.00861843	-0.315012	0.0976014	0.372661	-0.298076	0.228034	0.10862	0.170402	0.320602	0.150053	0.0997737	0.262609	-0.162484	0.101393	0.260777	0.145199	0.0915924	0.333617	0.296673	0.169028	0.0858615	0.0957856	0.0201518	-0.0642386	-0.00775967	0.0454449	0.206092	0.314317	0.322203	0.372966	0.346031	0.271814	0.219593	0.268566	0.206669	0.219799	0.275787	0.330659	0.378464	0.404082	0.380671	0.124697
1	chr1D_416355573	-0.0678942	-0.0102368	-0.0485422	-0.302359	0.251931	-0.185455	0.00861843	-0.315012	0.0976014	0.372661	-0.298076	0.228034	0.10862	0.170402	0.320602	0.150053	0.0997737	0.262609	-0.162484	0.101393	0.260777	0.145199	0.0915924	0.333617	0.296673	0.169028	0.0858615	0.0957856	0.0201518	-0.0642386	-0.00775967	0.0454449	0.206092	0.314317	0.322203	0.372966	0.346031	0.271814	0.219593	0.268566	0.206669	0.219799	0.275787	0.330659	0.378464	0.404082	0.380671	0.124697
1	chr1D_416394992	-0.0678942	-0.0102368	-0.0485422	-0.302359	0.251931	-0.185455	0.00861843	-0.315012	0.0976014	0.372661	-0.298076	0.228034	0.10862	0.170402	0.320602	0.150053	0.0997737	0.262609	-0.162484	0.101393	0.260777	0.145199	0.0915924	0.333617	0.296673	0.169028	0.0858615	0.0957856	0.0201518	-0.0642386	-0.00775967	0.0454449	0.206092	0.314317	0.322203	0.372966	0.346031	0.271814	0.219593	0.268566	0.206669	0.219799	0.275787	0.330659	0.378464	0.404082	0.380671	0.124697
1	chr1D_417698594	-0.113684	-0.123779	0.0359366	-0.243994	0.126941	-0.314644	-0.0734572	-0.398037	-0.0840367	0.346434	-0.43427	0.171234	-0.166341	0.00218094	0.238086	0.346946	0.294601	0.394024	-0.155057	0.295911	0.364975	0.317764	0.213708	0.194135	0.123254	-0.020659	-0.093615	-0.0808856	-0.138076	-0.22499	-0.18263	-0.125115	0.040072	0.192791	0.176972	0.289699	0.236998	0.13012	0.0737315	0.132896	0.0985219	0.110665	0.18641	0.260041	0.320477	0.369927	0.288319	0.197741
1	chr1D_417711531	-0.113684	-0.123779	0.0359366	-0.243994	0.126941	-0.314644	-0.0734572	-0.398037	-0.0840367	0.346434	-0.43427	0.171234	-0.166341	0.00218094	0.238086	0.346946	0.294601	0.394024	-0.155057	0.295911	0.364975	0.317764	0.213708	0.194135	0.123254	-0.020659	-0.093615	-0.0808856	-0.138076	-0.22499	-0.18263	-0.125115	0.040072	0.192791	0.176972	0.289699	0.236998	0.13012	0.0737315	0.132896	0.0985219	0.110665	0.18641	0.260041	0.320477	0.369927	0.288319	0.197741
1	chr1D_417765873	-0.113684	-0.123779	0.0359366	-0.243994	0.126941	-0.314644	-0.0734572	-0.398037	-0.0840367	0.346434	-0.43427	0.171234	-0.166341	0.00218094	0.238086	0.346946	0.294601	0.394024	-0.155057	0.295911	0.364975	0.317764	0.213708	0.194135	0.123254	-0.020659	-0.093615	-0.0808856	-0.138076	-0.22499	-0.18263	-0.125115	0.040072	0.192791	0.176972	0.289699	0.236998	0.13012	0.0737315	0.132896	0.0985219	0.110665	0.18641	0.260041	0.320477	0.369927	0.288319	0.197741
1	chr1D_417775052	-0.113684	-0.123779	0.0359366	-0.243994	0.126941	-0.314644	-0.0734572	-0.398037	-0.0840367	0.346434	-0.43427	0.171234	-0.166341	0.00218094	0.238086	0.346946	0.294601	0.394024	-0.155057	0.295911	0.364975	0.317764	0.213708	0.194135	0.123254	-0.020659	-0.093615	-0.0808856	-0.138076	-0.22499	-0.18263	-0.125115	0.040072	0.192791	0.176972	0.289699	0.236998	0.13012	0.0737315	0.132896	0.0985219	0.110665	0.18641	0.260041	0.320477	0.369927	0.288319	0.197741
1	chr1D_418230315	-0.116112	-0.0205935	-0.110641	-0.51762	0.399079	-0.387511	-0.0368816	-0.620081	0.100697	0.652308	-0.584836	0.443578	0.0284436	0.219644	0.535949	0.44594	0.344545	0.61821	-0.270578	0.362571	0.593445	0.496772	0.293381	0.590905	0.506241	0.264772	0.099688	0.118655	-0.0128455	-0.177466	-0.0734167	0.0181483	0.332344	0.504156	0.565212	0.628795	0.569754	0.433418	0.335882	0.430749	0.300443	0.324097	0.430021	0.515601	0.62312	0.631558	0.638324	0.423068
1	chr1D_422884716	-0.0859717	-0.633978	0.197346	0.0247927	-0.247213	-0.549354	-0.477362	-0.22372	-0.438548	0.0505548	-0.446736	0.0222985	-0.271619	-0.34002	-0.128533	0.46183	0.28454	0.327224	-0.281414	0.326773	0.314176	0.27619	0.319846	-0.0488094	-0.149109	-0.355281	-0.464966	-0.424739	-0.48899	-0.485514	-0.410528	-0.368851	-0.205523	-0.0692772	-0.0516937	0.0744821	-0.0298252	-0.203348	-0.28758	-0.167261	-0.246539	-0.171449	-0.0308566	0.082605	0.186692	0.196774	0.108372	0.260968
1	chr1D_424799034	-0.094651	0.0374356	-0.173473	-0.275239	0.322074	-0.168959	0.0752013	-0.386784	0.144267	0.441445	-0.327328	0.228947	0.158414	0.210528	0.388563	0.0397283	-0.033787	0.200354	-0.163871	-0.0115177	0.187352	0.132195	0.0576762	0.414693	0.406057	0.266041	0.159041	0.218322	0.0909428	-0.0334472	0.0596478	0.110844	0.330555	0.372529	0.407504	0.398561	0.393418	0.304403	0.234349	0.362448	0.244194	0.253907	0.328045	0.34545	0.415231	0.377269	0.40686	0.119364
1	chr1D_424814849	-0.094651	0.0374356	-0.173473	-0.275239	0.322074	-0.168959	0.0752013	-0.386784	0.144267	0.441445	-0.327328	0.228947	0.158414	0.210528	0.388563	0.0397283	-0.033787	0.200354	-0.163871	-0.0115177	0.187352	0.132195	0.0576762	0.414693	0.406057	0.266041	0.159041	0.218322	0.0909428	-0.0334472	0.0596478	0.110844	0.330555	0.372529	0.407504	0.398561	0.393418	0.304403	0.234349	0.362448	0.244194	0.253907	0.328045	0.34545	0.415231	0.377269	0.40686	0.119364
1	chr1D_424831553	-0.094651	0.0374356	-0.173473	-0.275239	0.322074	-0.168959	0.0752013	-0.386784	0.144267	0.441445	-0.327328	0.228947	0.158414	0.210528	0.388563	0.0397283	-0.033787	0.200354	-0.163871	-0.0115177	0.187352	0.132195	0.0576762	0.414693	0.406057	0.266041	0.159041	0.218322	0.0909428	-0.0334472	0.0596478	0.110844	0.330555	0.372529	0.407504	0.398561	0.393418	0.304403	0.234349	0.362448	0.244194	0.253907	0.328045	0.34545	0.415231	0.377269	0.40686	0.119364
1	chr1D_424863520	-0.094651	0.0374356	-0.173473	-0.275239	0.322074	-0.168959	0.0752013	-0.386784	0.144267	0.441445	-0.327328	0.228947	0.158414	0.210528	0.388563	0.0397283	-0.033787	0.200354	-0.163871	-0.0115177	0.187352	0.132195	0.0576762	0.414693	0.406057	0.266041	0.159041	0.218322	0.0909428	-0.0334472	0.0596478	0.110844	0.330555	0.372529	0.407504	0.398561	0.393418	0.304403	0.234349	0.362448	0.244194	0.253907	0.328045	0.34545	0.415231	0.377269	0.40686	0.119364
1	chr1D_424906495	-0.094651	0.0374356	-0.173473	-0.275239	0.322074	-0.168959	0.0752013	-0.386784	0.144267	0.441445	-0.327328	0.228947	0.158414	0.210528	0.388563	0.0397283	-0.033787	0.200354	-0.163871	-0.0115177	0.187352	0.132195	0.0576762	0.414693	0.406057	0.266041	0.159041	0.218322	0.0909428	-0.0334472	0.0596478	0.110844	0.330555	0.372529	0.407504	0.398561	0.393418	0.304403	0.234349	0.362448	0.244194	0.253907	0.328045	0.34545	0.415231	0.377269	0.40686	0.119364
1	chr1D_424930356	-0.094651	0.0374356	-0.173473	-0.275239	0.322074	-0.168959	0.0752013	-0.386784	0.144267	0.441445	-0.327328	0.228947	0.158414	0.210528	0.388563	0.0397283	-0.033787	0.200354	-0.163871	-0.0115177	0.187352	0.132195	0.0576762	0.414693	0.406057	0.266041	0.159041	0.218322	0.0909428	-0.0334472	0.0596478	0.110844	0.330555	0.372529	0.407504	0.398561	0.393418	0.304403	0.234349	0.362448	0.244194	0.253907	0.328045	0.34545	0.415231	0.377269	0.40686	0.119364
1	chr1D_424942190	-0.094651	0.0374356	-0.173473	-0.275239	0.322074	-0.168959	0.0752013	-0.386784	0.144267	0.441445	-0.327328	0.228947	0.158414	0.210528	0.388563	0.0397283	-0.033787	0.200354	-0.163871	-0.0115177	0.187352	0.132195	0.0576762	0.414693	0.406057	0.266041	0.159041	0.218322	0.0909428	-0.0334472	0.0596478	0.110844	0.330555	0.372529	0.407504	0.398561	0.393418	0.304403	0.234349	0.362448	0.244194	0.253907	0.328045	0.34545	0.415231	0.377269	0.40686	0.119364
1	chr1D_424971447	-0.094651	0.0374356	-0.173473	-0.275239	0.322074	-0.168959	0.0752013	-0.386784	0.144267	0.441445	-0.327328	0.228947	0.158414	0.210528	0.388563	0.0397283	-0.033787	0.200354	-0.163871	-0.0115177	0.187352	0.132195	0.0576762	0.414693	0.406057	0.266041	0.159041	0.218322	0.0909428	-0.0334472	0.0596478	0.110844	0.330555	0.372529	0.407504	0.398561	0.393418	0.304403	0.234349	0.362448	0.244194	0.253907	0.328045	0.34545	0.415231	0.377269	0.40686	0.119364
1	chr1D_424986471	-0.094651	0.0374356	-0.173473	-0.275239	0.322074	-0.168959	0.0752013	-0.386784	0.144267	0.441445	-0.327328	0.228947	0.158414	0.210528	0.388563	0.0397283	-0.033787	0.200354	-0.163871	-0.0115177	0.187352	0.132195	0.0576762	0.414693	0.406057	0.266041	0.159041	0.218322	0.0909428	-0.0334472	0.0596478	0.110844	0.330555	0.372529	0.407504	0.398561	0.393418	0.304403	0.234349	0.362448	0.244194	0.253907	0.328045	0.34545	0.415231	0.377269	0.40686	0.119364
1	chr1D_424997487	-0.094651	0.0374356	-0.173473	-0.275239	0.322074	-0.168959	0.0752013	-0.386784	0.144267	0.441445	-0.327328	0.228947	0.158414	0.210528	0.388563	0.0397283	-0.033787	0.200354	-0.163871	-0.0115177	0.187352	0.132195	0.0576762	0.414693	0.406057	0.266041	0.159041	0.218322	0.0909428	-0.0334472	0.0596478	0.110844	0.330555	0.372529	0.407504	0.398561	0.393418	0.304403	0.234349	0.362448	0.244194	0.253907	0.328045	0.34545	0.415231	0.377269	0.40686	0.119364
1	chr1D_425050251	-0.094651	0.0374356	-0.173473	-0.275239	0.322074	-0.168959	0.0752013	-0.386784	0.144267	0.441445	-0.327328	0.228947	0.158414	0.210528	0.388563	0.0397283	-0.033787	0.200354	-0.163871	-0.0115177	0.187352	0.132195	0.0576762	0.414693	0.406057	0.266041	0.159041	0.218322	0.0909428	-0.0334472	0.0596478	0.110844	0.330555	0.372529	0.407504	0.398561	0.393418	0.304403	0.234349	0.362448	0.244194	0.253907	0.328045	0.34545	0.415231	0.377269	0.40686	0.119364
1	chr1D_425057914	-0.094651	0.0374356	-0.173473	-0.275239	0.322074	-0.168959	0.0752013	-0.386784	0.144267	0.441445	-0.327328	0.228947	0.158414	0.210528	0.388563	0.0397283	-0.033787	0.200354	-0.163871	-0.0115177	0.187352	0.132195	0.0576762	0.414693	0.406057	0.266041	0.159041	0.218322	0.0909428	-0.0334472	0.0596478	0.110844	0.330555	0.372529	0.407504	0.398561	0.393418	0.304403	0.234349	0.362448	0.244194	0.253907	0.328045	0.34545	0.415231	0.377269	0.40686	0.119364
1	chr1D_425070191	-0.094651	0.0374356	-0.173473	-0.275239	0.322074	-0.168959	0.0752013	-0.386784	0.144267	0.441445	-0.327328	0.228947	0.158414	0.210528	0.388563	0.0397283	-0.033787	0.200354	-0.163871	-0.0115177	0.187352	0.132195	0.0576762	0.414693	0.406057	0.266041	0.159041	0.218322	0.0909428	-0.0334472	0.0596478	0.110844	0.330555	0.372529	0.407504	0.398561	0.393418	0.304403	0.234349	0.362448	0.244194	0.253907	0.328045	0.34545	0.415231	0.377269	0.40686	0.119364
1	chr1D_425096017	-0.094651	0.0374356	-0.173473	-0.275239	0.322074	-0.168959	0.0752013	-0.386784	0.144267	0.441445	-0.327328	0.228947	0.158414	0.210528	0.388563	0.0397283	-0.033787	0.200354	-0.163871	-0.0115177	0.187352	0.132195	0.0576762	0.414693	0.406057	0.266041	0.159041	0.218322	0.0909428	-0.0334472	0.0596478	0.110844	0.330555	0.372529	0.407504	0.398561	0.393418	0.304403	0.234349	0.362448	0.244194	0.253907	0.328045	0.34545	0.415231	0.377269	0.40686	0.119364
1	chr1D_425102413	-0.094651	0.0374356	-0.173473	-0.275239	0.322074	-0.168959	0.0752013	-0.386784	0.144267	0.441445	-0.327328	0.228947	0.158414	0.210528	0.388563	0.0397283	-0.033787	0.200354	-0.163871	-0.0115177	0.187352	0.132195	0.0576762	0.414693	0.406057	0.266041	0.159041	0.218322	0.0909428	-0.0334472	0.0596478	0.110844	0.330555	0.372529	0.407504	0.398561	0.393418	0.304403	0.234349	0.362448	0.244194	0.253907	0.328045	0.34545	0.415231	0.377269	0.40686	0.119364
1	chr1D_425110510	-0.094651	0.0374356	-0.173473	-0.275239	0.322074	-0.168959	0.0752013	-0.386784	0.144267	0.441445	-0.327328	0.228947	0.158414	0.210528	0.388563	0.0397283	-0.033787	0.200354	-0.163871	-0.0115177	0.187352	0.132195	0.0576762	0.414693	0.406057	0.266041	0.159041	0.218322	0.0909428	-0.0334472	0.0596478	0.110844	0.330555	0.372529	0.407504	0.398561	0.393418	0.304403	0.234349	0.362448	0.244194	0.253907	0.328045	0.34545	0.415231	0.377269	0.40686	0.119364
1	chr1D_425123141	-0.094651	0.0374356	-0.173473	-0.275239	0.322074	-0.168959	0.0752013	-0.386784	0.144267	0.441445	-0.327328	0.228947	0.158414	0.210528	0.388563	0.0397283	-0.033787	0.200354	-0.163871	-0.0115177	0.187352	0.132195	0.0576762	0.414693	0.406057	0.266041	0.159041	0.218322	0.0909428	-0.0334472	0.0596478	0.110844	0.330555	0.372529	0.407504	0.398561	0.393418	0.304403	0.234349	0.362448	0.244194	0.253907	0.328045	0.34545	0.415231	0.377269	0.40686	0.119364
1	chr1D_425149648	-0.094651	0.0374356	-0.173473	-0.275239	0.322074	-0.168959	0.0752013	-0.386784	0.144267	0.441445	-0.327328	0.228947	0.158414	0.210528	0.388563	0.0397283	-0.033787	0.200354	-0.163871	-0.0115177	0.187352	0.132195	0.0576762	0.414693	0.406057	0.266041	0.159041	0.218322	0.0909428	-0.0334472	0.0596478	0.110844	0.330555	0.372529	0.407504	0.398561	0.393418	0.304403	0.234349	0.362448	0.244194	0.253907	0.328045	0.34545	0.415231	0.377269	0.40686	0.119364
1	chr1D_425164512	-0.094651	0.0374356	-0.173473	-0.275239	0.322074	-0.168959	0.0752013	-0.386784	0.144267	0.441445	-0.327328	0.228947	0.158414	0.210528	0.388563	0.0397283	-0.033787	0.200354	-0.163871	-0.0115177	0.187352	0.132195	0.0576762	0.414693	0.406057	0.266041	0.159041	0.218322	0.0909428	-0.0334472	0.0596478	0.110844	0.330555	0.372529	0.407504	0.398561	0.393418	0.304403	0.234349	0.362448	0.244194	0.253907	0.328045	0.34545	0.415231	0.377269	0.40686	0.119364
1	chr1D_425180624	-0.094651	0.0374356	-0.173473	-0.275239	0.322074	-0.168959	0.0752013	-0.386784	0.144267	0.441445	-0.327328	0.228947	0.158414	0.210528	0.388563	0.0397283	-0.033787	0.200354	-0.163871	-0.0115177	0.187352	0.132195	0.0576762	0.414693	0.406057	0.266041	0.159041	0.218322	0.0909428	-0.0334472	0.0596478	0.110844	0.330555	0.372529	0.407504	0.398561	0.393418	0.304403	0.234349	0.362448	0.244194	0.253907	0.328045	0.34545	0.415231	0.377269	0.40686	0.119364
1	chr1D_425197401	-0.094651	0.0374356	-0.173473	-0.275239	0.322074	-0.168959	0.0752013	-0.386784	0.144267	0.441445	-0.327328	0.228947	0.158414	0.210528	0.388563	0.0397283	-0.033787	0.200354	-0.163871	-0.0115177	0.187352	0.132195	0.0576762	0.414693	0.406057	0.266041	0.159041	0.218322	0.0909428	-0.0334472	0.0596478	0.110844	0.330555	0.372529	0.407504	0.398561	0.393418	0.304403	0.234349	0.362448	0.244194	0.253907	0.328045	0.34545	0.415231	0.377269	0.40686	0.119364
1	chr1D_425203025	-0.094651	0.0374356	-0.173473	-0.275239	0.322074	-0.168959	0.0752013	-0.386784	0.144267	0.441445	-0.327328	0.228947	0.158414	0.210528	0.388563	0.0397283	-0.033787	0.200354	-0.163871	-0.0115177	0.187352	0.132195	0.0576762	0.414693	0.406057	0.266041	0.159041	0.218322	0.0909428	-0.0334472	0.0596478	0.110844	0.330555	0.372529	0.407504	0.398561	0.393418	0.304403	0.234349	0.362448	0.244194	0.253907	0.328045	0.34545	0.415231	0.377269	0.40686	0.119364
1	chr1D_425212356	-0.094651	0.0374356	-0.173473	-0.275239	0.322074	-0.168959	0.0752013	-0.386784	0.144267	0.441445	-0.327328	0.228947	0.158414	0.210528	0.388563	0.0397283	-0.033787	0.200354	-0.163871	-0.0115177	0.187352	0.132195	0.0576762	0.414693	0.406057	0.266041	0.159041	0.218322	0.0909428	-0.0334472	0.0596478	0.110844	0.330555	0.372529	0.407504	0.398561	0.393418	0.304403	0.234349	0.362448	0.244194	0.253907	0.328045	0.34545	0.415231	0.377269	0.40686	0.119364
1	chr1D_425257468	-0.094651	0.0374356	-0.173473	-0.275239	0.322074	-0.168959	0.0752013	-0.386784	0.144267	0.441445	-0.327328	0.228947	0.158414	0.210528	0.388563	0.0397283	-0.033787	0.200354	-0.163871	-0.0115177	0.187352	0.132195	0.0576762	0.414693	0.406057	0.266041	0.159041	0.218322	0.0909428	-0.0334472	0.0596478	0.110844	0.330555	0.372529	0.407504	0.398561	0.393418	0.304403	0.234349	0.362448	0.244194	0.253907	0.328045	0.34545	0.415231	0.377269	0.40686	0.119364
1	chr1D_425267177	-0.094651	0.0374356	-0.173473	-0.275239	0.322074	-0.168959	0.0752013	-0.386784	0.144267	0.441445	-0.327328	0.228947	0.158414	0.210528	0.388563	0.0397283	-0.033787	0.200354	-0.163871	-0.0115177	0.187352	0.132195	0.0576762	0.414693	0.406057	0.266041	0.159041	0.218322	0.0909428	-0.0334472	0.0596478	0.110844	0.330555	0.372529	0.407504	0.398561	0.393418	0.304403	0.234349	0.362448	0.244194	0.253907	0.328045	0.34545	0.415231	0.377269	0.40686	0.119364
1	chr1D_425321744	-0.094651	0.0374356	-0.173473	-0.275239	0.322074	-0.168959	0.0752013	-0.386784	0.144267	0.441445	-0.327328	0.228947	0.158414	0.210528	0.388563	0.0397283	-0.033787	0.200354	-0.163871	-0.0115177	0.187352	0.132195	0.0576762	0.414693	0.406057	0.266041	0.159041	0.218322	0.0909428	-0.0334472	0.0596478	0.110844	0.330555	0.372529	0.407504	0.398561	0.393418	0.304403	0.234349	0.362448	0.244194	0.253907	0.328045	0.34545	0.415231	0.377269	0.40686	0.119364
1	chr1D_425610478	-0.094651	0.0374356	-0.173473	-0.275239	0.322074	-0.168959	0.0752013	-0.386784	0.144267	0.441445	-0.327328	0.228947	0.158414	0.210528	0.388563	0.0397283	-0.033787	0.200354	-0.163871	-0.0115177	0.187352	0.132195	0.0576762	0.414693	0.406057	0.266041	0.159041	0.218322	0.0909428	-0.0334472	0.0596478	0.110844	0.330555	0.372529	0.407504	0.398561	0.393418	0.304403	0.234349	0.362448	0.244194	0.253907	0.328045	0.34545	0.415231	0.377269	0.40686	0.119364
1	chr1D_425684808	-0.094651	0.0374356	-0.173473	-0.275239	0.322074	-0.168959	0.0752013	-0.386784	0.144267	0.441445	-0.327328	0.228947	0.158414	0.210528	0.388563	0.0397283	-0.033787	0.200354	-0.163871	-0.0115177	0.187352	0.132195	0.0576762	0.414693	0.406057	0.266041	0.159041	0.218322	0.0909428	-0.0334472	0.0596478	0.110844	0.330555	0.372529	0.407504	0.398561	0.393418	0.304403	0.234349	0.362448	0.244194	0.253907	0.328045	0.34545	0.415231	0.377269	0.40686	0.119364
1	chr1D_425692207	-0.094651	0.0374356	-0.173473	-0.275239	0.322074	-0.168959	0.0752013	-0.386784	0.144267	0.441445	-0.327328	0.228947	0.158414	0.210528	0.388563	0.0397283	-0.033787	0.200354	-0.163871	-0.0115177	0.187352	0.132195	0.0576762	0.414693	0.406057	0.266041	0.159041	0.218322	0.0909428	-0.0334472	0.0596478	0.110844	0.330555	0.372529	0.407504	0.398561	0.393418	0.304403	0.234349	0.362448	0.244194	0.253907	0.328045	0.34545	0.415231	0.377269	0.40686	0.119364
1	chr1D_425700996	-0.094651	0.0374356	-0.173473	-0.275239	0.322074	-0.168959	0.0752013	-0.386784	0.144267	0.441445	-0.327328	0.228947	0.158414	0.210528	0.388563	0.0397283	-0.033787	0.200354	-0.163871	-0.0115177	0.187352	0.132195	0.0576762	0.414693	0.406057	0.266041	0.159041	0.218322	0.0909428	-0.0334472	0.0596478	0.110844	0.330555	0.372529	0.407504	0.398561	0.393418	0.304403	0.234349	0.362448	0.244194	0.253907	0.328045	0.34545	0.415231	0.377269	0.40686	0.119364
1	chr1D_425709458	-0.094651	0.0374356	-0.173473	-0.275239	0.322074	-0.168959	0.0752013	-0.386784	0.144267	0.441445	-0.327328	0.228947	0.158414	0.210528	0.388563	0.0397283	-0.033787	0.200354	-0.163871	-0.0115177	0.187352	0.132195	0.0576762	0.414693	0.406057	0.266041	0.159041	0.218322	0.0909428	-0.0334472	0.0596478	0.110844	0.330555	0.372529	0.407504	0.398561	0.393418	0.304403	0.234349	0.362448	0.244194	0.253907	0.328045	0.34545	0.415231	0.377269	0.40686	0.119364
1	chr1D_425736398	-0.094651	0.0374356	-0.173473	-0.275239	0.322074	-0.168959	0.0752013	-0.386784	0.144267	0.441445	-0.327328	0.228947	0.158414	0.210528	0.388563	0.0397283	-0.033787	0.200354	-0.163871	-0.0115177	0.187352	0.132195	0.0576762	0.414693	0.406057	0.266041	0.159041	0.218322	0.0909428	-0.0334472	0.0596478	0.110844	0.330555	0.372529	0.407504	0.398561	0.393418	0.304403	0.234349	0.362448	0.244194	0.253907	0.328045	0.34545	0.415231	0.377269	0.40686	0.119364
1	chr1D_425754869	-0.094651	0.0374356	-0.173473	-0.275239	0.322074	-0.168959	0.0752013	-0.386784	0.144267	0.441445	-0.327328	0.228947	0.158414	0.210528	0.388563	0.0397283	-0.033787	0.200354	-0.163871	-0.0115177	0.187352	0.132195	0.0576762	0.414693	0.406057	0.266041	0.159041	0.218322	0.0909428	-0.0334472	0.0596478	0.110844	0.330555	0.372529	0.407504	0.398561	0.393418	0.304403	0.234349	0.362448	0.244194	0.253907	0.328045	0.34545	0.415231	0.377269	0.40686	0.119364
1	chr1D_425945020	-0.094651	0.0374356	-0.173473	-0.275239	0.322074	-0.168959	0.0752013	-0.386784	0.144267	0.441445	-0.327328	0.228947	0.158414	0.210528	0.388563	0.0397283	-0.033787	0.200354	-0.163871	-0.0115177	0.187352	0.132195	0.0576762	0.414693	0.406057	0.266041	0.159041	0.218322	0.0909428	-0.0334472	0.0596478	0.110844	0.330555	0.372529	0.407504	0.398561	0.393418	0.304403	0.234349	0.362448	0.244194	0.253907	0.328045	0.34545	0.415231	0.377269	0.40686	0.119364
1	chr1D_426065727	-0.094651	0.0374356	-0.173473	-0.275239	0.322074	-0.168959	0.0752013	-0.386784	0.144267	0.441445	-0.327328	0.228947	0.158414	0.210528	0.388563	0.0397283	-0.033787	0.200354	-0.163871	-0.0115177	0.187352	0.132195	0.0576762	0.414693	0.406057	0.266041	0.159041	0.218322	0.0909428	-0.0334472	0.0596478	0.110844	0.330555	0.372529	0.407504	0.398561	0.393418	0.304403	0.234349	0.362448	0.244194	0.253907	0.328045	0.34545	0.415231	0.377269	0.40686	0.119364
1	chr1D_426072038	-0.094651	0.0374356	-0.173473	-0.275239	0.322074	-0.168959	0.0752013	-0.386784	0.144267	0.441445	-0.327328	0.228947	0.158414	0.210528	0.388563	0.0397283	-0.033787	0.200354	-0.163871	-0.0115177	0.187352	0.132195	0.0576762	0.414693	0.406057	0.266041	0.159041	0.218322	0.0909428	-0.0334472	0.0596478	0.110844	0.330555	0.372529	0.407504	0.398561	0.393418	0.304403	0.234349	0.362448	0.244194	0.253907	0.328045	0.34545	0.415231	0.377269	0.40686	0.119364
1	chr1D_426076835	-0.120852	-0.219992	0.130129	-0.219028	0.0214784	-0.366723	-0.183377	-0.357875	-0.17993	0.250479	-0.421158	0.174859	-0.323966	-0.0969099	0.135184	0.437985	0.397099	0.478024	-0.169586	0.383496	0.451671	0.403349	0.199834	0.114862	0.032888	-0.0903038	-0.144545	-0.166334	-0.192992	-0.256566	-0.222537	-0.182642	-0.0510737	0.119691	0.104967	0.240471	0.178224	0.0785703	0.0243002	0.0390429	0.0354936	0.0395972	0.121108	0.212264	0.284234	0.351547	0.243073	0.209496
1	chr1D_426084524	-0.094651	0.0374356	-0.173473	-0.275239	0.322074	-0.168959	0.0752013	-0.386784	0.144267	0.441445	-0.327328	0.228947	0.158414	0.210528	0.388563	0.0397283	-0.033787	0.200354	-0.163871	-0.0115177	0.187352	0.132195	0.0576762	0.414693	0.406057	0.266041	0.159041	0.218322	0.0909428	-0.0334472	0.0596478	0.110844	0.330555	0.372529	0.407504	0.398561	0.393418	0.304403	0.234349	0.362448	0.244194	0.253907	0.328045	0.34545	0.415231	0.377269	0.40686	0.119364
1	chr1D_426149213	-0.094651	0.0374356	-0.173473	-0.275239	0.322074	-0.168959	0.0752013	-0.386784	0.144267	0.441445	-0.327328	0.228947	0.158414	0.210528	0.388563	0.0397283	-0.033787	0.200354	-0.163871	-0.0115177	0.187352	0.132195	0.0576762	0.414693	0.406057	0.266041	0.159041	0.218322	0.0909428	-0.0334472	0.0596478	0.110844	0.330555	0.372529	0.407504	0.398561	0.393418	0.304403	0.234349	0.362448	0.244194	0.253907	0.328045	0.34545	0.415231	0.377269	0.40686	0.119364
1	chr1D_426180675	-0.094651	0.0374356	-0.173473	-0.275239	0.322074	-0.168959	0.0752013	-0.386784	0.144267	0.441445	-0.327328	0.228947	0.158414	0.210528	0.388563	0.0397283	-0.033787	0.200354	-0.163871	-0.0115177	0.187352	0.132195	0.0576762	0.414693	0.406057	0.266041	0.159041	0.218322	0.0909428	-0.0334472	0.0596478	0.110844	0.330555	0.372529	0.407504	0.398561	0.393418	0.304403	0.234349	0.362448	0.244194	0.253907	0.328045	0.34545	0.415231	0.377269	0.40686	0.119364
1	chr1D_426219079	-0.094651	0.0374356	-0.173473	-0.275239	0.322074	-0.168959	0.0752013	-0.386784	0.144267	0.441445	-0.327328	0.228947	0.158414	0.210528	0.388563	0.0397283	-0.033787	0.200354	-0.163871	-0.0115177	0.187352	0.132195	0.0576762	0.414693	0.406057	0.266041	0.159041	0.218322	0.0909428	-0.0334472	0.0596478	0.110844	0.330555	0.372529	0.407504	0.398561	0.393418	0.304403	0.234349	0.362448	0.244194	0.253907	0.328045	0.34545	0.415231	0.377269	0.40686	0.119364
1	chr1D_426241257	-0.094651	0.0374356	-0.173473	-0.275239	0.322074	-0.168959	0.0752013	-0.386784	0.144267	0.441445	-0.327328	0.228947	0.158414	0.210528	0.388563	0.0397283	-0.033787	0.200354	-0.163871	-0.0115177	0.187352	0.132195	0.0576762	0.414693	0.406057	0.266041	0.159041	0.218322	0.0909428	-0.0334472	0.0596478	0.110844	0.330555	0.372529	0.407504	0.398561	0.393418	0.304403	0.234349	0.362448	0.244194	0.253907	0.328045	0.34545	0.415231	0.377269	0.40686	0.119364
1	chr1D_426263544	-0.094651	0.0374356	-0.173473	-0.275239	0.322074	-0.168959	0.0752013	-0.386784	0.144267	0.441445	-0.327328	0.228947	0.158414	0.210528	0.388563	0.0397283	-0.033787	0.200354	-0.163871	-0.0115177	0.187352	0.132195	0.0576762	0.414693	0.406057	0.266041	0.159041	0.218322	0.0909428	-0.0334472	0.0596478	0.110844	0.330555	0.372529	0.407504	0.398561	0.393418	0.304403	0.234349	0.362448	0.244194	0.253907	0.328045	0.34545	0.415231	0.377269	0.40686	0.119364
1	chr1D_426306117	-0.094651	0.0374356	-0.173473	-0.275239	0.322074	-0.168959	0.0752013	-0.386784	0.144267	0.441445	-0.327328	0.228947	0.158414	0.210528	0.388563	0.0397283	-0.033787	0.200354	-0.163871	-0.0115177	0.187352	0.132195	0.0576762	0.414693	0.406057	0.266041	0.159041	0.218322	0.0909428	-0.0334472	0.0596478	0.110844	0.330555	0.372529	0.407504	0.398561	0.393418	0.304403	0.234349	0.362448	0.244194	0.253907	0.328045	0.34545	0.415231	0.377269	0.40686	0.119364
1	chr1D_426329589	-0.0849739	0.00238744	-0.170093	-0.214939	0.2481	-0.118483	0.0922699	-0.309911	0.106531	0.345382	-0.261801	0.137339	0.1308	0.154223	0.300182	0.0754485	-0.00472317	0.159459	-0.126014	0.0272133	0.142206	0.0880859	0.126429	0.337382	0.329505	0.19818	0.0956447	0.162431	0.0512725	-0.0576169	0.0299408	0.0777981	0.277592	0.309404	0.331252	0.334979	0.332738	0.250058	0.177618	0.300683	0.192123	0.205433	0.277795	0.299419	0.369309	0.32672	0.34383	0.169573
1	chr1D_426347124	-0.094651	0.0374356	-0.173473	-0.275239	0.322074	-0.168959	0.0752013	-0.386784	0.144267	0.441445	-0.327328	0.228947	0.158414	0.210528	0.388563	0.0397283	-0.033787	0.200354	-0.163871	-0.0115177	0.187352	0.132195	0.0576762	0.414693	0.406057	0.266041	0.159041	0.218322	0.0909428	-0.0334472	0.0596478	0.110844	0.330555	0.372529	0.407504	0.398561	0.393418	0.304403	0.234349	0.362448	0.244194	0.253907	0.328045	0.34545	0.415231	0.377269	0.40686	0.119364
1	chr1D_426360854	-0.094651	0.0374356	-0.173473	-0.275239	0.322074	-0.168959	0.0752013	-0.386784	0.144267	0.441445	-0.327328	0.228947	0.158414	0.210528	0.388563	0.0397283	-0.033787	0.200354	-0.163871	-0.0115177	0.187352	0.132195	0.0576762	0.414693	0.406057	0.266041	0.159041	0.218322	0.0909428	-0.0334472	0.0596478	0.110844	0.330555	0.372529	0.407504	0.398561	0.393418	0.304403	0.234349	0.362448	0.244194	0.253907	0.328045	0.34545	0.415231	0.377269	0.40686	0.119364
1	chr1D_426366717	-0.094651	0.0374356	-0.173473	-0.275239	0.322074	-0.168959	0.0752013	-0.386784	0.144267	0.441445	-0.327328	0.228947	0.158414	0.210528	0.388563	0.0397283	-0.033787	0.200354	-0.163871	-0.0115177	0.187352	0.132195	0.0576762	0.414693	0.406057	0.266041	0.159041	0.218322	0.0909428	-0.0334472	0.0596478	0.110844	0.330555	0.372529	0.407504	0.398561	0.393418	0.304403	0.234349	0.362448	0.244194	0.253907	0.328045	0.34545	0.415231	0.377269	0.40686	0.119364
1	chr1D_426377872	-0.094651	0.0374356	-0.173473	-0.275239	0.322074	-0.168959	0.0752013	-0.386784	0.144267	0.441445	-0.327328	0.228947	0.158414	0.210528	0.388563	0.0397283	-0.033787	0.200354	-0.163871	-0.0115177	0.187352	0.132195	0.0576762	0.414693	0.406057	0.266041	0.159041	0.218322	0.0909428	-0.0334472	0.0596478	0.110844	0.330555	0.372529	0.407504	0.398561	0.393418	0.304403	0.234349	0.362448	0.244194	0.253907	0.328045	0.34545	0.415231	0.377269	0.40686	0.119364
1	chr1D_426397066	-0.094651	0.0374356	-0.173473	-0.275239	0.322074	-0.168959	0.0752013	-0.386784	0.144267	0.441445	-0.327328	0.228947	0.158414	0.210528	0.388563	0.0397283	-0.033787	0.200354	-0.163871	-0.0115177	0.187352	0.132195	0.0576762	0.414693	0.406057	0.266041	0.159041	0.218322	0.0909428	-0.0334472	0.0596478	0.110844	0.330555	0.372529	0.407504	0.398561	0.393418	0.304403	0.234349	0.362448	0.244194	0.253907	0.328045	0.34545	0.415231	0.377269	0.40686	0.119364
1	chr1D_426401903	-0.094651	0.0374356	-0.173473	-0.275239	0.322074	-0.168959	0.0752013	-0.386784	0.144267	0.441445	-0.327328	0.228947	0.158414	0.210528	0.388563	0.0397283	-0.033787	0.200354	-0.163871	-0.0115177	0.187352	0.132195	0.0576762	0.414693	0.406057	0.266041	0.159041	0.218322	0.0909428	-0.0334472	0.0596478	0.110844	0.330555	0.372529	0.407504	0.398561	0.393418	0.304403	0.234349	0.362448	0.244194	0.253907	0.328045	0.34545	0.415231	0.377269	0.40686	0.119364
1	chr1D_426413300	-0.094651	0.0374356	-0.173473	-0.275239	0.322074	-0.168959	0.0752013	-0.386784	0.144267	0.441445	-0.327328	0.228947	0.158414	0.210528	0.388563	0.0397283	-0.033787	0.200354	-0.163871	-0.0115177	0.187352	0.132195	0.0576762	0.414693	0.406057	0.266041	0.159041	0.218322	0.0909428	-0.0334472	0.0596478	0.110844	0.330555	0.372529	0.407504	0.398561	0.393418	0.304403	0.234349	0.362448	0.244194	0.253907	0.328045	0.34545	0.415231	0.377269	0.40686	0.119364
1	chr1D_426427634	-0.120852	-0.219992	0.130129	-0.219028	0.0214784	-0.366723	-0.183377	-0.357875	-0.17993	0.250479	-0.421158	0.174859	-0.323966	-0.0969099	0.135184	0.437985	0.397099	0.478024	-0.169586	0.383496	0.451671	0.403349	0.199834	0.114862	0.032888	-0.0903038	-0.144545	-0.166334	-0.192992	-0.256566	-0.222537	-0.182642	-0.0510737	0.119691	0.104967	0.240471	0.178224	0.0785703	0.0243002	0.0390429	0.0354936	0.0395972	0.121108	0.212264	0.284234	0.351547	0.243073	0.209496
1	chr1D_426435615	-0.094651	0.0374356	-0.173473	-0.275239	0.322074	-0.168959	0.0752013	-0.386784	0.144267	0.441445	-0.327328	0.228947	0.158414	0.210528	0.388563	0.0397283	-0.033787	0.200354	-0.163871	-0.0115177	0.187352	0.132195	0.0576762	0.414693	0.406057	0.266041	0.159041	0.218322	0.0909428	-0.0334472	0.0596478	0.110844	0.330555	0.372529	0.407504	0.398561	0.393418	0.304403	0.234349	0.362448	0.244194	0.253907	0.328045	0.34545	0.415231	0.377269	0.40686	0.119364
1	chr1D_426449160	-0.094651	0.0374356	-0.173473	-0.275239	0.322074	-0.168959	0.0752013	-0.386784	0.144267	0.441445	-0.327328	0.228947	0.158414	0.210528	0.388563	0.0397283	-0.033787	0.200354	-0.163871	-0.0115177	0.187352	0.132195	0.0576762	0.414693	0.406057	0.266041	0.159041	0.218322	0.0909428	-0.0334472	0.0596478	0.110844	0.330555	0.372529	0.407504	0.398561	0.393418	0.304403	0.234349	0.362448	0.244194	0.253907	0.328045	0.34545	0.415231	0.377269	0.40686	0.119364
1	chr1D_426459050	-0.094651	0.0374356	-0.173473	-0.275239	0.322074	-0.168959	0.0752013	-0.386784	0.144267	0.441445	-0.327328	0.228947	0.158414	0.210528	0.388563	0.0397283	-0.033787	0.200354	-0.163871	-0.0115177	0.187352	0.132195	0.0576762	0.414693	0.406057	0.266041	0.159041	0.218322	0.0909428	-0.0334472	0.0596478	0.110844	0.330555	0.372529	0.407504	0.398561	0.393418	0.304403	0.234349	0.362448	0.244194	0.253907	0.328045	0.34545	0.415231	0.377269	0.40686	0.119364
1	chr1D_426466504	-0.094651	0.0374356	-0.173473	-0.275239	0.322074	-0.168959	0.0752013	-0.386784	0.144267	0.441445	-0.327328	0.228947	0.158414	0.210528	0.388563	0.0397283	-0.033787	0.200354	-0.163871	-0.0115177	0.187352	0.132195	0.0576762	0.414693	0.406057	0.266041	0.159041	0.218322	0.0909428	-0.0334472	0.0596478	0.110844	0.330555	0.372529	0.407504	0.398561	0.393418	0.304403	0.234349	0.362448	0.244194	0.253907	0.328045	0.34545	0.415231	0.377269	0.40686	0.119364
1	chr1D_426490690	-0.094651	0.0374356	-0.173473	-0.275239	0.322074	-0.168959	0.0752013	-0.386784	0.144267	0.441445	-0.327328	0.228947	0.158414	0.210528	0.388563	0.0397283	-0.033787	0.200354	-0.163871	-0.0115177	0.187352	0.132195	0.0576762	0.414693	0.406057	0.266041	0.159041	0.218322	0.0909428	-0.0334472	0.0596478	0.110844	0.330555	0.372529	0.407504	0.398561	0.393418	0.304403	0.234349	0.362448	0.244194	0.253907	0.328045	0.34545	0.415231	0.377269	0.40686	0.119364
1	chr1D_426504886	-0.094651	0.0374356	-0.173473	-0.275239	0.322074	-0.168959	0.0752013	-0.386784	0.144267	0.441445	-0.327328	0.228947	0.158414	0.210528	0.388563	0.0397283	-0.033787	0.200354	-0.163871	-0.0115177	0.187352	0.132195	0.0576762	0.414693	0.406057	0.266041	0.159041	0.218322	0.0909428	-0.0334472	0.0596478	0.110844	0.330555	0.372529	0.407504	0.398561	0.393418	0.304403	0.234349	0.362448	0.244194	0.253907	0.328045	0.34545	0.415231	0.377269	0.40686	0.119364
1	chr1D_426713030	-0.169314	-0.149872	-0.0255938	-0.385144	0.26054	-0.424501	-0.0917128	-0.581783	-0.0367803	0.536088	-0.588138	0.314431	-0.14273	0.0804664	0.402806	0.384641	0.296034	0.538325	-0.261033	0.301832	0.507171	0.426403	0.205354	0.406078	0.333182	0.127725	0.0030257	0.0301356	-0.0876138	-0.233	-0.135164	-0.0642083	0.208196	0.378157	0.392638	0.495608	0.441322	0.293429	0.196598	0.305243	0.213094	0.223749	0.345721	0.432672	0.543629	0.569475	0.503981	0.259748
1	chr1D_426757672	-0.169314	-0.149872	-0.0255938	-0.385144	0.26054	-0.424501	-0.0917128	-0.581783	-0.0367803	0.536088	-0.588138	0.314431	-0.14273	0.0804664	0.402806	0.384641	0.296034	0.538325	-0.261033	0.301832	0.507171	0.426403	0.205354	0.406078	0.333182	0.127725	0.0030257	0.0301356	-0.0876138	-0.233	-0.135164	-0.0642083	0.208196	0.378157	0.392638	0.495608	0.441322	0.293429	0.196598	0.305243	0.213094	0.223749	0.345721	0.432672	0.543629	0.569475	0.503981	0.259748
1	chr1D_433259722	-0.0815435	0.516214	-0.330658	-0.277482	0.399743	0.215121	0.398516	-0.223722	0.3674	0.341092	-0.0227553	0.163925	0.0766437	0.35024	0.404062	-0.00484702	0.121791	0.0997387	0.261354	0.0902533	0.0689901	0.060173	0.0159851	0.410124	0.41309	0.410262	0.351334	0.347768	0.310883	0.152199	0.140626	0.176477	0.3307	0.405507	0.421055	0.387768	0.455953	0.463453	0.401384	0.364501	0.331667	0.253988	0.235832	0.217013	0.273429	0.32074	0.366052	0.134065
1	chr1D_434072965	-0.151825	-0.141647	-0.000992877	-0.29198	0.202765	-0.349279	-0.0904852	-0.450289	-0.0313838	0.426266	-0.469576	0.231189	-0.145616	0.0636934	0.313178	0.229094	0.140866	0.386991	-0.247781	0.152759	0.356718	0.328834	0.0981769	0.308143	0.254485	0.0908645	-0.00694919	0.0251562	-0.0833053	-0.205046	-0.118846	-0.0670387	0.157811	0.292612	0.296695	0.388181	0.347378	0.222709	0.145045	0.25741	0.176928	0.188032	0.287733	0.351182	0.4372	0.455861	0.392395	0.125188
1	chr1D_434612539	-0.0774263	-0.0274363	0.0965401	0.0124406	-0.025582	-0.0577054	0.00361149	-0.0789822	-0.0593434	0.032568	-0.087089	0.0366089	-0.163571	-0.0515389	0.00207005	0.0168354	0.00272351	0.0526478	-0.0614905	0.00179061	0.0416511	0.0851098	-0.0627074	-0.0492484	-0.05056	-0.0570223	-0.0376723	-0.0283347	-0.0479023	-0.0751326	-0.0708691	-0.0810877	-0.0587381	-0.0457583	-0.060645	0.00391503	-0.00413145	-0.0435529	-0.0512841	-0.0177411	-0.0127163	-0.0289314	-0.0126251	-0.0131178	0.0112534	0.0176829	-0.0175205	-0.0454623
1	chr1D_434614294	-0.0774263	-0.0274363	0.0965401	0.0124406	-0.025582	-0.0577054	0.00361149	-0.0789822	-0.0593434	0.032568	-0.087089	0.0366089	-0.163571	-0.0515389	0.00207005	0.0168354	0.00272351	0.0526478	-0.0614905	0.00179061	0.0416511	0.0851098	-0.0627074	-0.0492484	-0.05056	-0.0570223	-0.0376723	-0.0283347	-0.0479023	-0.0751326	-0.0708691	-0.0810877	-0.0587381	-0.0457583	-0.060645	0.00391503	-0.00413145	-0.0435529	-0.0512841	-0.0177411	-0.0127163	-0.0289314	-0.0126251	-0.0131178	0.0112534	0.0176829	-0.0175205	-0.0454623
1	chr1D_437302080	-0.0889756	-0.00972292	-0.0849197	-0.39391	0.318276	-0.291021	-0.0141656	-0.473525	0.087342	0.509778	-0.449272	0.299984	0.142483	0.183694	0.423512	0.248155	0.187428	0.368713	-0.199524	0.196589	0.355831	0.285452	0.152507	0.444574	0.390369	0.216496	0.0937572	0.117014	0.0177211	-0.100045	-0.0193596	0.0453838	0.271136	0.408623	0.428681	0.487534	0.448171	0.345588	0.271872	0.347633	0.255779	0.272563	0.35313	0.415792	0.490372	0.513648	0.49705	0.239153
1	chr1D_437471924	-0.121221	-0.203891	-0.0396203	-0.0616699	0.010458	-0.287904	-0.12165	-0.299635	-0.156121	0.194909	-0.342209	0.105653	-0.217425	-0.0967264	0.0969277	0.333282	0.301248	0.33751	-0.0834412	0.292585	0.306782	0.333402	0.186073	0.104857	0.0646387	-0.0456746	-0.122795	-0.104024	-0.15959	-0.23696	-0.175371	-0.119852	0.0340482	0.107367	0.106589	0.169953	0.13036	0.0285281	-0.0475903	0.0097754	-0.0308997	-0.0261503	0.0737092	0.13703	0.22506	0.222193	0.172034	0.203127
1	chr1D_438005779	-0.0806073	0.479826	-0.368341	-0.424513	0.557032	0.217968	0.410797	-0.23227	0.515144	0.471067	-0.0244627	0.174487	0.204329	0.514427	0.544055	-0.0222647	0.0935677	0.124078	0.20761	0.0662159	0.089758	0.0536604	0.0515265	0.531747	0.552022	0.558745	0.509148	0.514991	0.476567	0.330583	0.339007	0.382506	0.493067	0.532227	0.525185	0.4961	0.564463	0.584034	0.545621	0.530375	0.529656	0.482267	0.453918	0.419827	0.411991	0.425148	0.468839	0.0734175
1	chr1D_443528092	-0.151846	-0.139163	-0.0845933	-0.305399	0.212228	-0.348967	-0.0596856	-0.504859	-0.0386848	0.445811	-0.496379	0.221277	-0.0947005	0.0515284	0.336057	0.395119	0.339683	0.467087	-0.159509	0.339029	0.431801	0.340712	0.260346	0.348825	0.278043	0.0957053	-0.0375886	0.00249274	-0.0952218	-0.233598	-0.138315	-0.0712587	0.19022	0.326767	0.344187	0.419585	0.369614	0.237724	0.138826	0.231757	0.142076	0.145344	0.264724	0.343004	0.465279	0.475719	0.431164	0.316268
1	chr1D_443547961	-0.151846	-0.139163	-0.0845933	-0.305399	0.212228	-0.348967	-0.0596856	-0.504859	-0.0386848	0.445811	-0.496379	0.221277	-0.0947005	0.0515284	0.336057	0.395119	0.339683	0.467087	-0.159509	0.339029	0.431801	0.340712	0.260346	0.348825	0.278043	0.0957053	-0.0375886	0.00249274	-0.0952218	-0.233598	-0.138315	-0.0712587	0.19022	0.326767	0.344187	0.419585	0.369614	0.237724	0.138826	0.231757	0.142076	0.145344	0.264724	0.343004	0.465279	0.475719	0.431164	0.316268
1	chr1D_443565003	-0.151846	-0.139163	-0.0845933	-0.305399	0.212228	-0.348967	-0.0596856	-0.504859	-0.0386848	0.445811	-0.496379	0.221277	-0.0947005	0.0515284	0.336057	0.395119	0.339683	0.467087	-0.159509	0.339029	0.431801	0.340712	0.260346	0.348825	0.278043	0.0957053	-0.0375886	0.00249274	-0.0952218	-0.233598	-0.138315	-0.0712587	0.19022	0.326767	0.344187	0.419585	0.369614	0.237724	0.138826	0.231757	0.142076	0.145344	0.264724	0.343004	0.465279	0.475719	0.431164	0.316268
1	chr1D_445094663	-0.112759	0.0763494	-0.168734	-0.192411	0.183829	-0.165209	0.129574	-0.493786	-0.0043905	0.363208	-0.380011	0.209854	-0.156695	0.0327532	0.301423	0.268198	0.275693	0.357003	-0.0558094	0.265451	0.340959	0.311968	0.172954	0.284327	0.234559	0.110882	0.0163423	0.0185903	-0.0642332	-0.203423	-0.15623	-0.108679	0.108343	0.255024	0.279057	0.297274	0.300473	0.20807	0.11718	0.150291	0.0605671	0.0257337	0.0949247	0.146721	0.24725	0.30782	0.294949	0.219714
1	chr1D_448921689	-0.103886	-0.207486	0.0768766	-0.0658335	-0.00356785	-0.258336	-0.180854	-0.172539	-0.125531	0.130308	-0.247811	0.00360596	-0.181996	-0.0611933	0.0540736	0.16472	0.0971473	0.165711	-0.135105	0.111941	0.147848	0.174029	0.0766939	0.0210042	-0.00942248	-0.0854428	-0.103306	-0.0907085	-0.126209	-0.16248	-0.120038	-0.112031	-0.0272707	0.0478237	0.0188112	0.122278	0.0919025	0.00779501	-0.0215745	0.033853	0.0196956	0.0253032	0.0979487	0.13734	0.190714	0.209458	0.120903	0.0509763
1	chr1D_449311876	-0.166044	-0.143271	-0.00939591	-0.408539	0.277273	-0.418945	-0.105805	-0.539748	-0.0110734	0.534698	-0.56358	0.295515	-0.118417	0.112941	0.406002	0.357966	0.270742	0.522282	-0.266546	0.275825	0.490358	0.41051	0.182102	0.410004	0.340919	0.144766	0.0308874	0.0600096	-0.0563115	-0.19637	-0.100341	-0.0360526	0.218702	0.382177	0.394675	0.501168	0.446995	0.307236	0.221574	0.332684	0.247186	0.25987	0.377527	0.455518	0.553876	0.575665	0.511261	0.235152
1	chr1D_449330417	-0.166044	-0.143271	-0.00939591	-0.408539	0.277273	-0.418945	-0.105805	-0.539748	-0.0110734	0.534698	-0.56358	0.295515	-0.118417	0.112941	0.406002	0.357966	0.270742	0.522282	-0.266546	0.275825	0.490358	0.41051	0.182102	0.410004	0.340919	0.144766	0.0308874	0.0600096	-0.0563115	-0.19637	-0.100341	-0.0360526	0.218702	0.382177	0.394675	0.501168	0.446995	0.307236	0.221574	0.332684	0.247186	0.25987	0.377527	0.455518	0.553876	0.575665	0.511261	0.235152
1	chr1D_449640665	-0.166044	-0.143271	-0.00939591	-0.408539	0.277273	-0.418945	-0.105805	-0.539748	-0.0110734	0.534698	-0.56358	0.295515	-0.118417	0.112941	0.406002	0.357966	0.270742	0.522282	-0.266546	0.275825	0.490358	0.41051	0.182102	0.410004	0.340919	0.144766	0.0308874	0.0600096	-0.0563115	-0.19637	-0.100341	-0.0360526	0.218702	0.382177	0.394675	0.501168	0.446995	0.307236	0.221574	0.332684	0.247186	0.25987	0.377527	0.455518	0.553876	0.575665	0.511261	0.235152
1	chr1D_451071399	-0.0792021	-0.12582	0.037286	-0.0849982	0.0311625	-0.181492	-0.0720093	-0.164655	-0.0631879	0.153082	-0.215326	-0.0313293	-0.0998782	-0.0182205	0.0847079	0.162172	0.106465	0.180199	-0.161622	0.105684	0.165425	0.0558899	0.143639	0.0319096	-0.0126822	-0.102226	-0.145675	-0.10848	-0.15758	-0.208513	-0.173245	-0.140228	-0.0340657	0.0363696	0.0120595	0.112489	0.0680388	0.00466866	-0.0260851	0.0406466	0.0169745	0.0348862	0.0792413	0.133691	0.16407	0.172847	0.107259	0.0785909
1	chr1D_451181598	-0.169314	-0.149872	-0.0255938	-0.385144	0.26054	-0.424501	-0.0917128	-0.581783	-0.0367803	0.536088	-0.588138	0.314431	-0.14273	0.0804664	0.402806	0.384641	0.296034	0.538325	-0.261033	0.301832	0.507171	0.426403	0.205354	0.406078	0.333182	0.127725	0.0030257	0.0301356	-0.0876138	-0.233	-0.135164	-0.0642083	0.208196	0.378157	0.392638	0.495608	0.441322	0.293429	0.196598	0.305243	0.213094	0.223749	0.345721	0.432672	0.543629	0.569475	0.503981	0.259748
1	chr1D_451287986	-0.155409	-0.125248	-0.0927452	-0.349366	0.274819	-0.369343	-0.0657078	-0.523485	0.00778715	0.511092	-0.522178	0.246669	0.0328034	0.113404	0.39607	0.322395	0.247312	0.410416	-0.20251	0.261217	0.381298	0.313882	0.212503	0.397232	0.338871	0.142427	0.00768723	0.0578072	-0.0572769	-0.200095	-0.0933891	-0.0227276	0.245066	0.382492	0.385067	0.471988	0.424508	0.285991	0.190326	0.306363	0.208922	0.221899	0.341018	0.412871	0.524942	0.531281	0.477126	0.273699
1	chr1D_451304117	-0.155409	-0.125248	-0.0927452	-0.349366	0.274819	-0.369343	-0.0657078	-0.523485	0.00778715	0.511092	-0.522178	0.246669	0.0328034	0.113404	0.39607	0.322395	0.247312	0.410416	-0.20251	0.261217	0.381298	0.313882	0.212503	0.397232	0.338871	0.142427	0.00768723	0.0578072	-0.0572769	-0.200095	-0.0933891	-0.0227276	0.245066	0.382492	0.385067	0.471988	0.424508	0.285991	0.190326	0.306363	0.208922	0.221899	0.341018	0.412871	0.524942	0.531281	0.477126	0.273699
1	chr1D_451343296	-0.155409	-0.125248	-0.0927452	-0.349366	0.274819	-0.369343	-0.0657078	-0.523485	0.00778715	0.511092	-0.522178	0.246669	0.0328034	0.113404	0.39607	0.322395	0.247312	0.410416	-0.20251	0.261217	0.381298	0.313882	0.212503	0.397232	0.338871	0.142427	0.00768723	0.0578072	-0.0572769	-0.200095	-0.0933891	-0.0227276	0.245066	0.382492	0.385067	0.471988	0.424508	0.285991	0.190326	0.306363	0.208922	0.221899	0.341018	0.412871	0.524942	0.531281	0.477126	0.273699
1	chr1D_451368854	-0.155409	-0.125248	-0.0927452	-0.349366	0.274819	-0.369343	-0.0657078	-0.523485	0.00778715	0.511092	-0.522178	0.246669	0.0328034	0.113404	0.39607	0.322395	0.247312	0.410416	-0.20251	0.261217	0.381298	0.313882	0.212503	0.397232	0.338871	0.142427	0.00768723	0.0578072	-0.0572769	-0.200095	-0.0933891	-0.0227276	0.245066	0.382492	0.385067	0.471988	0.424508	0.285991	0.190326	0.306363	0.208922	0.221899	0.341018	0.412871	0.524942	0.531281	0.477126	0.273699
1	chr1D_451401307	-0.155409	-0.125248	-0.0927452	-0.349366	0.274819	-0.369343	-0.0657078	-0.523485	0.00778715	0.511092	-0.522178	0.246669	0.0328034	0.113404	0.39607	0.322395	0.247312	0.410416	-0.20251	0.261217	0.381298	0.313882	0.212503	0.397232	0.338871	0.142427	0.00768723	0.0578072	-0.0572769	-0.200095	-0.0933891	-0.0227276	0.245066	0.382492	0.385067	0.471988	0.424508	0.285991	0.190326	0.306363	0.208922	0.221899	0.341018	0.412871	0.524942	0.531281	0.477126	0.273699
1	chr1D_451481454	-0.155409	-0.125248	-0.0927452	-0.349366	0.274819	-0.369343	-0.0657078	-0.523485	0.00778715	0.511092	-0.522178	0.246669	0.0328034	0.113404	0.39607	0.322395	0.247312	0.410416	-0.20251	0.261217	0.381298	0.313882	0.212503	0.397232	0.338871	0.142427	0.00768723	0.0578072	-0.0572769	-0.200095	-0.0933891	-0.0227276	0.245066	0.382492	0.385067	0.471988	0.424508	0.285991	0.190326	0.306363	0.208922	0.221899	0.341018	0.412871	0.524942	0.531281	0.477126	0.273699
1	chr1D_451503537	-0.155409	-0.125248	-0.0927452	-0.349366	0.274819	-0.369343	-0.0657078	-0.523485	0.00778715	0.511092	-0.522178	0.246669	0.0328034	0.113404	0.39607	0.322395	0.247312	0.410416	-0.20251	0.261217	0.381298	0.313882	0.212503	0.397232	0.338871	0.142427	0.00768723	0.0578072	-0.0572769	-0.200095	-0.0933891	-0.0227276	0.245066	0.382492	0.385067	0.471988	0.424508	0.285991	0.190326	0.306363	0.208922	0.221899	0.341018	0.412871	0.524942	0.531281	0.477126	0.273699
1	chr1D_451519623	-0.155409	-0.125248	-0.0927452	-0.349366	0.274819	-0.369343	-0.0657078	-0.523485	0.00778715	0.511092	-0.522178	0.246669	0.0328034	0.113404	0.39607	0.322395	0.247312	0.410416	-0.20251	0.261217	0.381298	0.313882	0.212503	0.397232	0.338871	0.142427	0.00768723	0.0578072	-0.0572769	-0.200095	-0.0933891	-0.0227276	0.245066	0.382492	0.385067	0.471988	0.424508	0.285991	0.190326	0.306363	0.208922	0.221899	0.341018	0.412871	0.524942	0.531281	0.477126	0.273699
1	chr1D_451562724	-0.155409	-0.125248	-0.0927452	-0.349366	0.274819	-0.369343	-0.0657078	-0.523485	0.00778715	0.511092	-0.522178	0.246669	0.0328034	0.113404	0.39607	0.322395	0.247312	0.410416	-0.20251	0.261217	0.381298	0.313882	0.212503	0.397232	0.338871	0.142427	0.00768723	0.0578072	-0.0572769	-0.200095	-0.0933891	-0.0227276	0.245066	0.382492	0.385067	0.471988	0.424508	0.285991	0.190326	0.306363	0.208922	0.221899	0.341018	0.412871	0.524942	0.531281	0.477126	0.273699
1	chr1D_451581230	-0.0956738	-0.334502	0.15807	-0.0494353	-0.0982013	-0.545416	-0.398767	-0.357961	-0.336773	0.200088	-0.510035	0.168292	-0.116831	-0.222796	0.0329256	0.267464	0.137149	0.286835	-0.309515	0.16043	0.287665	0.25318	0.0944896	0.0576093	-0.0194989	-0.205102	-0.308327	-0.277176	-0.358822	-0.41203	-0.333704	-0.301558	-0.106136	0.0147546	0.0490351	0.125918	0.0394765	-0.0933215	-0.165326	-0.0628641	-0.168233	-0.139672	-0.0285346	0.0608705	0.183561	0.201208	0.145223	0.182422
1	chr1D_451619552	-0.0956738	-0.334502	0.15807	-0.0494353	-0.0982013	-0.545416	-0.398767	-0.357961	-0.336773	0.200088	-0.510035	0.168292	-0.116831	-0.222796	0.0329256	0.267464	0.137149	0.286835	-0.309515	0.16043	0.287665	0.25318	0.0944896	0.0576093	-0.0194989	-0.205102	-0.308327	-0.277176	-0.358822	-0.41203	-0.333704	-0.301558	-0.106136	0.0147546	0.0490351	0.125918	0.0394765	-0.0933215	-0.165326	-0.0628641	-0.168233	-0.139672	-0.0285346	0.0608705	0.183561	0.201208	0.145223	0.182422
1	chr1D_451639073	-0.0956738	-0.334502	0.15807	-0.0494353	-0.0982013	-0.545416	-0.398767	-0.357961	-0.336773	0.200088	-0.510035	0.168292	-0.116831	-0.222796	0.0329256	0.267464	0.137149	0.286835	-0.309515	0.16043	0.287665	0.25318	0.0944896	0.0576093	-0.0194989	-0.205102	-0.308327	-0.277176	-0.358822	-0.41203	-0.333704	-0.301558	-0.106136	0.0147546	0.0490351	0.125918	0.0394765	-0.0933215	-0.165326	-0.0628641	-0.168233	-0.139672	-0.0285346	0.0608705	0.183561	0.201208	0.145223	0.182422
1	chr1D_451681906	-0.0956738	-0.334502	0.15807	-0.0494353	-0.0982013	-0.545416	-0.398767	-0.357961	-0.336773	0.200088	-0.510035	0.168292	-0.116831	-0.222796	0.0329256	0.267464	0.137149	0.286835	-0.309515	0.16043	0.287665	0.25318	0.0944896	0.0576093	-0.0194989	-0.205102	-0.308327	-0.277176	-0.358822	-0.41203	-0.333704	-0.301558	-0.106136	0.0147546	0.0490351	0.125918	0.0394765	-0.0933215	-0.165326	-0.0628641	-0.168233	-0.139672	-0.0285346	0.0608705	0.183561	0.201208	0.145223	0.182422
1	chr1D_451687822	-0.0956738	-0.334502	0.15807	-0.0494353	-0.0982013	-0.545416	-0.398767	-0.357961	-0.336773	0.200088	-0.510035	0.168292	-0.116831	-0.222796	0.0329256	0.267464	0.137149	0.286835	-0.309515	0.16043	0.287665	0.25318	0.0944896	0.0576093	-0.0194989	-0.205102	-0.308327	-0.277176	-0.358822	-0.41203	-0.333704	-0.301558	-0.106136	0.0147546	0.0490351	0.125918	0.0394765	-0.0933215	-0.165326	-0.0628641	-0.168233	-0.139672	-0.0285346	0.0608705	0.183561	0.201208	0.145223	0.182422
1	chr1D_451706898	-0.09079	-0.320271	0.186345	-0.022586	-0.131147	-0.562584	-0.414707	-0.367364	-0.376117	0.179852	-0.524464	0.147457	-0.136214	-0.260627	0.00725199	0.284594	0.144778	0.283127	-0.315237	0.171833	0.287135	0.256078	0.106053	0.0266294	-0.0519549	-0.237988	-0.335651	-0.308439	-0.386537	-0.436487	-0.363297	-0.338134	-0.149752	-0.0285559	0.0158339	0.107111	0.0201835	-0.116136	-0.187479	-0.0894638	-0.196317	-0.17132	-0.0615745	0.0303194	0.155078	0.173295	0.123587	0.214087
1	chr1D_451799053	-0.09079	-0.320271	0.186345	-0.022586	-0.131147	-0.562584	-0.414707	-0.367364	-0.376117	0.179852	-0.524464	0.147457	-0.136214	-0.260627	0.00725199	0.284594	0.144778	0.283127	-0.315237	0.171833	0.287135	0.256078	0.106053	0.0266294	-0.0519549	-0.237988	-0.335651	-0.308439	-0.386537	-0.436487	-0.363297	-0.338134	-0.149752	-0.0285559	0.0158339	0.107111	0.0201835	-0.116136	-0.187479	-0.0894638	-0.196317	-0.17132	-0.0615745	0.0303194	0.155078	0.173295	0.123587	0.214087
1	chr1D_451834011	-0.0877765	-0.319465	0.125504	-0.0365646	-0.0995349	-0.566092	-0.4016	-0.389863	-0.35042	0.221077	-0.544038	0.142103	-0.133158	-0.231243	0.0442647	0.307932	0.172456	0.310521	-0.296032	0.19815	0.310285	0.267812	0.151037	0.0617808	-0.0217424	-0.221886	-0.323917	-0.294288	-0.378421	-0.435402	-0.360819	-0.323963	-0.117291	0.00989197	0.0478489	0.12358	0.0355402	-0.102236	-0.173903	-0.0684597	-0.174888	-0.144301	-0.0322656	0.0620303	0.179573	0.195207	0.141603	0.225766
1	chr1D_451843903	-0.0877765	-0.319465	0.125504	-0.0365646	-0.0995349	-0.566092	-0.4016	-0.389863	-0.35042	0.221077	-0.544038	0.142103	-0.133158	-0.231243	0.0442647	0.307932	0.172456	0.310521	-0.296032	0.19815	0.310285	0.267812	0.151037	0.0617808	-0.0217424	-0.221886	-0.323917	-0.294288	-0.378421	-0.435402	-0.360819	-0.323963	-0.117291	0.00989197	0.0478489	0.12358	0.0355402	-0.102236	-0.173903	-0.0684597	-0.174888	-0.144301	-0.0322656	0.0620303	0.179573	0.195207	0.141603	0.225766
1	chr1D_451856844	-0.0877765	-0.319465	0.125504	-0.0365646	-0.0995349	-0.566092	-0.4016	-0.389863	-0.35042	0.221077	-0.544038	0.142103	-0.133158	-0.231243	0.0442647	0.307932	0.172456	0.310521	-0.296032	0.19815	0.310285	0.267812	0.151037	0.0617808	-0.0217424	-0.221886	-0.323917	-0.294288	-0.378421	-0.435402	-0.360819	-0.323963	-0.117291	0.00989197	0.0478489	0.12358	0.0355402	-0.102236	-0.173903	-0.0684597	-0.174888	-0.144301	-0.0322656	0.0620303	0.179573	0.195207	0.141603	0.225766
1	chr1D_451910930	-0.0967384	-0.351086	0.141932	-0.0315516	-0.11118	-0.553422	-0.405085	-0.366804	-0.351269	0.195429	-0.518247	0.158945	-0.130371	-0.237964	0.024702	0.282965	0.15302	0.293601	-0.299265	0.177332	0.295624	0.261375	0.111139	0.0494303	-0.0292729	-0.218247	-0.325435	-0.292624	-0.372664	-0.424768	-0.344763	-0.314015	-0.116044	0.00756416	0.041347	0.1162	0.0298062	-0.107785	-0.184074	-0.0798458	-0.185499	-0.15437	-0.0409487	0.0485768	0.173906	0.192384	0.135167	0.194075
1	chr1D_451916372	-0.15439	-0.107931	-0.0820741	-0.344173	0.26811	-0.366395	-0.0613442	-0.525298	0.0032307	0.505999	-0.521002	0.249459	0.0281271	0.106497	0.390692	0.32155	0.249405	0.40688	-0.199556	0.263044	0.379651	0.312884	0.20661	0.391491	0.333356	0.137827	0.00531813	0.0536663	-0.0606128	-0.203908	-0.100396	-0.032347	0.234421	0.372721	0.378504	0.467145	0.420194	0.282698	0.188153	0.302094	0.203765	0.21323	0.329458	0.40068	0.51429	0.522649	0.471728	0.283093
1	chr1D_451936612	-0.15439	-0.107931	-0.0820741	-0.344173	0.26811	-0.366395	-0.0613442	-0.525298	0.0032307	0.505999	-0.521002	0.249459	0.0281271	0.106497	0.390692	0.32155	0.249405	0.40688	-0.199556	0.263044	0.379651	0.312884	0.20661	0.391491	0.333356	0.137827	0.00531813	0.0536663	-0.0606128	-0.203908	-0.100396	-0.032347	0.234421	0.372721	0.378504	0.467145	0.420194	0.282698	0.188153	0.302094	0.203765	0.21323	0.329458	0.40068	0.51429	0.522649	0.471728	0.283093
1	chr1D_451950772	-0.15439	-0.107931	-0.0820741	-0.344173	0.26811	-0.366395	-0.0613442	-0.525298	0.0032307	0.505999	-0.521002	0.249459	0.0281271	0.106497	0.390692	0.32155	0.249405	0.40688	-0.199556	0.263044	0.379651	0.312884	0.20661	0.391491	0.333356	0.137827	0.00531813	0.0536663	-0.0606128	-0.203908	-0.100396	-0.032347	0.234421	0.372721	0.378504	0.467145	0.420194	0.282698	0.188153	0.302094	0.203765	0.21323	0.329458	0.40068	0.51429	0.522649	0.471728	0.283093
1	chr1D_451955802	-0.0967384	-0.351086	0.141932	-0.0315516	-0.11118	-0.553422	-0.405085	-0.366804	-0.351269	0.195429	-0.518247	0.158945	-0.130371	-0.237964	0.024702	0.282965	0.15302	0.293601	-0.299265	0.177332	0.295624	0.261375	0.111139	0.0494303	-0.0292729	-0.218247	-0.325435	-0.292624	-0.372664	-0.424768	-0.344763	-0.314015	-0.116044	0.00756416	0.041347	0.1162	0.0298062	-0.107785	-0.184074	-0.0798458	-0.185499	-0.15437	-0.0409487	0.0485768	0.173906	0.192384	0.135167	0.194075
1	chr1D_451975817	-0.15439	-0.107931	-0.0820741	-0.344173	0.26811	-0.366395	-0.0613442	-0.525298	0.0032307	0.505999	-0.521002	0.249459	0.0281271	0.106497	0.390692	0.32155	0.249405	0.40688	-0.199556	0.263044	0.379651	0.312884	0.20661	0.391491	0.333356	0.137827	0.00531813	0.0536663	-0.0606128	-0.203908	-0.100396	-0.032347	0.234421	0.372721	0.378504	0.467145	0.420194	0.282698	0.188153	0.302094	0.203765	0.21323	0.329458	0.40068	0.51429	0.522649	0.471728	0.283093
1	chr1D_452300519	-0.099044	-0.310815	0.0892675	-0.0449851	-0.0661891	-0.543335	-0.376193	-0.390382	-0.316717	0.235619	-0.528786	0.166062	-0.12449	-0.201277	0.0671096	0.277225	0.153871	0.283485	-0.278323	0.179891	0.284223	0.25343	0.11837	0.0882351	0.0119496	-0.172803	-0.288061	-0.25552	-0.338033	-0.402904	-0.324197	-0.287123	-0.079718	0.0455213	0.0781536	0.154813	0.0730555	-0.0615354	-0.144988	-0.041368	-0.14347	-0.115648	-0.00430121	0.0832457	0.203665	0.220312	0.167534	0.210964
1	chr1D_454809443	-0.0771195	0.472249	-0.356538	-0.470887	0.605084	0.223474	0.456796	-0.311979	0.532763	0.52311	-0.0625034	0.190003	0.237655	0.54123	0.60947	-0.0944107	0.0127222	0.134421	0.153845	-0.0279542	0.105237	0.0679077	-0.0539098	0.56874	0.589524	0.590938	0.548425	0.546264	0.50547	0.363155	0.389024	0.424185	0.537981	0.567963	0.562448	0.510218	0.570043	0.594083	0.565884	0.533503	0.531012	0.472865	0.453429	0.416124	0.419661	0.438299	0.482679	-0.0160851
1	chr1D_455530552	-0.131041	-0.11461	0.0336328	-0.420589	0.257963	-0.367285	-0.0872255	-0.531292	-0.0103681	0.482449	-0.508848	0.403275	-0.212281	0.0951259	0.382452	0.405661	0.347177	0.591794	-0.228957	0.338922	0.573232	0.544702	0.156722	0.403479	0.338332	0.178588	0.100894	0.0776679	0.00854335	-0.100572	-0.0269921	0.0136393	0.211849	0.362932	0.401133	0.4727	0.429694	0.314879	0.254282	0.299772	0.241433	0.23915	0.343383	0.413939	0.510077	0.53847	0.493601	0.249293
1	chr1D_455631235	-0.131041	-0.11461	0.0336328	-0.420589	0.257963	-0.367285	-0.0872255	-0.531292	-0.0103681	0.482449	-0.508848	0.403275	-0.212281	0.0951259	0.382452	0.405661	0.347177	0.591794	-0.228957	0.338922	0.573232	0.544702	0.156722	0.403479	0.338332	0.178588	0.100894	0.0776679	0.00854335	-0.100572	-0.0269921	0.0136393	0.211849	0.362932	0.401133	0.4727	0.429694	0.314879	0.254282	0.299772	0.241433	0.23915	0.343383	0.413939	0.510077	0.53847	0.493601	0.249293
1	chr1D_455638277	-0.131041	-0.11461	0.0336328	-0.420589	0.257963	-0.367285	-0.0872255	-0.531292	-0.0103681	0.482449	-0.508848	0.403275	-0.212281	0.0951259	0.382452	0.405661	0.347177	0.591794	-0.228957	0.338922	0.573232	0.544702	0.156722	0.403479	0.338332	0.178588	0.100894	0.0776679	0.00854335	-0.100572	-0.0269921	0.0136393	0.211849	0.362932	0.401133	0.4727	0.429694	0.314879	0.254282	0.299772	0.241433	0.23915	0.343383	0.413939	0.510077	0.53847	0.493601	0.249293
1	chr1D_457841155	-0.0758289	0.509804	-0.403143	-0.490779	0.645575	0.275486	0.493871	-0.25309	0.595769	0.524988	-0.00778529	0.165092	0.276297	0.601703	0.625329	-0.0801425	0.0367189	0.0820709	0.215205	0.0086346	0.0434899	0.00145898	0.0199792	0.606728	0.63205	0.645817	0.592973	0.604072	0.572871	0.427406	0.449258	0.486533	0.597351	0.614226	0.596746	0.557592	0.624104	0.654084	0.616401	0.594296	0.611597	0.559424	0.532186	0.488354	0.478788	0.483993	0.525767	0.052631
1	chr1D_457858893	-0.0758289	0.509804	-0.403143	-0.490779	0.645575	0.275486	0.493871	-0.25309	0.595769	0.524988	-0.00778529	0.165092	0.276297	0.601703	0.625329	-0.0801425	0.0367189	0.0820709	0.215205	0.0086346	0.0434899	0.00145898	0.0199792	0.606728	0.63205	0.645817	0.592973	0.604072	0.572871	0.427406	0.449258	0.486533	0.597351	0.614226	0.596746	0.557592	0.624104	0.654084	0.616401	0.594296	0.611597	0.559424	0.532186	0.488354	0.478788	0.483993	0.525767	0.052631
1	chr1D_457868933	-0.0745679	0.501745	-0.38743	-0.498455	0.647962	0.28746	0.505693	-0.251304	0.602643	0.521481	0.00202746	0.179091	0.28103	0.605179	0.626095	-0.0924075	0.0219744	0.0919003	0.194414	-0.00755795	0.0541796	0.0108449	0.000438144	0.600808	0.628668	0.646475	0.601189	0.610681	0.579338	0.439322	0.462243	0.496299	0.598179	0.610511	0.590741	0.548407	0.614285	0.648256	0.617587	0.595559	0.613206	0.562638	0.532888	0.485567	0.472062	0.477561	0.518845	0.0298158
1	chr1D_457940952	-0.0745679	0.501745	-0.38743	-0.498455	0.647962	0.28746	0.505693	-0.251304	0.602643	0.521481	0.00202746	0.179091	0.28103	0.605179	0.626095	-0.0924075	0.0219744	0.0919003	0.194414	-0.00755795	0.0541796	0.0108449	0.000438144	0.600808	0.628668	0.646475	0.601189	0.610681	0.579338	0.439322	0.462243	0.496299	0.598179	0.610511	0.590741	0.548407	0.614285	0.648256	0.617587	0.595559	0.613206	0.562638	0.532888	0.485567	0.472062	0.477561	0.518845	0.0298158
1	chr1D_457951569	-0.0745679	0.501745	-0.38743	-0.498455	0.647962	0.28746	0.505693	-0.251304	0.602643	0.521481	0.00202746	0.179091	0.28103	0.605179	0.626095	-0.0924075	0.0219744	0.0919003	0.194414	-0.00755795	0.0541796	0.0108449	0.000438144	0.600808	0.628668	0.646475	0.601189	0.610681	0.579338	0.439322	0.462243	0.496299	0.598179	0.610511	0.590741	0.548407	0.614285	0.648256	0.617587	0.595559	0.613206	0.562638	0.532888	0.485567	0.472062	0.477561	0.518845	0.0298158
1	chr1D_457982039	-0.0745679	0.501745	-0.38743	-0.498455	0.647962	0.28746	0.505693	-0.251304	0.602643	0.521481	0.00202746	0.179091	0.28103	0.605179	0.626095	-0.0924075	0.0219744	0.0919003	0.194414	-0.00755795	0.0541796	0.0108449	0.000438144	0.600808	0.628668	0.646475	0.601189	0.610681	0.579338	0.439322	0.462243	0.496299	0.598179	0.610511	0.590741	0.548407	0.614285	0.648256	0.617587	0.595559	0.613206	0.562638	0.532888	0.485567	0.472062	0.477561	0.518845	0.0298158
1	chr1D_458025967	-0.0745679	0.501745	-0.38743	-0.498455	0.647962	0.28746	0.505693	-0.251304	0.602643	0.521481	0.00202746	0.179091	0.28103	0.605179	0.626095	-0.0924075	0.0219744	0.0919003	0.194414	-0.00755795	0.0541796	0.0108449	0.000438144	0.600808	0.628668	0.646475	0.601189	0.610681	0.579338	0.439322	0.462243	0.496299	0.598179	0.610511	0.590741	0.548407	0.614285	0.648256	0.617587	0.595559	0.613206	0.562638	0.532888	0.485567	0.472062	0.477561	0.518845	0.0298158
1	chr1D_461008926	-0.134775	-0.0911019	0.0402306	-0.5651	0.358626	-0.469675	-0.127303	-0.618381	0.0365056	0.645792	-0.635818	0.415363	-0.149981	0.180693	0.505656	0.422004	0.274674	0.671453	-0.374567	0.300445	0.635205	0.509016	0.239811	0.532276	0.431839	0.19503	0.0485044	0.0721367	-0.0692109	-0.214845	-0.132735	-0.0484677	0.251359	0.482634	0.516446	0.625288	0.56311	0.4271	0.337024	0.449418	0.32936	0.348039	0.452432	0.556041	0.658512	0.714491	0.652493	0.316388
1	chr1D_461149975	-0.131249	-0.12327	0.0364384	-0.531804	0.323723	-0.465746	-0.136584	-0.585712	0.0123656	0.608687	-0.619109	0.364952	-0.154029	0.152256	0.466031	0.467634	0.312652	0.655613	-0.352076	0.348252	0.61671	0.489501	0.303414	0.493434	0.391897	0.15421	0.00733149	0.0367435	-0.0952447	-0.233005	-0.149183	-0.0652282	0.226536	0.449904	0.476868	0.598109	0.531771	0.393742	0.304172	0.41931	0.305271	0.330459	0.439212	0.544843	0.646812	0.693892	0.624234	0.375675
1	chr1D_461427685	-0.0744327	0.229223	-0.301155	-0.26264	0.340516	0.127845	0.277667	-0.185162	0.300724	0.301399	-0.0416201	-0.0333082	0.0691357	0.295603	0.34273	0.17255	0.202382	0.148941	0.135482	0.214665	0.119781	0.085636	0.280887	0.353094	0.351869	0.323912	0.262285	0.280953	0.24831	0.145326	0.170495	0.215116	0.315741	0.37491	0.362379	0.363859	0.4036	0.391019	0.345649	0.359957	0.348151	0.324303	0.336233	0.337063	0.346462	0.355774	0.363541	0.27728
1	chr1D_461747817	-0.161105	-0.150032	-0.0168951	-0.35829	0.238379	-0.409771	-0.0872005	-0.565958	-0.0482593	0.507516	-0.568878	0.2748	-0.15222	0.0632675	0.379705	0.380305	0.29924	0.518286	-0.252187	0.298529	0.493092	0.418433	0.195682	0.376677	0.308269	0.11572	0.00138789	0.0220379	-0.0827706	-0.218757	-0.125109	-0.0587423	0.188105	0.350747	0.36268	0.468569	0.415831	0.274137	0.183775	0.276462	0.200082	0.206681	0.324988	0.412817	0.514255	0.540673	0.474185	0.243847
1	chr1D_461755222	-0.161105	-0.150032	-0.0168951	-0.35829	0.238379	-0.409771	-0.0872005	-0.565958	-0.0482593	0.507516	-0.568878	0.2748	-0.15222	0.0632675	0.379705	0.380305	0.29924	0.518286	-0.252187	0.298529	0.493092	0.418433	0.195682	0.376677	0.308269	0.11572	0.00138789	0.0220379	-0.0827706	-0.218757	-0.125109	-0.0587423	0.188105	0.350747	0.36268	0.468569	0.415831	0.274137	0.183775	0.276462	0.200082	0.206681	0.324988	0.412817	0.514255	0.540673	0.474185	0.243847
1	chr1D_462718767	-0.0659932	0.573539	-0.309194	-0.357134	0.51851	0.285544	0.489911	-0.226872	0.488641	0.411456	0.0134235	0.166385	0.196455	0.475928	0.502841	-0.113994	0.0238651	0.0530226	0.221279	-0.0105306	0.019992	-0.00645836	-0.0634184	0.439363	0.469046	0.495222	0.476605	0.480397	0.458725	0.311873	0.308289	0.32345	0.416177	0.427166	0.423423	0.404867	0.472034	0.503181	0.48159	0.455513	0.472429	0.400722	0.36106	0.309354	0.311567	0.318617	0.359821	0.0220943
1	chr1D_462728828	-0.0659932	0.573539	-0.309194	-0.357134	0.51851	0.285544	0.489911	-0.226872	0.488641	0.411456	0.0134235	0.166385	0.196455	0.475928	0.502841	-0.113994	0.0238651	0.0530226	0.221279	-0.0105306	0.019992	-0.00645836	-0.0634184	0.439363	0.469046	0.495222	0.476605	0.480397	0.458725	0.311873	0.308289	0.32345	0.416177	0.427166	0.423423	0.404867	0.472034	0.503181	0.48159	0.455513	0.472429	0.400722	0.36106	0.309354	0.311567	0.318617	0.359821	0.0220943
1	chr1D_462843771	-0.0679253	0.587665	-0.307527	-0.365893	0.531614	0.269756	0.480441	-0.248161	0.492788	0.431966	-0.0040826	0.192768	0.198527	0.484726	0.521366	-0.132615	0.0105183	0.0628975	0.211181	-0.0296096	0.0309375	0.00592022	-0.0962106	0.452582	0.482007	0.507024	0.488805	0.488932	0.463452	0.311575	0.307294	0.321833	0.417774	0.434104	0.436727	0.411738	0.480427	0.510243	0.489504	0.46115	0.473983	0.398979	0.358323	0.305479	0.307806	0.319436	0.366121	-0.00654601
1	chr1D_462989212	-0.0719252	0.585695	-0.3252	-0.37436	0.544498	0.268658	0.495304	-0.262216	0.50312	0.453003	-0.0165732	0.161315	0.213649	0.494427	0.537262	-0.113935	0.0232845	0.0703002	0.200241	-0.0166535	0.0371277	0.00163222	-0.0684469	0.46428	0.493069	0.51103	0.483568	0.492816	0.461054	0.301995	0.305478	0.328803	0.434276	0.450486	0.445126	0.433555	0.498678	0.525606	0.500895	0.477239	0.49055	0.416107	0.38066	0.334166	0.33708	0.343874	0.384736	0.0134849
1	chr1D_463353414	-0.0936668	-0.0719217	-0.0620198	-0.360946	0.222361	-0.369424	-0.0810661	-0.530301	-0.0447567	0.46147	-0.518052	0.269661	0.0318733	0.0579845	0.357391	0.483225	0.471049	0.478	-0.115005	0.455111	0.472881	0.372299	0.313191	0.35037	0.274843	0.105355	0.000324138	0.00233926	-0.0488626	-0.149373	-0.0849638	-0.0222012	0.179867	0.334079	0.33747	0.422704	0.362509	0.255604	0.184399	0.210562	0.163587	0.168248	0.26618	0.349581	0.443114	0.482113	0.432896	0.401568
1	chr1D_463597051	-0.068486	-0.0510421	0.0837791	-0.164437	0.0809671	-0.161747	-0.0476617	-0.189971	-0.0196734	0.185824	-0.210093	0.176054	-0.237511	0.0269694	0.13038	0.0770273	-0.000263626	0.272996	-0.211246	0.00936059	0.246676	0.186499	-0.00912285	0.127944	0.105809	0.0466111	0.0341007	0.0266444	-0.0393093	-0.08958	-0.0728136	-0.0460601	0.039302	0.100424	0.113153	0.169577	0.148464	0.112602	0.0936335	0.152303	0.11999	0.13202	0.147442	0.177226	0.181751	0.189672	0.168652	-0.0324941
1	chr1D_467627220	-0.149856	-0.109199	-0.0149759	-0.379793	0.277731	-0.40005	-0.0898416	-0.526724	0.00227684	0.533994	-0.550846	0.265356	-0.124627	0.121568	0.405332	0.321255	0.221195	0.492337	-0.285762	0.229467	0.462417	0.390741	0.186329	0.381361	0.311394	0.115302	0.0110536	0.0467365	-0.0722498	-0.207954	-0.119555	-0.0564335	0.195357	0.350134	0.361541	0.465079	0.4128	0.276258	0.203428	0.323975	0.237317	0.251326	0.360247	0.434861	0.519299	0.537113	0.475295	0.209108
1	chr1D_470674948	-0.122894	-0.108049	0.0107715	-0.232191	0.18819	-0.236629	-0.0431359	-0.320254	0.0231064	0.338376	-0.329572	0.149658	-0.0451319	0.0914703	0.257828	0.0622115	-0.0359999	0.226484	-0.248434	-0.0144877	0.21274	0.179001	0.00146323	0.24254	0.21632	0.103003	0.0304192	0.0791116	-0.0197356	-0.103586	-0.0321345	-0.000418563	0.155653	0.243827	0.23622	0.300592	0.279963	0.187522	0.137033	0.247385	0.18119	0.190925	0.264415	0.295966	0.352659	0.362206	0.307355	-0.000146198
1	chr1D_470845415	-0.123477	-0.10661	0.0090674	-0.189205	0.159193	-0.219807	-0.0390656	-0.299018	0.00541557	0.301498	-0.307299	0.165009	-0.0662067	0.0654842	0.224481	0.0331195	-0.0489837	0.191151	-0.211078	-0.0293405	0.175143	0.156002	-0.0271668	0.209438	0.189733	0.0865853	0.0294213	0.0690029	-0.0292352	-0.11163	-0.0497803	-0.0224375	0.130328	0.211661	0.203141	0.263337	0.24719	0.156546	0.104927	0.216885	0.150467	0.160745	0.226577	0.252321	0.307956	0.317649	0.264534	-0.0319313
1	chr1D_471400107	-0.0651115	0.101363	-0.145861	-0.0617757	0.14962	0.0804628	0.249332	-0.187736	0.107806	0.166877	-0.0758321	0.201087	-0.0622754	0.0904446	0.167268	0.204901	0.253474	0.200449	0.10962	0.261499	0.18162	0.175325	0.19098	0.106034	0.112185	0.0793487	0.0402553	0.0642857	0.0207675	-0.0389869	-0.0130838	0.0154874	0.126811	0.13587	0.0925317	0.116634	0.130932	0.111365	0.0815036	0.113271	0.0753717	0.0651076	0.0818927	0.086042	0.144436	0.143398	0.0944635	0.264409
1	chr1D_472191802	-0.0786426	0.482365	-0.405075	-0.39784	0.555573	0.247567	0.435318	-0.227548	0.51871	0.452711	-0.00225106	0.116228	0.206533	0.52307	0.547927	-0.0106935	0.100642	0.0979276	0.239726	0.0719467	0.0660364	0.0348408	0.0620305	0.531685	0.536688	0.535222	0.459946	0.479115	0.461094	0.31959	0.329886	0.355087	0.480407	0.529481	0.529466	0.488089	0.550574	0.564307	0.509791	0.48245	0.48839	0.431309	0.413765	0.376829	0.39551	0.418608	0.458207	0.10071
1	chr1D_472296753	-0.169314	-0.149872	-0.0255938	-0.385144	0.26054	-0.424501	-0.0917128	-0.581783	-0.0367803	0.536088	-0.588138	0.314431	-0.14273	0.0804664	0.402806	0.384641	0.296034	0.538325	-0.261033	0.301832	0.507171	0.426403	0.205354	0.406078	0.333182	0.127725	0.0030257	0.0301356	-0.0876138	-0.233	-0.135164	-0.0642083	0.208196	0.378157	0.392638	0.495608	0.441322	0.293429	0.196598	0.305243	0.213094	0.223749	0.345721	0.432672	0.543629	0.569475	0.503981	0.259748
1	chr1D_473867203	-0.0787297	-0.118128	0.242378	-0.209908	0.0396328	-0.205999	-0.129155	-0.181685	-0.0688021	0.152492	-0.219764	0.231913	-0.336517	-0.0118709	0.0960855	0.0389867	-0.0320288	0.276723	-0.252121	-0.0319783	0.279997	0.32403	-0.157381	0.093377	0.0610886	0.0256316	0.0526849	-0.00574292	-0.0271764	-0.0420253	-0.0431814	-0.0549973	-0.04052	0.0858239	0.0867227	0.171444	0.153335	0.107244	0.109225	0.11072	0.127899	0.126883	0.140968	0.17615	0.172878	0.245527	0.172557	-0.161756
1	chr1D_473913073	-0.0787297	-0.118128	0.242378	-0.209908	0.0396328	-0.205999	-0.129155	-0.181685	-0.0688021	0.152492	-0.219764	0.231913	-0.336517	-0.0118709	0.0960855	0.0389867	-0.0320288	0.276723	-0.252121	-0.0319783	0.279997	0.32403	-0.157381	0.093377	0.0610886	0.0256316	0.0526849	-0.00574292	-0.0271764	-0.0420253	-0.0431814	-0.0549973	-0.04052	0.0858239	0.0867227	0.171444	0.153335	0.107244	0.109225	0.11072	0.127899	0.126883	0.140968	0.17615	0.172878	0.245527	0.172557	-0.161756
1	chr1D_474283361	-0.118921	-0.180602	0.0980577	-0.159998	0.0184594	-0.315016	-0.14696	-0.336893	-0.168198	0.215949	-0.374855	0.122646	-0.309789	-0.0951057	0.122424	0.334303	0.318863	0.374378	-0.114463	0.300681	0.355579	0.394414	0.104563	0.0970342	0.0435325	-0.0470684	-0.0598678	-0.0938778	-0.101876	-0.158036	-0.119835	-0.113839	-0.0235545	0.0969293	0.0915404	0.190344	0.151246	0.058562	0.0247788	0.0309584	0.0486049	0.03522	0.118351	0.177871	0.237276	0.279536	0.190435	0.133756
1	chr1D_474445004	-0.16971	-0.145714	-0.0314138	-0.40666	0.283523	-0.426739	-0.0832312	-0.595813	-0.018284	0.561707	-0.59803	0.311032	-0.120555	0.101903	0.427815	0.385542	0.287662	0.551535	-0.285006	0.293421	0.521908	0.430589	0.207629	0.433039	0.360486	0.149502	0.0166513	0.0467048	-0.0763716	-0.225608	-0.121521	-0.0449188	0.230818	0.40253	0.418195	0.523934	0.46901	0.320514	0.222158	0.331144	0.237366	0.248338	0.372707	0.464339	0.572782	0.596547	0.533078	0.261774
1	chr1D_474453635	-0.16971	-0.145714	-0.0314138	-0.40666	0.283523	-0.426739	-0.0832312	-0.595813	-0.018284	0.561707	-0.59803	0.311032	-0.120555	0.101903	0.427815	0.385542	0.287662	0.551535	-0.285006	0.293421	0.521908	0.430589	0.207629	0.433039	0.360486	0.149502	0.0166513	0.0467048	-0.0763716	-0.225608	-0.121521	-0.0449188	0.230818	0.40253	0.418195	0.523934	0.46901	0.320514	0.222158	0.331144	0.237366	0.248338	0.372707	0.464339	0.572782	0.596547	0.533078	0.261774
1	chr1D_474463587	-0.16971	-0.145714	-0.0314138	-0.40666	0.283523	-0.426739	-0.0832312	-0.595813	-0.018284	0.561707	-0.59803	0.311032	-0.120555	0.101903	0.427815	0.385542	0.287662	0.551535	-0.285006	0.293421	0.521908	0.430589	0.207629	0.433039	0.360486	0.149502	0.0166513	0.0467048	-0.0763716	-0.225608	-0.121521	-0.0449188	0.230818	0.40253	0.418195	0.523934	0.46901	0.320514	0.222158	0.331144	0.237366	0.248338	0.372707	0.464339	0.572782	0.596547	0.533078	0.261774
1	chr1D_474503703	-0.160654	-0.148183	-0.0151608	-0.366547	0.255805	-0.372542	-0.070172	-0.513657	-0.00572434	0.499717	-0.52255	0.300709	-0.1113	0.100105	0.380332	0.291813	0.2054	0.484513	-0.276687	0.208307	0.454279	0.387583	0.135672	0.387172	0.322602	0.142138	0.0231174	0.0519603	-0.0704092	-0.205378	-0.109027	-0.0393068	0.214576	0.369558	0.377088	0.471118	0.424139	0.288695	0.201743	0.307887	0.212939	0.226505	0.340059	0.417002	0.514198	0.540221	0.483051	0.167312
1	chr1D_474508202	-0.0651355	0.116917	0.175703	-0.370361	0.23923	-0.31368	-0.139476	-0.362664	0.0410958	0.406234	-0.383654	0.315034	0.0349548	0.148444	0.327444	-0.024805	-0.0941859	0.248278	-0.333246	-0.113622	0.256032	0.194376	-0.208511	0.312732	0.28314	0.200196	0.189776	0.171584	0.114949	0.0277589	0.0546419	0.036589	0.122288	0.214204	0.282555	0.366232	0.344341	0.282921	0.27631	0.303625	0.263445	0.238661	0.263784	0.277957	0.296185	0.316972	0.360434	-0.128968
1	chr1D_475288186	-0.0881353	0.138171	-0.0410772	-0.384169	0.312309	-0.0346742	0.064352	-0.150745	0.236179	0.317534	-0.116373	0.0766607	0.139693	0.284964	0.323044	0.0958334	0.14506	0.149335	0.0725147	0.122973	0.11161	0.126504	0.0411695	0.318617	0.297724	0.254738	0.228944	0.242783	0.241318	0.157852	0.183332	0.182688	0.252924	0.311405	0.302218	0.365895	0.38458	0.358493	0.339652	0.316448	0.320973	0.281324	0.317332	0.318635	0.354302	0.379253	0.359844	0.0649326
1	chr1D_475301584	-0.0881353	0.138171	-0.0410772	-0.384169	0.312309	-0.0346742	0.064352	-0.150745	0.236179	0.317534	-0.116373	0.0766607	0.139693	0.284964	0.323044	0.0958334	0.14506	0.149335	0.0725147	0.122973	0.11161	0.126504	0.0411695	0.318617	0.297724	0.254738	0.228944	0.242783	0.241318	0.157852	0.183332	0.182688	0.252924	0.311405	0.302218	0.365895	0.38458	0.358493	0.339652	0.316448	0.320973	0.281324	0.317332	0.318635	0.354302	0.379253	0.359844	0.0649326
1	chr1D_475313713	-0.0881353	0.138171	-0.0410772	-0.384169	0.312309	-0.0346742	0.064352	-0.150745	0.236179	0.317534	-0.116373	0.0766607	0.139693	0.284964	0.323044	0.0958334	0.14506	0.149335	0.0725147	0.122973	0.11161	0.126504	0.0411695	0.318617	0.297724	0.254738	0.228944	0.242783	0.241318	0.157852	0.183332	0.182688	0.252924	0.311405	0.302218	0.365895	0.38458	0.358493	0.339652	0.316448	0.320973	0.281324	0.317332	0.318635	0.354302	0.379253	0.359844	0.0649326
1	chr1D_475445074	-0.0881353	0.138171	-0.0410772	-0.384169	0.312309	-0.0346742	0.064352	-0.150745	0.236179	0.317534	-0.116373	0.0766607	0.139693	0.284964	0.323044	0.0958334	0.14506	0.149335	0.0725147	0.122973	0.11161	0.126504	0.0411695	0.318617	0.297724	0.254738	0.228944	0.242783	0.241318	0.157852	0.183332	0.182688	0.252924	0.311405	0.302218	0.365895	0.38458	0.358493	0.339652	0.316448	0.320973	0.281324	0.317332	0.318635	0.354302	0.379253	0.359844	0.0649326
1	chr1D_475447098	-0.0881353	0.138171	-0.0410772	-0.384169	0.312309	-0.0346742	0.064352	-0.150745	0.236179	0.317534	-0.116373	0.0766607	0.139693	0.284964	0.323044	0.0958334	0.14506	0.149335	0.0725147	0.122973	0.11161	0.126504	0.0411695	0.318617	0.297724	0.254738	0.228944	0.242783	0.241318	0.157852	0.183332	0.182688	0.252924	0.311405	0.302218	0.365895	0.38458	0.358493	0.339652	0.316448	0.320973	0.281324	0.317332	0.318635	0.354302	0.379253	0.359844	0.0649326
1	chr1D_475448792	-0.0881353	0.138171	-0.0410772	-0.384169	0.312309	-0.0346742	0.064352	-0.150745	0.236179	0.317534	-0.116373	0.0766607	0.139693	0.284964	0.323044	0.0958334	0.14506	0.149335	0.0725147	0.122973	0.11161	0.126504	0.0411695	0.318617	0.297724	0.254738	0.228944	0.242783	0.241318	0.157852	0.183332	0.182688	0.252924	0.311405	0.302218	0.365895	0.38458	0.358493	0.339652	0.316448	0.320973	0.281324	0.317332	0.318635	0.354302	0.379253	0.359844	0.0649326
1	chr1D_475655479	-0.168391	-0.148236	-0.0251472	-0.399492	0.272523	-0.422526	-0.0845664	-0.586216	-0.0271839	0.547029	-0.590836	0.312145	-0.132637	0.0911882	0.414441	0.375597	0.287942	0.534135	-0.264717	0.292552	0.50196	0.420794	0.196752	0.419225	0.346771	0.140454	0.0161989	0.0418968	-0.0767709	-0.223233	-0.123481	-0.0487375	0.222901	0.392397	0.406231	0.507551	0.452713	0.305922	0.210798	0.317808	0.227999	0.238412	0.361652	0.449825	0.557265	0.582463	0.517124	0.252141
1	chr1D_476219544	-0.0942291	-0.151053	0.120361	-0.0134299	-0.0561866	-0.148577	-0.0669773	-0.13506	-0.135613	0.0507434	-0.174498	0.0350491	-0.234089	-0.106072	-0.00457655	0.0612348	0.0321558	0.112032	-0.0979897	0.0306274	0.105347	0.162327	-0.0548144	-0.0399101	-0.0605923	-0.0915338	-0.08338	-0.0969974	-0.109186	-0.127212	-0.118864	-0.116187	-0.0957184	-0.0141528	-0.0466919	0.0352351	0.0176452	-0.0428914	-0.0610517	-0.0427953	-0.0215696	-0.0219225	0.0100816	0.0382559	0.0518771	0.102395	0.0196751	-0.0964629
1	chr1D_476233602	-0.0942291	-0.151053	0.120361	-0.0134299	-0.0561866	-0.148577	-0.0669773	-0.13506	-0.135613	0.0507434	-0.174498	0.0350491	-0.234089	-0.106072	-0.00457655	0.0612348	0.0321558	0.112032	-0.0979897	0.0306274	0.105347	0.162327	-0.0548144	-0.0399101	-0.0605923	-0.0915338	-0.08338	-0.0969974	-0.109186	-0.127212	-0.118864	-0.116187	-0.0957184	-0.0141528	-0.0466919	0.0352351	0.0176452	-0.0428914	-0.0610517	-0.0427953	-0.0215696	-0.0219225	0.0100816	0.0382559	0.0518771	0.102395	0.0196751	-0.0964629
1	chr1D_476714930	-0.0679061	-0.0303123	-0.0810347	-0.275096	0.176893	-0.278849	-0.00611572	-0.480382	-0.0518304	0.377757	-0.437738	0.288784	-0.00624312	0.0243855	0.298786	0.448438	0.484297	0.44448	-0.0430143	0.447063	0.446091	0.404323	0.266795	0.300314	0.240058	0.106185	0.0225286	0.00259108	-0.0164265	-0.0984097	-0.0474428	0.00498695	0.157672	0.265902	0.291124	0.337957	0.289048	0.195489	0.136639	0.130856	0.0997157	0.10332	0.185584	0.250531	0.329644	0.353386	0.344107	0.351842
1	chr1D_476794999	-0.0846006	0.58458	-0.395863	-0.520439	0.675352	0.238801	0.481086	-0.312396	0.605769	0.583988	-0.0598802	0.206802	0.272794	0.617561	0.671906	-0.126315	-0.00459581	0.118865	0.16511	-0.0471986	0.0859168	0.0334854	-0.0731295	0.638717	0.666046	0.668065	0.628057	0.62694	0.582111	0.404585	0.417872	0.456351	0.576411	0.618751	0.627898	0.589178	0.660298	0.681712	0.654691	0.633494	0.643207	0.577497	0.545379	0.499751	0.480329	0.489647	0.555671	-0.0390419
1	chr1D_478367174	-0.150617	-0.159983	0.0131303	-0.274665	0.151449	-0.355994	-0.0815056	-0.480961	-0.0951222	0.388659	-0.487959	0.224803	-0.199029	-0.000742093	0.279354	0.358051	0.307512	0.462957	-0.193461	0.296069	0.439264	0.393811	0.156738	0.269419	0.210196	0.0591957	-0.0162535	-0.0185495	-0.0896841	-0.195655	-0.123176	-0.0728703	0.115343	0.256682	0.257876	0.360348	0.313194	0.191313	0.119873	0.1773	0.138927	0.139099	0.242556	0.321806	0.405574	0.436089	0.362238	0.19383
1	chr1D_481463378	-0.0648878	-0.0351012	0.0160349	-0.256805	0.152743	-0.214122	-0.04333	-0.304876	0.000145605	0.291893	-0.302093	0.24113	-0.161416	0.0644041	0.229523	0.252002	0.204381	0.378328	-0.158414	0.200509	0.36434	0.246851	0.135418	0.250664	0.192406	0.0740554	0.0104559	0.000649937	-0.0456613	-0.124608	-0.0816534	-0.052299	0.0953992	0.194771	0.23878	0.278032	0.241978	0.170266	0.128712	0.165665	0.116079	0.12319	0.174685	0.223544	0.276489	0.291189	0.286548	0.175115
1	chr1D_481469532	-0.0648878	-0.0351012	0.0160349	-0.256805	0.152743	-0.214122	-0.04333	-0.304876	0.000145605	0.291893	-0.302093	0.24113	-0.161416	0.0644041	0.229523	0.252002	0.204381	0.378328	-0.158414	0.200509	0.36434	0.246851	0.135418	0.250664	0.192406	0.0740554	0.0104559	0.000649937	-0.0456613	-0.124608	-0.0816534	-0.052299	0.0953992	0.194771	0.23878	0.278032	0.241978	0.170266	0.128712	0.165665	0.116079	0.12319	0.174685	0.223544	0.276489	0.291189	0.286548	0.175115
1	chr1D_481472799	-0.0648878	-0.0351012	0.0160349	-0.256805	0.152743	-0.214122	-0.04333	-0.304876	0.000145605	0.291893	-0.302093	0.24113	-0.161416	0.0644041	0.229523	0.252002	0.204381	0.378328	-0.158414	0.200509	0.36434	0.246851	0.135418	0.250664	0.192406	0.0740554	0.0104559	0.000649937	-0.0456613	-0.124608	-0.0816534	-0.052299	0.0953992	0.194771	0.23878	0.278032	0.241978	0.170266	0.128712	0.165665	0.116079	0.12319	0.174685	0.223544	0.276489	0.291189	0.286548	0.175115
1	chr1D_481488605	-0.0648878	-0.0351012	0.0160349	-0.256805	0.152743	-0.214122	-0.04333	-0.304876	0.000145605	0.291893	-0.302093	0.24113	-0.161416	0.0644041	0.229523	0.252002	0.204381	0.378328	-0.158414	0.200509	0.36434	0.246851	0.135418	0.250664	0.192406	0.0740554	0.0104559	0.000649937	-0.0456613	-0.124608	-0.0816534	-0.052299	0.0953992	0.194771	0.23878	0.278032	0.241978	0.170266	0.128712	0.165665	0.116079	0.12319	0.174685	0.223544	0.276489	0.291189	0.286548	0.175115
1	chr1D_481491260	-0.0648878	-0.0351012	0.0160349	-0.256805	0.152743	-0.214122	-0.04333	-0.304876	0.000145605	0.291893	-0.302093	0.24113	-0.161416	0.0644041	0.229523	0.252002	0.204381	0.378328	-0.158414	0.200509	0.36434	0.246851	0.135418	0.250664	0.192406	0.0740554	0.0104559	0.000649937	-0.0456613	-0.124608	-0.0816534	-0.052299	0.0953992	0.194771	0.23878	0.278032	0.241978	0.170266	0.128712	0.165665	0.116079	0.12319	0.174685	0.223544	0.276489	0.291189	0.286548	0.175115
1	chr1D_481568813	-0.0648878	-0.0351012	0.0160349	-0.256805	0.152743	-0.214122	-0.04333	-0.304876	0.000145605	0.291893	-0.302093	0.24113	-0.161416	0.0644041	0.229523	0.252002	0.204381	0.378328	-0.158414	0.200509	0.36434	0.246851	0.135418	0.250664	0.192406	0.0740554	0.0104559	0.000649937	-0.0456613	-0.124608	-0.0816534	-0.052299	0.0953992	0.194771	0.23878	0.278032	0.241978	0.170266	0.128712	0.165665	0.116079	0.12319	0.174685	0.223544	0.276489	0.291189	0.286548	0.175115
1	chr1D_483396474	-0.133755	-0.149767	-0.00690121	-0.181085	0.112894	-0.282495	-0.0516062	-0.387681	-0.088165	0.30461	-0.394679	0.160924	-0.13083	-0.011229	0.216633	0.25868	0.232522	0.322114	-0.132595	0.218718	0.305953	0.306639	0.106607	0.189996	0.150592	0.0314915	-0.027242	-0.0197108	-0.0787652	-0.16305	-0.100058	-0.0580692	0.0937639	0.201508	0.183571	0.273296	0.236916	0.126284	0.0642519	0.119665	0.0872605	0.0891887	0.182149	0.242716	0.317888	0.345153	0.271638	0.123002
1	chr1D_483406869	-0.104152	-0.0861704	0.0056499	-0.359368	0.220956	-0.334747	-0.0550168	-0.490673	-0.0272927	0.439635	-0.479739	0.31318	-0.157996	0.0740351	0.343218	0.407607	0.34106	0.552625	-0.205503	0.335445	0.52584	0.456232	0.214029	0.355577	0.292037	0.132312	0.0467808	0.0381328	-0.0499157	-0.147654	-0.0987906	-0.0265493	0.172007	0.330619	0.347456	0.43272	0.388125	0.284877	0.214099	0.262563	0.196507	0.202071	0.287605	0.37666	0.458244	0.499789	0.44837	0.27592
1	chr1D_483407841	-0.104152	-0.0861704	0.0056499	-0.359368	0.220956	-0.334747	-0.0550168	-0.490673	-0.0272927	0.439635	-0.479739	0.31318	-0.157996	0.0740351	0.343218	0.407607	0.34106	0.552625	-0.205503	0.335445	0.52584	0.456232	0.214029	0.355577	0.292037	0.132312	0.0467808	0.0381328	-0.0499157	-0.147654	-0.0987906	-0.0265493	0.172007	0.330619	0.347456	0.43272	0.388125	0.284877	0.214099	0.262563	0.196507	0.202071	0.287605	0.37666	0.458244	0.499789	0.44837	0.27592
1	chr1D_483531594	-0.084599	-0.0222523	-0.123046	-0.341151	0.267257	-0.269035	0.0244396	-0.501087	0.0318312	0.456266	-0.443788	0.300869	0.0620335	0.115417	0.381171	0.406657	0.393335	0.473264	-0.11221	0.372789	0.461951	0.366728	0.26307	0.41004	0.359459	0.198556	0.0864127	0.0908776	0.01468	-0.0941922	-0.025454	0.0491654	0.256788	0.368262	0.401804	0.443463	0.403531	0.306232	0.224809	0.262457	0.189797	0.195557	0.284435	0.361581	0.450996	0.458909	0.456638	0.358583
1	chr1D_483581177	-0.084599	-0.0222523	-0.123046	-0.341151	0.267257	-0.269035	0.0244396	-0.501087	0.0318312	0.456266	-0.443788	0.300869	0.0620335	0.115417	0.381171	0.406657	0.393335	0.473264	-0.11221	0.372789	0.461951	0.366728	0.26307	0.41004	0.359459	0.198556	0.0864127	0.0908776	0.01468	-0.0941922	-0.025454	0.0491654	0.256788	0.368262	0.401804	0.443463	0.403531	0.306232	0.224809	0.262457	0.189797	0.195557	0.284435	0.361581	0.450996	0.458909	0.456638	0.358583
1	chr1D_483632024	-0.084599	-0.0222523	-0.123046	-0.341151	0.267257	-0.269035	0.0244396	-0.501087	0.0318312	0.456266	-0.443788	0.300869	0.0620335	0.115417	0.381171	0.406657	0.393335	0.473264	-0.11221	0.372789	0.461951	0.366728	0.26307	0.41004	0.359459	0.198556	0.0864127	0.0908776	0.01468	-0.0941922	-0.025454	0.0491654	0.256788	0.368262	0.401804	0.443463	0.403531	0.306232	0.224809	0.262457	0.189797	0.195557	0.284435	0.361581	0.450996	0.458909	0.456638	0.358583
1	chr1D_483654078	-0.137104	-0.128812	-0.0838531	-0.222917	0.167446	-0.290921	-0.0338969	-0.434603	-0.0494169	0.364671	-0.422018	0.173396	-0.0397368	0.0283211	0.275031	0.306991	0.28503	0.351531	-0.129463	0.269992	0.33445	0.270163	0.188207	0.267862	0.221865	0.0718929	-0.0260742	0.00403759	-0.0744651	-0.187309	-0.100834	-0.0478473	0.15925	0.255386	0.25757	0.330838	0.287374	0.169971	0.0865656	0.16403	0.104225	0.110723	0.213265	0.278838	0.374619	0.374367	0.33083	0.233587
1	chr1D_483886267	-0.123233	-0.130704	-0.0546623	-0.154508	0.118136	-0.223557	-0.0327603	-0.313631	-0.0422767	0.265302	-0.312711	0.0790277	-0.0410799	0.0168507	0.194372	0.178594	0.133073	0.235176	-0.149531	0.129295	0.22427	0.137293	0.121917	0.183936	0.151444	0.0356819	-0.0475205	0.00202462	-0.0772825	-0.163823	-0.0882036	-0.0497738	0.118525	0.185194	0.178867	0.237458	0.205781	0.112056	0.044286	0.132265	0.0761493	0.0820934	0.166382	0.214737	0.293745	0.287315	0.241827	0.135603
1	chr1D_483897945	-0.123233	-0.130704	-0.0546623	-0.154508	0.118136	-0.223557	-0.0327603	-0.313631	-0.0422767	0.265302	-0.312711	0.0790277	-0.0410799	0.0168507	0.194372	0.178594	0.133073	0.235176	-0.149531	0.129295	0.22427	0.137293	0.121917	0.183936	0.151444	0.0356819	-0.0475205	0.00202462	-0.0772825	-0.163823	-0.0882036	-0.0497738	0.118525	0.185194	0.178867	0.237458	0.205781	0.112056	0.044286	0.132265	0.0761493	0.0820934	0.166382	0.214737	0.293745	0.287315	0.241827	0.135603
1	chr1D_483958430	-0.152493	-0.143715	-0.0403723	-0.299469	0.213226	-0.352219	-0.0611425	-0.495008	-0.0393809	0.445879	-0.497075	0.24972	-0.0748021	0.0591229	0.334388	0.322105	0.259382	0.438665	-0.208865	0.25634	0.416408	0.358712	0.165557	0.32768	0.274516	0.107493	0.00326728	0.0309802	-0.0730682	-0.188922	-0.105581	-0.038613	0.185405	0.323997	0.318907	0.409997	0.365762	0.237124	0.149314	0.239201	0.166677	0.174847	0.284938	0.361472	0.459069	0.484039	0.416591	0.209452
1	chr2D_5537	-0.0771672	-0.653325	0.37994	0.0407746	-0.308121	-0.650554	-0.550002	-0.286328	-0.54176	0.0383429	-0.526912	0.127609	-0.331778	-0.423956	-0.168144	0.413565	0.218649	0.385172	-0.44964	0.255663	0.389655	0.359811	0.181887	-0.153874	-0.242285	-0.436631	-0.495738	-0.477415	-0.542952	-0.515213	-0.431047	-0.408857	-0.288939	-0.178871	-0.16605	-0.030992	-0.155403	-0.30932	-0.352437	-0.231603	-0.307682	-0.238405	-0.0998162	0.0124658	0.109039	0.117697	0.00370547	0.201208
1	chr2D_1719244	-0.0945088	-0.131164	0.119019	-0.297498	0.119866	-0.341269	-0.134551	-0.375879	-0.0881405	0.33644	-0.427613	0.141143	-0.189091	0.0106867	0.23303	0.332272	0.270937	0.403235	-0.212298	0.264934	0.393983	0.339694	0.153275	0.206534	0.128592	-0.00651925	-0.0592082	-0.0760562	-0.119222	-0.180611	-0.150492	-0.113292	0.0176812	0.210701	0.192858	0.322105	0.270263	0.176697	0.135197	0.15248	0.142739	0.145607	0.217262	0.307818	0.353752	0.442788	0.333475	0.161561
1	chr2D_2502779	-0.0948727	0.013837	-0.106445	-0.125768	0.125364	-0.0476025	0.13023	-0.260473	0.0354827	0.205868	-0.181244	0.119128	-0.127768	0.0456879	0.182839	0.0292434	0.0224239	0.212116	-0.112428	0.0104824	0.195026	0.153712	-0.0385554	0.183709	0.167636	0.123252	0.0686707	0.0700633	-0.00594971	-0.0868928	-0.0537631	-0.00127313	0.118634	0.195886	0.187389	0.182135	0.18964	0.145596	0.0885195	0.13189	0.101289	0.0879444	0.136166	0.167897	0.19524	0.218978	0.183696	-0.0695596
1	chr2D_2820078	-0.0671212	0.0997266	-0.256197	0.0195456	0.101343	0.0669144	0.194999	-0.163998	0.0645189	0.118437	-0.0646061	0.00360473	-0.0142914	0.0459582	0.125955	-0.0578016	-0.00833981	0.00601959	0.0784626	-0.0177628	-0.00763355	0.0140394	-0.0221311	0.112114	0.118618	0.104228	0.044543	0.0501225	0.00094707	-0.0843719	-0.0563632	0.00164477	0.106551	0.156163	0.131092	0.0774882	0.108006	0.0863837	0.0263343	0.0540351	0.0300986	0.0121105	0.039148	0.0514497	0.0729258	0.090518	0.0685905	-0.0491038
1	chr2D_4478031	-0.129021	-0.090202	-0.0846865	-0.273216	0.22376	-0.310756	-0.051949	-0.44536	-0.00100234	0.424869	-0.440807	0.254003	-0.0832666	0.0817113	0.322497	0.256441	0.181895	0.399344	-0.1875	0.197657	0.353172	0.29514	0.16376	0.339415	0.290854	0.124025	0.00349694	0.0570879	-0.0582302	-0.191195	-0.0993314	-0.043129	0.208917	0.299217	0.333829	0.376827	0.342526	0.22613	0.137493	0.270279	0.154471	0.167133	0.26575	0.313297	0.420559	0.398583	0.387018	0.22332
1	chr2D_4478068	-0.0794804	-0.0141037	-0.0590377	-0.351015	0.257545	-0.272453	-0.018094	-0.447939	0.0381521	0.439132	-0.420363	0.313615	-0.022997	0.121385	0.358835	0.333739	0.299504	0.420468	-0.1268	0.305258	0.392439	0.367608	0.22143	0.374063	0.313046	0.151487	0.051972	0.0602978	-0.00571047	-0.122286	-0.0578842	-0.00855347	0.199534	0.315789	0.359094	0.408929	0.36612	0.268895	0.207586	0.273696	0.190929	0.206302	0.276106	0.328139	0.405342	0.412036	0.414968	0.298941
1	chr2D_7002860	-0.0943512	0.149293	-0.236686	-0.412258	0.413225	-0.10733	0.0964078	-0.318556	0.276038	0.494655	-0.263917	0.243401	0.175462	0.334793	0.460583	0.262934	0.285604	0.326974	0.067502	0.275923	0.291508	0.22231	0.230605	0.497189	0.447992	0.324229	0.215221	0.23785	0.163402	0.0284758	0.0781198	0.16489	0.376027	0.479893	0.482694	0.514212	0.503331	0.446534	0.383444	0.395867	0.319841	0.314243	0.364755	0.408949	0.476494	0.49776	0.50507	0.274646
1	chr2D_11543067	-0.115923	0.0685693	0.00926566	-0.473923	0.345914	-0.348037	-0.0047521	-0.577287	0.065917	0.584599	-0.546009	0.447082	-0.0557593	0.17887	0.476677	0.289268	0.19801	0.517731	-0.281934	0.210973	0.495968	0.394049	0.12775	0.496559	0.426352	0.230715	0.104032	0.11702	-0.00403306	-0.158286	-0.0860317	-0.0213496	0.244219	0.418394	0.475299	0.550793	0.510154	0.394795	0.314026	0.403512	0.287	0.287566	0.365415	0.434676	0.525094	0.564215	0.559317	0.258378
1	chr2D_12359155	-0.110183	0.0405168	0.0381049	-0.51466	0.347816	-0.378956	-0.0621553	-0.556201	0.0674046	0.586278	-0.546409	0.460049	-0.0797583	0.190078	0.474271	0.390335	0.296812	0.605965	-0.288777	0.307184	0.578595	0.466373	0.199543	0.498815	0.419473	0.21794	0.098612	0.0974763	-0.0167686	-0.164566	-0.0990588	-0.0275637	0.236121	0.423756	0.478727	0.574098	0.524807	0.416379	0.341115	0.411987	0.303229	0.304644	0.385889	0.473307	0.568697	0.610533	0.589797	0.333252
1	chr2D_12389945	-0.109043	0.0280968	0.0453356	-0.50454	0.334767	-0.377582	-0.0642449	-0.551194	0.0574429	0.57303	-0.541652	0.454898	-0.0849316	0.178773	0.462342	0.389649	0.292353	0.60311	-0.295301	0.302759	0.576093	0.464864	0.196741	0.488348	0.407998	0.205681	0.0869282	0.0855484	-0.0271908	-0.170462	-0.105076	-0.0355725	0.225153	0.41302	0.468824	0.563922	0.512758	0.403323	0.328054	0.398684	0.289132	0.292248	0.373457	0.460793	0.557335	0.601112	0.580441	0.327861
1	chr2D_13255727	-0.098066	-0.0060948	-0.141586	-0.445767	0.367973	-0.323165	0.0016966	-0.555917	0.103097	0.584547	-0.512518	0.367068	0.129701	0.205457	0.486804	0.380332	0.302904	0.503251	-0.205121	0.319739	0.476275	0.364528	0.26818	0.532916	0.468724	0.258618	0.0995758	0.135079	0.0109377	-0.134673	-0.0400555	0.0471748	0.330436	0.470148	0.515137	0.563079	0.516357	0.399108	0.301936	0.395881	0.270694	0.291393	0.386799	0.458855	0.561941	0.564517	0.573805	0.391558
1	chr2D_13565497	-0.087984	-0.00121244	0.222371	-0.245773	0.0815156	-0.210272	-0.0551268	-0.284331	-0.0648942	0.219177	-0.285295	0.314842	-0.276555	-0.00115375	0.161867	0.105025	0.0519486	0.326118	-0.231085	0.0436916	0.331612	0.326872	-0.115974	0.150523	0.113201	0.0568116	0.0634123	0.00742943	-0.0150538	-0.0634019	-0.0587525	-0.0639274	-0.0152938	0.112326	0.137498	0.221976	0.201281	0.1448	0.134898	0.128277	0.128129	0.109132	0.12982	0.166465	0.188883	0.258904	0.216835	-0.0478005
1	chr2D_14121933	-0.11231	0.0535409	-0.048545	-0.441385	0.385226	-0.193086	0.0655021	-0.400929	0.188264	0.503451	-0.351961	0.335712	0.0827085	0.267467	0.447225	0.139692	0.0935182	0.384013	-0.204	0.0872017	0.350611	0.304491	0.00583198	0.440306	0.409769	0.277384	0.182871	0.216656	0.114502	-0.0122273	0.0700788	0.126354	0.319394	0.394972	0.422727	0.460715	0.444943	0.375678	0.327122	0.398424	0.303346	0.292991	0.364599	0.402565	0.472201	0.466471	0.466672	0.132949
1	chr2D_14649162	-0.0730729	-0.0874626	0.245839	-0.267777	0.0892597	-0.221145	-0.109637	-0.220687	-0.0390584	0.217043	-0.25985	0.20101	-0.366936	0.0331819	0.15515	0.0789579	-0.00824364	0.355671	-0.299833	-0.0168125	0.35152	0.293308	-0.104042	0.127622	0.0828802	0.0319502	0.0616091	0.0139524	-0.0217323	-0.0371782	-0.0440736	-0.0494652	-0.0174543	0.119907	0.12319	0.20804	0.187921	0.146395	0.154361	0.169316	0.186224	0.177787	0.200229	0.24976	0.243111	0.315645	0.228933	-0.138696
1	chr2D_15836377	-0.071379	0.438554	-0.358049	-0.121839	0.283949	0.1758	0.345719	-0.247944	0.247183	0.258421	-0.0452722	0.103738	-0.00614564	0.221629	0.313315	0.037654	0.172527	0.10152	0.292373	0.127257	0.0857975	0.0976978	0.0398599	0.286683	0.296121	0.309935	0.263592	0.243973	0.231877	0.101972	0.0815784	0.114924	0.234235	0.292541	0.300994	0.249555	0.313684	0.323839	0.265401	0.201955	0.191061	0.115891	0.0982868	0.092421	0.141263	0.188277	0.217251	0.0909028
1	chr2D_15975636	-0.0956008	0.464202	-0.389736	-0.264874	0.412702	0.142479	0.355046	-0.319945	0.34353	0.399392	-0.104586	0.227932	0.0663686	0.337112	0.446862	0.0490166	0.155134	0.179749	0.227828	0.125131	0.155361	0.132214	0.0718877	0.443551	0.445879	0.421685	0.333167	0.333302	0.284498	0.120898	0.124927	0.177051	0.357877	0.437056	0.455851	0.398691	0.471409	0.46641	0.385699	0.354231	0.299145	0.230574	0.223778	0.2226	0.289589	0.333263	0.374778	0.132304
1	chr2D_15994740	-0.0956008	0.464202	-0.389736	-0.264874	0.412702	0.142479	0.355046	-0.319945	0.34353	0.399392	-0.104586	0.227932	0.0663686	0.337112	0.446862	0.0490166	0.155134	0.179749	0.227828	0.125131	0.155361	0.132214	0.0718877	0.443551	0.445879	0.421685	0.333167	0.333302	0.284498	0.120898	0.124927	0.177051	0.357877	0.437056	0.455851	0.398691	0.471409	0.46641	0.385699	0.354231	0.299145	0.230574	0.223778	0.2226	0.289589	0.333263	0.374778	0.132304
1	chr2D_15999163	-0.0956008	0.464202	-0.389736	-0.264874	0.412702	0.142479	0.355046	-0.319945	0.34353	0.399392	-0.104586	0.227932	0.0663686	0.337112	0.446862	0.0490166	0.155134	0.179749	0.227828	0.125131	0.155361	0.132214	0.0718877	0.443551	0.445879	0.421685	0.333167	0.333302	0.284498	0.120898	0.124927	0.177051	0.357877	0.437056	0.455851	0.398691	0.471409	0.46641	0.385699	0.354231	0.299145	0.230574	0.223778	0.2226	0.289589	0.333263	0.374778	0.132304
1	chr2D_16025954	-0.0956008	0.464202	-0.389736	-0.264874	0.412702	0.142479	0.355046	-0.319945	0.34353	0.399392	-0.104586	0.227932	0.0663686	0.337112	0.446862	0.0490166	0.155134	0.179749	0.227828	0.125131	0.155361	0.132214	0.0718877	0.443551	0.445879	0.421685	0.333167	0.333302	0.284498	0.120898	0.124927	0.177051	0.357877	0.437056	0.455851	0.398691	0.471409	0.46641	0.385699	0.354231	0.299145	0.230574	0.223778	0.2226	0.289589	0.333263	0.374778	0.132304
1	chr2D_18302097	-0.163645	-0.13477	-0.0321626	-0.350869	0.23619	-0.409986	-0.0879378	-0.564493	-0.0511969	0.505279	-0.569204	0.292755	-0.151982	0.0598471	0.375569	0.377819	0.301902	0.517376	-0.229826	0.305352	0.488735	0.415517	0.198004	0.377376	0.306954	0.114721	-0.00275482	0.0196927	-0.0885935	-0.227648	-0.134836	-0.0669595	0.191665	0.356768	0.368113	0.46113	0.411328	0.270721	0.176651	0.274168	0.188509	0.195711	0.314276	0.39993	0.507081	0.535501	0.46905	0.248341
1	chr2D_18687317	-0.1623	-0.127687	0.000654058	-0.365755	0.242754	-0.406751	-0.0798851	-0.565494	-0.0443649	0.511008	-0.568991	0.32564	-0.143209	0.0665529	0.381133	0.351423	0.271131	0.513393	-0.258965	0.274628	0.48574	0.412834	0.161012	0.375446	0.306093	0.110321	-0.00437011	0.0195844	-0.0923251	-0.233754	-0.13937	-0.0756056	0.187039	0.347716	0.360889	0.471649	0.417796	0.274034	0.183633	0.284462	0.197234	0.201785	0.319698	0.401973	0.517524	0.543063	0.476677	0.247678
1	chr2D_18698039	-0.159324	-0.145763	0.0213955	-0.360219	0.22656	-0.401542	-0.0866785	-0.541983	-0.0527721	0.488233	-0.552971	0.347601	-0.145224	0.0560041	0.359483	0.33797	0.260643	0.520368	-0.270272	0.261569	0.491107	0.422036	0.135644	0.359616	0.291908	0.105691	-0.00404348	0.014855	-0.0984253	-0.23209	-0.139724	-0.0752962	0.178698	0.336222	0.346858	0.454872	0.403376	0.263399	0.176247	0.273958	0.184747	0.192241	0.309268	0.390775	0.502542	0.529211	0.462931	0.219473
1	chr2D_18700469	-0.159324	-0.145763	0.0213955	-0.360219	0.22656	-0.401542	-0.0866785	-0.541983	-0.0527721	0.488233	-0.552971	0.347601	-0.145224	0.0560041	0.359483	0.33797	0.260643	0.520368	-0.270272	0.261569	0.491107	0.422036	0.135644	0.359616	0.291908	0.105691	-0.00404348	0.014855	-0.0984253	-0.23209	-0.139724	-0.0752962	0.178698	0.336222	0.346858	0.454872	0.403376	0.263399	0.176247	0.273958	0.184747	0.192241	0.309268	0.390775	0.502542	0.529211	0.462931	0.219473
1	chr2D_18705508	-0.159324	-0.145763	0.0213955	-0.360219	0.22656	-0.401542	-0.0866785	-0.541983	-0.0527721	0.488233	-0.552971	0.347601	-0.145224	0.0560041	0.359483	0.33797	0.260643	0.520368	-0.270272	0.261569	0.491107	0.422036	0.135644	0.359616	0.291908	0.105691	-0.00404348	0.014855	-0.0984253	-0.23209	-0.139724	-0.0752962	0.178698	0.336222	0.346858	0.454872	0.403376	0.263399	0.176247	0.273958	0.184747	0.192241	0.309268	0.390775	0.502542	0.529211	0.462931	0.219473
1	chr2D_19640721	-0.0691203	-0.131574	0.224629	-0.058028	-0.0638907	-0.144001	-0.104653	-0.0639377	-0.115783	0.0256076	-0.130639	-0.00541416	-0.267797	-0.0850089	-0.0284874	0.0137252	-0.0441188	0.102891	-0.18196	-0.0398312	0.0933971	0.0861487	-0.0943299	-0.0494126	-0.0864556	-0.122044	-0.119215	-0.125807	-0.147993	-0.160742	-0.15467	-0.158926	-0.133406	-0.0359911	-0.0565905	0.0483902	0.0210464	-0.0222921	-0.0314574	-0.00937454	0.00175621	-0.0025235	0.0220287	0.0625076	0.0760982	0.137411	0.0479843	-0.0989066
1	chr2D_19658499	-0.0768395	0.212208	-0.298566	-0.0581886	0.145596	-0.11053	0.0451309	-0.340024	0.0128761	0.250126	-0.247399	0.0619741	-0.113353	0.0482412	0.231363	0.116166	0.1469	0.101017	0.13725	0.133614	0.0919964	0.0876068	0.106906	0.292926	0.241179	0.166078	0.0380691	0.0241111	-0.00520607	-0.138485	-0.130208	-0.0944064	0.115596	0.258937	0.315396	0.281848	0.298321	0.23929	0.118423	0.089076	0.0345002	-0.0143958	0.0166005	0.0560735	0.164575	0.237728	0.270954	0.16418
1	chr2D_22173521	-0.0817387	-0.121036	-0.025932	0.0314123	-0.0305498	-0.159709	-0.0664144	-0.138964	-0.105738	0.0850881	-0.183191	-0.0320501	-0.148699	-0.0837946	0.014855	0.103513	0.0416153	0.102417	-0.102315	0.0614427	0.0681371	-0.000563596	0.128721	-0.00372565	-0.03767	-0.131752	-0.18953	-0.13317	-0.215857	-0.28588	-0.250948	-0.214079	-0.0588804	-0.0159134	-0.0225235	0.0480449	0.0135675	-0.0568374	-0.112404	0.000859149	-0.0741408	-0.048318	-0.00902107	0.0279597	0.0817777	0.0664962	0.0315496	0.0866717
1	chr2D_22298281	-0.0821514	-0.136472	-0.0157127	-0.0275415	0.0195923	-0.185117	-0.0741368	-0.170707	-0.0749485	0.14563	-0.218186	0.0204208	-0.0990405	-0.0403106	0.0691998	0.0723808	0.00171173	0.104522	-0.144364	0.0230252	0.0776742	-0.00179718	0.0894305	0.0497294	0.011463	-0.0992617	-0.169523	-0.107452	-0.201633	-0.274309	-0.226606	-0.189224	-0.0136411	0.0468285	0.0313602	0.110343	0.0712426	-0.0126672	-0.0733804	0.0482741	-0.0300897	-0.0025235	0.0468716	0.0854501	0.15129	0.145903	0.0970746	0.0629456
1	chr2D_23561690	-0.0810251	-0.033078	-0.129175	0.00340488	0.0609296	-0.10623	0.0631792	-0.221836	-0.035288	0.171996	-0.209818	0.0128694	0.0371923	-0.0150525	0.11584	0.0307503	-0.0158953	0.0476891	-0.0609034	0.00241637	0.0215155	-0.0473198	0.082057	0.122126	0.110041	0.00828863	-0.0805147	-0.015808	-0.115174	-0.204348	-0.156799	-0.101978	0.0640626	0.0992307	0.104509	0.132213	0.1176	0.0391538	-0.0393167	0.0747355	-0.0150234	0.00586372	0.0452808	0.073365	0.121634	0.105939	0.110004	0.0682171
1	chr2D_23571612	-0.132236	-0.146639	0.0695365	-0.444527	0.252297	-0.405743	-0.153606	-0.497696	-0.0151839	0.483426	-0.51419	0.35093	-0.192247	0.103853	0.373493	0.417799	0.351845	0.581169	-0.252882	0.344476	0.565462	0.525492	0.172799	0.372434	0.298044	0.140208	0.065118	0.0466815	-0.0123459	-0.110887	-0.0350353	0.00440603	0.189837	0.357927	0.370502	0.467439	0.416339	0.306706	0.255682	0.293019	0.25601	0.252244	0.362016	0.440282	0.530639	0.572312	0.494051	0.245808
1	chr2D_24967688	-0.0953051	-0.0884871	0.106898	-0.34358	0.15689	-0.367395	-0.121691	-0.457173	-0.0815833	0.394342	-0.481667	0.369061	-0.333087	0.0213311	0.284303	0.360344	0.292767	0.577687	-0.243248	0.282072	0.550609	0.505017	0.108364	0.306984	0.231343	0.0850854	0.0313856	-0.0184013	-0.078664	-0.164155	-0.131026	-0.0858661	0.0763217	0.251644	0.293457	0.375571	0.328829	0.22921	0.176114	0.203028	0.16167	0.167352	0.234113	0.313237	0.368861	0.428493	0.385652	0.154584
1	chr2D_25172438	-0.064285	-0.0815028	0.120474	-0.227187	0.0481585	-0.260483	-0.0835738	-0.343792	-0.124189	0.226389	-0.346086	0.247872	-0.405238	-0.0622529	0.148772	0.394067	0.35038	0.51572	-0.152523	0.334657	0.501088	0.414949	0.155987	0.168456	0.104762	0.0166123	-0.00161689	-0.0595255	-0.0799365	-0.127103	-0.125443	-0.100992	-0.0142003	0.118409	0.160265	0.223172	0.186761	0.128227	0.0970061	0.0786421	0.0751703	0.0660636	0.109292	0.177784	0.215244	0.268153	0.2331	0.198419
1	chr2D_27587551	-0.100064	-0.057611	0.0315311	-0.46167	0.285246	-0.348856	-0.0955028	-0.463873	0.0430859	0.495246	-0.474026	0.363907	-0.147395	0.153927	0.394757	0.372961	0.27172	0.589585	-0.273168	0.28486	0.549996	0.45778	0.202022	0.4351	0.349968	0.162936	0.0511278	0.0530285	-0.0476852	-0.163359	-0.102999	-0.0396554	0.195895	0.374926	0.422267	0.492196	0.443571	0.33994	0.268916	0.342945	0.254574	0.26656	0.344518	0.427388	0.510127	0.546055	0.514678	0.285788
1	chr2D_27607020	-0.110541	-0.064008	0.0106651	-0.500474	0.310036	-0.39886	-0.0930732	-0.554464	0.0256023	0.558907	-0.555663	0.417743	-0.145967	0.149682	0.444272	0.479107	0.393778	0.672805	-0.260934	0.3956	0.639351	0.513497	0.267266	0.480177	0.383553	0.174273	0.0519638	0.0429684	-0.0494435	-0.178265	-0.108709	-0.0369547	0.218102	0.413941	0.465092	0.544165	0.485201	0.363633	0.284615	0.344288	0.25936	0.270036	0.365507	0.460733	0.557627	0.59816	0.565523	0.362131
1	chr2D_27638711	-0.110541	-0.064008	0.0106651	-0.500474	0.310036	-0.39886	-0.0930732	-0.554464	0.0256023	0.558907	-0.555663	0.417743	-0.145967	0.149682	0.444272	0.479107	0.393778	0.672805	-0.260934	0.3956	0.639351	0.513497	0.267266	0.480177	0.383553	0.174273	0.0519638	0.0429684	-0.0494435	-0.178265	-0.108709	-0.0369547	0.218102	0.413941	0.465092	0.544165	0.485201	0.363633	0.284615	0.344288	0.25936	0.270036	0.365507	0.460733	0.557627	0.59816	0.565523	0.362131
1	chr2D_27642406	-0.110541	-0.064008	0.0106651	-0.500474	0.310036	-0.39886	-0.0930732	-0.554464	0.0256023	0.558907	-0.555663	0.417743	-0.145967	0.149682	0.444272	0.479107	0.393778	0.672805	-0.260934	0.3956	0.639351	0.513497	0.267266	0.480177	0.383553	0.174273	0.0519638	0.0429684	-0.0494435	-0.178265	-0.108709	-0.0369547	0.218102	0.413941	0.465092	0.544165	0.485201	0.363633	0.284615	0.344288	0.25936	0.270036	0.365507	0.460733	0.557627	0.59816	0.565523	0.362131
1	chr2D_27644856	-0.110541	-0.064008	0.0106651	-0.500474	0.310036	-0.39886	-0.0930732	-0.554464	0.0256023	0.558907	-0.555663	0.417743	-0.145967	0.149682	0.444272	0.479107	0.393778	0.672805	-0.260934	0.3956	0.639351	0.513497	0.267266	0.480177	0.383553	0.174273	0.0519638	0.0429684	-0.0494435	-0.178265	-0.108709	-0.0369547	0.218102	0.413941	0.465092	0.544165	0.485201	0.363633	0.284615	0.344288	0.25936	0.270036	0.365507	0.460733	0.557627	0.59816	0.565523	0.362131
1	chr2D_27716966	-0.110541	-0.064008	0.0106651	-0.500474	0.310036	-0.39886	-0.0930732	-0.554464	0.0256023	0.558907	-0.555663	0.417743	-0.145967	0.149682	0.444272	0.479107	0.393778	0.672805	-0.260934	0.3956	0.639351	0.513497	0.267266	0.480177	0.383553	0.174273	0.0519638	0.0429684	-0.0494435	-0.178265	-0.108709	-0.0369547	0.218102	0.413941	0.465092	0.544165	0.485201	0.363633	0.284615	0.344288	0.25936	0.270036	0.365507	0.460733	0.557627	0.59816	0.565523	0.362131
1	chr2D_29550615	-0.0951261	-0.0342693	-0.0297765	-0.328566	0.221492	-0.334723	-0.0684199	-0.495309	-0.0186799	0.443881	-0.47639	0.357584	-0.0687931	0.068409	0.340515	0.315666	0.254841	0.448509	-0.178072	0.254707	0.448412	0.365595	0.166942	0.370552	0.317051	0.160425	0.0809658	0.0592862	-0.0262365	-0.132794	-0.0853531	-0.0165712	0.175017	0.319622	0.353137	0.41438	0.377622	0.278763	0.211847	0.257662	0.189011	0.1977	0.26644	0.341146	0.404331	0.434662	0.413286	0.216921
1	chr2D_29560068	-0.0951261	-0.0342693	-0.0297765	-0.328566	0.221492	-0.334723	-0.0684199	-0.495309	-0.0186799	0.443881	-0.47639	0.357584	-0.0687931	0.068409	0.340515	0.315666	0.254841	0.448509	-0.178072	0.254707	0.448412	0.365595	0.166942	0.370552	0.317051	0.160425	0.0809658	0.0592862	-0.0262365	-0.132794	-0.0853531	-0.0165712	0.175017	0.319622	0.353137	0.41438	0.377622	0.278763	0.211847	0.257662	0.189011	0.1977	0.26644	0.341146	0.404331	0.434662	0.413286	0.216921
1	chr2D_29570115	-0.0951261	-0.0342693	-0.0297765	-0.328566	0.221492	-0.334723	-0.0684199	-0.495309	-0.0186799	0.443881	-0.47639	0.357584	-0.0687931	0.068409	0.340515	0.315666	0.254841	0.448509	-0.178072	0.254707	0.448412	0.365595	0.166942	0.370552	0.317051	0.160425	0.0809658	0.0592862	-0.0262365	-0.132794	-0.0853531	-0.0165712	0.175017	0.319622	0.353137	0.41438	0.377622	0.278763	0.211847	0.257662	0.189011	0.1977	0.26644	0.341146	0.404331	0.434662	0.413286	0.216921
1	chr2D_29608619	-0.076207	-0.0244136	0.00815307	-0.209907	0.14191	-0.268251	-0.0730781	-0.371604	-0.0388525	0.321383	-0.367697	0.285885	-0.0966242	0.0251858	0.233615	0.138717	0.086227	0.285256	-0.161373	0.0854809	0.294157	0.276535	0.031025	0.249764	0.218413	0.110881	0.0718365	0.044275	-0.0283087	-0.106563	-0.0785112	-0.0311271	0.10032	0.211149	0.233764	0.285066	0.264035	0.1872	0.141922	0.185601	0.1338	0.142154	0.184361	0.236549	0.268509	0.297497	0.27688	0.041408
1	chr2D_29613666	-0.076207	-0.0244136	0.00815307	-0.209907	0.14191	-0.268251	-0.0730781	-0.371604	-0.0388525	0.321383	-0.367697	0.285885	-0.0966242	0.0251858	0.233615	0.138717	0.086227	0.285256	-0.161373	0.0854809	0.294157	0.276535	0.031025	0.249764	0.218413	0.110881	0.0718365	0.044275	-0.0283087	-0.106563	-0.0785112	-0.0311271	0.10032	0.211149	0.233764	0.285066	0.264035	0.1872	0.141922	0.185601	0.1338	0.142154	0.184361	0.236549	0.268509	0.297497	0.27688	0.041408
1	chr2D_29618936	-0.076207	-0.0244136	0.00815307	-0.209907	0.14191	-0.268251	-0.0730781	-0.371604	-0.0388525	0.321383	-0.367697	0.285885	-0.0966242	0.0251858	0.233615	0.138717	0.086227	0.285256	-0.161373	0.0854809	0.294157	0.276535	0.031025	0.249764	0.218413	0.110881	0.0718365	0.044275	-0.0283087	-0.106563	-0.0785112	-0.0311271	0.10032	0.211149	0.233764	0.285066	0.264035	0.1872	0.141922	0.185601	0.1338	0.142154	0.184361	0.236549	0.268509	0.297497	0.27688	0.041408
1	chr2D_29624401	-0.076207	-0.0244136	0.00815307	-0.209907	0.14191	-0.268251	-0.0730781	-0.371604	-0.0388525	0.321383	-0.367697	0.285885	-0.0966242	0.0251858	0.233615	0.138717	0.086227	0.285256	-0.161373	0.0854809	0.294157	0.276535	0.031025	0.249764	0.218413	0.110881	0.0718365	0.044275	-0.0283087	-0.106563	-0.0785112	-0.0311271	0.10032	0.211149	0.233764	0.285066	0.264035	0.1872	0.141922	0.185601	0.1338	0.142154	0.184361	0.236549	0.268509	0.297497	0.27688	0.041408
1	chr2D_29661561	-0.076207	-0.0244136	0.00815307	-0.209907	0.14191	-0.268251	-0.0730781	-0.371604	-0.0388525	0.321383	-0.367697	0.285885	-0.0966242	0.0251858	0.233615	0.138717	0.086227	0.285256	-0.161373	0.0854809	0.294157	0.276535	0.031025	0.249764	0.218413	0.110881	0.0718365	0.044275	-0.0283087	-0.106563	-0.0785112	-0.0311271	0.10032	0.211149	0.233764	0.285066	0.264035	0.1872	0.141922	0.185601	0.1338	0.142154	0.184361	0.236549	0.268509	0.297497	0.27688	0.041408
1	chr2D_29668960	-0.076207	-0.0244136	0.00815307	-0.209907	0.14191	-0.268251	-0.0730781	-0.371604	-0.0388525	0.321383	-0.367697	0.285885	-0.0966242	0.0251858	0.233615	0.138717	0.086227	0.285256	-0.161373	0.0854809	0.294157	0.276535	0.031025	0.249764	0.218413	0.110881	0.0718365	0.044275	-0.0283087	-0.106563	-0.0785112	-0.0311271	0.10032	0.211149	0.233764	0.285066	0.264035	0.1872	0.141922	0.185601	0.1338	0.142154	0.184361	0.236549	0.268509	0.297497	0.27688	0.041408
1	chr2D_29678693	-0.076207	-0.0244136	0.00815307	-0.209907	0.14191	-0.268251	-0.0730781	-0.371604	-0.0388525	0.321383	-0.367697	0.285885	-0.0966242	0.0251858	0.233615	0.138717	0.086227	0.285256	-0.161373	0.0854809	0.294157	0.276535	0.031025	0.249764	0.218413	0.110881	0.0718365	0.044275	-0.0283087	-0.106563	-0.0785112	-0.0311271	0.10032	0.211149	0.233764	0.285066	0.264035	0.1872	0.141922	0.185601	0.1338	0.142154	0.184361	0.236549	0.268509	0.297497	0.27688	0.041408
1	chr2D_29683430	-0.076207	-0.0244136	0.00815307	-0.209907	0.14191	-0.268251	-0.0730781	-0.371604	-0.0388525	0.321383	-0.367697	0.285885	-0.0966242	0.0251858	0.233615	0.138717	0.086227	0.285256	-0.161373	0.0854809	0.294157	0.276535	0.031025	0.249764	0.218413	0.110881	0.0718365	0.044275	-0.0283087	-0.106563	-0.0785112	-0.0311271	0.10032	0.211149	0.233764	0.285066	0.264035	0.1872	0.141922	0.185601	0.1338	0.142154	0.184361	0.236549	0.268509	0.297497	0.27688	0.041408
1	chr2D_29689056	-0.076207	-0.0244136	0.00815307	-0.209907	0.14191	-0.268251	-0.0730781	-0.371604	-0.0388525	0.321383	-0.367697	0.285885	-0.0966242	0.0251858	0.233615	0.138717	0.086227	0.285256	-0.161373	0.0854809	0.294157	0.276535	0.031025	0.249764	0.218413	0.110881	0.0718365	0.044275	-0.0283087	-0.106563	-0.0785112	-0.0311271	0.10032	0.211149	0.233764	0.285066	0.264035	0.1872	0.141922	0.185601	0.1338	0.142154	0.184361	0.236549	0.268509	0.297497	0.27688	0.041408
1	chr2D_29711089	-0.0829883	-0.103264	0.0949081	-0.201423	0.0909184	-0.194689	-0.0623308	-0.242078	-0.0331093	0.216362	-0.253795	0.263309	-0.181193	0.0161269	0.152495	0.131123	0.0762319	0.31368	-0.205924	0.0698943	0.314232	0.269463	-0.0223624	0.166487	0.137327	0.0649	0.0452203	0.00991553	-0.0346101	-0.086633	-0.055218	-0.0319476	0.0478513	0.138227	0.153862	0.22357	0.196985	0.13523	0.105598	0.131108	0.114679	0.12668	0.161117	0.206616	0.229242	0.250595	0.218531	-0.014852
1	chr2D_29715961	-0.0829883	-0.103264	0.0949081	-0.201423	0.0909184	-0.194689	-0.0623308	-0.242078	-0.0331093	0.216362	-0.253795	0.263309	-0.181193	0.0161269	0.152495	0.131123	0.0762319	0.31368	-0.205924	0.0698943	0.314232	0.269463	-0.0223624	0.166487	0.137327	0.0649	0.0452203	0.00991553	-0.0346101	-0.086633	-0.055218	-0.0319476	0.0478513	0.138227	0.153862	0.22357	0.196985	0.13523	0.105598	0.131108	0.114679	0.12668	0.161117	0.206616	0.229242	0.250595	0.218531	-0.014852
1	chr2D_30831940	-0.169314	-0.149872	-0.0255938	-0.385144	0.26054	-0.424501	-0.0917128	-0.581783	-0.0367803	0.536088	-0.588138	0.314431	-0.14273	0.0804664	0.402806	0.384641	0.296034	0.538325	-0.261033	0.301832	0.507171	0.426403	0.205354	0.406078	0.333182	0.127725	0.0030257	0.0301356	-0.0876138	-0.233	-0.135164	-0.0642083	0.208196	0.378157	0.392638	0.495608	0.441322	0.293429	0.196598	0.305243	0.213094	0.223749	0.345721	0.432672	0.543629	0.569475	0.503981	0.259748
1	chr2D_30872561	-0.0964437	-0.0956245	0.0706056	-0.342974	0.187594	-0.29329	-0.102141	-0.372407	-0.00700043	0.360125	-0.379166	0.302481	-0.163647	0.0765151	0.277614	0.25219	0.166463	0.411101	-0.224703	0.182942	0.401092	0.377196	0.0891863	0.320461	0.264683	0.132159	0.0530862	0.0393192	-0.0287213	-0.115977	-0.063982	-0.0252642	0.132894	0.285289	0.312693	0.384939	0.350173	0.263353	0.208715	0.24952	0.191137	0.199884	0.261269	0.323305	0.383707	0.432895	0.393448	0.152652
1	chr2D_30909913	-0.0964437	-0.0956245	0.0706056	-0.342974	0.187594	-0.29329	-0.102141	-0.372407	-0.00700043	0.360125	-0.379166	0.302481	-0.163647	0.0765151	0.277614	0.25219	0.166463	0.411101	-0.224703	0.182942	0.401092	0.377196	0.0891863	0.320461	0.264683	0.132159	0.0530862	0.0393192	-0.0287213	-0.115977	-0.063982	-0.0252642	0.132894	0.285289	0.312693	0.384939	0.350173	0.263353	0.208715	0.24952	0.191137	0.199884	0.261269	0.323305	0.383707	0.432895	0.393448	0.152652
1	chr2D_30926943	-0.0964437	-0.0956245	0.0706056	-0.342974	0.187594	-0.29329	-0.102141	-0.372407	-0.00700043	0.360125	-0.379166	0.302481	-0.163647	0.0765151	0.277614	0.25219	0.166463	0.411101	-0.224703	0.182942	0.401092	0.377196	0.0891863	0.320461	0.264683	0.132159	0.0530862	0.0393192	-0.0287213	-0.115977	-0.063982	-0.0252642	0.132894	0.285289	0.312693	0.384939	0.350173	0.263353	0.208715	0.24952	0.191137	0.199884	0.261269	0.323305	0.383707	0.432895	0.393448	0.152652
1	chr2D_30933295	-0.0964437	-0.0956245	0.0706056	-0.342974	0.187594	-0.29329	-0.102141	-0.372407	-0.00700043	0.360125	-0.379166	0.302481	-0.163647	0.0765151	0.277614	0.25219	0.166463	0.411101	-0.224703	0.182942	0.401092	0.377196	0.0891863	0.320461	0.264683	0.132159	0.0530862	0.0393192	-0.0287213	-0.115977	-0.063982	-0.0252642	0.132894	0.285289	0.312693	0.384939	0.350173	0.263353	0.208715	0.24952	0.191137	0.199884	0.261269	0.323305	0.383707	0.432895	0.393448	0.152652
1	chr2D_30936979	-0.0964437	-0.0956245	0.0706056	-0.342974	0.187594	-0.29329	-0.102141	-0.372407	-0.00700043	0.360125	-0.379166	0.302481	-0.163647	0.0765151	0.277614	0.25219	0.166463	0.411101	-0.224703	0.182942	0.401092	0.377196	0.0891863	0.320461	0.264683	0.132159	0.0530862	0.0393192	-0.0287213	-0.115977	-0.063982	-0.0252642	0.132894	0.285289	0.312693	0.384939	0.350173	0.263353	0.208715	0.24952	0.191137	0.199884	0.261269	0.323305	0.383707	0.432895	0.393448	0.152652
1	chr2D_30954967	-0.0964437	-0.0956245	0.0706056	-0.342974	0.187594	-0.29329	-0.102141	-0.372407	-0.00700043	0.360125	-0.379166	0.302481	-0.163647	0.0765151	0.277614	0.25219	0.166463	0.411101	-0.224703	0.182942	0.401092	0.377196	0.0891863	0.320461	0.264683	0.132159	0.0530862	0.0393192	-0.0287213	-0.115977	-0.063982	-0.0252642	0.132894	0.285289	0.312693	0.384939	0.350173	0.263353	0.208715	0.24952	0.191137	0.199884	0.261269	0.323305	0.383707	0.432895	0.393448	0.152652
1	chr2D_30999286	-0.0964437	-0.0956245	0.0706056	-0.342974	0.187594	-0.29329	-0.102141	-0.372407	-0.00700043	0.360125	-0.379166	0.302481	-0.163647	0.0765151	0.277614	0.25219	0.166463	0.411101	-0.224703	0.182942	0.401092	0.377196	0.0891863	0.320461	0.264683	0.132159	0.0530862	0.0393192	-0.0287213	-0.115977	-0.063982	-0.0252642	0.132894	0.285289	0.312693	0.384939	0.350173	0.263353	0.208715	0.24952	0.191137	0.199884	0.261269	0.323305	0.383707	0.432895	0.393448	0.152652
1	chr2D_31779118	-0.155381	-0.149449	-0.00534157	-0.305866	0.206783	-0.380194	-0.0867632	-0.506619	-0.054073	0.456424	-0.521206	0.259151	-0.159557	0.0500656	0.334608	0.291751	0.208175	0.446733	-0.252741	0.210647	0.420579	0.368502	0.140184	0.325276	0.263188	0.0843815	-0.0178042	0.00887645	-0.100317	-0.225098	-0.138705	-0.080242	0.156545	0.304789	0.313642	0.408769	0.361446	0.22588	0.141453	0.249701	0.165323	0.177869	0.285756	0.360786	0.454398	0.47969	0.415917	0.164981
1	chr2D_32012399	-0.161172	-0.143725	-0.014715	-0.33406	0.235656	-0.379212	-0.0835232	-0.508555	-0.0262497	0.481101	-0.521735	0.282664	-0.139169	0.0794503	0.359218	0.284166	0.198181	0.454346	-0.261033	0.203313	0.426477	0.368066	0.13634	0.355802	0.294257	0.111063	-0.000732463	0.0309619	-0.0851903	-0.217937	-0.125482	-0.062294	0.186946	0.336304	0.344239	0.438994	0.39215	0.25519	0.167229	0.281489	0.192238	0.205172	0.315575	0.390158	0.487761	0.510067	0.446431	0.167085
1	chr2D_33177733	-0.0796248	0.387681	0.0271093	-0.461558	0.418512	0.0330664	0.216422	-0.268064	0.336043	0.430227	-0.143246	0.316458	0.165216	0.36799	0.446199	-0.0535853	0.0125395	0.2119	-0.0444171	-0.021853	0.188802	0.140465	-0.135587	0.41309	0.418033	0.38616	0.388626	0.384202	0.320039	0.184419	0.193128	0.186223	0.291163	0.33439	0.36991	0.440088	0.475159	0.45038	0.458495	0.456723	0.425864	0.36059	0.351625	0.324181	0.353717	0.362835	0.411174	-0.0287987
1	chr2D_37017347	-0.0741212	-0.133975	0.00449282	-0.295827	0.183168	-0.117362	0.0883817	-0.28821	0.0575675	0.289935	-0.248425	0.0139196	0.00727905	0.106769	0.255439	0.295844	0.246522	0.281208	-0.14073	0.26936	0.255005	0.191733	0.300131	0.223416	0.175727	0.0693369	0.0134406	0.0645255	0.0211905	-0.031199	0.0342004	0.0382427	0.132151	0.193019	0.180538	0.28083	0.25096	0.165125	0.13781	0.201752	0.181933	0.194482	0.263879	0.285869	0.324551	0.323597	0.286197	0.23623
1	chr2D_37024562	-0.0741212	-0.133975	0.00449282	-0.295827	0.183168	-0.117362	0.0883817	-0.28821	0.0575675	0.289935	-0.248425	0.0139196	0.00727905	0.106769	0.255439	0.295844	0.246522	0.281208	-0.14073	0.26936	0.255005	0.191733	0.300131	0.223416	0.175727	0.0693369	0.0134406	0.0645255	0.0211905	-0.031199	0.0342004	0.0382427	0.132151	0.193019	0.180538	0.28083	0.25096	0.165125	0.13781	0.201752	0.181933	0.194482	0.263879	0.285869	0.324551	0.323597	0.286197	0.23623
1	chr2D_38365758	-0.168244	-0.151819	-0.0220013	-0.379151	0.252524	-0.418012	-0.088923	-0.573943	-0.0413438	0.524187	-0.57992	0.308017	-0.151422	0.0747352	0.393763	0.387634	0.302581	0.535682	-0.25275	0.307197	0.504109	0.427681	0.206359	0.396409	0.323981	0.121726	0.000864417	0.02493	-0.0881401	-0.231013	-0.135144	-0.0653494	0.201186	0.369703	0.383299	0.487128	0.433105	0.286654	0.192096	0.295821	0.208219	0.218328	0.339054	0.426048	0.535661	0.561916	0.495164	0.258821
1	chr2D_44468299	-0.166774	-0.140293	-0.00879213	-0.402085	0.271726	-0.411623	-0.0751519	-0.583271	-0.0217277	0.544067	-0.582863	0.327937	-0.133912	0.0936271	0.413763	0.37864	0.286594	0.545487	-0.280961	0.292918	0.516881	0.431569	0.195568	0.407604	0.335571	0.134372	0.0168722	0.0405978	-0.0738475	-0.216276	-0.123481	-0.0548075	0.20512	0.374429	0.388717	0.499267	0.442819	0.297884	0.208735	0.315737	0.230345	0.243953	0.355709	0.439617	0.53922	0.565248	0.502908	0.242611
1	chr2D_44600402	-0.0694849	0.0159312	-0.0443129	-0.129953	0.0994703	-0.136283	0.0463756	-0.299201	-0.0307047	0.222887	-0.258388	0.250397	-0.142241	0.0059786	0.177007	0.135363	0.136108	0.250368	-0.0572605	0.114222	0.252433	0.224218	0.0304041	0.207648	0.183404	0.0995432	0.0656927	0.0234044	-0.0186505	-0.0982515	-0.0714047	-0.0314997	0.0772577	0.148231	0.188834	0.202412	0.187792	0.121563	0.0723401	0.0843379	0.0595168	0.0604625	0.0893393	0.129306	0.148658	0.163018	0.183683	0.0515027
1	chr2D_62561292	-0.0757644	-0.647651	0.423098	-0.119592	-0.189019	-0.617993	-0.475736	-0.32785	-0.443738	0.134035	-0.537838	0.212603	-0.240581	-0.319049	-0.0586135	0.34872	0.132058	0.421621	-0.559148	0.167814	0.431371	0.376803	0.105026	-0.0490266	-0.124263	-0.300717	-0.341084	-0.331701	-0.413499	-0.383371	-0.277459	-0.249118	-0.142375	-0.058616	-0.0677251	0.0806094	-0.048519	-0.181736	-0.199546	-0.0822753	-0.150408	-0.076903	0.0591103	0.165299	0.242492	0.235027	0.123024	0.132036
1	chr2D_70042616	-0.072543	-0.0249757	-0.0217344	-0.210461	0.159967	-0.211223	0.00549662	-0.365026	-0.00956439	0.31738	-0.337214	0.289843	-0.104667	0.046902	0.246073	0.193062	0.140347	0.324249	-0.149916	0.145623	0.316481	0.245723	0.074229	0.264402	0.231268	0.121846	0.059869	0.0570843	-0.0239207	-0.100514	-0.0664741	-0.0209243	0.132224	0.229249	0.254667	0.291766	0.268174	0.190664	0.135254	0.191738	0.118106	0.13019	0.180547	0.220359	0.274446	0.300637	0.292453	0.120021
1	chr2D_74304873	-0.107476	-0.0392437	-0.0570773	-0.279381	0.233031	-0.17919	0.0527236	-0.365437	0.0668128	0.364455	-0.317269	0.278312	0.0194224	0.123179	0.305943	0.0934525	0.0159188	0.304424	-0.230174	0.0243531	0.287275	0.135431	0.032983	0.342827	0.319436	0.196847	0.0857462	0.128998	0.0072557	-0.0993695	-0.0290231	0.0301283	0.224419	0.303304	0.332596	0.361683	0.340101	0.26164	0.176956	0.284211	0.186633	0.203599	0.253044	0.296196	0.357992	0.353448	0.364105	0.0791251
1	chr2D_74377491	-0.107476	-0.0392437	-0.0570773	-0.279381	0.233031	-0.17919	0.0527236	-0.365437	0.0668128	0.364455	-0.317269	0.278312	0.0194224	0.123179	0.305943	0.0934525	0.0159188	0.304424	-0.230174	0.0243531	0.287275	0.135431	0.032983	0.342827	0.319436	0.196847	0.0857462	0.128998	0.0072557	-0.0993695	-0.0290231	0.0301283	0.224419	0.303304	0.332596	0.361683	0.340101	0.26164	0.176956	0.284211	0.186633	0.203599	0.253044	0.296196	0.357992	0.353448	0.364105	0.0791251
1	chr2D_74387766	-0.107476	-0.0392437	-0.0570773	-0.279381	0.233031	-0.17919	0.0527236	-0.365437	0.0668128	0.364455	-0.317269	0.278312	0.0194224	0.123179	0.305943	0.0934525	0.0159188	0.304424	-0.230174	0.0243531	0.287275	0.135431	0.032983	0.342827	0.319436	0.196847	0.0857462	0.128998	0.0072557	-0.0993695	-0.0290231	0.0301283	0.224419	0.303304	0.332596	0.361683	0.340101	0.26164	0.176956	0.284211	0.186633	0.203599	0.253044	0.296196	0.357992	0.353448	0.364105	0.0791251
1	chr2D_74450913	-0.165054	-0.151589	-0.017821	-0.361655	0.237956	-0.415958	-0.0948137	-0.565273	-0.050548	0.509107	-0.572583	0.296479	-0.153339	0.0616925	0.378187	0.378379	0.297884	0.520572	-0.248064	0.299819	0.492424	0.417999	0.19449	0.377773	0.307887	0.113971	-0.000871467	0.0202942	-0.0877512	-0.22548	-0.132485	-0.065818	0.188665	0.352626	0.364576	0.467432	0.414611	0.272519	0.180808	0.279068	0.198507	0.206681	0.324988	0.410182	0.514774	0.541191	0.474185	0.243847
1	chr2D_74571601	-0.165054	-0.151589	-0.017821	-0.361655	0.237956	-0.415958	-0.0948137	-0.565273	-0.050548	0.509107	-0.572583	0.296479	-0.153339	0.0616925	0.378187	0.378379	0.297884	0.520572	-0.248064	0.299819	0.492424	0.417999	0.19449	0.377773	0.307887	0.113971	-0.000871467	0.0202942	-0.0877512	-0.22548	-0.132485	-0.065818	0.188665	0.352626	0.364576	0.467432	0.414611	0.272519	0.180808	0.279068	0.198507	0.206681	0.324988	0.410182	0.514774	0.541191	0.474185	0.243847
1	chr2D_74579882	-0.165054	-0.151589	-0.017821	-0.361655	0.237956	-0.415958	-0.0948137	-0.565273	-0.050548	0.509107	-0.572583	0.296479	-0.153339	0.0616925	0.378187	0.378379	0.297884	0.520572	-0.248064	0.299819	0.492424	0.417999	0.19449	0.377773	0.307887	0.113971	-0.000871467	0.0202942	-0.0877512	-0.22548	-0.132485	-0.065818	0.188665	0.352626	0.364576	0.467432	0.414611	0.272519	0.180808	0.279068	0.198507	0.206681	0.324988	0.410182	0.514774	0.541191	0.474185	0.243847
1	chr2D_74585278	-0.165054	-0.151589	-0.017821	-0.361655	0.237956	-0.415958	-0.0948137	-0.565273	-0.050548	0.509107	-0.572583	0.296479	-0.153339	0.0616925	0.378187	0.378379	0.297884	0.520572	-0.248064	0.299819	0.492424	0.417999	0.19449	0.377773	0.307887	0.113971	-0.000871467	0.0202942	-0.0877512	-0.22548	-0.132485	-0.065818	0.188665	0.352626	0.364576	0.467432	0.414611	0.272519	0.180808	0.279068	0.198507	0.206681	0.324988	0.410182	0.514774	0.541191	0.474185	0.243847
1	chr2D_74619785	-0.165054	-0.151589	-0.017821	-0.361655	0.237956	-0.415958	-0.0948137	-0.565273	-0.050548	0.509107	-0.572583	0.296479	-0.153339	0.0616925	0.378187	0.378379	0.297884	0.520572	-0.248064	0.299819	0.492424	0.417999	0.19449	0.377773	0.307887	0.113971	-0.000871467	0.0202942	-0.0877512	-0.22548	-0.132485	-0.065818	0.188665	0.352626	0.364576	0.467432	0.414611	0.272519	0.180808	0.279068	0.198507	0.206681	0.324988	0.410182	0.514774	0.541191	0.474185	0.243847
1	chr2D_74658382	-0.152528	-0.120539	0.0143143	-0.398198	0.258848	-0.386389	-0.0771061	-0.54541	-0.016415	0.510502	-0.543332	0.344978	-0.146898	0.0924751	0.390456	0.316736	0.224624	0.516329	-0.28057	0.230504	0.49098	0.428223	0.134607	0.402321	0.336869	0.154497	0.0440707	0.0565545	-0.0569575	-0.187327	-0.105882	-0.0389201	0.198934	0.370686	0.388111	0.483968	0.437028	0.308834	0.222535	0.316196	0.233997	0.244699	0.341911	0.423506	0.510575	0.547637	0.491047	0.187829
1	chr2D_74694031	-0.152528	-0.120539	0.0143143	-0.398198	0.258848	-0.386389	-0.0771061	-0.54541	-0.016415	0.510502	-0.543332	0.344978	-0.146898	0.0924751	0.390456	0.316736	0.224624	0.516329	-0.28057	0.230504	0.49098	0.428223	0.134607	0.402321	0.336869	0.154497	0.0440707	0.0565545	-0.0569575	-0.187327	-0.105882	-0.0389201	0.198934	0.370686	0.388111	0.483968	0.437028	0.308834	0.222535	0.316196	0.233997	0.244699	0.341911	0.423506	0.510575	0.547637	0.491047	0.187829
1	chr2D_74775028	-0.152528	-0.120539	0.0143143	-0.398198	0.258848	-0.386389	-0.0771061	-0.54541	-0.016415	0.510502	-0.543332	0.344978	-0.146898	0.0924751	0.390456	0.316736	0.224624	0.516329	-0.28057	0.230504	0.49098	0.428223	0.134607	0.402321	0.336869	0.154497	0.0440707	0.0565545	-0.0569575	-0.187327	-0.105882	-0.0389201	0.198934	0.370686	0.388111	0.483968	0.437028	0.308834	0.222535	0.316196	0.233997	0.244699	0.341911	0.423506	0.510575	0.547637	0.491047	0.187829
1	chr2D_74781998	-0.152528	-0.120539	0.0143143	-0.398198	0.258848	-0.386389	-0.0771061	-0.54541	-0.016415	0.510502	-0.543332	0.344978	-0.146898	0.0924751	0.390456	0.316736	0.224624	0.516329	-0.28057	0.230504	0.49098	0.428223	0.134607	0.402321	0.336869	0.154497	0.0440707	0.0565545	-0.0569575	-0.187327	-0.105882	-0.0389201	0.198934	0.370686	0.388111	0.483968	0.437028	0.308834	0.222535	0.316196	0.233997	0.244699	0.341911	0.423506	0.510575	0.547637	0.491047	0.187829
1	chr2D_74964981	-0.0745778	-0.292062	0.217148	-0.20221	-0.00424114	-0.442134	-0.315003	-0.330152	-0.222151	0.220574	-0.428164	0.203323	-0.0972458	-0.111783	0.0998819	0.0990702	-0.0054747	0.376551	-0.392155	-0.0219479	0.374884	0.308582	-0.11751	0.0900208	0.0479818	-0.0796947	-0.105434	-0.108064	-0.175768	-0.213902	-0.136267	-0.116394	-0.0224446	0.0764432	0.0954482	0.115759	0.0635353	-0.0246922	-0.0452033	0.027314	-0.0361138	-0.010953	0.0772222	0.141798	0.183332	0.201949	0.1502	-0.127598
1	chr2D_75614642	-0.0649389	-0.0301067	-0.0787441	-0.298932	0.201192	-0.261667	-0.0227888	-0.425113	-0.00495008	0.380413	-0.398328	0.299969	0.00562562	0.0724491	0.307402	0.457792	0.493359	0.459746	-0.0390988	0.456498	0.453523	0.413983	0.276084	0.312523	0.251119	0.117868	0.0335953	0.00744394	-0.00634559	-0.089677	-0.0364954	0.0221727	0.171372	0.280547	0.302944	0.351461	0.301721	0.215907	0.160419	0.14594	0.123092	0.126916	0.208593	0.276345	0.348133	0.370663	0.358497	0.351842
1	chr2D_75627865	-0.0649389	-0.0301067	-0.0787441	-0.298932	0.201192	-0.261667	-0.0227888	-0.425113	-0.00495008	0.380413	-0.398328	0.299969	0.00562562	0.0724491	0.307402	0.457792	0.493359	0.459746	-0.0390988	0.456498	0.453523	0.413983	0.276084	0.312523	0.251119	0.117868	0.0335953	0.00744394	-0.00634559	-0.089677	-0.0364954	0.0221727	0.171372	0.280547	0.302944	0.351461	0.301721	0.215907	0.160419	0.14594	0.123092	0.126916	0.208593	0.276345	0.348133	0.370663	0.358497	0.351842
1	chr2D_75644731	-0.0649389	-0.0301067	-0.0787441	-0.298932	0.201192	-0.261667	-0.0227888	-0.425113	-0.00495008	0.380413	-0.398328	0.299969	0.00562562	0.0724491	0.307402	0.457792	0.493359	0.459746	-0.0390988	0.456498	0.453523	0.413983	0.276084	0.312523	0.251119	0.117868	0.0335953	0.00744394	-0.00634559	-0.089677	-0.0364954	0.0221727	0.171372	0.280547	0.302944	0.351461	0.301721	0.215907	0.160419	0.14594	0.123092	0.126916	0.208593	0.276345	0.348133	0.370663	0.358497	0.351842
1	chr2D_75696601	-0.0649389	-0.0301067	-0.0787441	-0.298932	0.201192	-0.261667	-0.0227888	-0.425113	-0.00495008	0.380413	-0.398328	0.299969	0.00562562	0.0724491	0.307402	0.457792	0.493359	0.459746	-0.0390988	0.456498	0.453523	0.413983	0.276084	0.312523	0.251119	0.117868	0.0335953	0.00744394	-0.00634559	-0.089677	-0.0364954	0.0221727	0.171372	0.280547	0.302944	0.351461	0.301721	0.215907	0.160419	0.14594	0.123092	0.126916	0.208593	0.276345	0.348133	0.370663	0.358497	0.351842
1	chr2D_75770839	-0.0649389	-0.0301067	-0.0787441	-0.298932	0.201192	-0.261667	-0.0227888	-0.425113	-0.00495008	0.380413	-0.398328	0.299969	0.00562562	0.0724491	0.307402	0.457792	0.493359	0.459746	-0.0390988	0.456498	0.453523	0.413983	0.276084	0.312523	0.251119	0.117868	0.0335953	0.00744394	-0.00634559	-0.089677	-0.0364954	0.0221727	0.171372	0.280547	0.302944	0.351461	0.301721	0.215907	0.160419	0.14594	0.123092	0.126916	0.208593	0.276345	0.348133	0.370663	0.358497	0.351842
1	chr2D_78502098	-0.103124	-0.149721	0.044395	-0.086926	-0.000283197	-0.260768	-0.116902	-0.265109	-0.136919	0.183679	-0.313312	0.0843482	-0.228603	-0.0892114	0.0842447	0.304038	0.263153	0.300262	-0.114886	0.258355	0.283588	0.326628	0.18055	0.059151	0.00910256	-0.095979	-0.134067	-0.141133	-0.184339	-0.246381	-0.225652	-0.170167	-0.0597312	0.0632065	0.0373871	0.155962	0.116991	0.031423	-0.0194966	0.00633529	-0.00893451	-0.000166773	0.0578773	0.133844	0.177209	0.223471	0.138175	0.13307
1	chr2D_79377926	-0.0735101	0.261763	-0.375839	-0.29891	0.422561	0.217364	0.390142	-0.181046	0.403098	0.351093	-0.00100749	-0.0165042	0.149624	0.384095	0.413928	0.0795381	0.147493	0.0780989	0.189354	0.14051	0.0411079	0.00175385	0.202821	0.414959	0.423531	0.403019	0.3367	0.366617	0.329446	0.212526	0.238045	0.293938	0.407387	0.44871	0.417739	0.416225	0.459313	0.447231	0.392097	0.40872	0.416509	0.393717	0.401813	0.38954	0.390909	0.389492	0.397982	0.159382
1	chr2D_80241436	-0.0721919	-0.0426702	0.0672819	-0.269155	0.158317	-0.207305	-0.0145315	-0.323806	0.00434746	0.303031	-0.309846	0.248533	-0.242305	0.0662612	0.237137	0.170949	0.073341	0.402395	-0.273764	0.0763225	0.391301	0.292704	0.0459243	0.265096	0.218926	0.111879	0.0478523	0.0471476	-0.0368218	-0.103707	-0.0699766	-0.0282555	0.107785	0.216755	0.256107	0.301847	0.274353	0.210134	0.16794	0.223416	0.160986	0.171511	0.213608	0.267409	0.303036	0.332083	0.317006	0.063687
1	chr2D_81735617	-0.120427	-0.131064	-0.0168148	-0.158369	0.106144	-0.254527	-0.0786807	-0.307811	-0.0568651	0.271185	-0.331922	0.121094	-0.0373344	0.00451209	0.184181	0.173313	0.121234	0.214364	-0.127062	0.132861	0.196154	0.151616	0.100207	0.167291	0.132303	0.0187587	-0.0490635	-0.0203038	-0.0922282	-0.179129	-0.119685	-0.078328	0.0765022	0.172895	0.155992	0.236164	0.205319	0.11267	0.0503645	0.129892	0.0821248	0.0903469	0.16081	0.209339	0.273659	0.288493	0.227639	0.103832
1	chr2D_83118074	-0.163066	-0.128316	-0.0147698	-0.423969	0.287258	-0.422313	-0.0822212	-0.601418	-0.0188928	0.558525	-0.595282	0.357186	-0.138248	0.103103	0.431502	0.372057	0.285722	0.557367	-0.269084	0.289033	0.531036	0.455588	0.174839	0.441602	0.371514	0.171567	0.0533166	0.068857	-0.0454314	-0.188288	-0.092651	-0.027407	0.235591	0.409538	0.430956	0.524279	0.475126	0.331967	0.239448	0.337398	0.248482	0.254386	0.372905	0.456982	0.564389	0.595343	0.537134	0.247164
1	chr2D_83891284	-0.0661215	0.579996	-0.337798	-0.339282	0.514572	0.23478	0.43532	-0.236551	0.475457	0.429106	-0.0167079	0.0884714	0.20092	0.475563	0.51276	-0.0577533	0.0525786	0.0445224	0.205516	0.0217597	0.00918657	-0.032377	0.0143418	0.471446	0.493004	0.503455	0.463864	0.472302	0.450073	0.297752	0.290949	0.311564	0.40435	0.424207	0.449233	0.458338	0.523703	0.534446	0.49403	0.474062	0.489145	0.423489	0.385302	0.34159	0.331986	0.328894	0.40304	0.0690778
1	chr2D_83919626	-0.0661215	0.579996	-0.337798	-0.339282	0.514572	0.23478	0.43532	-0.236551	0.475457	0.429106	-0.0167079	0.0884714	0.20092	0.475563	0.51276	-0.0577533	0.0525786	0.0445224	0.205516	0.0217597	0.00918657	-0.032377	0.0143418	0.471446	0.493004	0.503455	0.463864	0.472302	0.450073	0.297752	0.290949	0.311564	0.40435	0.424207	0.449233	0.458338	0.523703	0.534446	0.49403	0.474062	0.489145	0.423489	0.385302	0.34159	0.331986	0.328894	0.40304	0.0690778
1	chr2D_83956077	-0.0661215	0.579996	-0.337798	-0.339282	0.514572	0.23478	0.43532	-0.236551	0.475457	0.429106	-0.0167079	0.0884714	0.20092	0.475563	0.51276	-0.0577533	0.0525786	0.0445224	0.205516	0.0217597	0.00918657	-0.032377	0.0143418	0.471446	0.493004	0.503455	0.463864	0.472302	0.450073	0.297752	0.290949	0.311564	0.40435	0.424207	0.449233	0.458338	0.523703	0.534446	0.49403	0.474062	0.489145	0.423489	0.385302	0.34159	0.331986	0.328894	0.40304	0.0690778
1	chr2D_83979251	-0.0661215	0.579996	-0.337798	-0.339282	0.514572	0.23478	0.43532	-0.236551	0.475457	0.429106	-0.0167079	0.0884714	0.20092	0.475563	0.51276	-0.0577533	0.0525786	0.0445224	0.205516	0.0217597	0.00918657	-0.032377	0.0143418	0.471446	0.493004	0.503455	0.463864	0.472302	0.450073	0.297752	0.290949	0.311564	0.40435	0.424207	0.449233	0.458338	0.523703	0.534446	0.49403	0.474062	0.489145	0.423489	0.385302	0.34159	0.331986	0.328894	0.40304	0.0690778
1	chr2D_84082765	-0.0661215	0.579996	-0.337798	-0.339282	0.514572	0.23478	0.43532	-0.236551	0.475457	0.429106	-0.0167079	0.0884714	0.20092	0.475563	0.51276	-0.0577533	0.0525786	0.0445224	0.205516	0.0217597	0.00918657	-0.032377	0.0143418	0.471446	0.493004	0.503455	0.463864	0.472302	0.450073	0.297752	0.290949	0.311564	0.40435	0.424207	0.449233	0.458338	0.523703	0.534446	0.49403	0.474062	0.489145	0.423489	0.385302	0.34159	0.331986	0.328894	0.40304	0.0690778
1	chr2D_84883319	-0.0733254	0.61428	-0.325437	-0.415846	0.568592	0.225841	0.44698	-0.277368	0.508906	0.487618	-0.0472091	0.160155	0.224887	0.517985	0.569291	-0.122941	0.000720332	0.0588529	0.184476	-0.04055	0.0260526	-0.0145139	-0.0751583	0.526003	0.548989	0.570337	0.536445	0.535227	0.505916	0.346134	0.341172	0.359621	0.463466	0.491663	0.505229	0.504075	0.571595	0.593321	0.557616	0.523647	0.535853	0.459917	0.416999	0.369063	0.366774	0.383022	0.450996	0.00393649
1	chr2D_84912220	-0.0733254	0.61428	-0.325437	-0.415846	0.568592	0.225841	0.44698	-0.277368	0.508906	0.487618	-0.0472091	0.160155	0.224887	0.517985	0.569291	-0.122941	0.000720332	0.0588529	0.184476	-0.04055	0.0260526	-0.0145139	-0.0751583	0.526003	0.548989	0.570337	0.536445	0.535227	0.505916	0.346134	0.341172	0.359621	0.463466	0.491663	0.505229	0.504075	0.571595	0.593321	0.557616	0.523647	0.535853	0.459917	0.416999	0.369063	0.366774	0.383022	0.450996	0.00393649
1	chr2D_85493627	-0.123699	0.23387	-0.196479	-0.403603	0.44006	-0.113043	0.174812	-0.448212	0.257888	0.547674	-0.335136	0.249045	0.027529	0.31938	0.511516	0.124382	0.125531	0.299697	-0.0726048	0.114423	0.272903	0.204162	0.0556009	0.490741	0.476323	0.376223	0.296489	0.314329	0.239417	0.0818235	0.138124	0.183779	0.366027	0.449142	0.46081	0.523502	0.53242	0.468522	0.402491	0.448064	0.41444	0.385535	0.42113	0.441607	0.485687	0.488852	0.488038	0.124923
1	chr2D_87430906	-0.142574	-0.101853	-0.0228594	-0.498769	0.382048	-0.330278	0.011213	-0.563576	0.0953086	0.594855	-0.530196	0.33882	0.00957444	0.21161	0.499279	0.231054	0.160855	0.479306	-0.29602	0.147312	0.444808	0.348333	0.0768418	0.496987	0.450234	0.280262	0.189785	0.193555	0.0809811	-0.0532459	0.055859	0.141106	0.358739	0.486484	0.483936	0.566697	0.516765	0.401016	0.340975	0.425976	0.376076	0.39181	0.49951	0.570225	0.623027	0.627788	0.574621	0.0976423
1	chr2D_87686001	-0.117926	-0.00688986	-0.12912	-0.522165	0.41675	-0.421641	-0.0279894	-0.685858	0.087637	0.696871	-0.642722	0.438002	0.0488934	0.214148	0.566949	0.3853	0.286987	0.594439	-0.286614	0.296699	0.566278	0.400075	0.257435	0.626872	0.553297	0.30916	0.133841	0.15839	0.00749532	-0.171904	-0.0590015	0.0493726	0.377582	0.539106	0.601688	0.663984	0.609436	0.47471	0.360723	0.469254	0.330138	0.352765	0.459208	0.55544	0.659645	0.659411	0.67312	0.360338
1	chr2D_87940855	-0.155656	-0.139843	-0.0506502	-0.333776	0.243149	-0.376317	-0.0763111	-0.521342	-0.0243597	0.486003	-0.525111	0.255005	-0.0716929	0.0809644	0.368576	0.33852	0.25928	0.438331	-0.207205	0.273782	0.40644	0.36732	0.196426	0.366349	0.306584	0.118393	-0.000131406	0.0373972	-0.0724849	-0.206368	-0.112782	-0.0476063	0.205212	0.3538	0.355349	0.450381	0.403404	0.264577	0.17402	0.281963	0.191824	0.202596	0.31832	0.390342	0.498529	0.519171	0.454572	0.254167
1	chr2D_96775258	-0.0807585	-0.0380341	-0.0996705	-0.399864	0.265866	-0.331801	-0.0262144	-0.54601	0.000785781	0.49061	-0.507267	0.33453	0.020431	0.100309	0.399719	0.592342	0.596577	0.59092	-0.0756993	0.571993	0.576101	0.484446	0.382428	0.421138	0.342518	0.163703	0.0471379	0.0278606	-0.00675612	-0.117273	-0.0489391	0.0256515	0.227359	0.372363	0.407933	0.470635	0.411287	0.304887	0.230669	0.22558	0.181484	0.183767	0.284559	0.373558	0.46912	0.493961	0.481218	0.498387
1	chr2D_96802009	-0.0807585	-0.0380341	-0.0996705	-0.399864	0.265866	-0.331801	-0.0262144	-0.54601	0.000785781	0.49061	-0.507267	0.33453	0.020431	0.100309	0.399719	0.592342	0.596577	0.59092	-0.0756993	0.571993	0.576101	0.484446	0.382428	0.421138	0.342518	0.163703	0.0471379	0.0278606	-0.00675612	-0.117273	-0.0489391	0.0256515	0.227359	0.372363	0.407933	0.470635	0.411287	0.304887	0.230669	0.22558	0.181484	0.183767	0.284559	0.373558	0.46912	0.493961	0.481218	0.498387
1	chr2D_96811175	-0.0807585	-0.0380341	-0.0996705	-0.399864	0.265866	-0.331801	-0.0262144	-0.54601	0.000785781	0.49061	-0.507267	0.33453	0.020431	0.100309	0.399719	0.592342	0.596577	0.59092	-0.0756993	0.571993	0.576101	0.484446	0.382428	0.421138	0.342518	0.163703	0.0471379	0.0278606	-0.00675612	-0.117273	-0.0489391	0.0256515	0.227359	0.372363	0.407933	0.470635	0.411287	0.304887	0.230669	0.22558	0.181484	0.183767	0.284559	0.373558	0.46912	0.493961	0.481218	0.498387
1	chr2D_96817839	-0.0807585	-0.0380341	-0.0996705	-0.399864	0.265866	-0.331801	-0.0262144	-0.54601	0.000785781	0.49061	-0.507267	0.33453	0.020431	0.100309	0.399719	0.592342	0.596577	0.59092	-0.0756993	0.571993	0.576101	0.484446	0.382428	0.421138	0.342518	0.163703	0.0471379	0.0278606	-0.00675612	-0.117273	-0.0489391	0.0256515	0.227359	0.372363	0.407933	0.470635	0.411287	0.304887	0.230669	0.22558	0.181484	0.183767	0.284559	0.373558	0.46912	0.493961	0.481218	0.498387
1	chr2D_96828507	-0.0807585	-0.0380341	-0.0996705	-0.399864	0.265866	-0.331801	-0.0262144	-0.54601	0.000785781	0.49061	-0.507267	0.33453	0.020431	0.100309	0.399719	0.592342	0.596577	0.59092	-0.0756993	0.571993	0.576101	0.484446	0.382428	0.421138	0.342518	0.163703	0.0471379	0.0278606	-0.00675612	-0.117273	-0.0489391	0.0256515	0.227359	0.372363	0.407933	0.470635	0.411287	0.304887	0.230669	0.22558	0.181484	0.183767	0.284559	0.373558	0.46912	0.493961	0.481218	0.498387
1	chr2D_96833300	-0.0807585	-0.0380341	-0.0996705	-0.399864	0.265866	-0.331801	-0.0262144	-0.54601	0.000785781	0.49061	-0.507267	0.33453	0.020431	0.100309	0.399719	0.592342	0.596577	0.59092	-0.0756993	0.571993	0.576101	0.484446	0.382428	0.421138	0.342518	0.163703	0.0471379	0.0278606	-0.00675612	-0.117273	-0.0489391	0.0256515	0.227359	0.372363	0.407933	0.470635	0.411287	0.304887	0.230669	0.22558	0.181484	0.183767	0.284559	0.373558	0.46912	0.493961	0.481218	0.498387
1	chr2D_96857299	-0.0807585	-0.0380341	-0.0996705	-0.399864	0.265866	-0.331801	-0.0262144	-0.54601	0.000785781	0.49061	-0.507267	0.33453	0.020431	0.100309	0.399719	0.592342	0.596577	0.59092	-0.0756993	0.571993	0.576101	0.484446	0.382428	0.421138	0.342518	0.163703	0.0471379	0.0278606	-0.00675612	-0.117273	-0.0489391	0.0256515	0.227359	0.372363	0.407933	0.470635	0.411287	0.304887	0.230669	0.22558	0.181484	0.183767	0.284559	0.373558	0.46912	0.493961	0.481218	0.498387
1	chr2D_96901367	-0.0807585	-0.0380341	-0.0996705	-0.399864	0.265866	-0.331801	-0.0262144	-0.54601	0.000785781	0.49061	-0.507267	0.33453	0.020431	0.100309	0.399719	0.592342	0.596577	0.59092	-0.0756993	0.571993	0.576101	0.484446	0.382428	0.421138	0.342518	0.163703	0.0471379	0.0278606	-0.00675612	-0.117273	-0.0489391	0.0256515	0.227359	0.372363	0.407933	0.470635	0.411287	0.304887	0.230669	0.22558	0.181484	0.183767	0.284559	0.373558	0.46912	0.493961	0.481218	0.498387
1	chr2D_96903961	-0.0807585	-0.0380341	-0.0996705	-0.399864	0.265866	-0.331801	-0.0262144	-0.54601	0.000785781	0.49061	-0.507267	0.33453	0.020431	0.100309	0.399719	0.592342	0.596577	0.59092	-0.0756993	0.571993	0.576101	0.484446	0.382428	0.421138	0.342518	0.163703	0.0471379	0.0278606	-0.00675612	-0.117273	-0.0489391	0.0256515	0.227359	0.372363	0.407933	0.470635	0.411287	0.304887	0.230669	0.22558	0.181484	0.183767	0.284559	0.373558	0.46912	0.493961	0.481218	0.498387
1	chr2D_96912881	-0.0807585	-0.0380341	-0.0996705	-0.399864	0.265866	-0.331801	-0.0262144	-0.54601	0.000785781	0.49061	-0.507267	0.33453	0.020431	0.100309	0.399719	0.592342	0.596577	0.59092	-0.0756993	0.571993	0.576101	0.484446	0.382428	0.421138	0.342518	0.163703	0.0471379	0.0278606	-0.00675612	-0.117273	-0.0489391	0.0256515	0.227359	0.372363	0.407933	0.470635	0.411287	0.304887	0.230669	0.22558	0.181484	0.183767	0.284559	0.373558	0.46912	0.493961	0.481218	0.498387
1	chr2D_96933954	-0.0807585	-0.0380341	-0.0996705	-0.399864	0.265866	-0.331801	-0.0262144	-0.54601	0.000785781	0.49061	-0.507267	0.33453	0.020431	0.100309	0.399719	0.592342	0.596577	0.59092	-0.0756993	0.571993	0.576101	0.484446	0.382428	0.421138	0.342518	0.163703	0.0471379	0.0278606	-0.00675612	-0.117273	-0.0489391	0.0256515	0.227359	0.372363	0.407933	0.470635	0.411287	0.304887	0.230669	0.22558	0.181484	0.183767	0.284559	0.373558	0.46912	0.493961	0.481218	0.498387
1	chr2D_96943364	-0.0807585	-0.0380341	-0.0996705	-0.399864	0.265866	-0.331801	-0.0262144	-0.54601	0.000785781	0.49061	-0.507267	0.33453	0.020431	0.100309	0.399719	0.592342	0.596577	0.59092	-0.0756993	0.571993	0.576101	0.484446	0.382428	0.421138	0.342518	0.163703	0.0471379	0.0278606	-0.00675612	-0.117273	-0.0489391	0.0256515	0.227359	0.372363	0.407933	0.470635	0.411287	0.304887	0.230669	0.22558	0.181484	0.183767	0.284559	0.373558	0.46912	0.493961	0.481218	0.498387
1	chr2D_96948259	-0.0807585	-0.0380341	-0.0996705	-0.399864	0.265866	-0.331801	-0.0262144	-0.54601	0.000785781	0.49061	-0.507267	0.33453	0.020431	0.100309	0.399719	0.592342	0.596577	0.59092	-0.0756993	0.571993	0.576101	0.484446	0.382428	0.421138	0.342518	0.163703	0.0471379	0.0278606	-0.00675612	-0.117273	-0.0489391	0.0256515	0.227359	0.372363	0.407933	0.470635	0.411287	0.304887	0.230669	0.22558	0.181484	0.183767	0.284559	0.373558	0.46912	0.493961	0.481218	0.498387
1	chr2D_96952779	-0.0807585	-0.0380341	-0.0996705	-0.399864	0.265866	-0.331801	-0.0262144	-0.54601	0.000785781	0.49061	-0.507267	0.33453	0.020431	0.100309	0.399719	0.592342	0.596577	0.59092	-0.0756993	0.571993	0.576101	0.484446	0.382428	0.421138	0.342518	0.163703	0.0471379	0.0278606	-0.00675612	-0.117273	-0.0489391	0.0256515	0.227359	0.372363	0.407933	0.470635	0.411287	0.304887	0.230669	0.22558	0.181484	0.183767	0.284559	0.373558	0.46912	0.493961	0.481218	0.498387
1	chr2D_96962741	-0.0807585	-0.0380341	-0.0996705	-0.399864	0.265866	-0.331801	-0.0262144	-0.54601	0.000785781	0.49061	-0.507267	0.33453	0.020431	0.100309	0.399719	0.592342	0.596577	0.59092	-0.0756993	0.571993	0.576101	0.484446	0.382428	0.421138	0.342518	0.163703	0.0471379	0.0278606	-0.00675612	-0.117273	-0.0489391	0.0256515	0.227359	0.372363	0.407933	0.470635	0.411287	0.304887	0.230669	0.22558	0.181484	0.183767	0.284559	0.373558	0.46912	0.493961	0.481218	0.498387
1	chr2D_96965114	-0.0807585	-0.0380341	-0.0996705	-0.399864	0.265866	-0.331801	-0.0262144	-0.54601	0.000785781	0.49061	-0.507267	0.33453	0.020431	0.100309	0.399719	0.592342	0.596577	0.59092	-0.0756993	0.571993	0.576101	0.484446	0.382428	0.421138	0.342518	0.163703	0.0471379	0.0278606	-0.00675612	-0.117273	-0.0489391	0.0256515	0.227359	0.372363	0.407933	0.470635	0.411287	0.304887	0.230669	0.22558	0.181484	0.183767	0.284559	0.373558	0.46912	0.493961	0.481218	0.498387
1	chr2D_96967761	-0.0807585	-0.0380341	-0.0996705	-0.399864	0.265866	-0.331801	-0.0262144	-0.54601	0.000785781	0.49061	-0.507267	0.33453	0.020431	0.100309	0.399719	0.592342	0.596577	0.59092	-0.0756993	0.571993	0.576101	0.484446	0.382428	0.421138	0.342518	0.163703	0.0471379	0.0278606	-0.00675612	-0.117273	-0.0489391	0.0256515	0.227359	0.372363	0.407933	0.470635	0.411287	0.304887	0.230669	0.22558	0.181484	0.183767	0.284559	0.373558	0.46912	0.493961	0.481218	0.498387
1	chr2D_96972378	-0.0807585	-0.0380341	-0.0996705	-0.399864	0.265866	-0.331801	-0.0262144	-0.54601	0.000785781	0.49061	-0.507267	0.33453	0.020431	0.100309	0.399719	0.592342	0.596577	0.59092	-0.0756993	0.571993	0.576101	0.484446	0.382428	0.421138	0.342518	0.163703	0.0471379	0.0278606	-0.00675612	-0.117273	-0.0489391	0.0256515	0.227359	0.372363	0.407933	0.470635	0.411287	0.304887	0.230669	0.22558	0.181484	0.183767	0.284559	0.373558	0.46912	0.493961	0.481218	0.498387
1	chr2D_97040982	-0.0807585	-0.0380341	-0.0996705	-0.399864	0.265866	-0.331801	-0.0262144	-0.54601	0.000785781	0.49061	-0.507267	0.33453	0.020431	0.100309	0.399719	0.592342	0.596577	0.59092	-0.0756993	0.571993	0.576101	0.484446	0.382428	0.421138	0.342518	0.163703	0.0471379	0.0278606	-0.00675612	-0.117273	-0.0489391	0.0256515	0.227359	0.372363	0.407933	0.470635	0.411287	0.304887	0.230669	0.22558	0.181484	0.183767	0.284559	0.373558	0.46912	0.493961	0.481218	0.498387
1	chr2D_97045414	-0.0807585	-0.0380341	-0.0996705	-0.399864	0.265866	-0.331801	-0.0262144	-0.54601	0.000785781	0.49061	-0.507267	0.33453	0.020431	0.100309	0.399719	0.592342	0.596577	0.59092	-0.0756993	0.571993	0.576101	0.484446	0.382428	0.421138	0.342518	0.163703	0.0471379	0.0278606	-0.00675612	-0.117273	-0.0489391	0.0256515	0.227359	0.372363	0.407933	0.470635	0.411287	0.304887	0.230669	0.22558	0.181484	0.183767	0.284559	0.373558	0.46912	0.493961	0.481218	0.498387
1	chr2D_97053135	-0.0807585	-0.0380341	-0.0996705	-0.399864	0.265866	-0.331801	-0.0262144	-0.54601	0.000785781	0.49061	-0.507267	0.33453	0.020431	0.100309	0.399719	0.592342	0.596577	0.59092	-0.0756993	0.571993	0.576101	0.484446	0.382428	0.421138	0.342518	0.163703	0.0471379	0.0278606	-0.00675612	-0.117273	-0.0489391	0.0256515	0.227359	0.372363	0.407933	0.470635	0.411287	0.304887	0.230669	0.22558	0.181484	0.183767	0.284559	0.373558	0.46912	0.493961	0.481218	0.498387
1	chr2D_97092310	-0.0807585	-0.0380341	-0.0996705	-0.399864	0.265866	-0.331801	-0.0262144	-0.54601	0.000785781	0.49061	-0.507267	0.33453	0.020431	0.100309	0.399719	0.592342	0.596577	0.59092	-0.0756993	0.571993	0.576101	0.484446	0.382428	0.421138	0.342518	0.163703	0.0471379	0.0278606	-0.00675612	-0.117273	-0.0489391	0.0256515	0.227359	0.372363	0.407933	0.470635	0.411287	0.304887	0.230669	0.22558	0.181484	0.183767	0.284559	0.373558	0.46912	0.493961	0.481218	0.498387
1	chr2D_97103454	-0.0807585	-0.0380341	-0.0996705	-0.399864	0.265866	-0.331801	-0.0262144	-0.54601	0.000785781	0.49061	-0.507267	0.33453	0.020431	0.100309	0.399719	0.592342	0.596577	0.59092	-0.0756993	0.571993	0.576101	0.484446	0.382428	0.421138	0.342518	0.163703	0.0471379	0.0278606	-0.00675612	-0.117273	-0.0489391	0.0256515	0.227359	0.372363	0.407933	0.470635	0.411287	0.304887	0.230669	0.22558	0.181484	0.183767	0.284559	0.373558	0.46912	0.493961	0.481218	0.498387
1	chr2D_97107121	-0.0807585	-0.0380341	-0.0996705	-0.399864	0.265866	-0.331801	-0.0262144	-0.54601	0.000785781	0.49061	-0.507267	0.33453	0.020431	0.100309	0.399719	0.592342	0.596577	0.59092	-0.0756993	0.571993	0.576101	0.484446	0.382428	0.421138	0.342518	0.163703	0.0471379	0.0278606	-0.00675612	-0.117273	-0.0489391	0.0256515	0.227359	0.372363	0.407933	0.470635	0.411287	0.304887	0.230669	0.22558	0.181484	0.183767	0.284559	0.373558	0.46912	0.493961	0.481218	0.498387
1	chr2D_97129449	-0.0807585	-0.0380341	-0.0996705	-0.399864	0.265866	-0.331801	-0.0262144	-0.54601	0.000785781	0.49061	-0.507267	0.33453	0.020431	0.100309	0.399719	0.592342	0.596577	0.59092	-0.0756993	0.571993	0.576101	0.484446	0.382428	0.421138	0.342518	0.163703	0.0471379	0.0278606	-0.00675612	-0.117273	-0.0489391	0.0256515	0.227359	0.372363	0.407933	0.470635	0.411287	0.304887	0.230669	0.22558	0.181484	0.183767	0.284559	0.373558	0.46912	0.493961	0.481218	0.498387
1	chr2D_97155760	-0.0807585	-0.0380341	-0.0996705	-0.399864	0.265866	-0.331801	-0.0262144	-0.54601	0.000785781	0.49061	-0.507267	0.33453	0.020431	0.100309	0.399719	0.592342	0.596577	0.59092	-0.0756993	0.571993	0.576101	0.484446	0.382428	0.421138	0.342518	0.163703	0.0471379	0.0278606	-0.00675612	-0.117273	-0.0489391	0.0256515	0.227359	0.372363	0.407933	0.470635	0.411287	0.304887	0.230669	0.22558	0.181484	0.183767	0.284559	0.373558	0.46912	0.493961	0.481218	0.498387
1	chr2D_97161145	-0.0807585	-0.0380341	-0.0996705	-0.399864	0.265866	-0.331801	-0.0262144	-0.54601	0.000785781	0.49061	-0.507267	0.33453	0.020431	0.100309	0.399719	0.592342	0.596577	0.59092	-0.0756993	0.571993	0.576101	0.484446	0.382428	0.421138	0.342518	0.163703	0.0471379	0.0278606	-0.00675612	-0.117273	-0.0489391	0.0256515	0.227359	0.372363	0.407933	0.470635	0.411287	0.304887	0.230669	0.22558	0.181484	0.183767	0.284559	0.373558	0.46912	0.493961	0.481218	0.498387
1	chr2D_97166671	-0.0807585	-0.0380341	-0.0996705	-0.399864	0.265866	-0.331801	-0.0262144	-0.54601	0.000785781	0.49061	-0.507267	0.33453	0.020431	0.100309	0.399719	0.592342	0.596577	0.59092	-0.0756993	0.571993	0.576101	0.484446	0.382428	0.421138	0.342518	0.163703	0.0471379	0.0278606	-0.00675612	-0.117273	-0.0489391	0.0256515	0.227359	0.372363	0.407933	0.470635	0.411287	0.304887	0.230669	0.22558	0.181484	0.183767	0.284559	0.373558	0.46912	0.493961	0.481218	0.498387
1	chr2D_97172291	-0.0807585	-0.0380341	-0.0996705	-0.399864	0.265866	-0.331801	-0.0262144	-0.54601	0.000785781	0.49061	-0.507267	0.33453	0.020431	0.100309	0.399719	0.592342	0.596577	0.59092	-0.0756993	0.571993	0.576101	0.484446	0.382428	0.421138	0.342518	0.163703	0.0471379	0.0278606	-0.00675612	-0.117273	-0.0489391	0.0256515	0.227359	0.372363	0.407933	0.470635	0.411287	0.304887	0.230669	0.22558	0.181484	0.183767	0.284559	0.373558	0.46912	0.493961	0.481218	0.498387
1	chr2D_97182551	-0.0807585	-0.0380341	-0.0996705	-0.399864	0.265866	-0.331801	-0.0262144	-0.54601	0.000785781	0.49061	-0.507267	0.33453	0.020431	0.100309	0.399719	0.592342	0.596577	0.59092	-0.0756993	0.571993	0.576101	0.484446	0.382428	0.421138	0.342518	0.163703	0.0471379	0.0278606	-0.00675612	-0.117273	-0.0489391	0.0256515	0.227359	0.372363	0.407933	0.470635	0.411287	0.304887	0.230669	0.22558	0.181484	0.183767	0.284559	0.373558	0.46912	0.493961	0.481218	0.498387
1	chr2D_97205301	-0.0807585	-0.0380341	-0.0996705	-0.399864	0.265866	-0.331801	-0.0262144	-0.54601	0.000785781	0.49061	-0.507267	0.33453	0.020431	0.100309	0.399719	0.592342	0.596577	0.59092	-0.0756993	0.571993	0.576101	0.484446	0.382428	0.421138	0.342518	0.163703	0.0471379	0.0278606	-0.00675612	-0.117273	-0.0489391	0.0256515	0.227359	0.372363	0.407933	0.470635	0.411287	0.304887	0.230669	0.22558	0.181484	0.183767	0.284559	0.373558	0.46912	0.493961	0.481218	0.498387
1	chr2D_97214192	-0.0807585	-0.0380341	-0.0996705	-0.399864	0.265866	-0.331801	-0.0262144	-0.54601	0.000785781	0.49061	-0.507267	0.33453	0.020431	0.100309	0.399719	0.592342	0.596577	0.59092	-0.0756993	0.571993	0.576101	0.484446	0.382428	0.421138	0.342518	0.163703	0.0471379	0.0278606	-0.00675612	-0.117273	-0.0489391	0.0256515	0.227359	0.372363	0.407933	0.470635	0.411287	0.304887	0.230669	0.22558	0.181484	0.183767	0.284559	0.373558	0.46912	0.493961	0.481218	0.498387
1	chr2D_97229601	-0.0807585	-0.0380341	-0.0996705	-0.399864	0.265866	-0.331801	-0.0262144	-0.54601	0.000785781	0.49061	-0.507267	0.33453	0.020431	0.100309	0.399719	0.592342	0.596577	0.59092	-0.0756993	0.571993	0.576101	0.484446	0.382428	0.421138	0.342518	0.163703	0.0471379	0.0278606	-0.00675612	-0.117273	-0.0489391	0.0256515	0.227359	0.372363	0.407933	0.470635	0.411287	0.304887	0.230669	0.22558	0.181484	0.183767	0.284559	0.373558	0.46912	0.493961	0.481218	0.498387
1	chr2D_97237588	-0.0807585	-0.0380341	-0.0996705	-0.399864	0.265866	-0.331801	-0.0262144	-0.54601	0.000785781	0.49061	-0.507267	0.33453	0.020431	0.100309	0.399719	0.592342	0.596577	0.59092	-0.0756993	0.571993	0.576101	0.484446	0.382428	0.421138	0.342518	0.163703	0.0471379	0.0278606	-0.00675612	-0.117273	-0.0489391	0.0256515	0.227359	0.372363	0.407933	0.470635	0.411287	0.304887	0.230669	0.22558	0.181484	0.183767	0.284559	0.373558	0.46912	0.493961	0.481218	0.498387
1	chr2D_97263170	-0.0807585	-0.0380341	-0.0996705	-0.399864	0.265866	-0.331801	-0.0262144	-0.54601	0.000785781	0.49061	-0.507267	0.33453	0.020431	0.100309	0.399719	0.592342	0.596577	0.59092	-0.0756993	0.571993	0.576101	0.484446	0.382428	0.421138	0.342518	0.163703	0.0471379	0.0278606	-0.00675612	-0.117273	-0.0489391	0.0256515	0.227359	0.372363	0.407933	0.470635	0.411287	0.304887	0.230669	0.22558	0.181484	0.183767	0.284559	0.373558	0.46912	0.493961	0.481218	0.498387
1	chr2D_97278780	-0.0807585	-0.0380341	-0.0996705	-0.399864	0.265866	-0.331801	-0.0262144	-0.54601	0.000785781	0.49061	-0.507267	0.33453	0.020431	0.100309	0.399719	0.592342	0.596577	0.59092	-0.0756993	0.571993	0.576101	0.484446	0.382428	0.421138	0.342518	0.163703	0.0471379	0.0278606	-0.00675612	-0.117273	-0.0489391	0.0256515	0.227359	0.372363	0.407933	0.470635	0.411287	0.304887	0.230669	0.22558	0.181484	0.183767	0.284559	0.373558	0.46912	0.493961	0.481218	0.498387
1	chr2D_97287682	-0.0807585	-0.0380341	-0.0996705	-0.399864	0.265866	-0.331801	-0.0262144	-0.54601	0.000785781	0.49061	-0.507267	0.33453	0.020431	0.100309	0.399719	0.592342	0.596577	0.59092	-0.0756993	0.571993	0.576101	0.484446	0.382428	0.421138	0.342518	0.163703	0.0471379	0.0278606	-0.00675612	-0.117273	-0.0489391	0.0256515	0.227359	0.372363	0.407933	0.470635	0.411287	0.304887	0.230669	0.22558	0.181484	0.183767	0.284559	0.373558	0.46912	0.493961	0.481218	0.498387
1	chr2D_97295679	-0.0807585	-0.0380341	-0.0996705	-0.399864	0.265866	-0.331801	-0.0262144	-0.54601	0.000785781	0.49061	-0.507267	0.33453	0.020431	0.100309	0.399719	0.592342	0.596577	0.59092	-0.0756993	0.571993	0.576101	0.484446	0.382428	0.421138	0.342518	0.163703	0.0471379	0.0278606	-0.00675612	-0.117273	-0.0489391	0.0256515	0.227359	0.372363	0.407933	0.470635	0.411287	0.304887	0.230669	0.22558	0.181484	0.183767	0.284559	0.373558	0.46912	0.493961	0.481218	0.498387
1	chr2D_97304656	-0.0807585	-0.0380341	-0.0996705	-0.399864	0.265866	-0.331801	-0.0262144	-0.54601	0.000785781	0.49061	-0.507267	0.33453	0.020431	0.100309	0.399719	0.592342	0.596577	0.59092	-0.0756993	0.571993	0.576101	0.484446	0.382428	0.421138	0.342518	0.163703	0.0471379	0.0278606	-0.00675612	-0.117273	-0.0489391	0.0256515	0.227359	0.372363	0.407933	0.470635	0.411287	0.304887	0.230669	0.22558	0.181484	0.183767	0.284559	0.373558	0.46912	0.493961	0.481218	0.498387
1	chr2D_97310902	-0.0807585	-0.0380341	-0.0996705	-0.399864	0.265866	-0.331801	-0.0262144	-0.54601	0.000785781	0.49061	-0.507267	0.33453	0.020431	0.100309	0.399719	0.592342	0.596577	0.59092	-0.0756993	0.571993	0.576101	0.484446	0.382428	0.421138	0.342518	0.163703	0.0471379	0.0278606	-0.00675612	-0.117273	-0.0489391	0.0256515	0.227359	0.372363	0.407933	0.470635	0.411287	0.304887	0.230669	0.22558	0.181484	0.183767	0.284559	0.373558	0.46912	0.493961	0.481218	0.498387
1	chr2D_97317749	-0.0807585	-0.0380341	-0.0996705	-0.399864	0.265866	-0.331801	-0.0262144	-0.54601	0.000785781	0.49061	-0.507267	0.33453	0.020431	0.100309	0.399719	0.592342	0.596577	0.59092	-0.0756993	0.571993	0.576101	0.484446	0.382428	0.421138	0.342518	0.163703	0.0471379	0.0278606	-0.00675612	-0.117273	-0.0489391	0.0256515	0.227359	0.372363	0.407933	0.470635	0.411287	0.304887	0.230669	0.22558	0.181484	0.183767	0.284559	0.373558	0.46912	0.493961	0.481218	0.498387
1	chr2D_97330551	-0.0807585	-0.0380341	-0.0996705	-0.399864	0.265866	-0.331801	-0.0262144	-0.54601	0.000785781	0.49061	-0.507267	0.33453	0.020431	0.100309	0.399719	0.592342	0.596577	0.59092	-0.0756993	0.571993	0.576101	0.484446	0.382428	0.421138	0.342518	0.163703	0.0471379	0.0278606	-0.00675612	-0.117273	-0.0489391	0.0256515	0.227359	0.372363	0.407933	0.470635	0.411287	0.304887	0.230669	0.22558	0.181484	0.183767	0.284559	0.373558	0.46912	0.493961	0.481218	0.498387
1	chr2D_97334731	-0.0807585	-0.0380341	-0.0996705	-0.399864	0.265866	-0.331801	-0.0262144	-0.54601	0.000785781	0.49061	-0.507267	0.33453	0.020431	0.100309	0.399719	0.592342	0.596577	0.59092	-0.0756993	0.571993	0.576101	0.484446	0.382428	0.421138	0.342518	0.163703	0.0471379	0.0278606	-0.00675612	-0.117273	-0.0489391	0.0256515	0.227359	0.372363	0.407933	0.470635	0.411287	0.304887	0.230669	0.22558	0.181484	0.183767	0.284559	0.373558	0.46912	0.493961	0.481218	0.498387
1	chr2D_97345427	-0.0807585	-0.0380341	-0.0996705	-0.399864	0.265866	-0.331801	-0.0262144	-0.54601	0.000785781	0.49061	-0.507267	0.33453	0.020431	0.100309	0.399719	0.592342	0.596577	0.59092	-0.0756993	0.571993	0.576101	0.484446	0.382428	0.421138	0.342518	0.163703	0.0471379	0.0278606	-0.00675612	-0.117273	-0.0489391	0.0256515	0.227359	0.372363	0.407933	0.470635	0.411287	0.304887	0.230669	0.22558	0.181484	0.183767	0.284559	0.373558	0.46912	0.493961	0.481218	0.498387
1	chr2D_97352070	-0.0807585	-0.0380341	-0.0996705	-0.399864	0.265866	-0.331801	-0.0262144	-0.54601	0.000785781	0.49061	-0.507267	0.33453	0.020431	0.100309	0.399719	0.592342	0.596577	0.59092	-0.0756993	0.571993	0.576101	0.484446	0.382428	0.421138	0.342518	0.163703	0.0471379	0.0278606	-0.00675612	-0.117273	-0.0489391	0.0256515	0.227359	0.372363	0.407933	0.470635	0.411287	0.304887	0.230669	0.22558	0.181484	0.183767	0.284559	0.373558	0.46912	0.493961	0.481218	0.498387
1	chr2D_97359687	-0.0807585	-0.0380341	-0.0996705	-0.399864	0.265866	-0.331801	-0.0262144	-0.54601	0.000785781	0.49061	-0.507267	0.33453	0.020431	0.100309	0.399719	0.592342	0.596577	0.59092	-0.0756993	0.571993	0.576101	0.484446	0.382428	0.421138	0.342518	0.163703	0.0471379	0.0278606	-0.00675612	-0.117273	-0.0489391	0.0256515	0.227359	0.372363	0.407933	0.470635	0.411287	0.304887	0.230669	0.22558	0.181484	0.183767	0.284559	0.373558	0.46912	0.493961	0.481218	0.498387
1	chr2D_97368068	-0.0807585	-0.0380341	-0.0996705	-0.399864	0.265866	-0.331801	-0.0262144	-0.54601	0.000785781	0.49061	-0.507267	0.33453	0.020431	0.100309	0.399719	0.592342	0.596577	0.59092	-0.0756993	0.571993	0.576101	0.484446	0.382428	0.421138	0.342518	0.163703	0.0471379	0.0278606	-0.00675612	-0.117273	-0.0489391	0.0256515	0.227359	0.372363	0.407933	0.470635	0.411287	0.304887	0.230669	0.22558	0.181484	0.183767	0.284559	0.373558	0.46912	0.493961	0.481218	0.498387
1	chr2D_97376644	-0.0807585	-0.0380341	-0.0996705	-0.399864	0.265866	-0.331801	-0.0262144	-0.54601	0.000785781	0.49061	-0.507267	0.33453	0.020431	0.100309	0.399719	0.592342	0.596577	0.59092	-0.0756993	0.571993	0.576101	0.484446	0.382428	0.421138	0.342518	0.163703	0.0471379	0.0278606	-0.00675612	-0.117273	-0.0489391	0.0256515	0.227359	0.372363	0.407933	0.470635	0.411287	0.304887	0.230669	0.22558	0.181484	0.183767	0.284559	0.373558	0.46912	0.493961	0.481218	0.498387
1	chr2D_97384501	-0.0807585	-0.0380341	-0.0996705	-0.399864	0.265866	-0.331801	-0.0262144	-0.54601	0.000785781	0.49061	-0.507267	0.33453	0.020431	0.100309	0.399719	0.592342	0.596577	0.59092	-0.0756993	0.571993	0.576101	0.484446	0.382428	0.421138	0.342518	0.163703	0.0471379	0.0278606	-0.00675612	-0.117273	-0.0489391	0.0256515	0.227359	0.372363	0.407933	0.470635	0.411287	0.304887	0.230669	0.22558	0.181484	0.183767	0.284559	0.373558	0.46912	0.493961	0.481218	0.498387
1	chr2D_97402534	-0.0807585	-0.0380341	-0.0996705	-0.399864	0.265866	-0.331801	-0.0262144	-0.54601	0.000785781	0.49061	-0.507267	0.33453	0.020431	0.100309	0.399719	0.592342	0.596577	0.59092	-0.0756993	0.571993	0.576101	0.484446	0.382428	0.421138	0.342518	0.163703	0.0471379	0.0278606	-0.00675612	-0.117273	-0.0489391	0.0256515	0.227359	0.372363	0.407933	0.470635	0.411287	0.304887	0.230669	0.22558	0.181484	0.183767	0.284559	0.373558	0.46912	0.493961	0.481218	0.498387
1	chr2D_97409237	-0.0807585	-0.0380341	-0.0996705	-0.399864	0.265866	-0.331801	-0.0262144	-0.54601	0.000785781	0.49061	-0.507267	0.33453	0.020431	0.100309	0.399719	0.592342	0.596577	0.59092	-0.0756993	0.571993	0.576101	0.484446	0.382428	0.421138	0.342518	0.163703	0.0471379	0.0278606	-0.00675612	-0.117273	-0.0489391	0.0256515	0.227359	0.372363	0.407933	0.470635	0.411287	0.304887	0.230669	0.22558	0.181484	0.183767	0.284559	0.373558	0.46912	0.493961	0.481218	0.498387
1	chr2D_97428330	-0.0807585	-0.0380341	-0.0996705	-0.399864	0.265866	-0.331801	-0.0262144	-0.54601	0.000785781	0.49061	-0.507267	0.33453	0.020431	0.100309	0.399719	0.592342	0.596577	0.59092	-0.0756993	0.571993	0.576101	0.484446	0.382428	0.421138	0.342518	0.163703	0.0471379	0.0278606	-0.00675612	-0.117273	-0.0489391	0.0256515	0.227359	0.372363	0.407933	0.470635	0.411287	0.304887	0.230669	0.22558	0.181484	0.183767	0.284559	0.373558	0.46912	0.493961	0.481218	0.498387
1	chr2D_97446946	-0.0807585	-0.0380341	-0.0996705	-0.399864	0.265866	-0.331801	-0.0262144	-0.54601	0.000785781	0.49061	-0.507267	0.33453	0.020431	0.100309	0.399719	0.592342	0.596577	0.59092	-0.0756993	0.571993	0.576101	0.484446	0.382428	0.421138	0.342518	0.163703	0.0471379	0.0278606	-0.00675612	-0.117273	-0.0489391	0.0256515	0.227359	0.372363	0.407933	0.470635	0.411287	0.304887	0.230669	0.22558	0.181484	0.183767	0.284559	0.373558	0.46912	0.493961	0.481218	0.498387
1	chr2D_97494805	-0.0807585	-0.0380341	-0.0996705	-0.399864	0.265866	-0.331801	-0.0262144	-0.54601	0.000785781	0.49061	-0.507267	0.33453	0.020431	0.100309	0.399719	0.592342	0.596577	0.59092	-0.0756993	0.571993	0.576101	0.484446	0.382428	0.421138	0.342518	0.163703	0.0471379	0.0278606	-0.00675612	-0.117273	-0.0489391	0.0256515	0.227359	0.372363	0.407933	0.470635	0.411287	0.304887	0.230669	0.22558	0.181484	0.183767	0.284559	0.373558	0.46912	0.493961	0.481218	0.498387
1	chr2D_97513166	-0.0807585	-0.0380341	-0.0996705	-0.399864	0.265866	-0.331801	-0.0262144	-0.54601	0.000785781	0.49061	-0.507267	0.33453	0.020431	0.100309	0.399719	0.592342	0.596577	0.59092	-0.0756993	0.571993	0.576101	0.484446	0.382428	0.421138	0.342518	0.163703	0.0471379	0.0278606	-0.00675612	-0.117273	-0.0489391	0.0256515	0.227359	0.372363	0.407933	0.470635	0.411287	0.304887	0.230669	0.22558	0.181484	0.183767	0.284559	0.373558	0.46912	0.493961	0.481218	0.498387
1	chr2D_97518511	-0.0807585	-0.0380341	-0.0996705	-0.399864	0.265866	-0.331801	-0.0262144	-0.54601	0.000785781	0.49061	-0.507267	0.33453	0.020431	0.100309	0.399719	0.592342	0.596577	0.59092	-0.0756993	0.571993	0.576101	0.484446	0.382428	0.421138	0.342518	0.163703	0.0471379	0.0278606	-0.00675612	-0.117273	-0.0489391	0.0256515	0.227359	0.372363	0.407933	0.470635	0.411287	0.304887	0.230669	0.22558	0.181484	0.183767	0.284559	0.373558	0.46912	0.493961	0.481218	0.498387
1	chr2D_97525415	-0.0807585	-0.0380341	-0.0996705	-0.399864	0.265866	-0.331801	-0.0262144	-0.54601	0.000785781	0.49061	-0.507267	0.33453	0.020431	0.100309	0.399719	0.592342	0.596577	0.59092	-0.0756993	0.571993	0.576101	0.484446	0.382428	0.421138	0.342518	0.163703	0.0471379	0.0278606	-0.00675612	-0.117273	-0.0489391	0.0256515	0.227359	0.372363	0.407933	0.470635	0.411287	0.304887	0.230669	0.22558	0.181484	0.183767	0.284559	0.373558	0.46912	0.493961	0.481218	0.498387
1	chr2D_97535087	-0.0807585	-0.0380341	-0.0996705	-0.399864	0.265866	-0.331801	-0.0262144	-0.54601	0.000785781	0.49061	-0.507267	0.33453	0.020431	0.100309	0.399719	0.592342	0.596577	0.59092	-0.0756993	0.571993	0.576101	0.484446	0.382428	0.421138	0.342518	0.163703	0.0471379	0.0278606	-0.00675612	-0.117273	-0.0489391	0.0256515	0.227359	0.372363	0.407933	0.470635	0.411287	0.304887	0.230669	0.22558	0.181484	0.183767	0.284559	0.373558	0.46912	0.493961	0.481218	0.498387
1	chr2D_97598959	-0.0807585	-0.0380341	-0.0996705	-0.399864	0.265866	-0.331801	-0.0262144	-0.54601	0.000785781	0.49061	-0.507267	0.33453	0.020431	0.100309	0.399719	0.592342	0.596577	0.59092	-0.0756993	0.571993	0.576101	0.484446	0.382428	0.421138	0.342518	0.163703	0.0471379	0.0278606	-0.00675612	-0.117273	-0.0489391	0.0256515	0.227359	0.372363	0.407933	0.470635	0.411287	0.304887	0.230669	0.22558	0.181484	0.183767	0.284559	0.373558	0.46912	0.493961	0.481218	0.498387
1	chr2D_97620367	-0.0807585	-0.0380341	-0.0996705	-0.399864	0.265866	-0.331801	-0.0262144	-0.54601	0.000785781	0.49061	-0.507267	0.33453	0.020431	0.100309	0.399719	0.592342	0.596577	0.59092	-0.0756993	0.571993	0.576101	0.484446	0.382428	0.421138	0.342518	0.163703	0.0471379	0.0278606	-0.00675612	-0.117273	-0.0489391	0.0256515	0.227359	0.372363	0.407933	0.470635	0.411287	0.304887	0.230669	0.22558	0.181484	0.183767	0.284559	0.373558	0.46912	0.493961	0.481218	0.498387
1	chr2D_97645564	-0.0807585	-0.0380341	-0.0996705	-0.399864	0.265866	-0.331801	-0.0262144	-0.54601	0.000785781	0.49061	-0.507267	0.33453	0.020431	0.100309	0.399719	0.592342	0.596577	0.59092	-0.0756993	0.571993	0.576101	0.484446	0.382428	0.421138	0.342518	0.163703	0.0471379	0.0278606	-0.00675612	-0.117273	-0.0489391	0.0256515	0.227359	0.372363	0.407933	0.470635	0.411287	0.304887	0.230669	0.22558	0.181484	0.183767	0.284559	0.373558	0.46912	0.493961	0.481218	0.498387
1	chr2D_97665829	-0.0807585	-0.0380341	-0.0996705	-0.399864	0.265866	-0.331801	-0.0262144	-0.54601	0.000785781	0.49061	-0.507267	0.33453	0.020431	0.100309	0.399719	0.592342	0.596577	0.59092	-0.0756993	0.571993	0.576101	0.484446	0.382428	0.421138	0.342518	0.163703	0.0471379	0.0278606	-0.00675612	-0.117273	-0.0489391	0.0256515	0.227359	0.372363	0.407933	0.470635	0.411287	0.304887	0.230669	0.22558	0.181484	0.183767	0.284559	0.373558	0.46912	0.493961	0.481218	0.498387
1	chr2D_97699527	-0.0807585	-0.0380341	-0.0996705	-0.399864	0.265866	-0.331801	-0.0262144	-0.54601	0.000785781	0.49061	-0.507267	0.33453	0.020431	0.100309	0.399719	0.592342	0.596577	0.59092	-0.0756993	0.571993	0.576101	0.484446	0.382428	0.421138	0.342518	0.163703	0.0471379	0.0278606	-0.00675612	-0.117273	-0.0489391	0.0256515	0.227359	0.372363	0.407933	0.470635	0.411287	0.304887	0.230669	0.22558	0.181484	0.183767	0.284559	0.373558	0.46912	0.493961	0.481218	0.498387
1	chr2D_97710618	-0.0807585	-0.0380341	-0.0996705	-0.399864	0.265866	-0.331801	-0.0262144	-0.54601	0.000785781	0.49061	-0.507267	0.33453	0.020431	0.100309	0.399719	0.592342	0.596577	0.59092	-0.0756993	0.571993	0.576101	0.484446	0.382428	0.421138	0.342518	0.163703	0.0471379	0.0278606	-0.00675612	-0.117273	-0.0489391	0.0256515	0.227359	0.372363	0.407933	0.470635	0.411287	0.304887	0.230669	0.22558	0.181484	0.183767	0.284559	0.373558	0.46912	0.493961	0.481218	0.498387
1	chr2D_97723296	-0.0807585	-0.0380341	-0.0996705	-0.399864	0.265866	-0.331801	-0.0262144	-0.54601	0.000785781	0.49061	-0.507267	0.33453	0.020431	0.100309	0.399719	0.592342	0.596577	0.59092	-0.0756993	0.571993	0.576101	0.484446	0.382428	0.421138	0.342518	0.163703	0.0471379	0.0278606	-0.00675612	-0.117273	-0.0489391	0.0256515	0.227359	0.372363	0.407933	0.470635	0.411287	0.304887	0.230669	0.22558	0.181484	0.183767	0.284559	0.373558	0.46912	0.493961	0.481218	0.498387
1	chr2D_97733403	-0.0807585	-0.0380341	-0.0996705	-0.399864	0.265866	-0.331801	-0.0262144	-0.54601	0.000785781	0.49061	-0.507267	0.33453	0.020431	0.100309	0.399719	0.592342	0.596577	0.59092	-0.0756993	0.571993	0.576101	0.484446	0.382428	0.421138	0.342518	0.163703	0.0471379	0.0278606	-0.00675612	-0.117273	-0.0489391	0.0256515	0.227359	0.372363	0.407933	0.470635	0.411287	0.304887	0.230669	0.22558	0.181484	0.183767	0.284559	0.373558	0.46912	0.493961	0.481218	0.498387
1	chr2D_97740646	-0.0807585	-0.0380341	-0.0996705	-0.399864	0.265866	-0.331801	-0.0262144	-0.54601	0.000785781	0.49061	-0.507267	0.33453	0.020431	0.100309	0.399719	0.592342	0.596577	0.59092	-0.0756993	0.571993	0.576101	0.484446	0.382428	0.421138	0.342518	0.163703	0.0471379	0.0278606	-0.00675612	-0.117273	-0.0489391	0.0256515	0.227359	0.372363	0.407933	0.470635	0.411287	0.304887	0.230669	0.22558	0.181484	0.183767	0.284559	0.373558	0.46912	0.493961	0.481218	0.498387
1	chr2D_97747643	-0.0807585	-0.0380341	-0.0996705	-0.399864	0.265866	-0.331801	-0.0262144	-0.54601	0.000785781	0.49061	-0.507267	0.33453	0.020431	0.100309	0.399719	0.592342	0.596577	0.59092	-0.0756993	0.571993	0.576101	0.484446	0.382428	0.421138	0.342518	0.163703	0.0471379	0.0278606	-0.00675612	-0.117273	-0.0489391	0.0256515	0.227359	0.372363	0.407933	0.470635	0.411287	0.304887	0.230669	0.22558	0.181484	0.183767	0.284559	0.373558	0.46912	0.493961	0.481218	0.498387
1	chr2D_97754529	-0.0807585	-0.0380341	-0.0996705	-0.399864	0.265866	-0.331801	-0.0262144	-0.54601	0.000785781	0.49061	-0.507267	0.33453	0.020431	0.100309	0.399719	0.592342	0.596577	0.59092	-0.0756993	0.571993	0.576101	0.484446	0.382428	0.421138	0.342518	0.163703	0.0471379	0.0278606	-0.00675612	-0.117273	-0.0489391	0.0256515	0.227359	0.372363	0.407933	0.470635	0.411287	0.304887	0.230669	0.22558	0.181484	0.183767	0.284559	0.373558	0.46912	0.493961	0.481218	0.498387
1	chr2D_97812188	-0.0772233	-0.0107829	-0.113755	-0.391449	0.266608	-0.292106	0.00327294	-0.524394	0.0206529	0.472968	-0.471134	0.304439	0.0344064	0.111113	0.394083	0.553612	0.556945	0.556447	-0.0708299	0.531749	0.542289	0.448787	0.36462	0.425508	0.352125	0.177267	0.0568553	0.041993	0.00882487	-0.104119	-0.035612	0.0367793	0.231118	0.373474	0.412415	0.46598	0.420819	0.319928	0.240283	0.227887	0.180519	0.17622	0.271677	0.360234	0.454168	0.481196	0.476255	0.47291
1	chr2D_97817343	-0.170034	-0.152801	-0.0227738	-0.376299	0.250272	-0.425672	-0.0965242	-0.577814	-0.0463849	0.525978	-0.586308	0.31787	-0.154782	0.0700044	0.392282	0.386275	0.301902	0.534538	-0.250263	0.30775	0.502438	0.426595	0.205314	0.394579	0.321112	0.117348	-0.00388584	0.0218749	-0.0938066	-0.238026	-0.142836	-0.0743655	0.197826	0.367822	0.38178	0.483902	0.429645	0.281253	0.18467	0.293734	0.201912	0.212464	0.33388	0.418925	0.531764	0.558808	0.491928	0.260131
1	chr2D_97854521	-0.0807585	-0.0380341	-0.0996705	-0.399864	0.265866	-0.331801	-0.0262144	-0.54601	0.000785781	0.49061	-0.507267	0.33453	0.020431	0.100309	0.399719	0.592342	0.596577	0.59092	-0.0756993	0.571993	0.576101	0.484446	0.382428	0.421138	0.342518	0.163703	0.0471379	0.0278606	-0.00675612	-0.117273	-0.0489391	0.0256515	0.227359	0.372363	0.407933	0.470635	0.411287	0.304887	0.230669	0.22558	0.181484	0.183767	0.284559	0.373558	0.46912	0.493961	0.481218	0.498387
1	chr2D_97879530	-0.0807585	-0.0380341	-0.0996705	-0.399864	0.265866	-0.331801	-0.0262144	-0.54601	0.000785781	0.49061	-0.507267	0.33453	0.020431	0.100309	0.399719	0.592342	0.596577	0.59092	-0.0756993	0.571993	0.576101	0.484446	0.382428	0.421138	0.342518	0.163703	0.0471379	0.0278606	-0.00675612	-0.117273	-0.0489391	0.0256515	0.227359	0.372363	0.407933	0.470635	0.411287	0.304887	0.230669	0.22558	0.181484	0.183767	0.284559	0.373558	0.46912	0.493961	0.481218	0.498387
1	chr2D_97890582	-0.0807585	-0.0380341	-0.0996705	-0.399864	0.265866	-0.331801	-0.0262144	-0.54601	0.000785781	0.49061	-0.507267	0.33453	0.020431	0.100309	0.399719	0.592342	0.596577	0.59092	-0.0756993	0.571993	0.576101	0.484446	0.382428	0.421138	0.342518	0.163703	0.0471379	0.0278606	-0.00675612	-0.117273	-0.0489391	0.0256515	0.227359	0.372363	0.407933	0.470635	0.411287	0.304887	0.230669	0.22558	0.181484	0.183767	0.284559	0.373558	0.46912	0.493961	0.481218	0.498387
1	chr2D_97895906	-0.0807585	-0.0380341	-0.0996705	-0.399864	0.265866	-0.331801	-0.0262144	-0.54601	0.000785781	0.49061	-0.507267	0.33453	0.020431	0.100309	0.399719	0.592342	0.596577	0.59092	-0.0756993	0.571993	0.576101	0.484446	0.382428	0.421138	0.342518	0.163703	0.0471379	0.0278606	-0.00675612	-0.117273	-0.0489391	0.0256515	0.227359	0.372363	0.407933	0.470635	0.411287	0.304887	0.230669	0.22558	0.181484	0.183767	0.284559	0.373558	0.46912	0.493961	0.481218	0.498387
1	chr2D_97910683	-0.0807585	-0.0380341	-0.0996705	-0.399864	0.265866	-0.331801	-0.0262144	-0.54601	0.000785781	0.49061	-0.507267	0.33453	0.020431	0.100309	0.399719	0.592342	0.596577	0.59092	-0.0756993	0.571993	0.576101	0.484446	0.382428	0.421138	0.342518	0.163703	0.0471379	0.0278606	-0.00675612	-0.117273	-0.0489391	0.0256515	0.227359	0.372363	0.407933	0.470635	0.411287	0.304887	0.230669	0.22558	0.181484	0.183767	0.284559	0.373558	0.46912	0.493961	0.481218	0.498387
1	chr2D_97929095	-0.0807585	-0.0380341	-0.0996705	-0.399864	0.265866	-0.331801	-0.0262144	-0.54601	0.000785781	0.49061	-0.507267	0.33453	0.020431	0.100309	0.399719	0.592342	0.596577	0.59092	-0.0756993	0.571993	0.576101	0.484446	0.382428	0.421138	0.342518	0.163703	0.0471379	0.0278606	-0.00675612	-0.117273	-0.0489391	0.0256515	0.227359	0.372363	0.407933	0.470635	0.411287	0.304887	0.230669	0.22558	0.181484	0.183767	0.284559	0.373558	0.46912	0.493961	0.481218	0.498387
1	chr2D_97949176	-0.0807585	-0.0380341	-0.0996705	-0.399864	0.265866	-0.331801	-0.0262144	-0.54601	0.000785781	0.49061	-0.507267	0.33453	0.020431	0.100309	0.399719	0.592342	0.596577	0.59092	-0.0756993	0.571993	0.576101	0.484446	0.382428	0.421138	0.342518	0.163703	0.0471379	0.0278606	-0.00675612	-0.117273	-0.0489391	0.0256515	0.227359	0.372363	0.407933	0.470635	0.411287	0.304887	0.230669	0.22558	0.181484	0.183767	0.284559	0.373558	0.46912	0.493961	0.481218	0.498387
1	chr2D_97972139	-0.0807585	-0.0380341	-0.0996705	-0.399864	0.265866	-0.331801	-0.0262144	-0.54601	0.000785781	0.49061	-0.507267	0.33453	0.020431	0.100309	0.399719	0.592342	0.596577	0.59092	-0.0756993	0.571993	0.576101	0.484446	0.382428	0.421138	0.342518	0.163703	0.0471379	0.0278606	-0.00675612	-0.117273	-0.0489391	0.0256515	0.227359	0.372363	0.407933	0.470635	0.411287	0.304887	0.230669	0.22558	0.181484	0.183767	0.284559	0.373558	0.46912	0.493961	0.481218	0.498387
1	chr2D_97981460	-0.0807585	-0.0380341	-0.0996705	-0.399864	0.265866	-0.331801	-0.0262144	-0.54601	0.000785781	0.49061	-0.507267	0.33453	0.020431	0.100309	0.399719	0.592342	0.596577	0.59092	-0.0756993	0.571993	0.576101	0.484446	0.382428	0.421138	0.342518	0.163703	0.0471379	0.0278606	-0.00675612	-0.117273	-0.0489391	0.0256515	0.227359	0.372363	0.407933	0.470635	0.411287	0.304887	0.230669	0.22558	0.181484	0.183767	0.284559	0.373558	0.46912	0.493961	0.481218	0.498387
1	chr2D_97989570	-0.0807585	-0.0380341	-0.0996705	-0.399864	0.265866	-0.331801	-0.0262144	-0.54601	0.000785781	0.49061	-0.507267	0.33453	0.020431	0.100309	0.399719	0.592342	0.596577	0.59092	-0.0756993	0.571993	0.576101	0.484446	0.382428	0.421138	0.342518	0.163703	0.0471379	0.0278606	-0.00675612	-0.117273	-0.0489391	0.0256515	0.227359	0.372363	0.407933	0.470635	0.411287	0.304887	0.230669	0.22558	0.181484	0.183767	0.284559	0.373558	0.46912	0.493961	0.481218	0.498387
1	chr2D_97992119	-0.0807585	-0.0380341	-0.0996705	-0.399864	0.265866	-0.331801	-0.0262144	-0.54601	0.000785781	0.49061	-0.507267	0.33453	0.020431	0.100309	0.399719	0.592342	0.596577	0.59092	-0.0756993	0.571993	0.576101	0.484446	0.382428	0.421138	0.342518	0.163703	0.0471379	0.0278606	-0.00675612	-0.117273	-0.0489391	0.0256515	0.227359	0.372363	0.407933	0.470635	0.411287	0.304887	0.230669	0.22558	0.181484	0.183767	0.284559	0.373558	0.46912	0.493961	0.481218	0.498387
1	chr2D_98000247	-0.0807585	-0.0380341	-0.0996705	-0.399864	0.265866	-0.331801	-0.0262144	-0.54601	0.000785781	0.49061	-0.507267	0.33453	0.020431	0.100309	0.399719	0.592342	0.596577	0.59092	-0.0756993	0.571993	0.576101	0.484446	0.382428	0.421138	0.342518	0.163703	0.0471379	0.0278606	-0.00675612	-0.117273	-0.0489391	0.0256515	0.227359	0.372363	0.407933	0.470635	0.411287	0.304887	0.230669	0.22558	0.181484	0.183767	0.284559	0.373558	0.46912	0.493961	0.481218	0.498387
1	chr2D_98008813	-0.0807585	-0.0380341	-0.0996705	-0.399864	0.265866	-0.331801	-0.0262144	-0.54601	0.000785781	0.49061	-0.507267	0.33453	0.020431	0.100309	0.399719	0.592342	0.596577	0.59092	-0.0756993	0.571993	0.576101	0.484446	0.382428	0.421138	0.342518	0.163703	0.0471379	0.0278606	-0.00675612	-0.117273	-0.0489391	0.0256515	0.227359	0.372363	0.407933	0.470635	0.411287	0.304887	0.230669	0.22558	0.181484	0.183767	0.284559	0.373558	0.46912	0.493961	0.481218	0.498387
1	chr2D_98038093	-0.0807585	-0.0380341	-0.0996705	-0.399864	0.265866	-0.331801	-0.0262144	-0.54601	0.000785781	0.49061	-0.507267	0.33453	0.020431	0.100309	0.399719	0.592342	0.596577	0.59092	-0.0756993	0.571993	0.576101	0.484446	0.382428	0.421138	0.342518	0.163703	0.0471379	0.0278606	-0.00675612	-0.117273	-0.0489391	0.0256515	0.227359	0.372363	0.407933	0.470635	0.411287	0.304887	0.230669	0.22558	0.181484	0.183767	0.284559	0.373558	0.46912	0.493961	0.481218	0.498387
1	chr2D_98039884	-0.0807585	-0.0380341	-0.0996705	-0.399864	0.265866	-0.331801	-0.0262144	-0.54601	0.000785781	0.49061	-0.507267	0.33453	0.020431	0.100309	0.399719	0.592342	0.596577	0.59092	-0.0756993	0.571993	0.576101	0.484446	0.382428	0.421138	0.342518	0.163703	0.0471379	0.0278606	-0.00675612	-0.117273	-0.0489391	0.0256515	0.227359	0.372363	0.407933	0.470635	0.411287	0.304887	0.230669	0.22558	0.181484	0.183767	0.284559	0.373558	0.46912	0.493961	0.481218	0.498387
1	chr2D_98043016	-0.0807585	-0.0380341	-0.0996705	-0.399864	0.265866	-0.331801	-0.0262144	-0.54601	0.000785781	0.49061	-0.507267	0.33453	0.020431	0.100309	0.399719	0.592342	0.596577	0.59092	-0.0756993	0.571993	0.576101	0.484446	0.382428	0.421138	0.342518	0.163703	0.0471379	0.0278606	-0.00675612	-0.117273	-0.0489391	0.0256515	0.227359	0.372363	0.407933	0.470635	0.411287	0.304887	0.230669	0.22558	0.181484	0.183767	0.284559	0.373558	0.46912	0.493961	0.481218	0.498387
1	chr2D_98076105	-0.0807585	-0.0380341	-0.0996705	-0.399864	0.265866	-0.331801	-0.0262144	-0.54601	0.000785781	0.49061	-0.507267	0.33453	0.020431	0.100309	0.399719	0.592342	0.596577	0.59092	-0.0756993	0.571993	0.576101	0.484446	0.382428	0.421138	0.342518	0.163703	0.0471379	0.0278606	-0.00675612	-0.117273	-0.0489391	0.0256515	0.227359	0.372363	0.407933	0.470635	0.411287	0.304887	0.230669	0.22558	0.181484	0.183767	0.284559	0.373558	0.46912	0.493961	0.481218	0.498387
1	chr2D_98092287	-0.0807585	-0.0380341	-0.0996705	-0.399864	0.265866	-0.331801	-0.0262144	-0.54601	0.000785781	0.49061	-0.507267	0.33453	0.020431	0.100309	0.399719	0.592342	0.596577	0.59092	-0.0756993	0.571993	0.576101	0.484446	0.382428	0.421138	0.342518	0.163703	0.0471379	0.0278606	-0.00675612	-0.117273	-0.0489391	0.0256515	0.227359	0.372363	0.407933	0.470635	0.411287	0.304887	0.230669	0.22558	0.181484	0.183767	0.284559	0.373558	0.46912	0.493961	0.481218	0.498387
1	chr2D_98098397	-0.0807585	-0.0380341	-0.0996705	-0.399864	0.265866	-0.331801	-0.0262144	-0.54601	0.000785781	0.49061	-0.507267	0.33453	0.020431	0.100309	0.399719	0.592342	0.596577	0.59092	-0.0756993	0.571993	0.576101	0.484446	0.382428	0.421138	0.342518	0.163703	0.0471379	0.0278606	-0.00675612	-0.117273	-0.0489391	0.0256515	0.227359	0.372363	0.407933	0.470635	0.411287	0.304887	0.230669	0.22558	0.181484	0.183767	0.284559	0.373558	0.46912	0.493961	0.481218	0.498387
1	chr2D_98151631	-0.0807585	-0.0380341	-0.0996705	-0.399864	0.265866	-0.331801	-0.0262144	-0.54601	0.000785781	0.49061	-0.507267	0.33453	0.020431	0.100309	0.399719	0.592342	0.596577	0.59092	-0.0756993	0.571993	0.576101	0.484446	0.382428	0.421138	0.342518	0.163703	0.0471379	0.0278606	-0.00675612	-0.117273	-0.0489391	0.0256515	0.227359	0.372363	0.407933	0.470635	0.411287	0.304887	0.230669	0.22558	0.181484	0.183767	0.284559	0.373558	0.46912	0.493961	0.481218	0.498387
1	chr2D_98175271	-0.0807585	-0.0380341	-0.0996705	-0.399864	0.265866	-0.331801	-0.0262144	-0.54601	0.000785781	0.49061	-0.507267	0.33453	0.020431	0.100309	0.399719	0.592342	0.596577	0.59092	-0.0756993	0.571993	0.576101	0.484446	0.382428	0.421138	0.342518	0.163703	0.0471379	0.0278606	-0.00675612	-0.117273	-0.0489391	0.0256515	0.227359	0.372363	0.407933	0.470635	0.411287	0.304887	0.230669	0.22558	0.181484	0.183767	0.284559	0.373558	0.46912	0.493961	0.481218	0.498387
1	chr2D_98181591	-0.0807585	-0.0380341	-0.0996705	-0.399864	0.265866	-0.331801	-0.0262144	-0.54601	0.000785781	0.49061	-0.507267	0.33453	0.020431	0.100309	0.399719	0.592342	0.596577	0.59092	-0.0756993	0.571993	0.576101	0.484446	0.382428	0.421138	0.342518	0.163703	0.0471379	0.0278606	-0.00675612	-0.117273	-0.0489391	0.0256515	0.227359	0.372363	0.407933	0.470635	0.411287	0.304887	0.230669	0.22558	0.181484	0.183767	0.284559	0.373558	0.46912	0.493961	0.481218	0.498387
1	chr2D_98198542	-0.0772233	-0.0107829	-0.113755	-0.391449	0.266608	-0.292106	0.00327294	-0.524394	0.0206529	0.472968	-0.471134	0.304439	0.0344064	0.111113	0.394083	0.553612	0.556945	0.556447	-0.0708299	0.531749	0.542289	0.448787	0.36462	0.425508	0.352125	0.177267	0.0568553	0.041993	0.00882487	-0.104119	-0.035612	0.0367793	0.231118	0.373474	0.412415	0.46598	0.420819	0.319928	0.240283	0.227887	0.180519	0.17622	0.271677	0.360234	0.454168	0.481196	0.476255	0.47291
1	chr2D_98225941	-0.0854568	-0.0163826	-0.140627	-0.392733	0.294257	-0.291662	-0.00843619	-0.508909	0.0509576	0.486797	-0.458198	0.278471	0.0606727	0.143969	0.410543	0.498937	0.492711	0.514076	-0.0773299	0.473898	0.496912	0.405443	0.344076	0.443014	0.378996	0.203794	0.0791403	0.0839574	0.0363619	-0.0831034	0.000513341	0.0674744	0.279034	0.400562	0.438596	0.476451	0.439044	0.338851	0.258847	0.273091	0.211987	0.204051	0.312822	0.391326	0.495867	0.504175	0.497303	0.449428
1	chr2D_98231685	-0.0854568	-0.0163826	-0.140627	-0.392733	0.294257	-0.291662	-0.00843619	-0.508909	0.0509576	0.486797	-0.458198	0.278471	0.0606727	0.143969	0.410543	0.498937	0.492711	0.514076	-0.0773299	0.473898	0.496912	0.405443	0.344076	0.443014	0.378996	0.203794	0.0791403	0.0839574	0.0363619	-0.0831034	0.000513341	0.0674744	0.279034	0.400562	0.438596	0.476451	0.439044	0.338851	0.258847	0.273091	0.211987	0.204051	0.312822	0.391326	0.495867	0.504175	0.497303	0.449428
1	chr2D_98732760	-0.0854568	-0.0163826	-0.140627	-0.392733	0.294257	-0.291662	-0.00843619	-0.508909	0.0509576	0.486797	-0.458198	0.278471	0.0606727	0.143969	0.410543	0.498937	0.492711	0.514076	-0.0773299	0.473898	0.496912	0.405443	0.344076	0.443014	0.378996	0.203794	0.0791403	0.0839574	0.0363619	-0.0831034	0.000513341	0.0674744	0.279034	0.400562	0.438596	0.476451	0.439044	0.338851	0.258847	0.273091	0.211987	0.204051	0.312822	0.391326	0.495867	0.504175	0.497303	0.449428
1	chr2D_98823514	-0.0854568	-0.0163826	-0.140627	-0.392733	0.294257	-0.291662	-0.00843619	-0.508909	0.0509576	0.486797	-0.458198	0.278471	0.0606727	0.143969	0.410543	0.498937	0.492711	0.514076	-0.0773299	0.473898	0.496912	0.405443	0.344076	0.443014	0.378996	0.203794	0.0791403	0.0839574	0.0363619	-0.0831034	0.000513341	0.0674744	0.279034	0.400562	0.438596	0.476451	0.439044	0.338851	0.258847	0.273091	0.211987	0.204051	0.312822	0.391326	0.495867	0.504175	0.497303	0.449428
1	chr2D_99186374	-0.0854568	-0.0163826	-0.140627	-0.392733	0.294257	-0.291662	-0.00843619	-0.508909	0.0509576	0.486797	-0.458198	0.278471	0.0606727	0.143969	0.410543	0.498937	0.492711	0.514076	-0.0773299	0.473898	0.496912	0.405443	0.344076	0.443014	0.378996	0.203794	0.0791403	0.0839574	0.0363619	-0.0831034	0.000513341	0.0674744	0.279034	0.400562	0.438596	0.476451	0.439044	0.338851	0.258847	0.273091	0.211987	0.204051	0.312822	0.391326	0.495867	0.504175	0.497303	0.449428
1	chr2D_99203718	-0.0854568	-0.0163826	-0.140627	-0.392733	0.294257	-0.291662	-0.00843619	-0.508909	0.0509576	0.486797	-0.458198	0.278471	0.0606727	0.143969	0.410543	0.498937	0.492711	0.514076	-0.0773299	0.473898	0.496912	0.405443	0.344076	0.443014	0.378996	0.203794	0.0791403	0.0839574	0.0363619	-0.0831034	0.000513341	0.0674744	0.279034	0.400562	0.438596	0.476451	0.439044	0.338851	0.258847	0.273091	0.211987	0.204051	0.312822	0.391326	0.495867	0.504175	0.497303	0.449428
1	chr2D_99806446	-0.0642488	-0.0518002	0.171001	0.0298524	-0.154667	-0.365921	-0.309262	-0.199463	-0.278005	0.0617235	-0.313922	0.0541645	-0.235884	-0.219478	-0.0630611	0.0549257	-0.0155441	0.0820538	-0.188258	-0.00572141	0.0927183	0.0573846	-0.0609958	-0.0234185	-0.0765063	-0.181779	-0.217196	-0.229931	-0.256677	-0.320517	-0.319136	-0.325159	-0.223681	-0.111484	-0.0500307	0.0305765	-0.00512723	-0.0933014	-0.140212	-0.0917459	-0.121237	-0.128698	-0.101252	-0.0519791	-0.00488732	0.0261352	0.0193035	-0.0695541
1	chr2D_102172249	-0.169314	-0.149872	-0.0255938	-0.385144	0.26054	-0.424501	-0.0917128	-0.581783	-0.0367803	0.536088	-0.588138	0.314431	-0.14273	0.0804664	0.402806	0.384641	0.296034	0.538325	-0.261033	0.301832	0.507171	0.426403	0.205354	0.406078	0.333182	0.127725	0.0030257	0.0301356	-0.0876138	-0.233	-0.135164	-0.0642083	0.208196	0.378157	0.392638	0.495608	0.441322	0.293429	0.196598	0.305243	0.213094	0.223749	0.345721	0.432672	0.543629	0.569475	0.503981	0.259748
1	chr2D_102962444	-0.157336	-0.16022	-0.00484302	-0.34149	0.207875	-0.428455	-0.114808	-0.558468	-0.0844604	0.482361	-0.575389	0.280012	-0.184361	0.0326821	0.351972	0.411572	0.335229	0.524402	-0.229734	0.337734	0.498173	0.434892	0.223726	0.344768	0.26924	0.0747743	-0.0378448	-0.0136278	-0.108892	-0.240587	-0.152818	-0.0953997	0.152831	0.322239	0.334507	0.437263	0.382713	0.234378	0.145031	0.238998	0.161367	0.166262	0.287319	0.371032	0.483209	0.516538	0.446114	0.278138
1	chr2D_103006461	-0.16099	-0.168487	-0.00600257	-0.359102	0.221574	-0.433929	-0.114518	-0.567467	-0.0740089	0.498796	-0.583007	0.295134	-0.175832	0.0456984	0.367599	0.413297	0.325586	0.538647	-0.252483	0.330963	0.510562	0.439692	0.226746	0.366014	0.287651	0.0828778	-0.0389004	-0.0103487	-0.113449	-0.248359	-0.155125	-0.0939528	0.166781	0.340874	0.355567	0.458359	0.400645	0.248136	0.154903	0.256769	0.170187	0.178865	0.303057	0.388504	0.505035	0.53841	0.469104	0.281138
1	chr2D_103020026	-0.16099	-0.168487	-0.00600257	-0.359102	0.221574	-0.433929	-0.114518	-0.567467	-0.0740089	0.498796	-0.583007	0.295134	-0.175832	0.0456984	0.367599	0.413297	0.325586	0.538647	-0.252483	0.330963	0.510562	0.439692	0.226746	0.366014	0.287651	0.0828778	-0.0389004	-0.0103487	-0.113449	-0.248359	-0.155125	-0.0939528	0.166781	0.340874	0.355567	0.458359	0.400645	0.248136	0.154903	0.256769	0.170187	0.178865	0.303057	0.388504	0.505035	0.53841	0.469104	0.281138
1	chr2D_106049749	-0.0684481	0.242613	-0.286668	-0.142243	0.248604	0.125671	0.217012	-0.142443	0.233687	0.21196	-0.00930394	0.0245222	-0.0792658	0.219786	0.259045	-0.0105269	0.0381877	0.079699	0.168004	0.0291631	0.0433597	0.0590717	0.0298004	0.268616	0.263723	0.269226	0.218747	0.219868	0.182215	0.0762736	0.0646692	0.105993	0.21957	0.293343	0.295901	0.25598	0.310644	0.316149	0.249342	0.229823	0.188357	0.14071	0.134732	0.136368	0.178374	0.234465	0.247535	0.0434576
1	chr2D_107959315	-0.0721541	-0.611471	0.265263	0.144429	-0.351007	-0.597605	-0.467243	-0.328948	-0.577642	0.00450082	-0.524141	0.0958341	-0.359422	-0.488151	-0.202016	0.455043	0.270275	0.382386	-0.360768	0.310255	0.386373	0.350226	0.252239	-0.17723	-0.266728	-0.45746	-0.548607	-0.526595	-0.598642	-0.57817	-0.487183	-0.441402	-0.284923	-0.172789	-0.172375	-0.0679935	-0.182994	-0.332476	-0.40556	-0.295557	-0.390075	-0.319369	-0.177443	-0.049471	0.0703916	0.0827878	-0.0353611	0.289694
1	chr2D_108076835	-0.0721541	-0.611471	0.265263	0.144429	-0.351007	-0.597605	-0.467243	-0.328948	-0.577642	0.00450082	-0.524141	0.0958341	-0.359422	-0.488151	-0.202016	0.455043	0.270275	0.382386	-0.360768	0.310255	0.386373	0.350226	0.252239	-0.17723	-0.266728	-0.45746	-0.548607	-0.526595	-0.598642	-0.57817	-0.487183	-0.441402	-0.284923	-0.172789	-0.172375	-0.0679935	-0.182994	-0.332476	-0.40556	-0.295557	-0.390075	-0.319369	-0.177443	-0.049471	0.0703916	0.0827878	-0.0353611	0.289694
1	chr2D_108731806	-0.0689185	-0.594784	0.247443	0.132443	-0.321923	-0.590376	-0.457075	-0.323907	-0.548986	0.023799	-0.518352	0.0838346	-0.35137	-0.457309	-0.179633	0.425077	0.24006	0.369359	-0.372239	0.280092	0.372886	0.342893	0.22551	-0.165755	-0.24964	-0.429621	-0.514308	-0.491133	-0.564453	-0.542646	-0.453567	-0.411762	-0.268196	-0.162567	-0.164319	-0.0574761	-0.171955	-0.313046	-0.378892	-0.265068	-0.354413	-0.281941	-0.14697	-0.0288823	0.0767551	0.0858974	-0.0282421	0.268805
1	chr2D_114701141	-0.0824431	-0.364754	0.144789	-0.21516	0.0349354	-0.422015	-0.261012	-0.331615	-0.185985	0.260664	-0.437148	0.183469	-0.10154	-0.0868281	0.128558	0.252396	0.150134	0.347037	-0.278518	0.169468	0.337387	0.278337	0.128038	0.109541	0.0627479	-0.0684088	-0.109671	-0.102092	-0.170796	-0.208536	-0.119665	-0.0598591	0.0748294	0.14766	0.121331	0.173823	0.0906984	0.00482334	-0.0135618	0.0805311	0.0525893	0.0954707	0.197238	0.279895	0.326049	0.311343	0.218624	0.146708
1	chr2D_116698801	-0.0642004	0.00735686	0.0203289	-0.305383	0.236706	-0.200006	-0.0445806	-0.280125	0.0766623	0.338704	-0.281748	0.308001	0.00215198	0.154944	0.286778	-0.00358555	-0.0301704	0.258783	-0.195844	-0.04443	0.258328	0.219987	-0.141486	0.274462	0.262757	0.197493	0.175976	0.171173	0.114004	0.0447203	0.0909143	0.120157	0.211577	0.264919	0.274768	0.266318	0.246783	0.224514	0.231466	0.261543	0.2234	0.220922	0.257622	0.276411	0.288407	0.294305	0.282109	-0.0816171
1	chr2D_116860050	-0.0829795	-0.0134517	0.0157729	-0.350781	0.271109	-0.202377	-0.0070998	-0.319501	0.110831	0.397916	-0.312326	0.293365	-0.00975995	0.188846	0.337099	0.0960038	0.0126632	0.322021	-0.257915	0.0231285	0.309031	0.17188	0.0336406	0.345349	0.300525	0.166701	0.0941853	0.10953	0.00872352	-0.0839918	-0.0311572	0.00781282	0.189457	0.302979	0.329176	0.381789	0.352345	0.275985	0.228742	0.31895	0.239038	0.258881	0.302474	0.347877	0.391771	0.410261	0.393001	0.0573562
1	chr2D_116873647	-0.0829795	-0.0134517	0.0157729	-0.350781	0.271109	-0.202377	-0.0070998	-0.319501	0.110831	0.397916	-0.312326	0.293365	-0.00975995	0.188846	0.337099	0.0960038	0.0126632	0.322021	-0.257915	0.0231285	0.309031	0.17188	0.0336406	0.345349	0.300525	0.166701	0.0941853	0.10953	0.00872352	-0.0839918	-0.0311572	0.00781282	0.189457	0.302979	0.329176	0.381789	0.352345	0.275985	0.228742	0.31895	0.239038	0.258881	0.302474	0.347877	0.391771	0.410261	0.393001	0.0573562
1	chr2D_116886835	-0.0829795	-0.0134517	0.0157729	-0.350781	0.271109	-0.202377	-0.0070998	-0.319501	0.110831	0.397916	-0.312326	0.293365	-0.00975995	0.188846	0.337099	0.0960038	0.0126632	0.322021	-0.257915	0.0231285	0.309031	0.17188	0.0336406	0.345349	0.300525	0.166701	0.0941853	0.10953	0.00872352	-0.0839918	-0.0311572	0.00781282	0.189457	0.302979	0.329176	0.381789	0.352345	0.275985	0.228742	0.31895	0.239038	0.258881	0.302474	0.347877	0.391771	0.410261	0.393001	0.0573562
1	chr2D_116895209	-0.0829795	-0.0134517	0.0157729	-0.350781	0.271109	-0.202377	-0.0070998	-0.319501	0.110831	0.397916	-0.312326	0.293365	-0.00975995	0.188846	0.337099	0.0960038	0.0126632	0.322021	-0.257915	0.0231285	0.309031	0.17188	0.0336406	0.345349	0.300525	0.166701	0.0941853	0.10953	0.00872352	-0.0839918	-0.0311572	0.00781282	0.189457	0.302979	0.329176	0.381789	0.352345	0.275985	0.228742	0.31895	0.239038	0.258881	0.302474	0.347877	0.391771	0.410261	0.393001	0.0573562
1	chr2D_119644148	-0.0761622	-0.0293208	-0.0261787	-0.291415	0.198341	-0.235878	-0.0248644	-0.370309	0.0186926	0.356301	-0.3521	0.29385	-0.104427	0.0878681	0.284284	0.281439	0.225172	0.426247	-0.166356	0.224598	0.406888	0.260002	0.16231	0.322757	0.269011	0.129561	0.0480542	0.0435672	-0.0405077	-0.138521	-0.0928774	-0.0409524	0.148866	0.261258	0.309535	0.348845	0.315619	0.236351	0.169542	0.225871	0.150096	0.160071	0.214625	0.277658	0.343852	0.35581	0.356826	0.223776
1	chr2D_124165835	-0.165991	-0.149143	-0.0539796	-0.358853	0.247599	-0.39278	-0.0775205	-0.548596	-0.0340119	0.502331	-0.550697	0.274068	-0.137717	0.076233	0.380442	0.374	0.291039	0.509178	-0.224015	0.297876	0.476032	0.400285	0.214704	0.386182	0.315663	0.12317	-0.00745506	0.0238079	-0.083688	-0.221467	-0.124775	-0.0523768	0.214046	0.373915	0.379637	0.466394	0.414691	0.276889	0.171677	0.277677	0.194001	0.206045	0.325338	0.410298	0.521206	0.545818	0.474334	0.261582
1	chr2D_124212862	-0.165991	-0.149143	-0.0539796	-0.358853	0.247599	-0.39278	-0.0775205	-0.548596	-0.0340119	0.502331	-0.550697	0.274068	-0.137717	0.076233	0.380442	0.374	0.291039	0.509178	-0.224015	0.297876	0.476032	0.400285	0.214704	0.386182	0.315663	0.12317	-0.00745506	0.0238079	-0.083688	-0.221467	-0.124775	-0.0523768	0.214046	0.373915	0.379637	0.466394	0.414691	0.276889	0.171677	0.277677	0.194001	0.206045	0.325338	0.410298	0.521206	0.545818	0.474334	0.261582
1	chr2D_124305436	-0.0685614	-0.651466	0.381549	0.0891271	-0.360338	-0.559775	-0.482238	-0.229489	-0.555993	-0.0492567	-0.449012	0.0866525	-0.319398	-0.46558	-0.232834	0.399577	0.212594	0.374871	-0.423907	0.248699	0.37751	0.340362	0.195255	-0.238304	-0.314487	-0.47105	-0.507207	-0.486131	-0.545862	-0.50293	-0.434819	-0.415364	-0.319107	-0.223911	-0.229743	-0.112933	-0.233367	-0.368187	-0.395331	-0.272103	-0.337084	-0.26313	-0.140179	-0.0403947	0.0437675	0.0493202	-0.0674209	0.191861
1	chr2D_130176586	-0.0887917	-0.0142986	-0.061993	-0.344836	0.22642	-0.297991	-0.0342816	-0.48282	0.000155539	0.435422	-0.450693	0.350051	-0.083949	0.0809505	0.3454	0.413313	0.40129	0.510452	-0.122395	0.380268	0.49109	0.399251	0.224769	0.381285	0.31325	0.152488	0.0569308	0.0307381	-0.0228632	-0.141292	-0.0803683	-0.0238027	0.17571	0.312663	0.363445	0.412742	0.373939	0.277696	0.200519	0.219384	0.162046	0.161601	0.23909	0.314455	0.391771	0.415182	0.416057	0.309748
1	chr2D_130191583	-0.0887917	-0.0142986	-0.061993	-0.344836	0.22642	-0.297991	-0.0342816	-0.48282	0.000155539	0.435422	-0.450693	0.350051	-0.083949	0.0809505	0.3454	0.413313	0.40129	0.510452	-0.122395	0.380268	0.49109	0.399251	0.224769	0.381285	0.31325	0.152488	0.0569308	0.0307381	-0.0228632	-0.141292	-0.0803683	-0.0238027	0.17571	0.312663	0.363445	0.412742	0.373939	0.277696	0.200519	0.219384	0.162046	0.161601	0.23909	0.314455	0.391771	0.415182	0.416057	0.309748
1	chr2D_130195747	-0.126733	-0.147034	0.010297	-0.173875	0.117888	-0.248902	-0.0680444	-0.303436	-0.0474199	0.273413	-0.325735	0.0908318	-0.110976	0.0210905	0.192682	0.133222	0.0507024	0.227314	-0.187255	0.0688792	0.206509	0.185684	0.0671622	0.174769	0.142745	0.0302957	-0.0393701	0.00728505	-0.0798175	-0.159185	-0.0954334	-0.059749	0.0972491	0.191373	0.172819	0.249158	0.223553	0.127834	0.0706639	0.169534	0.109707	0.116337	0.196132	0.240186	0.311111	0.327557	0.255117	0.0646056
1	chr2D_130202372	-0.0887917	-0.0142986	-0.061993	-0.344836	0.22642	-0.297991	-0.0342816	-0.48282	0.000155539	0.435422	-0.450693	0.350051	-0.083949	0.0809505	0.3454	0.413313	0.40129	0.510452	-0.122395	0.380268	0.49109	0.399251	0.224769	0.381285	0.31325	0.152488	0.0569308	0.0307381	-0.0228632	-0.141292	-0.0803683	-0.0238027	0.17571	0.312663	0.363445	0.412742	0.373939	0.277696	0.200519	0.219384	0.162046	0.161601	0.23909	0.314455	0.391771	0.415182	0.416057	0.309748
1	chr2D_130213676	-0.0887917	-0.0142986	-0.061993	-0.344836	0.22642	-0.297991	-0.0342816	-0.48282	0.000155539	0.435422	-0.450693	0.350051	-0.083949	0.0809505	0.3454	0.413313	0.40129	0.510452	-0.122395	0.380268	0.49109	0.399251	0.224769	0.381285	0.31325	0.152488	0.0569308	0.0307381	-0.0228632	-0.141292	-0.0803683	-0.0238027	0.17571	0.312663	0.363445	0.412742	0.373939	0.277696	0.200519	0.219384	0.162046	0.161601	0.23909	0.314455	0.391771	0.415182	0.416057	0.309748
1	chr2D_130224983	-0.0887917	-0.0142986	-0.061993	-0.344836	0.22642	-0.297991	-0.0342816	-0.48282	0.000155539	0.435422	-0.450693	0.350051	-0.083949	0.0809505	0.3454	0.413313	0.40129	0.510452	-0.122395	0.380268	0.49109	0.399251	0.224769	0.381285	0.31325	0.152488	0.0569308	0.0307381	-0.0228632	-0.141292	-0.0803683	-0.0238027	0.17571	0.312663	0.363445	0.412742	0.373939	0.277696	0.200519	0.219384	0.162046	0.161601	0.23909	0.314455	0.391771	0.415182	0.416057	0.309748
1	chr2D_130231039	-0.0887917	-0.0142986	-0.061993	-0.344836	0.22642	-0.297991	-0.0342816	-0.48282	0.000155539	0.435422	-0.450693	0.350051	-0.083949	0.0809505	0.3454	0.413313	0.40129	0.510452	-0.122395	0.380268	0.49109	0.399251	0.224769	0.381285	0.31325	0.152488	0.0569308	0.0307381	-0.0228632	-0.141292	-0.0803683	-0.0238027	0.17571	0.312663	0.363445	0.412742	0.373939	0.277696	0.200519	0.219384	0.162046	0.161601	0.23909	0.314455	0.391771	0.415182	0.416057	0.309748
1	chr2D_130251285	-0.0887917	-0.0142986	-0.061993	-0.344836	0.22642	-0.297991	-0.0342816	-0.48282	0.000155539	0.435422	-0.450693	0.350051	-0.083949	0.0809505	0.3454	0.413313	0.40129	0.510452	-0.122395	0.380268	0.49109	0.399251	0.224769	0.381285	0.31325	0.152488	0.0569308	0.0307381	-0.0228632	-0.141292	-0.0803683	-0.0238027	0.17571	0.312663	0.363445	0.412742	0.373939	0.277696	0.200519	0.219384	0.162046	0.161601	0.23909	0.314455	0.391771	0.415182	0.416057	0.309748
1	chr2D_130263050	-0.0887917	-0.0142986	-0.061993	-0.344836	0.22642	-0.297991	-0.0342816	-0.48282	0.000155539	0.435422	-0.450693	0.350051	-0.083949	0.0809505	0.3454	0.413313	0.40129	0.510452	-0.122395	0.380268	0.49109	0.399251	0.224769	0.381285	0.31325	0.152488	0.0569308	0.0307381	-0.0228632	-0.141292	-0.0803683	-0.0238027	0.17571	0.312663	0.363445	0.412742	0.373939	0.277696	0.200519	0.219384	0.162046	0.161601	0.23909	0.314455	0.391771	0.415182	0.416057	0.309748
1	chr2D_156536473	-0.167661	-0.168985	-0.011937	-0.361894	0.232519	-0.434285	-0.105672	-0.578913	-0.0644641	0.515141	-0.591346	0.315018	-0.158666	0.0519026	0.377954	0.384238	0.295151	0.541352	-0.271865	0.299587	0.510397	0.4301	0.197188	0.381899	0.308725	0.103205	-0.0220578	0.00512634	-0.114099	-0.256937	-0.160997	-0.0895373	0.181188	0.352498	0.368035	0.473758	0.418679	0.266156	0.167803	0.279115	0.186305	0.198484	0.324098	0.41176	0.522459	0.547683	0.480066	0.246707
1	chr2D_159299786	-0.167587	-0.158478	-0.00528856	-0.392609	0.2537	-0.426413	-0.0909126	-0.585858	-0.0451987	0.53238	-0.591869	0.341483	-0.150603	0.071424	0.398158	0.390719	0.300519	0.554317	-0.275241	0.305941	0.523901	0.443736	0.200351	0.402301	0.327886	0.124032	-0.0012457	0.0214951	-0.0976165	-0.240514	-0.146448	-0.0723016	0.197495	0.37367	0.386899	0.495329	0.439052	0.291388	0.194509	0.300367	0.207712	0.221358	0.341736	0.430107	0.5374	0.567706	0.501433	0.252434
1	chr2D_159402751	-0.167587	-0.158478	-0.00528856	-0.392609	0.2537	-0.426413	-0.0909126	-0.585858	-0.0451987	0.53238	-0.591869	0.341483	-0.150603	0.071424	0.398158	0.390719	0.300519	0.554317	-0.275241	0.305941	0.523901	0.443736	0.200351	0.402301	0.327886	0.124032	-0.0012457	0.0214951	-0.0976165	-0.240514	-0.146448	-0.0723016	0.197495	0.37367	0.386899	0.495329	0.439052	0.291388	0.194509	0.300367	0.207712	0.221358	0.341736	0.430107	0.5374	0.567706	0.501433	0.252434
1	chr2D_159644517	-0.167587	-0.158478	-0.00528856	-0.392609	0.2537	-0.426413	-0.0909126	-0.585858	-0.0451987	0.53238	-0.591869	0.341483	-0.150603	0.071424	0.398158	0.390719	0.300519	0.554317	-0.275241	0.305941	0.523901	0.443736	0.200351	0.402301	0.327886	0.124032	-0.0012457	0.0214951	-0.0976165	-0.240514	-0.146448	-0.0723016	0.197495	0.37367	0.386899	0.495329	0.439052	0.291388	0.194509	0.300367	0.207712	0.221358	0.341736	0.430107	0.5374	0.567706	0.501433	0.252434
1	chr2D_160325581	-0.169314	-0.149872	-0.0255938	-0.385144	0.26054	-0.424501	-0.0917128	-0.581783	-0.0367803	0.536088	-0.588138	0.314431	-0.14273	0.0804664	0.402806	0.384641	0.296034	0.538325	-0.261033	0.301832	0.507171	0.426403	0.205354	0.406078	0.333182	0.127725	0.0030257	0.0301356	-0.0876138	-0.233	-0.135164	-0.0642083	0.208196	0.378157	0.392638	0.495608	0.441322	0.293429	0.196598	0.305243	0.213094	0.223749	0.345721	0.432672	0.543629	0.569475	0.503981	0.259748
1	chr2D_160378670	-0.0790257	-0.309573	0.0398355	-0.087986	-0.000147488	-0.340703	-0.167967	-0.351507	-0.193992	0.215359	-0.397441	0.203713	-0.179769	-0.124055	0.103127	0.248911	0.168302	0.311015	-0.202157	0.177469	0.302165	0.27038	0.115447	0.0992535	0.0525142	-0.0789085	-0.137643	-0.130334	-0.197137	-0.240248	-0.173992	-0.125655	0.0161134	0.0986241	0.0945385	0.146222	0.0904591	-0.0144678	-0.0679753	0.00845496	-0.0450186	-0.00812593	0.0799583	0.145873	0.208618	0.212906	0.151934	0.1135
1	chr2D_160430993	-0.0790257	-0.309573	0.0398355	-0.087986	-0.000147488	-0.340703	-0.167967	-0.351507	-0.193992	0.215359	-0.397441	0.203713	-0.179769	-0.124055	0.103127	0.248911	0.168302	0.311015	-0.202157	0.177469	0.302165	0.27038	0.115447	0.0992535	0.0525142	-0.0789085	-0.137643	-0.130334	-0.197137	-0.240248	-0.173992	-0.125655	0.0161134	0.0986241	0.0945385	0.146222	0.0904591	-0.0144678	-0.0679753	0.00845496	-0.0450186	-0.00812593	0.0799583	0.145873	0.208618	0.212906	0.151934	0.1135
1	chr2D_160464270	-0.0790257	-0.309573	0.0398355	-0.087986	-0.000147488	-0.340703	-0.167967	-0.351507	-0.193992	0.215359	-0.397441	0.203713	-0.179769	-0.124055	0.103127	0.248911	0.168302	0.311015	-0.202157	0.177469	0.302165	0.27038	0.115447	0.0992535	0.0525142	-0.0789085	-0.137643	-0.130334	-0.197137	-0.240248	-0.173992	-0.125655	0.0161134	0.0986241	0.0945385	0.146222	0.0904591	-0.0144678	-0.0679753	0.00845496	-0.0450186	-0.00812593	0.0799583	0.145873	0.208618	0.212906	0.151934	0.1135
1	chr2D_160527174	-0.0790257	-0.309573	0.0398355	-0.087986	-0.000147488	-0.340703	-0.167967	-0.351507	-0.193992	0.215359	-0.397441	0.203713	-0.179769	-0.124055	0.103127	0.248911	0.168302	0.311015	-0.202157	0.177469	0.302165	0.27038	0.115447	0.0992535	0.0525142	-0.0789085	-0.137643	-0.130334	-0.197137	-0.240248	-0.173992	-0.125655	0.0161134	0.0986241	0.0945385	0.146222	0.0904591	-0.0144678	-0.0679753	0.00845496	-0.0450186	-0.00812593	0.0799583	0.145873	0.208618	0.212906	0.151934	0.1135
1	chr2D_160648253	-0.0790257	-0.309573	0.0398355	-0.087986	-0.000147488	-0.340703	-0.167967	-0.351507	-0.193992	0.215359	-0.397441	0.203713	-0.179769	-0.124055	0.103127	0.248911	0.168302	0.311015	-0.202157	0.177469	0.302165	0.27038	0.115447	0.0992535	0.0525142	-0.0789085	-0.137643	-0.130334	-0.197137	-0.240248	-0.173992	-0.125655	0.0161134	0.0986241	0.0945385	0.146222	0.0904591	-0.0144678	-0.0679753	0.00845496	-0.0450186	-0.00812593	0.0799583	0.145873	0.208618	0.212906	0.151934	0.1135
1	chr2D_160754937	-0.0790257	-0.309573	0.0398355	-0.087986	-0.000147488	-0.340703	-0.167967	-0.351507	-0.193992	0.215359	-0.397441	0.203713	-0.179769	-0.124055	0.103127	0.248911	0.168302	0.311015	-0.202157	0.177469	0.302165	0.27038	0.115447	0.0992535	0.0525142	-0.0789085	-0.137643	-0.130334	-0.197137	-0.240248	-0.173992	-0.125655	0.0161134	0.0986241	0.0945385	0.146222	0.0904591	-0.0144678	-0.0679753	0.00845496	-0.0450186	-0.00812593	0.0799583	0.145873	0.208618	0.212906	0.151934	0.1135
[truncated: 9,316 more rows]
[truncated: 13 more columns]
