# Supplementary material for: Genomic signals of ecogeographic adaptation in a wild relative are associated with improved wheat performance under drought stress
Source: Genome Biol. 2025 Feb 21;26:35. doi: 10.1186/s13059-025-03500-1 (PMC11844086; doi:10.1186/s13059-025-03500-1)
Supplement: Supplementary file 5 — Additional File 5: Table S4. Effect of SNPs that are significantly associated with ecogeographic variables in Ae. tauschii population based on genome-wide association analysis. [file 13059_2025_3500_MOESM5_ESM.xlsx]

## Sheet: Sheet1
Table S4. Effect of SNPs that are significantly associated with ecogeographic variables in Ae. tauschii population based on genome-wide association analysis
The values under each variable column are the SNP allele effects from GWAS.
The values are linked to SNP alleles that rank highest in alphabetical order at each site whereas NA indicates no association of the SNP with the variable.
SNP	Chr	Pos	REF	ALT	alt	lat	lon	prec_1	prec_2	prec_3	prec_4	prec_6	prec_7	prec_8	prec_9	prec_10	prec_11	prec_12	tmax_1	tmax_2	tmax_3	tmax_5	tmax_6	tmax_7	tmax_8	tmax_9	tmax_10	tmax_12	tmin_2	tmin_3	tmin_4	tmin_7	tmin_8	tmin_9	tmin_12	bio5	bio6	bio8	bio9	bio12	bio13	bio14	bio15	bio16	bio17	bio18
chr1D_77937	1	77937	T	C	NA	NA	NA	NA	NA	NA	NA	NA	NA	NA	-10.8199	NA	NA	NA	NA	NA	NA	NA	NA	NA	NA	NA	NA	NA	NA	NA	NA	NA	NA	NA	NA	NA	NA	NA	NA	NA	NA	NA	NA	NA	NA	NA
chr1D_92111	1	92111	G	A	NA	NA	NA	NA	NA	NA	NA	NA	NA	NA	-10.8199	NA	NA	NA	NA	NA	NA	NA	NA	NA	NA	NA	NA	NA	NA	NA	NA	NA	NA	NA	NA	NA	NA	NA	NA	NA	NA	NA	NA	NA	NA	NA
chr1D_3648248	1	3648248	G	A	NA	NA	NA	NA	NA	NA	NA	NA	NA	NA	-21.6181	-24.5226	NA	NA	NA	NA	NA	NA	NA	NA	NA	NA	NA	NA	NA	NA	NA	NA	NA	NA	NA	NA	NA	NA	NA	NA	NA	NA	NA	NA	NA	NA
chr1D_5248702	1	5248702	C	T	NA	NA	NA	NA	NA	NA	NA	NA	NA	-4.21035	NA	-14.0523	NA	NA	NA	NA	NA	NA	NA	NA	NA	NA	NA	NA	NA	NA	NA	NA	NA	NA	NA	NA	NA	NA	2.27826	NA	NA	NA	NA	NA	NA	NA
chr1D_6230739	1	6230739	C	T	NA	NA	NA	NA	NA	NA	NA	NA	NA	NA	17.2596	18.7135	NA	NA	NA	NA	NA	NA	NA	NA	NA	NA	NA	NA	NA	NA	NA	NA	NA	NA	NA	NA	NA	NA	NA	NA	NA	NA	NA	NA	NA	NA
chr1D_6242228	1	6242228	G	C	NA	NA	NA	NA	NA	NA	NA	NA	NA	NA	-17.2596	-18.7135	NA	NA	NA	NA	NA	NA	NA	NA	NA	NA	NA	NA	NA	NA	NA	NA	NA	NA	NA	NA	NA	NA	NA	NA	NA	NA	NA	NA	NA	NA
chr1D_6246558	1	6246558	A	C	NA	NA	NA	NA	NA	NA	NA	NA	NA	NA	17.2596	18.7135	NA	NA	NA	NA	NA	NA	NA	NA	NA	NA	NA	NA	NA	NA	NA	NA	NA	NA	NA	NA	NA	NA	NA	NA	NA	NA	NA	NA	NA	NA
chr1D_6313586	1	6313586	A	T	NA	NA	NA	NA	NA	NA	NA	NA	NA	NA	14.4412	16.4468	NA	NA	NA	NA	NA	NA	NA	NA	NA	NA	NA	NA	NA	NA	NA	NA	NA	NA	NA	NA	NA	NA	NA	NA	NA	NA	NA	NA	NA	NA
chr1D_7597252	1	7597252	G	T	NA	NA	NA	NA	NA	NA	NA	NA	5.75097	7.61599	NA	NA	NA	NA	NA	NA	NA	NA	NA	NA	NA	NA	NA	NA	NA	NA	NA	NA	NA	NA	NA	NA	NA	NA	NA	NA	NA	NA	NA	NA	NA	NA
chr1D_7664743	1	7664743	C	A	NA	NA	NA	NA	NA	NA	NA	NA	NA	-3.15041	NA	NA	NA	NA	NA	NA	NA	NA	NA	NA	NA	NA	NA	NA	NA	NA	NA	NA	NA	NA	NA	NA	NA	NA	NA	NA	NA	NA	NA	NA	NA	NA
chr1D_7673575	1	7673575	T	G	NA	NA	NA	NA	NA	NA	NA	NA	NA	-3.15041	NA	NA	NA	NA	NA	NA	NA	NA	NA	NA	NA	NA	NA	NA	NA	NA	NA	NA	NA	NA	NA	NA	NA	NA	NA	NA	NA	NA	NA	NA	NA	NA
chr1D_7677160	1	7677160	C	T	NA	NA	NA	NA	NA	NA	NA	NA	NA	3.15041	NA	NA	NA	NA	NA	NA	NA	NA	NA	NA	NA	NA	NA	NA	NA	NA	NA	NA	NA	NA	NA	NA	NA	NA	NA	NA	NA	NA	NA	NA	NA	NA
chr1D_8389099	1	8389099	A	T	NA	NA	-2.25783	NA	NA	NA	NA	NA	NA	NA	NA	NA	NA	NA	NA	NA	NA	NA	NA	NA	NA	NA	NA	NA	NA	NA	NA	NA	NA	NA	NA	NA	NA	NA	NA	NA	NA	NA	NA	NA	NA	NA
chr1D_8392482	1	8392482	A	G	NA	NA	-2.25783	NA	NA	NA	NA	NA	NA	NA	NA	NA	NA	NA	NA	NA	NA	NA	NA	NA	NA	NA	NA	NA	NA	NA	NA	NA	NA	NA	NA	NA	NA	NA	NA	NA	NA	NA	NA	NA	NA	NA
chr1D_8460273	1	8460273	C	T	NA	NA	-2.25783	NA	NA	NA	NA	NA	NA	NA	NA	NA	NA	NA	NA	NA	NA	NA	NA	NA	NA	NA	NA	NA	NA	NA	NA	NA	NA	NA	NA	NA	NA	NA	NA	NA	NA	NA	NA	NA	NA	NA
chr1D_10585405	1	10585405	C	G	NA	NA	NA	NA	NA	NA	NA	NA	NA	NA	NA	-15.1904	NA	NA	NA	NA	NA	NA	NA	NA	NA	NA	NA	NA	NA	NA	NA	NA	NA	NA	NA	NA	NA	NA	NA	NA	NA	NA	NA	NA	NA	NA
chr1D_10656993	1	10656993	C	A	NA	NA	NA	NA	NA	NA	NA	NA	NA	NA	12.54	16.0927	13.1916	NA	NA	NA	NA	NA	NA	NA	NA	NA	NA	NA	NA	NA	NA	NA	NA	NA	NA	NA	NA	NA	NA	NA	NA	NA	NA	NA	NA	NA
chr1D_15497861	1	15497861	T	C	NA	NA	NA	NA	NA	NA	NA	NA	NA	NA	NA	NA	NA	NA	NA	NA	NA	NA	NA	NA	NA	NA	NA	NA	NA	NA	NA	NA	NA	NA	NA	NA	NA	NA	NA	NA	NA	NA	-11.2611	NA	NA	NA
chr1D_15508649	1	15508649	G	T	NA	NA	NA	NA	NA	NA	NA	NA	NA	NA	NA	NA	NA	NA	NA	NA	NA	NA	NA	NA	NA	NA	NA	NA	NA	NA	NA	NA	NA	NA	NA	NA	NA	NA	NA	NA	NA	NA	11.1035	NA	NA	NA
chr1D_15512427	1	15512427	C	A	NA	NA	NA	NA	NA	NA	NA	NA	NA	NA	NA	NA	NA	NA	NA	NA	NA	NA	NA	NA	NA	NA	NA	NA	NA	NA	NA	NA	NA	NA	NA	NA	NA	NA	NA	NA	NA	NA	-12.1681	NA	NA	NA
chr1D_16185318	1	16185318	G	T	NA	NA	NA	NA	NA	NA	NA	NA	NA	NA	NA	-10.2622	NA	NA	NA	NA	NA	NA	NA	NA	NA	NA	NA	NA	NA	NA	NA	NA	NA	NA	NA	NA	NA	NA	NA	NA	NA	NA	NA	NA	NA	NA
chr1D_16218936	1	16218936	G	T	NA	NA	NA	NA	NA	NA	NA	NA	NA	NA	NA	-10.2622	NA	NA	NA	NA	NA	NA	NA	NA	NA	NA	NA	NA	NA	NA	NA	NA	NA	NA	NA	NA	NA	NA	NA	NA	NA	NA	NA	NA	NA	NA
chr1D_16915491	1	16915491	C	T	NA	NA	NA	NA	NA	NA	NA	NA	NA	-7.05181	-18.3779	-21.4303	NA	NA	NA	NA	NA	NA	NA	NA	NA	NA	NA	NA	NA	NA	NA	NA	NA	NA	NA	NA	NA	NA	NA	NA	NA	NA	NA	NA	NA	NA
chr1D_17182856	1	17182856	G	A	NA	NA	NA	NA	NA	NA	NA	NA	NA	NA	-21.437	NA	NA	NA	NA	NA	NA	NA	NA	NA	NA	NA	NA	NA	NA	NA	NA	NA	NA	NA	NA	NA	NA	NA	NA	NA	NA	NA	NA	NA	NA	NA
chr1D_18194077	1	18194077	C	G	NA	NA	NA	NA	NA	NA	NA	NA	NA	NA	NA	NA	NA	NA	NA	NA	NA	NA	NA	NA	NA	NA	NA	NA	NA	NA	NA	NA	NA	NA	NA	NA	NA	NA	NA	NA	NA	NA	9.71125	NA	NA	NA
chr1D_20043261	1	20043261	G	A	NA	NA	NA	NA	NA	NA	NA	NA	NA	NA	19.2962	19.4995	NA	NA	NA	NA	NA	NA	NA	NA	NA	NA	NA	NA	NA	NA	NA	NA	NA	NA	NA	NA	NA	NA	NA	NA	NA	NA	NA	NA	NA	NA
chr1D_20086679	1	20086679	C	T	NA	NA	NA	NA	NA	NA	NA	NA	NA	NA	-19.2962	-19.4995	NA	NA	NA	NA	NA	NA	NA	NA	NA	NA	NA	NA	NA	NA	NA	NA	NA	NA	NA	NA	NA	NA	NA	NA	NA	NA	NA	NA	NA	NA
chr1D_20561901	1	20561901	T	C	NA	NA	NA	NA	NA	NA	NA	NA	NA	NA	11.4551	14.6742	13.6119	NA	NA	NA	NA	NA	NA	NA	NA	NA	NA	NA	NA	NA	NA	NA	NA	NA	NA	NA	NA	NA	NA	NA	NA	NA	NA	NA	NA	NA
chr1D_20570735	1	20570735	A	T	NA	NA	NA	NA	NA	NA	NA	NA	NA	NA	13.6601	17.7641	15.5387	NA	NA	NA	NA	NA	NA	NA	NA	NA	NA	NA	NA	NA	NA	NA	NA	NA	NA	NA	NA	NA	NA	118.803	21.6458	NA	NA	51.6388	NA	NA
chr1D_20580876	1	20580876	G	A	NA	NA	NA	NA	NA	NA	NA	NA	NA	NA	-13.6601	-17.7641	-15.5387	NA	NA	NA	NA	NA	NA	NA	NA	NA	NA	NA	NA	NA	NA	NA	NA	NA	NA	NA	NA	NA	NA	-113.662	-21.3707	NA	NA	-50.8512	NA	NA
chr1D_20586568	1	20586568	C	T	NA	NA	NA	NA	NA	NA	NA	NA	NA	NA	13.6601	17.7641	15.5387	NA	NA	NA	NA	NA	NA	NA	NA	NA	NA	NA	NA	NA	NA	NA	NA	NA	NA	NA	NA	NA	NA	118.803	21.6458	NA	NA	51.6388	NA	NA
chr1D_20592703	1	20592703	A	G	NA	NA	NA	NA	NA	NA	NA	NA	NA	NA	13.6601	17.7641	15.5387	NA	NA	NA	NA	NA	NA	NA	NA	NA	NA	NA	NA	NA	NA	NA	NA	NA	NA	NA	NA	NA	NA	118.803	21.6458	NA	NA	51.6388	NA	NA
chr1D_21880406	1	21880406	A	G	NA	NA	NA	NA	NA	NA	NA	NA	NA	NA	NA	NA	-36.5173	NA	NA	NA	NA	NA	NA	NA	NA	NA	NA	NA	NA	NA	NA	NA	NA	NA	NA	NA	NA	NA	NA	NA	NA	NA	NA	NA	NA	NA
chr1D_26203333	1	26203333	C	A	NA	NA	NA	NA	NA	NA	NA	7.75117	5.52908	5.84966	NA	NA	NA	NA	NA	NA	NA	NA	NA	NA	NA	NA	NA	NA	NA	NA	NA	NA	NA	NA	NA	NA	NA	NA	NA	NA	NA	NA	NA	NA	NA	NA
chr1D_26208069	1	26208069	G	T	NA	NA	NA	NA	NA	NA	NA	-7.75117	-5.52908	-5.84966	NA	NA	NA	NA	NA	NA	NA	NA	NA	NA	NA	NA	NA	NA	NA	NA	NA	NA	NA	NA	NA	NA	NA	NA	NA	NA	NA	NA	NA	NA	NA	NA
chr1D_27708130	1	27708130	A	G	NA	NA	NA	NA	NA	NA	27.7507	NA	NA	NA	NA	NA	NA	NA	NA	NA	NA	NA	NA	NA	NA	NA	NA	NA	NA	NA	NA	NA	NA	NA	NA	NA	NA	NA	NA	NA	NA	NA	NA	NA	NA	NA
chr1D_27764589	1	27764589	G	A	NA	NA	NA	NA	NA	NA	-27.7507	NA	NA	NA	NA	NA	NA	NA	NA	NA	NA	NA	NA	NA	NA	NA	NA	NA	NA	NA	NA	NA	NA	NA	NA	NA	NA	NA	NA	NA	NA	NA	NA	NA	NA	NA
chr1D_28204966	1	28204966	C	T	NA	NA	NA	NA	NA	NA	NA	NA	NA	NA	NA	NA	NA	NA	NA	NA	NA	NA	NA	NA	NA	NA	NA	NA	NA	NA	NA	NA	15.042	NA	NA	NA	NA	NA	NA	NA	NA	NA	NA	NA	NA	NA
chr1D_30012666	1	30012666	T	C	NA	NA	NA	NA	NA	NA	NA	NA	NA	NA	-12.8805	NA	NA	NA	NA	NA	NA	NA	NA	NA	NA	NA	NA	NA	NA	NA	NA	NA	NA	NA	NA	NA	NA	NA	NA	NA	NA	NA	NA	NA	NA	-23.793
chr1D_30025752	1	30025752	C	T	NA	NA	NA	NA	NA	NA	NA	NA	NA	NA	-12.8805	NA	NA	NA	NA	NA	NA	NA	NA	NA	NA	NA	NA	NA	NA	NA	NA	NA	NA	NA	NA	NA	NA	NA	NA	NA	NA	-4.48166	NA	NA	-15.9927	-26.5881
chr1D_35795673	1	35795673	C	T	NA	NA	NA	NA	NA	NA	NA	NA	NA	NA	NA	NA	NA	NA	NA	NA	NA	NA	NA	NA	NA	NA	NA	NA	NA	NA	NA	NA	NA	NA	NA	NA	NA	NA	NA	NA	NA	NA	11.0661	NA	NA	NA
chr1D_36394429	1	36394429	T	A	NA	NA	NA	NA	NA	NA	NA	NA	NA	NA	NA	NA	NA	NA	NA	NA	NA	NA	NA	NA	NA	NA	NA	NA	NA	NA	NA	NA	NA	NA	NA	NA	NA	NA	NA	NA	NA	NA	-11.6696	NA	NA	NA
chr1D_36446551	1	36446551	A	T	NA	NA	NA	NA	NA	NA	NA	NA	NA	NA	NA	NA	NA	NA	NA	NA	NA	NA	NA	NA	NA	NA	NA	NA	NA	NA	NA	NA	NA	NA	NA	NA	NA	NA	NA	NA	NA	NA	11.6696	NA	NA	NA
chr1D_36738992	1	36738992	A	G	NA	NA	NA	NA	NA	NA	NA	NA	NA	NA	NA	NA	NA	NA	NA	NA	NA	NA	NA	NA	NA	NA	NA	NA	NA	NA	NA	NA	NA	NA	NA	NA	NA	NA	NA	NA	NA	NA	-10.1158	NA	NA	NA
chr1D_48571572	1	48571572	G	A	NA	NA	NA	NA	NA	NA	NA	NA	NA	-7.51728	-26.784	-27.4887	-21.0767	NA	NA	NA	NA	NA	NA	NA	NA	NA	NA	NA	NA	NA	NA	NA	NA	NA	NA	NA	NA	NA	NA	-152.809	-34.4692	NA	NA	-76.3485	NA	NA
chr1D_48583316	1	48583316	C	A	NA	NA	NA	NA	NA	NA	NA	NA	NA	-7.51728	-26.784	-27.4887	-21.0767	NA	NA	NA	NA	NA	NA	NA	NA	NA	NA	NA	NA	NA	NA	NA	NA	NA	NA	NA	NA	NA	NA	-152.809	-34.4692	NA	NA	-76.3485	NA	NA
chr1D_48590610	1	48590610	G	T	NA	NA	NA	NA	NA	NA	NA	NA	NA	7.51728	26.784	27.4887	21.0767	NA	NA	NA	NA	NA	NA	NA	NA	NA	NA	NA	NA	NA	NA	NA	NA	NA	NA	NA	NA	NA	NA	152.809	34.4692	NA	NA	76.3485	NA	NA
chr1D_48609484	1	48609484	C	T	NA	NA	NA	NA	NA	NA	NA	NA	NA	7.51728	26.784	27.4887	21.0767	NA	NA	NA	NA	NA	NA	NA	NA	NA	NA	NA	NA	NA	NA	NA	NA	NA	NA	NA	NA	NA	NA	152.809	34.4692	NA	NA	76.3485	NA	NA
chr1D_48624097	1	48624097	G	C	NA	NA	NA	NA	NA	NA	NA	NA	NA	-7.51728	-26.784	-27.4887	-21.0767	NA	NA	NA	NA	NA	NA	NA	NA	NA	NA	NA	NA	NA	NA	NA	NA	NA	NA	NA	NA	NA	NA	-152.809	-34.4692	NA	NA	-76.3485	NA	NA
chr1D_48637192	1	48637192	T	C	NA	NA	NA	NA	NA	NA	NA	NA	NA	-7.51728	-26.784	-27.4887	-21.0767	NA	NA	NA	NA	NA	NA	NA	NA	NA	NA	NA	NA	NA	NA	NA	NA	NA	NA	NA	NA	NA	NA	-152.809	-34.4692	NA	NA	-76.3485	NA	NA
chr1D_48645325	1	48645325	C	T	NA	NA	NA	NA	NA	NA	NA	NA	NA	7.51728	26.784	27.4887	21.0767	NA	NA	NA	NA	NA	NA	NA	NA	NA	NA	NA	NA	NA	NA	NA	NA	NA	NA	NA	NA	NA	NA	152.809	34.4692	NA	NA	76.3485	NA	NA
chr1D_48666011	1	48666011	T	A	NA	NA	NA	NA	NA	NA	NA	NA	NA	-7.51728	-26.784	-27.4887	-21.0767	NA	NA	NA	NA	NA	NA	NA	NA	NA	NA	NA	NA	NA	NA	NA	NA	NA	NA	NA	NA	NA	NA	-152.809	-34.4692	NA	NA	-76.3485	NA	NA
chr1D_48698826	1	48698826	C	T	NA	NA	NA	NA	NA	NA	NA	NA	NA	7.51728	26.784	27.4887	21.0767	NA	NA	NA	NA	NA	NA	NA	NA	NA	NA	NA	NA	NA	NA	NA	NA	NA	NA	NA	NA	NA	NA	152.809	34.4692	NA	NA	76.3485	NA	NA
chr1D_48708471	1	48708471	G	A	NA	NA	NA	NA	NA	NA	NA	NA	NA	NA	19.3267	18.9316	NA	NA	NA	NA	NA	NA	NA	NA	NA	NA	NA	NA	NA	NA	NA	NA	NA	NA	NA	NA	NA	NA	NA	NA	NA	NA	NA	NA	NA	NA
chr1D_48714884	1	48714884	A	C	NA	NA	NA	NA	NA	NA	NA	NA	NA	7.51728	26.784	27.4887	21.0767	NA	NA	NA	NA	NA	NA	NA	NA	NA	NA	NA	NA	NA	NA	NA	NA	NA	NA	NA	NA	NA	NA	152.809	34.4692	NA	NA	76.3485	NA	NA
chr1D_48731110	1	48731110	G	A	NA	NA	NA	NA	NA	NA	NA	NA	NA	-7.51728	-26.784	-27.4887	-21.0767	NA	NA	NA	NA	NA	NA	NA	NA	NA	NA	NA	NA	NA	NA	NA	NA	NA	NA	NA	NA	NA	NA	-152.809	-34.4692	NA	NA	-76.3485	NA	NA
chr1D_48741958	1	48741958	G	A	NA	NA	NA	NA	NA	NA	NA	NA	NA	-7.51728	-26.784	-27.4887	-21.0767	NA	NA	NA	NA	NA	NA	NA	NA	NA	NA	NA	NA	NA	NA	NA	NA	NA	NA	NA	NA	NA	NA	-152.809	-34.4692	NA	NA	-76.3485	NA	NA
chr1D_48770471	1	48770471	A	G	NA	NA	NA	NA	NA	NA	NA	NA	NA	7.51728	26.784	27.4887	21.0767	NA	NA	NA	NA	NA	NA	NA	NA	NA	NA	NA	NA	NA	NA	NA	NA	NA	NA	NA	NA	NA	NA	152.809	34.4692	NA	NA	76.3485	NA	NA
chr1D_48789022	1	48789022	A	G	NA	NA	NA	NA	NA	NA	NA	NA	NA	7.51728	26.784	27.4887	21.0767	NA	NA	NA	NA	NA	NA	NA	NA	NA	NA	NA	NA	NA	NA	NA	NA	NA	NA	NA	NA	NA	NA	152.809	34.4692	NA	NA	76.3485	NA	NA
chr1D_48887465	1	48887465	C	G	NA	NA	NA	NA	NA	NA	NA	NA	NA	6.58921	14.6541	19.0176	NA	NA	NA	NA	NA	NA	NA	NA	NA	NA	NA	NA	NA	NA	NA	NA	NA	NA	NA	NA	NA	NA	NA	NA	NA	NA	NA	NA	NA	NA
chr1D_49437379	1	49437379	G	A	NA	NA	NA	14.7978	NA	NA	NA	NA	NA	NA	21.0825	24.6486	22.7371	NA	NA	NA	NA	NA	NA	NA	NA	NA	NA	NA	NA	NA	NA	NA	NA	NA	NA	NA	NA	NA	NA	134.79	31.1969	NA	NA	70.6085	NA	NA
chr1D_56386114	1	56386114	C	T	NA	NA	NA	NA	NA	NA	NA	NA	NA	7.9707	20.1186	26.1572	NA	NA	NA	NA	NA	NA	NA	NA	NA	NA	NA	NA	NA	NA	NA	NA	NA	NA	NA	NA	NA	NA	NA	NA	NA	NA	NA	NA	NA	NA
chr1D_56422810	1	56422810	T	C	NA	NA	NA	NA	NA	NA	NA	NA	NA	-7.9707	-20.1186	-26.1572	NA	NA	NA	NA	NA	NA	NA	NA	NA	NA	NA	NA	NA	NA	NA	NA	NA	NA	NA	NA	NA	NA	NA	NA	NA	NA	NA	NA	NA	NA
chr1D_58402900	1	58402900	C	T	NA	NA	NA	NA	NA	NA	NA	NA	NA	NA	NA	NA	NA	NA	NA	NA	NA	NA	NA	NA	NA	NA	NA	NA	NA	NA	NA	NA	NA	NA	NA	NA	NA	NA	NA	NA	NA	NA	9.16695	NA	NA	NA
chr1D_58412079	1	58412079	G	A	NA	NA	NA	NA	NA	NA	NA	NA	NA	NA	NA	NA	NA	NA	NA	NA	NA	NA	NA	NA	NA	NA	NA	NA	NA	NA	NA	NA	NA	NA	NA	NA	NA	NA	NA	NA	NA	NA	-9.16695	NA	NA	NA
chr1D_58462249	1	58462249	C	T	NA	NA	NA	NA	NA	NA	NA	NA	NA	NA	NA	NA	NA	NA	NA	NA	NA	NA	NA	NA	NA	NA	NA	NA	NA	NA	NA	NA	NA	NA	NA	NA	NA	NA	NA	NA	NA	NA	9.6679	NA	NA	NA
chr1D_58503877	1	58503877	G	A	NA	NA	NA	NA	NA	NA	NA	NA	NA	NA	NA	NA	NA	NA	NA	NA	NA	NA	NA	NA	NA	NA	NA	NA	NA	NA	NA	NA	NA	NA	NA	NA	NA	NA	NA	NA	NA	NA	-9.16695	NA	NA	NA
chr1D_58516939	1	58516939	C	T	NA	NA	NA	NA	NA	NA	NA	NA	NA	NA	NA	NA	NA	NA	NA	NA	NA	NA	NA	NA	NA	NA	NA	NA	NA	NA	NA	NA	NA	NA	NA	NA	NA	NA	NA	NA	NA	NA	9.16695	NA	NA	NA
chr1D_58542684	1	58542684	T	C	NA	NA	NA	NA	NA	NA	NA	NA	NA	NA	NA	NA	NA	NA	NA	NA	NA	NA	NA	NA	NA	NA	NA	NA	NA	NA	NA	NA	NA	NA	NA	NA	NA	NA	NA	NA	NA	NA	-10.6533	NA	NA	NA
chr1D_59431276	1	59431276	T	C	NA	NA	NA	NA	NA	NA	NA	NA	NA	6.9396	21.6431	23.5254	17.6935	NA	NA	NA	NA	NA	NA	NA	NA	NA	NA	NA	NA	NA	NA	NA	NA	NA	NA	NA	NA	NA	NA	NA	NA	NA	NA	NA	NA	NA
chr1D_59481901	1	59481901	A	G	NA	NA	NA	NA	NA	NA	NA	NA	NA	-6.9396	-21.6431	-23.5254	-17.6935	NA	NA	NA	NA	NA	NA	NA	NA	NA	NA	NA	NA	NA	NA	NA	NA	NA	NA	NA	NA	NA	NA	NA	NA	NA	NA	NA	NA	NA
chr1D_59484008	1	59484008	G	A	NA	NA	NA	NA	NA	NA	NA	NA	NA	6.9396	21.6431	23.5254	17.6935	NA	NA	NA	NA	NA	NA	NA	NA	NA	NA	NA	NA	NA	NA	NA	NA	NA	NA	NA	NA	NA	NA	NA	NA	NA	NA	NA	NA	NA
chr1D_59501918	1	59501918	G	A	NA	NA	NA	NA	NA	NA	NA	NA	NA	6.9396	21.6431	23.5254	17.6935	NA	NA	NA	NA	NA	NA	NA	NA	NA	NA	NA	NA	NA	NA	NA	NA	NA	NA	NA	NA	NA	NA	NA	NA	NA	NA	NA	NA	NA
chr1D_63541489	1	63541489	T	C	NA	NA	NA	NA	NA	NA	NA	NA	NA	-26.6198	-86.4371	-98.9642	-59.5386	NA	NA	NA	NA	NA	NA	NA	NA	NA	NA	NA	NA	NA	NA	NA	NA	NA	NA	NA	NA	NA	NA	NA	NA	NA	NA	NA	NA	NA
chr1D_63546883	1	63546883	G	A	NA	NA	NA	NA	NA	NA	NA	NA	NA	-26.6198	-86.4371	-98.9642	-59.5386	NA	NA	NA	NA	NA	NA	NA	NA	NA	NA	NA	NA	NA	NA	NA	NA	NA	NA	NA	NA	NA	NA	NA	NA	NA	NA	NA	NA	NA
chr1D_63551943	1	63551943	C	A	NA	NA	NA	NA	NA	NA	NA	NA	NA	-26.6198	-86.4371	-98.9642	-59.5386	NA	NA	NA	NA	NA	NA	NA	NA	NA	NA	NA	NA	NA	NA	NA	NA	NA	NA	NA	NA	NA	NA	NA	NA	NA	NA	NA	NA	NA
chr1D_63568376	1	63568376	A	C	NA	NA	NA	NA	NA	NA	NA	NA	NA	26.6198	86.4371	98.9642	59.5386	NA	NA	NA	NA	NA	NA	NA	NA	NA	NA	NA	NA	NA	NA	NA	NA	NA	NA	NA	NA	NA	NA	NA	NA	NA	NA	NA	NA	NA
chr1D_63579327	1	63579327	C	T	NA	NA	NA	NA	NA	NA	NA	NA	NA	26.6198	86.4371	98.9642	59.5386	NA	NA	NA	NA	NA	NA	NA	NA	NA	NA	NA	NA	NA	NA	NA	NA	NA	NA	NA	NA	NA	NA	NA	NA	NA	NA	NA	NA	NA
chr1D_63581596	1	63581596	G	A	NA	NA	NA	NA	NA	NA	NA	NA	NA	-26.6198	-86.4371	-98.9642	-59.5386	NA	NA	NA	NA	NA	NA	NA	NA	NA	NA	NA	NA	NA	NA	NA	NA	NA	NA	NA	NA	NA	NA	NA	NA	NA	NA	NA	NA	NA
chr1D_63599163	1	63599163	A	G	NA	NA	NA	NA	NA	NA	NA	NA	NA	26.6198	86.4371	98.9642	59.5386	NA	NA	NA	NA	NA	NA	NA	NA	NA	NA	NA	NA	NA	NA	NA	NA	NA	NA	NA	NA	NA	NA	NA	NA	NA	NA	NA	NA	NA
chr1D_63602933	1	63602933	G	A	NA	NA	NA	NA	NA	NA	NA	NA	NA	-26.6198	-86.4371	-98.9642	-59.5386	NA	NA	NA	NA	NA	NA	NA	NA	NA	NA	NA	NA	NA	NA	NA	NA	NA	NA	NA	NA	NA	NA	NA	NA	NA	NA	NA	NA	NA
chr1D_63617302	1	63617302	T	C	NA	NA	NA	NA	NA	NA	NA	NA	NA	-26.6198	-86.4371	-98.9642	-59.5386	NA	NA	NA	NA	NA	NA	NA	NA	NA	NA	NA	NA	NA	NA	NA	NA	NA	NA	NA	NA	NA	NA	NA	NA	NA	NA	NA	NA	NA
chr1D_63644489	1	63644489	G	A	NA	NA	NA	NA	NA	NA	NA	NA	NA	-26.6198	-86.4371	-98.9642	-59.5386	NA	NA	NA	NA	NA	NA	NA	NA	NA	NA	NA	NA	NA	NA	NA	NA	NA	NA	NA	NA	NA	NA	NA	NA	NA	NA	NA	NA	NA
chr1D_63692860	1	63692860	C	T	NA	NA	NA	NA	NA	NA	NA	NA	NA	26.6198	86.4371	98.9642	59.5386	NA	NA	NA	NA	NA	NA	NA	NA	NA	NA	NA	NA	NA	NA	NA	NA	NA	NA	NA	NA	NA	NA	NA	NA	NA	NA	NA	NA	NA
chr1D_63803616	1	63803616	C	T	NA	NA	NA	NA	NA	NA	NA	NA	NA	26.6198	86.4371	98.9642	59.5386	NA	NA	NA	NA	NA	NA	NA	NA	NA	NA	NA	NA	NA	NA	NA	NA	NA	NA	NA	NA	NA	NA	NA	NA	NA	NA	NA	NA	NA
chr1D_66346031	1	66346031	G	C	NA	NA	NA	NA	NA	NA	NA	NA	NA	-25.0445	-83.0188	-96.503	-59.5033	NA	NA	NA	NA	NA	NA	NA	NA	NA	NA	NA	NA	NA	NA	NA	NA	NA	NA	NA	NA	NA	NA	NA	NA	NA	NA	NA	NA	NA
chr1D_66428558	1	66428558	A	G	NA	NA	NA	NA	NA	NA	NA	NA	NA	-25.0445	-83.0188	-96.503	-59.5033	NA	NA	NA	NA	NA	NA	NA	NA	NA	NA	NA	NA	NA	NA	NA	NA	NA	NA	NA	NA	NA	NA	NA	NA	NA	NA	NA	NA	NA
chr1D_66466956	1	66466956	G	A	NA	NA	NA	NA	NA	NA	NA	NA	NA	-25.0445	-83.0188	-96.503	-59.5033	NA	NA	NA	NA	NA	NA	NA	NA	NA	NA	NA	NA	NA	NA	NA	NA	NA	NA	NA	NA	NA	NA	NA	NA	NA	NA	NA	NA	NA
chr1D_66505430	1	66505430	C	T	NA	NA	NA	NA	NA	NA	NA	NA	NA	-25.0445	-83.0188	-96.503	-59.5033	NA	NA	NA	NA	NA	NA	NA	NA	NA	NA	NA	NA	NA	NA	NA	NA	NA	NA	NA	NA	NA	NA	NA	NA	NA	NA	NA	NA	NA
chr1D_66898428	1	66898428	G	A	NA	NA	NA	NA	NA	NA	NA	NA	NA	-26.6198	-86.4371	-98.9642	-59.5386	NA	NA	NA	NA	NA	NA	NA	NA	NA	NA	NA	NA	NA	NA	NA	NA	NA	NA	NA	NA	NA	NA	NA	NA	NA	NA	NA	NA	NA
chr1D_66976923	1	66976923	T	G	NA	NA	NA	NA	NA	NA	NA	NA	NA	-26.6198	-86.4371	-98.9642	-59.5386	NA	NA	NA	NA	NA	NA	NA	NA	NA	NA	NA	NA	NA	NA	NA	NA	NA	NA	NA	NA	NA	NA	NA	NA	NA	NA	NA	NA	NA
chr1D_68454512	1	68454512	C	T	NA	NA	NA	NA	NA	NA	NA	NA	NA	26.6198	86.4371	98.9642	59.5386	NA	NA	NA	NA	NA	NA	NA	NA	NA	NA	NA	NA	NA	NA	NA	NA	NA	NA	NA	NA	NA	NA	NA	NA	NA	NA	NA	NA	NA
chr1D_68527580	1	68527580	G	A	NA	NA	NA	NA	NA	NA	NA	NA	NA	-26.6198	-86.4371	-98.9642	-59.5386	NA	NA	NA	NA	NA	NA	NA	NA	NA	NA	NA	NA	NA	NA	NA	NA	NA	NA	NA	NA	NA	NA	NA	NA	NA	NA	NA	NA	NA
chr1D_68578695	1	68578695	C	A	NA	NA	NA	NA	NA	NA	NA	NA	NA	-26.6198	-86.4371	-98.9642	-59.5386	NA	NA	NA	NA	NA	NA	NA	NA	NA	NA	NA	NA	NA	NA	NA	NA	NA	NA	NA	NA	NA	NA	NA	NA	NA	NA	NA	NA	NA
chr1D_68618953	1	68618953	C	T	NA	NA	NA	NA	NA	NA	NA	NA	NA	26.6198	86.4371	98.9642	59.5386	NA	NA	NA	NA	NA	NA	NA	NA	NA	NA	NA	NA	NA	NA	NA	NA	NA	NA	NA	NA	NA	NA	NA	NA	NA	NA	NA	NA	NA
chr1D_68714958	1	68714958	T	C	NA	NA	NA	NA	NA	NA	NA	NA	NA	-26.6198	-86.4371	-98.9642	-59.5386	NA	NA	NA	NA	NA	NA	NA	NA	NA	NA	NA	NA	NA	NA	NA	NA	NA	NA	NA	NA	NA	NA	NA	NA	NA	NA	NA	NA	NA
chr1D_70516833	1	70516833	G	A	NA	NA	NA	NA	NA	NA	NA	NA	NA	-26.6198	-86.4371	-98.9642	-59.5386	NA	NA	NA	NA	NA	NA	NA	NA	NA	NA	NA	NA	NA	NA	NA	NA	NA	NA	NA	NA	NA	NA	NA	NA	NA	NA	NA	NA	NA
chr1D_70660761	1	70660761	G	A	NA	NA	NA	NA	NA	NA	NA	NA	NA	-26.6198	-86.4371	-98.9642	-59.5386	NA	NA	NA	NA	NA	NA	NA	NA	NA	NA	NA	NA	NA	NA	NA	NA	NA	NA	NA	NA	NA	NA	NA	NA	NA	NA	NA	NA	NA
chr1D_70711378	1	70711378	A	G	NA	NA	NA	NA	NA	NA	NA	NA	NA	26.6198	86.4371	98.9642	59.5386	NA	NA	NA	NA	NA	NA	NA	NA	NA	NA	NA	NA	NA	NA	NA	NA	NA	NA	NA	NA	NA	NA	NA	NA	NA	NA	NA	NA	NA
chr1D_70730986	1	70730986	A	G	NA	NA	NA	NA	NA	NA	NA	NA	NA	26.6198	86.4371	98.9642	59.5386	NA	NA	NA	NA	NA	NA	NA	NA	NA	NA	NA	NA	NA	NA	NA	NA	NA	NA	NA	NA	NA	NA	NA	NA	NA	NA	NA	NA	NA
chr1D_70819664	1	70819664	G	C	NA	NA	NA	NA	NA	NA	NA	NA	NA	-26.6198	-86.4371	-98.9642	-59.5386	NA	NA	NA	NA	NA	NA	NA	NA	NA	NA	NA	NA	NA	NA	NA	NA	NA	NA	NA	NA	NA	NA	NA	NA	NA	NA	NA	NA	NA
chr1D_70843491	1	70843491	G	T	NA	NA	NA	NA	NA	NA	NA	NA	NA	26.6198	86.4371	98.9642	59.5386	NA	NA	NA	NA	NA	NA	NA	NA	NA	NA	NA	NA	NA	NA	NA	NA	NA	NA	NA	NA	NA	NA	NA	NA	NA	NA	NA	NA	NA
chr1D_70863255	1	70863255	C	G	NA	NA	NA	NA	NA	NA	NA	NA	NA	26.6198	86.4371	98.9642	59.5386	NA	NA	NA	NA	NA	NA	NA	NA	NA	NA	NA	NA	NA	NA	NA	NA	NA	NA	NA	NA	NA	NA	NA	NA	NA	NA	NA	NA	NA
chr1D_70885358	1	70885358	A	G	NA	NA	NA	NA	NA	NA	NA	NA	NA	26.6198	86.4371	98.9642	59.5386	NA	NA	NA	NA	NA	NA	NA	NA	NA	NA	NA	NA	NA	NA	NA	NA	NA	NA	NA	NA	NA	NA	NA	NA	NA	NA	NA	NA	NA
chr1D_70915873	1	70915873	C	T	NA	NA	NA	NA	NA	NA	NA	NA	NA	26.6198	86.4371	98.9642	59.5386	NA	NA	NA	NA	NA	NA	NA	NA	NA	NA	NA	NA	NA	NA	NA	NA	NA	NA	NA	NA	NA	NA	NA	NA	NA	NA	NA	NA	NA
chr1D_70941830	1	70941830	C	T	NA	NA	NA	NA	NA	NA	NA	NA	NA	26.6198	86.4371	98.9642	59.5386	NA	NA	NA	NA	NA	NA	NA	NA	NA	NA	NA	NA	NA	NA	NA	NA	NA	NA	NA	NA	NA	NA	NA	NA	NA	NA	NA	NA	NA
chr1D_70965960	1	70965960	C	T	NA	NA	NA	NA	NA	NA	NA	NA	NA	26.6198	86.4371	98.9642	59.5386	NA	NA	NA	NA	NA	NA	NA	NA	NA	NA	NA	NA	NA	NA	NA	NA	NA	NA	NA	NA	NA	NA	NA	NA	NA	NA	NA	NA	NA
chr1D_70992164	1	70992164	G	A	NA	NA	NA	NA	NA	NA	NA	NA	NA	-26.6198	-86.4371	-98.9642	-59.5386	NA	NA	NA	NA	NA	NA	NA	NA	NA	NA	NA	NA	NA	NA	NA	NA	NA	NA	NA	NA	NA	NA	NA	NA	NA	NA	NA	NA	NA
chr1D_71010588	1	71010588	C	T	NA	NA	NA	NA	NA	NA	NA	NA	NA	26.6198	86.4371	98.9642	59.5386	NA	NA	NA	NA	NA	NA	NA	NA	NA	NA	NA	NA	NA	NA	NA	NA	NA	NA	NA	NA	NA	NA	NA	NA	NA	NA	NA	NA	NA
chr1D_71082771	1	71082771	T	G	NA	NA	NA	NA	NA	NA	NA	NA	NA	-26.6198	-86.4371	-98.9642	-59.5386	NA	NA	NA	NA	NA	NA	NA	NA	NA	NA	NA	NA	NA	NA	NA	NA	NA	NA	NA	NA	NA	NA	NA	NA	NA	NA	NA	NA	NA
chr1D_71138422	1	71138422	C	A	NA	NA	NA	NA	NA	NA	NA	NA	NA	-26.6198	-86.4371	-98.9642	-59.5386	NA	NA	NA	NA	NA	NA	NA	NA	NA	NA	NA	NA	NA	NA	NA	NA	NA	NA	NA	NA	NA	NA	NA	NA	NA	NA	NA	NA	NA
chr1D_71171493	1	71171493	A	C	NA	NA	NA	NA	NA	NA	NA	NA	NA	26.6198	86.4371	98.9642	59.5386	NA	NA	NA	NA	NA	NA	NA	NA	NA	NA	NA	NA	NA	NA	NA	NA	NA	NA	NA	NA	NA	NA	NA	NA	NA	NA	NA	NA	NA
chr1D_71201373	1	71201373	A	G	NA	NA	NA	NA	NA	NA	NA	NA	NA	26.6198	86.4371	98.9642	59.5386	NA	NA	NA	NA	NA	NA	NA	NA	NA	NA	NA	NA	NA	NA	NA	NA	NA	NA	NA	NA	NA	NA	NA	NA	NA	NA	NA	NA	NA
chr1D_71256734	1	71256734	C	T	NA	NA	NA	NA	NA	NA	NA	NA	NA	26.6198	86.4371	98.9642	59.5386	NA	NA	NA	NA	NA	NA	NA	NA	NA	NA	NA	NA	NA	NA	NA	NA	NA	NA	NA	NA	NA	NA	NA	NA	NA	NA	NA	NA	NA
chr1D_71320699	1	71320699	C	A	NA	NA	NA	NA	NA	NA	NA	NA	NA	-26.6198	-86.4371	-98.9642	-59.5386	NA	NA	NA	NA	NA	NA	NA	NA	NA	NA	NA	NA	NA	NA	NA	NA	NA	NA	NA	NA	NA	NA	NA	NA	NA	NA	NA	NA	NA
chr1D_71423790	1	71423790	C	T	NA	NA	NA	NA	NA	NA	NA	NA	NA	11.454	36.6372	46.3304	NA	NA	NA	NA	NA	NA	NA	NA	NA	NA	NA	NA	NA	NA	NA	NA	NA	NA	NA	NA	NA	NA	NA	NA	NA	NA	NA	NA	NA	NA
chr1D_71487527	1	71487527	G	A	NA	NA	NA	NA	NA	NA	NA	NA	NA	-11.454	-36.6372	-46.3304	NA	NA	NA	NA	NA	NA	NA	NA	NA	NA	NA	NA	NA	NA	NA	NA	NA	NA	NA	NA	NA	NA	NA	NA	NA	NA	NA	NA	NA	NA
chr1D_72224490	1	72224490	C	T	NA	NA	NA	NA	NA	NA	NA	NA	NA	NA	55.832	72.2123	49.8846	NA	NA	NA	NA	NA	NA	NA	NA	NA	NA	NA	NA	NA	NA	NA	NA	NA	NA	NA	NA	NA	NA	NA	NA	NA	NA	NA	NA	NA
chr1D_72240659	1	72240659	G	A	NA	NA	NA	NA	NA	NA	NA	NA	NA	NA	-55.832	-72.2123	-49.8846	NA	NA	NA	NA	NA	NA	NA	NA	NA	NA	NA	NA	NA	NA	NA	NA	NA	NA	NA	NA	NA	NA	NA	NA	NA	NA	NA	NA	NA
chr1D_72559907	1	72559907	A	G	NA	NA	NA	NA	NA	NA	NA	NA	NA	26.6198	86.4371	98.9642	59.5386	NA	NA	NA	NA	NA	NA	NA	NA	NA	NA	NA	NA	NA	NA	NA	NA	NA	NA	NA	NA	NA	NA	NA	NA	NA	NA	NA	NA	NA
chr1D_72605298	1	72605298	A	C	NA	NA	NA	NA	NA	NA	NA	NA	NA	26.6198	86.4371	98.9642	59.5386	NA	NA	NA	NA	NA	NA	NA	NA	NA	NA	NA	NA	NA	NA	NA	NA	NA	NA	NA	NA	NA	NA	NA	NA	NA	NA	NA	NA	NA
chr1D_72662847	1	72662847	T	C	NA	NA	NA	NA	NA	NA	NA	NA	NA	NA	-55.832	-72.2123	-49.8846	NA	NA	NA	NA	NA	NA	NA	NA	NA	NA	NA	NA	NA	NA	NA	NA	NA	NA	NA	NA	NA	NA	NA	NA	NA	NA	NA	NA	NA
chr1D_72708690	1	72708690	G	A	NA	NA	NA	NA	NA	NA	NA	NA	NA	-26.6198	-86.4371	-98.9642	-59.5386	NA	NA	NA	NA	NA	NA	NA	NA	NA	NA	NA	NA	NA	NA	NA	NA	NA	NA	NA	NA	NA	NA	NA	NA	NA	NA	NA	NA	NA
chr1D_72740374	1	72740374	C	A	NA	NA	NA	NA	NA	NA	NA	NA	NA	-26.6198	-86.4371	-98.9642	-59.5386	NA	NA	NA	NA	NA	NA	NA	NA	NA	NA	NA	NA	NA	NA	NA	NA	NA	NA	NA	NA	NA	NA	NA	NA	NA	NA	NA	NA	NA
chr1D_72783716	1	72783716	C	A	NA	NA	NA	NA	NA	NA	NA	NA	NA	-26.6198	-86.4371	-98.9642	-59.5386	NA	NA	NA	NA	NA	NA	NA	NA	NA	NA	NA	NA	NA	NA	NA	NA	NA	NA	NA	NA	NA	NA	NA	NA	NA	NA	NA	NA	NA
chr1D_72808841	1	72808841	G	T	NA	NA	NA	NA	NA	NA	NA	NA	NA	26.6198	86.4371	98.9642	59.5386	NA	NA	NA	NA	NA	NA	NA	NA	NA	NA	NA	NA	NA	NA	NA	NA	NA	NA	NA	NA	NA	NA	NA	NA	NA	NA	NA	NA	NA
chr1D_72828404	1	72828404	G	A	NA	NA	NA	NA	NA	NA	NA	NA	NA	-26.6198	-86.4371	-98.9642	-59.5386	NA	NA	NA	NA	NA	NA	NA	NA	NA	NA	NA	NA	NA	NA	NA	NA	NA	NA	NA	NA	NA	NA	NA	NA	NA	NA	NA	NA	NA
chr1D_72878426	1	72878426	A	G	NA	NA	NA	NA	NA	NA	NA	NA	NA	26.6198	86.4371	98.9642	59.5386	NA	NA	NA	NA	NA	NA	NA	NA	NA	NA	NA	NA	NA	NA	NA	NA	NA	NA	NA	NA	NA	NA	NA	NA	NA	NA	NA	NA	NA
chr1D_72922813	1	72922813	G	T	NA	NA	NA	NA	NA	NA	NA	NA	NA	26.6198	86.4371	98.9642	59.5386	NA	NA	NA	NA	NA	NA	NA	NA	NA	NA	NA	NA	NA	NA	NA	NA	NA	NA	NA	NA	NA	NA	NA	NA	NA	NA	NA	NA	NA
chr1D_72957762	1	72957762	A	G	NA	NA	NA	NA	NA	NA	NA	NA	NA	26.6198	86.4371	98.9642	59.5386	NA	NA	NA	NA	NA	NA	NA	NA	NA	NA	NA	NA	NA	NA	NA	NA	NA	NA	NA	NA	NA	NA	NA	NA	NA	NA	NA	NA	NA
chr1D_72993721	1	72993721	G	A	NA	NA	NA	NA	NA	NA	NA	NA	NA	-26.6198	-86.4371	-98.9642	-59.5386	NA	NA	NA	NA	NA	NA	NA	NA	NA	NA	NA	NA	NA	NA	NA	NA	NA	NA	NA	NA	NA	NA	NA	NA	NA	NA	NA	NA	NA
chr1D_73016403	1	73016403	T	A	NA	NA	NA	NA	NA	NA	NA	NA	NA	-26.6198	-86.4371	-98.9642	-59.5386	NA	NA	NA	NA	NA	NA	NA	NA	NA	NA	NA	NA	NA	NA	NA	NA	NA	NA	NA	NA	NA	NA	NA	NA	NA	NA	NA	NA	NA
chr1D_74863800	1	74863800	G	A	NA	NA	NA	NA	NA	NA	NA	NA	NA	-20.989	-64.8314	-73.4706	NA	NA	NA	NA	NA	NA	NA	NA	NA	NA	NA	NA	NA	NA	NA	NA	NA	NA	NA	NA	NA	NA	NA	NA	NA	NA	NA	NA	NA	NA
chr1D_74895189	1	74895189	T	C	NA	NA	NA	NA	NA	NA	NA	NA	NA	-20.989	-64.8314	-73.4706	NA	NA	NA	NA	NA	NA	NA	NA	NA	NA	NA	NA	NA	NA	NA	NA	NA	NA	NA	NA	NA	NA	NA	NA	NA	NA	NA	NA	NA	NA
chr1D_74910975	1	74910975	A	C	NA	NA	NA	NA	NA	NA	NA	NA	NA	20.989	64.8314	73.4706	NA	NA	NA	NA	NA	NA	NA	NA	NA	NA	NA	NA	NA	NA	NA	NA	NA	NA	NA	NA	NA	NA	NA	NA	NA	NA	NA	NA	NA	NA
chr1D_74925371	1	74925371	G	T	NA	NA	NA	NA	NA	NA	NA	NA	NA	20.989	64.8314	73.4706	NA	NA	NA	NA	NA	NA	NA	NA	NA	NA	NA	NA	NA	NA	NA	NA	NA	NA	NA	NA	NA	NA	NA	NA	NA	NA	NA	NA	NA	NA
chr1D_74946035	1	74946035	A	G	NA	NA	NA	NA	NA	NA	NA	NA	NA	20.989	64.8314	73.4706	NA	NA	NA	NA	NA	NA	NA	NA	NA	NA	NA	NA	NA	NA	NA	NA	NA	NA	NA	NA	NA	NA	NA	NA	NA	NA	NA	NA	NA	NA
chr1D_74959902	1	74959902	A	G	NA	NA	NA	NA	NA	NA	NA	NA	NA	20.989	64.8314	73.4706	NA	NA	NA	NA	NA	NA	NA	NA	NA	NA	NA	NA	NA	NA	NA	NA	NA	NA	NA	NA	NA	NA	NA	NA	NA	NA	NA	NA	NA	NA
chr1D_74974464	1	74974464	T	C	NA	NA	NA	NA	NA	NA	NA	NA	NA	-20.989	-64.8314	-73.4706	NA	NA	NA	NA	NA	NA	NA	NA	NA	NA	NA	NA	NA	NA	NA	NA	NA	NA	NA	NA	NA	NA	NA	NA	NA	NA	NA	NA	NA	NA
chr1D_74991165	1	74991165	C	G	NA	NA	NA	NA	NA	NA	NA	NA	NA	20.989	64.8314	73.4706	NA	NA	NA	NA	NA	NA	NA	NA	NA	NA	NA	NA	NA	NA	NA	NA	NA	NA	NA	NA	NA	NA	NA	NA	NA	NA	NA	NA	NA	NA
chr1D_74998561	1	74998561	C	T	NA	NA	NA	NA	NA	NA	NA	NA	NA	20.989	64.8314	73.4706	NA	NA	NA	NA	NA	NA	NA	NA	NA	NA	NA	NA	NA	NA	NA	NA	NA	NA	NA	NA	NA	NA	NA	NA	NA	NA	NA	NA	NA	NA
chr1D_75059165	1	75059165	G	A	NA	NA	NA	NA	NA	NA	NA	NA	NA	-20.989	-64.8314	-73.4706	NA	NA	NA	NA	NA	NA	NA	NA	NA	NA	NA	NA	NA	NA	NA	NA	NA	NA	NA	NA	NA	NA	NA	NA	NA	NA	NA	NA	NA	NA
chr1D_75081178	1	75081178	A	C	NA	NA	NA	NA	NA	NA	NA	NA	NA	20.989	64.8314	73.4706	NA	NA	NA	NA	NA	NA	NA	NA	NA	NA	NA	NA	NA	NA	NA	NA	NA	NA	NA	NA	NA	NA	NA	NA	NA	NA	NA	NA	NA	NA
chr1D_75127254	1	75127254	C	G	NA	NA	NA	NA	NA	NA	NA	NA	NA	20.989	64.8314	73.4706	NA	NA	NA	NA	NA	NA	NA	NA	NA	NA	NA	NA	NA	NA	NA	NA	NA	NA	NA	NA	NA	NA	NA	NA	NA	NA	NA	NA	NA	NA
chr1D_75153624	1	75153624	T	A	NA	NA	NA	NA	NA	NA	NA	NA	NA	-20.989	-64.8314	-73.4706	NA	NA	NA	NA	NA	NA	NA	NA	NA	NA	NA	NA	NA	NA	NA	NA	NA	NA	NA	NA	NA	NA	NA	NA	NA	NA	NA	NA	NA	NA
chr1D_75170969	1	75170969	A	G	NA	NA	NA	NA	NA	NA	NA	NA	NA	20.989	64.8314	73.4706	NA	NA	NA	NA	NA	NA	NA	NA	NA	NA	NA	NA	NA	NA	NA	NA	NA	NA	NA	NA	NA	NA	NA	NA	NA	NA	NA	NA	NA	NA
chr1D_75222768	1	75222768	T	C	NA	NA	NA	NA	NA	NA	NA	NA	NA	-20.989	-64.8314	-73.4706	NA	NA	NA	NA	NA	NA	NA	NA	NA	NA	NA	NA	NA	NA	NA	NA	NA	NA	NA	NA	NA	NA	NA	NA	NA	NA	NA	NA	NA	NA
chr1D_87489429	1	87489429	C	T	NA	NA	NA	NA	NA	NA	NA	NA	NA	NA	-20.7623	NA	NA	NA	NA	NA	NA	NA	NA	NA	NA	NA	NA	NA	NA	NA	NA	NA	NA	NA	NA	NA	NA	NA	NA	NA	NA	-7.04038	NA	NA	NA	-42.6624
chr1D_87492956	1	87492956	A	G	NA	NA	NA	NA	NA	NA	NA	NA	NA	NA	-20.7623	NA	NA	NA	NA	NA	NA	NA	NA	NA	NA	NA	NA	NA	NA	NA	NA	NA	NA	NA	NA	NA	NA	NA	NA	NA	NA	NA	NA	NA	NA	NA
chr1D_87494800	1	87494800	C	G	NA	NA	NA	NA	NA	NA	NA	NA	NA	NA	-20.7623	NA	NA	NA	NA	NA	NA	NA	NA	NA	NA	NA	NA	NA	NA	NA	NA	NA	NA	NA	NA	NA	NA	NA	NA	NA	NA	NA	NA	NA	NA	NA
chr1D_87497028	1	87497028	C	T	NA	NA	NA	NA	NA	NA	NA	NA	NA	NA	-20.7623	NA	NA	NA	NA	NA	NA	NA	NA	NA	NA	NA	NA	NA	NA	NA	NA	NA	NA	NA	NA	NA	NA	NA	NA	NA	NA	NA	NA	NA	NA	NA
chr1D_87498461	1	87498461	C	T	NA	NA	NA	NA	NA	NA	NA	NA	NA	NA	-20.7623	NA	NA	NA	NA	NA	NA	NA	NA	NA	NA	NA	NA	NA	NA	NA	NA	NA	NA	NA	NA	NA	NA	NA	NA	NA	NA	NA	NA	NA	NA	NA
chr1D_87499764	1	87499764	G	A	NA	NA	NA	NA	NA	NA	NA	NA	NA	NA	20.7623	NA	NA	NA	NA	NA	NA	NA	NA	NA	NA	NA	NA	NA	NA	NA	NA	NA	NA	NA	NA	NA	NA	NA	NA	NA	NA	NA	NA	NA	NA	NA
chr1D_87501609	1	87501609	C	G	NA	NA	NA	NA	NA	NA	NA	NA	NA	NA	-20.7623	NA	NA	NA	NA	NA	NA	NA	NA	NA	NA	NA	NA	NA	NA	NA	NA	NA	NA	NA	NA	NA	NA	NA	NA	NA	NA	NA	NA	NA	NA	NA
chr1D_87505804	1	87505804	G	A	NA	NA	NA	NA	NA	NA	NA	NA	NA	NA	20.7623	NA	NA	NA	NA	NA	NA	NA	NA	NA	NA	NA	NA	NA	NA	NA	NA	NA	NA	NA	NA	NA	NA	NA	NA	NA	NA	NA	NA	NA	NA	NA
chr1D_87515411	1	87515411	C	T	NA	NA	NA	NA	NA	NA	NA	NA	NA	NA	-20.7623	NA	NA	NA	NA	NA	NA	NA	NA	NA	NA	NA	NA	NA	NA	NA	NA	NA	NA	NA	NA	NA	NA	NA	NA	NA	NA	NA	NA	NA	NA	NA
chr1D_87540914	1	87540914	G	A	NA	NA	NA	NA	NA	NA	NA	NA	NA	NA	20.7623	NA	NA	NA	NA	NA	NA	NA	NA	NA	NA	NA	NA	NA	NA	NA	NA	NA	NA	NA	NA	NA	NA	NA	NA	NA	NA	NA	NA	NA	NA	NA
chr1D_87547660	1	87547660	T	C	NA	NA	NA	NA	NA	NA	NA	NA	NA	NA	20.7623	NA	NA	NA	NA	NA	NA	NA	NA	NA	NA	NA	NA	NA	NA	NA	NA	NA	NA	NA	NA	NA	NA	NA	NA	NA	NA	NA	NA	NA	NA	NA
chr1D_87559953	1	87559953	C	T	NA	NA	NA	NA	NA	NA	NA	NA	NA	NA	-20.7623	NA	NA	NA	NA	NA	NA	NA	NA	NA	NA	NA	NA	NA	NA	NA	NA	NA	NA	NA	NA	NA	NA	NA	NA	NA	NA	NA	NA	NA	NA	-35.5682
chr1D_87567737	1	87567737	C	T	NA	NA	NA	NA	NA	NA	NA	NA	NA	NA	-20.7623	NA	NA	NA	NA	NA	NA	NA	NA	NA	NA	NA	NA	NA	NA	NA	NA	NA	NA	NA	NA	NA	NA	NA	NA	NA	NA	NA	NA	NA	NA	NA
chr1D_87786829	1	87786829	G	A	NA	NA	NA	NA	NA	NA	NA	NA	NA	NA	20.7623	NA	NA	NA	NA	NA	NA	NA	NA	NA	NA	NA	NA	NA	NA	NA	NA	NA	NA	NA	NA	NA	NA	NA	NA	NA	NA	NA	NA	NA	NA	40.1683
chr1D_87815435	1	87815435	T	G	NA	NA	NA	NA	NA	NA	NA	NA	NA	NA	20.7623	NA	NA	NA	NA	NA	NA	NA	NA	NA	NA	NA	NA	NA	NA	NA	NA	NA	NA	NA	NA	NA	NA	NA	NA	NA	NA	NA	NA	NA	NA	40.0834
chr1D_87838016	1	87838016	C	T	NA	NA	NA	NA	NA	NA	NA	NA	NA	NA	-20.7623	NA	NA	NA	NA	NA	NA	NA	NA	NA	NA	NA	NA	NA	NA	NA	NA	NA	NA	NA	NA	NA	NA	NA	NA	NA	NA	NA	NA	NA	NA	NA
chr1D_87908145	1	87908145	C	T	NA	NA	NA	NA	NA	NA	NA	NA	NA	NA	-20.7623	NA	NA	NA	NA	NA	NA	NA	NA	NA	NA	NA	NA	NA	NA	NA	NA	NA	NA	NA	NA	NA	NA	NA	NA	NA	NA	NA	NA	NA	NA	NA
chr1D_87919762	1	87919762	G	A	NA	NA	NA	NA	NA	NA	NA	NA	NA	NA	20.7623	NA	NA	NA	NA	NA	NA	NA	NA	NA	NA	NA	NA	NA	NA	NA	NA	NA	NA	NA	NA	NA	NA	NA	NA	NA	NA	NA	NA	NA	NA	43.2105
chr1D_87941101	1	87941101	G	T	NA	NA	NA	NA	NA	NA	NA	NA	NA	NA	-20.7623	NA	NA	NA	NA	NA	NA	NA	NA	NA	NA	NA	NA	NA	NA	NA	NA	NA	NA	NA	NA	NA	NA	NA	NA	NA	NA	NA	NA	NA	NA	NA
chr1D_88005554	1	88005554	G	T	NA	NA	NA	NA	NA	NA	NA	NA	NA	NA	-20.7623	NA	NA	NA	NA	NA	NA	NA	NA	NA	NA	NA	NA	NA	NA	NA	NA	NA	NA	NA	NA	NA	NA	NA	NA	NA	NA	NA	NA	NA	NA	-43.0493
chr1D_88072524	1	88072524	C	T	NA	NA	NA	NA	NA	NA	NA	NA	NA	NA	-20.7623	NA	NA	NA	NA	NA	NA	NA	NA	NA	NA	NA	NA	NA	NA	NA	NA	NA	NA	NA	NA	NA	NA	NA	NA	NA	NA	NA	NA	NA	NA	NA
chr1D_88099183	1	88099183	A	G	NA	NA	NA	NA	NA	NA	NA	NA	NA	NA	-20.7623	NA	NA	NA	NA	NA	NA	NA	NA	NA	NA	NA	NA	NA	NA	NA	NA	NA	NA	NA	NA	NA	NA	NA	NA	NA	NA	NA	NA	NA	NA	NA
chr1D_88150645	1	88150645	G	T	NA	NA	NA	NA	NA	NA	NA	NA	NA	NA	-20.7623	NA	NA	NA	NA	NA	NA	NA	NA	NA	NA	NA	NA	NA	NA	NA	NA	NA	NA	NA	NA	NA	NA	NA	NA	NA	NA	NA	NA	NA	NA	NA
chr1D_88154271	1	88154271	G	T	NA	NA	NA	NA	NA	NA	NA	NA	NA	NA	-20.7623	NA	NA	NA	NA	NA	NA	NA	NA	NA	NA	NA	NA	NA	NA	NA	NA	NA	NA	NA	NA	NA	NA	NA	NA	NA	NA	NA	NA	NA	NA	NA
chr1D_88190865	1	88190865	A	G	NA	NA	NA	NA	NA	NA	NA	NA	NA	NA	-20.7623	NA	NA	NA	NA	NA	NA	NA	NA	NA	NA	NA	NA	NA	NA	NA	NA	NA	NA	NA	NA	NA	NA	NA	NA	NA	NA	NA	NA	NA	NA	NA
chr1D_88208002	1	88208002	C	T	NA	NA	NA	NA	NA	NA	NA	NA	NA	NA	-20.7623	NA	NA	NA	NA	NA	NA	NA	NA	NA	NA	NA	NA	NA	NA	NA	NA	NA	NA	NA	NA	NA	NA	NA	NA	NA	NA	NA	NA	NA	NA	NA
chr1D_88235922	1	88235922	T	C	NA	NA	NA	NA	NA	NA	NA	NA	NA	NA	20.7623	NA	NA	NA	NA	NA	NA	NA	NA	NA	NA	NA	NA	NA	NA	NA	NA	NA	NA	NA	NA	NA	NA	NA	NA	NA	NA	NA	NA	NA	NA	39.3992
chr1D_88285218	1	88285218	T	C	NA	NA	NA	NA	NA	NA	NA	NA	NA	NA	20.7623	NA	NA	NA	NA	NA	NA	NA	NA	NA	NA	NA	NA	NA	NA	NA	NA	NA	NA	NA	NA	NA	NA	NA	NA	NA	NA	NA	NA	NA	NA	NA
chr1D_88305780	1	88305780	T	C	NA	NA	NA	NA	NA	NA	NA	NA	NA	NA	20.7623	NA	NA	NA	NA	NA	NA	NA	NA	NA	NA	NA	NA	NA	NA	NA	NA	NA	NA	NA	NA	NA	NA	NA	NA	NA	NA	NA	NA	NA	NA	NA
chr1D_88313453	1	88313453	T	A	NA	NA	NA	NA	NA	NA	NA	NA	NA	NA	20.7623	NA	NA	NA	NA	NA	NA	NA	NA	NA	NA	NA	NA	NA	NA	NA	NA	NA	NA	NA	NA	NA	NA	NA	NA	NA	NA	NA	NA	NA	NA	NA
chr1D_88319879	1	88319879	A	G	NA	NA	NA	NA	NA	NA	NA	NA	NA	NA	-20.7623	NA	NA	NA	NA	NA	NA	NA	NA	NA	NA	NA	NA	NA	NA	NA	NA	NA	NA	NA	NA	NA	NA	NA	NA	NA	NA	NA	NA	NA	NA	NA
chr1D_88326730	1	88326730	C	T	NA	NA	NA	NA	NA	NA	NA	NA	NA	NA	-20.7623	NA	NA	NA	NA	NA	NA	NA	NA	NA	NA	NA	NA	NA	NA	NA	NA	NA	NA	NA	NA	NA	NA	NA	NA	NA	NA	NA	NA	NA	NA	NA
chr1D_88340273	1	88340273	G	A	NA	NA	NA	NA	NA	NA	NA	NA	NA	NA	20.7623	NA	NA	NA	NA	NA	NA	NA	NA	NA	NA	NA	NA	NA	NA	NA	NA	NA	NA	NA	NA	NA	NA	NA	NA	NA	NA	NA	NA	NA	NA	NA
chr1D_88346510	1	88346510	T	C	NA	NA	NA	NA	NA	NA	NA	NA	NA	NA	20.7623	NA	NA	NA	NA	NA	NA	NA	NA	NA	NA	NA	NA	NA	NA	NA	NA	NA	NA	NA	NA	NA	NA	NA	NA	NA	NA	NA	NA	NA	NA	NA
chr1D_88369887	1	88369887	C	T	NA	NA	NA	NA	NA	NA	NA	NA	NA	NA	-20.7623	NA	NA	NA	NA	NA	NA	NA	NA	NA	NA	NA	NA	NA	NA	NA	NA	NA	NA	NA	NA	NA	NA	NA	NA	NA	NA	NA	NA	NA	NA	-42.581
chr1D_88379345	1	88379345	T	C	NA	NA	NA	NA	NA	NA	NA	NA	NA	NA	20.7623	NA	NA	NA	NA	NA	NA	NA	NA	NA	NA	NA	NA	NA	NA	NA	NA	NA	NA	NA	NA	NA	NA	NA	NA	NA	NA	NA	NA	NA	NA	NA
chr1D_88420381	1	88420381	C	G	NA	NA	NA	NA	NA	NA	NA	NA	NA	NA	-20.7623	NA	NA	NA	NA	NA	NA	NA	NA	NA	NA	NA	NA	NA	NA	NA	NA	NA	NA	NA	NA	NA	NA	NA	NA	NA	NA	NA	NA	NA	NA	NA
chr1D_88439367	1	88439367	C	A	NA	NA	NA	NA	NA	NA	NA	NA	NA	NA	20.7623	NA	NA	NA	NA	NA	NA	NA	NA	NA	NA	NA	NA	NA	NA	NA	NA	NA	NA	NA	NA	NA	NA	NA	NA	NA	NA	NA	NA	NA	NA	NA
chr1D_88441823	1	88441823	G	A	NA	NA	NA	NA	NA	NA	NA	NA	NA	NA	20.7623	NA	NA	NA	NA	NA	NA	NA	NA	NA	NA	NA	NA	NA	NA	NA	NA	NA	NA	NA	NA	NA	NA	NA	NA	NA	NA	NA	NA	NA	NA	NA
chr1D_88538837	1	88538837	G	A	NA	NA	NA	NA	NA	NA	NA	NA	NA	NA	20.7623	NA	NA	NA	NA	NA	NA	NA	NA	NA	NA	NA	NA	NA	NA	NA	NA	NA	NA	NA	NA	NA	NA	NA	NA	NA	NA	NA	NA	NA	NA	42.0713
chr1D_88558105	1	88558105	G	A	NA	NA	NA	NA	NA	NA	NA	NA	NA	NA	20.7623	NA	NA	NA	NA	NA	NA	NA	NA	NA	NA	NA	NA	NA	NA	NA	NA	NA	NA	NA	NA	NA	NA	NA	NA	NA	NA	NA	NA	NA	NA	NA
chr1D_88563358	1	88563358	C	T	NA	NA	NA	NA	NA	NA	NA	NA	NA	NA	-20.7623	NA	NA	NA	NA	NA	NA	NA	NA	NA	NA	NA	NA	NA	NA	NA	NA	NA	NA	NA	NA	NA	NA	NA	NA	NA	NA	NA	NA	NA	NA	NA
chr1D_88569818	1	88569818	C	T	NA	NA	NA	NA	NA	NA	NA	NA	NA	NA	-20.7623	NA	NA	NA	NA	NA	NA	NA	NA	NA	NA	NA	NA	NA	NA	NA	NA	NA	NA	NA	NA	NA	NA	NA	NA	NA	NA	NA	NA	NA	NA	NA
chr1D_88573161	1	88573161	G	A	NA	NA	NA	NA	NA	NA	NA	NA	NA	NA	20.7623	NA	NA	NA	NA	NA	NA	NA	NA	NA	NA	NA	NA	NA	NA	NA	NA	NA	NA	NA	NA	NA	NA	NA	NA	NA	NA	NA	NA	NA	NA	NA
chr1D_88584910	1	88584910	G	A	NA	NA	NA	NA	NA	NA	NA	NA	NA	NA	20.7623	NA	NA	NA	NA	NA	NA	NA	NA	NA	NA	NA	NA	NA	NA	NA	NA	NA	NA	NA	NA	NA	NA	NA	NA	NA	NA	NA	NA	NA	NA	NA
chr1D_88593895	1	88593895	T	C	NA	NA	NA	NA	NA	NA	NA	NA	NA	NA	20.7623	NA	NA	NA	NA	NA	NA	NA	NA	NA	NA	NA	NA	NA	NA	NA	NA	NA	NA	NA	NA	NA	NA	NA	NA	NA	NA	NA	NA	NA	NA	NA
chr1D_88673524	1	88673524	C	T	NA	NA	NA	NA	NA	NA	NA	NA	NA	NA	-20.7623	NA	NA	NA	NA	NA	NA	NA	NA	NA	NA	NA	NA	NA	NA	NA	NA	NA	NA	NA	NA	NA	NA	NA	NA	NA	NA	NA	NA	NA	NA	NA
chr1D_88690547	1	88690547	C	T	NA	NA	NA	NA	NA	NA	NA	NA	NA	NA	-20.7623	NA	NA	NA	NA	NA	NA	NA	NA	NA	NA	NA	NA	NA	NA	NA	NA	NA	NA	NA	NA	NA	NA	NA	NA	NA	NA	NA	NA	NA	NA	NA
chr1D_88695137	1	88695137	T	C	NA	NA	NA	NA	NA	NA	NA	NA	NA	NA	20.7623	NA	NA	NA	NA	NA	NA	NA	NA	NA	NA	NA	NA	NA	NA	NA	NA	NA	NA	NA	NA	NA	NA	NA	NA	NA	NA	NA	NA	NA	NA	NA
chr1D_88696919	1	88696919	A	G	NA	NA	NA	NA	NA	NA	NA	NA	NA	NA	-20.7623	NA	NA	NA	NA	NA	NA	NA	NA	NA	NA	NA	NA	NA	NA	NA	NA	NA	NA	NA	NA	NA	NA	NA	NA	NA	NA	NA	NA	NA	NA	NA
chr1D_88859673	1	88859673	C	T	NA	NA	NA	NA	NA	NA	NA	NA	NA	NA	-20.7623	NA	NA	NA	NA	NA	NA	NA	NA	NA	NA	NA	NA	NA	NA	NA	NA	NA	NA	NA	NA	NA	NA	NA	NA	NA	NA	NA	NA	NA	NA	NA
chr1D_88879366	1	88879366	C	T	NA	NA	NA	NA	NA	NA	NA	NA	NA	NA	-20.7623	NA	NA	NA	NA	NA	NA	NA	NA	NA	NA	NA	NA	NA	NA	NA	NA	NA	NA	NA	NA	NA	NA	NA	NA	NA	NA	NA	NA	NA	NA	NA
chr1D_88923022	1	88923022	C	T	NA	NA	NA	NA	NA	NA	NA	NA	NA	NA	-20.7623	NA	NA	NA	NA	NA	NA	NA	NA	NA	NA	NA	NA	NA	NA	NA	NA	NA	NA	NA	NA	NA	NA	NA	NA	NA	NA	NA	NA	NA	NA	-39.2948
chr1D_88937885	1	88937885	A	G	NA	NA	NA	NA	NA	NA	NA	NA	NA	NA	-20.7623	NA	NA	NA	NA	NA	NA	NA	NA	NA	NA	NA	NA	NA	NA	NA	NA	NA	NA	NA	NA	NA	NA	NA	NA	NA	NA	NA	NA	NA	NA	NA
chr1D_88945661	1	88945661	G	C	NA	NA	NA	NA	NA	NA	NA	NA	NA	NA	20.7623	NA	NA	NA	NA	NA	NA	NA	NA	NA	NA	NA	NA	NA	NA	NA	NA	NA	NA	NA	NA	NA	NA	NA	NA	NA	NA	NA	NA	NA	NA	NA
chr1D_88963124	1	88963124	C	G	NA	NA	NA	NA	NA	NA	NA	NA	NA	NA	-20.7623	NA	NA	NA	NA	NA	NA	NA	NA	NA	NA	NA	NA	NA	NA	NA	NA	NA	NA	NA	NA	NA	NA	NA	NA	NA	NA	NA	NA	NA	NA	NA
chr1D_89042696	1	89042696	C	T	NA	NA	NA	NA	NA	NA	NA	NA	NA	NA	-20.7623	NA	NA	NA	NA	NA	NA	NA	NA	NA	NA	NA	NA	NA	NA	NA	NA	NA	NA	NA	NA	NA	NA	NA	NA	NA	NA	NA	NA	NA	NA	NA
chr1D_89093704	1	89093704	G	A	NA	NA	NA	NA	NA	NA	NA	NA	NA	NA	20.7623	NA	NA	NA	NA	NA	NA	NA	NA	NA	NA	NA	NA	NA	NA	NA	NA	NA	NA	NA	NA	NA	NA	NA	NA	NA	NA	NA	NA	NA	NA	NA
chr1D_89132921	1	89132921	T	G	NA	NA	NA	NA	NA	NA	NA	NA	NA	NA	20.7623	NA	NA	NA	NA	NA	NA	NA	NA	NA	NA	NA	NA	NA	NA	NA	NA	NA	NA	NA	NA	NA	NA	NA	NA	NA	NA	NA	NA	NA	NA	NA
chr1D_89148257	1	89148257	G	C	NA	NA	NA	NA	NA	NA	NA	NA	NA	NA	20.7623	NA	NA	NA	NA	NA	NA	NA	NA	NA	NA	NA	NA	NA	NA	NA	NA	NA	NA	NA	NA	NA	NA	NA	NA	NA	NA	NA	NA	NA	NA	39.4418
chr1D_89224298	1	89224298	A	G	NA	NA	NA	NA	NA	NA	NA	NA	NA	NA	-20.7623	NA	NA	NA	NA	NA	NA	NA	NA	NA	NA	NA	NA	NA	NA	NA	NA	NA	NA	NA	NA	NA	NA	NA	NA	NA	NA	NA	NA	NA	NA	NA
chr1D_131136002	1	131136002	A	G	NA	NA	NA	NA	NA	NA	NA	NA	NA	20.9202	63.3805	75.9772	47.5261	NA	NA	NA	NA	NA	NA	NA	NA	NA	NA	NA	NA	NA	NA	NA	NA	NA	NA	NA	NA	NA	NA	NA	NA	NA	NA	NA	NA	NA
chr1D_131167045	1	131167045	G	T	NA	NA	NA	NA	NA	NA	NA	NA	NA	20.9202	63.3805	75.9772	47.5261	NA	NA	NA	NA	NA	NA	NA	NA	NA	NA	NA	NA	NA	NA	NA	NA	NA	NA	NA	NA	NA	NA	NA	NA	NA	NA	NA	NA	NA
chr1D_131183513	1	131183513	T	C	NA	NA	NA	NA	NA	NA	NA	NA	NA	-20.9202	-63.3805	-75.9772	-47.5261	NA	NA	NA	NA	NA	NA	NA	NA	NA	NA	NA	NA	NA	NA	NA	NA	NA	NA	NA	NA	NA	NA	NA	NA	NA	NA	NA	NA	NA
chr1D_131240044	1	131240044	A	G	NA	NA	NA	NA	NA	NA	NA	NA	NA	20.9202	63.3805	75.9772	47.5261	NA	NA	NA	NA	NA	NA	NA	NA	NA	NA	NA	NA	NA	NA	NA	NA	NA	NA	NA	NA	NA	NA	NA	NA	NA	NA	NA	NA	NA
chr1D_131253797	1	131253797	A	G	NA	NA	NA	NA	NA	NA	NA	NA	NA	20.9202	63.3805	75.9772	47.5261	NA	NA	NA	NA	NA	NA	NA	NA	NA	NA	NA	NA	NA	NA	NA	NA	NA	NA	NA	NA	NA	NA	NA	NA	NA	NA	NA	NA	NA
chr1D_131280964	1	131280964	C	A	NA	NA	NA	NA	NA	NA	NA	NA	NA	-20.9202	-63.3805	-75.9772	-47.5261	NA	NA	NA	NA	NA	NA	NA	NA	NA	NA	NA	NA	NA	NA	NA	NA	NA	NA	NA	NA	NA	NA	NA	NA	NA	NA	NA	NA	NA
chr1D_131302209	1	131302209	A	C	NA	NA	NA	NA	NA	NA	NA	NA	NA	20.9202	63.3805	75.9772	47.5261	NA	NA	NA	NA	NA	NA	NA	NA	NA	NA	NA	NA	NA	NA	NA	NA	NA	NA	NA	NA	NA	NA	NA	NA	NA	NA	NA	NA	NA
chr1D_131339049	1	131339049	C	T	NA	NA	NA	NA	NA	NA	NA	NA	NA	20.9202	63.3805	75.9772	47.5261	NA	NA	NA	NA	NA	NA	NA	NA	NA	NA	NA	NA	NA	NA	NA	NA	NA	NA	NA	NA	NA	NA	NA	NA	NA	NA	NA	NA	NA
chr1D_131356357	1	131356357	C	T	NA	NA	NA	NA	NA	NA	NA	NA	NA	20.9202	63.3805	75.9772	47.5261	NA	NA	NA	NA	NA	NA	NA	NA	NA	NA	NA	NA	NA	NA	NA	NA	NA	NA	NA	NA	NA	NA	NA	NA	NA	NA	NA	NA	NA
chr1D_131368634	1	131368634	A	G	NA	NA	NA	NA	NA	NA	NA	NA	NA	20.9202	63.3805	75.9772	47.5261	NA	NA	NA	NA	NA	NA	NA	NA	NA	NA	NA	NA	NA	NA	NA	NA	NA	NA	NA	NA	NA	NA	NA	NA	NA	NA	NA	NA	NA
chr1D_131384696	1	131384696	C	T	NA	NA	NA	NA	NA	NA	NA	NA	NA	20.9202	63.3805	75.9772	47.5261	NA	NA	NA	NA	NA	NA	NA	NA	NA	NA	NA	NA	NA	NA	NA	NA	NA	NA	NA	NA	NA	NA	NA	NA	NA	NA	NA	NA	NA
chr1D_131389326	1	131389326	C	A	NA	NA	NA	NA	NA	NA	NA	NA	NA	-20.9202	-63.3805	-75.9772	-47.5261	NA	NA	NA	NA	NA	NA	NA	NA	NA	NA	NA	NA	NA	NA	NA	NA	NA	NA	NA	NA	NA	NA	NA	NA	NA	NA	NA	NA	NA
chr1D_131405723	1	131405723	T	C	NA	NA	NA	NA	NA	NA	NA	NA	NA	-20.9202	-63.3805	-75.9772	-47.5261	NA	NA	NA	NA	NA	NA	NA	NA	NA	NA	NA	NA	NA	NA	NA	NA	NA	NA	NA	NA	NA	NA	NA	NA	NA	NA	NA	NA	NA
chr1D_131417683	1	131417683	G	A	NA	NA	NA	NA	NA	NA	NA	NA	NA	-20.9202	-63.3805	-75.9772	-47.5261	NA	NA	NA	NA	NA	NA	NA	NA	NA	NA	NA	NA	NA	NA	NA	NA	NA	NA	NA	NA	NA	NA	NA	NA	NA	NA	NA	NA	NA
chr1D_131443079	1	131443079	G	C	NA	NA	NA	NA	NA	NA	NA	NA	NA	-20.9202	-63.3805	-75.9772	-47.5261	NA	NA	NA	NA	NA	NA	NA	NA	NA	NA	NA	NA	NA	NA	NA	NA	NA	NA	NA	NA	NA	NA	NA	NA	NA	NA	NA	NA	NA
chr1D_131476357	1	131476357	A	T	NA	NA	NA	NA	NA	NA	NA	NA	NA	20.9202	63.3805	75.9772	47.5261	NA	NA	NA	NA	NA	NA	NA	NA	NA	NA	NA	NA	NA	NA	NA	NA	NA	NA	NA	NA	NA	NA	NA	NA	NA	NA	NA	NA	NA
chr1D_131492522	1	131492522	A	G	NA	NA	NA	NA	NA	NA	NA	NA	NA	20.9202	63.3805	75.9772	47.5261	NA	NA	NA	NA	NA	NA	NA	NA	NA	NA	NA	NA	NA	NA	NA	NA	NA	NA	NA	NA	NA	NA	NA	NA	NA	NA	NA	NA	NA
chr1D_131547975	1	131547975	C	T	NA	NA	NA	NA	NA	NA	NA	NA	NA	20.9202	63.3805	75.9772	47.5261	NA	NA	NA	NA	NA	NA	NA	NA	NA	NA	NA	NA	NA	NA	NA	NA	NA	NA	NA	NA	NA	NA	NA	NA	NA	NA	NA	NA	NA
chr1D_131593983	1	131593983	C	A	NA	NA	NA	NA	NA	NA	NA	NA	NA	-20.9202	-63.3805	-75.9772	-47.5261	NA	NA	NA	NA	NA	NA	NA	NA	NA	NA	NA	NA	NA	NA	NA	NA	NA	NA	NA	NA	NA	NA	NA	NA	NA	NA	NA	NA	NA
chr1D_131605418	1	131605418	T	C	NA	NA	NA	NA	NA	NA	NA	NA	NA	-20.9202	-63.3805	-75.9772	-47.5261	NA	NA	NA	NA	NA	NA	NA	NA	NA	NA	NA	NA	NA	NA	NA	NA	NA	NA	NA	NA	NA	NA	NA	NA	NA	NA	NA	NA	NA
chr1D_131615345	1	131615345	G	A	NA	NA	NA	NA	NA	NA	NA	NA	NA	-20.9202	-63.3805	-75.9772	-47.5261	NA	NA	NA	NA	NA	NA	NA	NA	NA	NA	NA	NA	NA	NA	NA	NA	NA	NA	NA	NA	NA	NA	NA	NA	NA	NA	NA	NA	NA
chr1D_131621683	1	131621683	G	A	NA	NA	NA	NA	NA	NA	NA	NA	NA	-20.9202	-63.3805	-75.9772	-47.5261	NA	NA	NA	NA	NA	NA	NA	NA	NA	NA	NA	NA	NA	NA	NA	NA	NA	NA	NA	NA	NA	NA	NA	-61.0921	NA	NA	NA	NA	NA
chr1D_131623832	1	131623832	C	A	NA	NA	NA	NA	NA	NA	NA	NA	NA	-20.9202	-63.3805	-75.9772	-47.5261	NA	NA	NA	NA	NA	NA	NA	NA	NA	NA	NA	NA	NA	NA	NA	NA	NA	NA	NA	NA	NA	NA	NA	NA	NA	NA	NA	NA	NA
chr1D_131628935	1	131628935	C	G	NA	NA	NA	NA	NA	NA	NA	NA	NA	20.9202	63.3805	75.9772	47.5261	NA	NA	NA	NA	NA	NA	NA	NA	NA	NA	NA	NA	NA	NA	NA	NA	NA	NA	NA	NA	NA	NA	NA	NA	NA	NA	NA	NA	NA
chr1D_131643067	1	131643067	G	C	NA	NA	NA	NA	NA	NA	NA	NA	NA	-20.9202	-63.3805	-75.9772	-47.5261	NA	NA	NA	NA	NA	NA	NA	NA	NA	NA	NA	NA	NA	NA	NA	NA	NA	NA	NA	NA	NA	NA	NA	NA	NA	NA	NA	NA	NA
chr1D_131652296	1	131652296	C	T	NA	NA	NA	NA	NA	NA	NA	NA	NA	20.9202	63.3805	75.9772	47.5261	NA	NA	NA	NA	NA	NA	NA	NA	NA	NA	NA	NA	NA	NA	NA	NA	NA	NA	NA	NA	NA	NA	NA	NA	NA	NA	NA	NA	NA
chr1D_131658291	1	131658291	G	A	NA	NA	NA	NA	NA	NA	NA	NA	NA	-20.9202	-63.3805	-75.9772	-47.5261	NA	NA	NA	NA	NA	NA	NA	NA	NA	NA	NA	NA	NA	NA	NA	NA	NA	NA	NA	NA	NA	NA	NA	NA	NA	NA	NA	NA	NA
chr1D_131682427	1	131682427	G	T	NA	NA	NA	NA	NA	NA	NA	NA	NA	20.9202	63.3805	75.9772	47.5261	NA	NA	NA	NA	NA	NA	NA	NA	NA	NA	NA	NA	NA	NA	NA	NA	NA	NA	NA	NA	NA	NA	NA	NA	NA	NA	NA	NA	NA
chr1D_131697571	1	131697571	C	T	NA	NA	NA	NA	NA	NA	NA	NA	NA	20.9202	63.3805	75.9772	47.5261	NA	NA	NA	NA	NA	NA	NA	NA	NA	NA	NA	NA	NA	NA	NA	NA	NA	NA	NA	NA	NA	NA	NA	NA	NA	NA	NA	NA	NA
chr1D_131711119	1	131711119	G	A	NA	NA	NA	NA	NA	NA	NA	NA	NA	-20.9202	-63.3805	-75.9772	-47.5261	NA	NA	NA	NA	NA	NA	NA	NA	NA	NA	NA	NA	NA	NA	NA	NA	NA	NA	NA	NA	NA	NA	NA	NA	NA	NA	NA	NA	NA
chr1D_131737213	1	131737213	G	A	NA	NA	NA	NA	NA	NA	NA	NA	NA	-20.9202	-63.3805	-75.9772	-47.5261	NA	NA	NA	NA	NA	NA	NA	NA	NA	NA	NA	NA	NA	NA	NA	NA	NA	NA	NA	NA	NA	NA	NA	NA	NA	NA	NA	NA	NA
chr1D_131746144	1	131746144	G	A	NA	NA	NA	NA	NA	NA	NA	NA	NA	-20.9202	-63.3805	-75.9772	-47.5261	NA	NA	NA	NA	NA	NA	NA	NA	NA	NA	NA	NA	NA	NA	NA	NA	NA	NA	NA	NA	NA	NA	NA	NA	NA	NA	NA	NA	NA
chr1D_131754915	1	131754915	T	G	NA	NA	NA	NA	NA	NA	NA	NA	NA	-20.9202	-63.3805	-75.9772	-47.5261	NA	NA	NA	NA	NA	NA	NA	NA	NA	NA	NA	NA	NA	NA	NA	NA	NA	NA	NA	NA	NA	NA	NA	NA	NA	NA	NA	NA	NA
chr1D_131774217	1	131774217	G	A	NA	NA	NA	NA	NA	NA	NA	NA	NA	-20.9202	-63.3805	-75.9772	-47.5261	NA	NA	NA	NA	NA	NA	NA	NA	NA	NA	NA	NA	NA	NA	NA	NA	NA	NA	NA	NA	NA	NA	NA	NA	NA	NA	NA	NA	NA
chr1D_131782001	1	131782001	C	T	NA	NA	NA	NA	NA	NA	NA	NA	NA	20.9202	63.3805	75.9772	47.5261	NA	NA	NA	NA	NA	NA	NA	NA	NA	NA	NA	NA	NA	NA	NA	NA	NA	NA	NA	NA	NA	NA	NA	NA	NA	NA	NA	NA	NA
chr1D_131812691	1	131812691	G	A	NA	NA	NA	NA	NA	NA	NA	NA	NA	-20.9202	-63.3805	-75.9772	-47.5261	NA	NA	NA	NA	NA	NA	NA	NA	NA	NA	NA	NA	NA	NA	NA	NA	NA	NA	NA	NA	NA	NA	NA	NA	NA	NA	NA	NA	NA
chr1D_131823077	1	131823077	C	T	NA	NA	NA	NA	NA	NA	NA	NA	NA	20.9202	63.3805	75.9772	47.5261	NA	NA	NA	NA	NA	NA	NA	NA	NA	NA	NA	NA	NA	NA	NA	NA	NA	NA	NA	NA	NA	NA	NA	NA	NA	NA	NA	NA	NA
chr1D_131848663	1	131848663	T	A	NA	NA	NA	NA	NA	NA	NA	NA	NA	-20.9202	-63.3805	-75.9772	-47.5261	NA	NA	NA	NA	NA	NA	NA	NA	NA	NA	NA	NA	NA	NA	NA	NA	NA	NA	NA	NA	NA	NA	NA	NA	NA	NA	NA	NA	NA
chr1D_131862632	1	131862632	A	G	NA	NA	NA	NA	NA	NA	NA	NA	NA	20.9202	63.3805	75.9772	47.5261	NA	NA	NA	NA	NA	NA	NA	NA	NA	NA	NA	NA	NA	NA	NA	NA	NA	NA	NA	NA	NA	NA	NA	NA	NA	NA	NA	NA	NA
chr1D_131870433	1	131870433	T	C	NA	NA	NA	NA	NA	NA	NA	NA	NA	-20.9202	-63.3805	-75.9772	-47.5261	NA	NA	NA	NA	NA	NA	NA	NA	NA	NA	NA	NA	NA	NA	NA	NA	NA	NA	NA	NA	NA	NA	NA	NA	NA	NA	NA	NA	NA
chr1D_131881877	1	131881877	T	C	NA	NA	NA	NA	NA	NA	NA	NA	NA	-20.9202	-63.3805	-75.9772	-47.5261	NA	NA	NA	NA	NA	NA	NA	NA	NA	NA	NA	NA	NA	NA	NA	NA	NA	NA	NA	NA	NA	NA	NA	NA	NA	NA	NA	NA	NA
chr1D_131890127	1	131890127	A	T	NA	NA	NA	NA	NA	NA	NA	NA	NA	20.9202	63.3805	75.9772	47.5261	NA	NA	NA	NA	NA	NA	NA	NA	NA	NA	NA	NA	NA	NA	NA	NA	NA	NA	NA	NA	NA	NA	NA	NA	NA	NA	NA	NA	NA
chr1D_131894916	1	131894916	C	A	NA	NA	NA	NA	NA	NA	NA	NA	NA	-20.9202	-63.3805	-75.9772	-47.5261	NA	NA	NA	NA	NA	NA	NA	NA	NA	NA	NA	NA	NA	NA	NA	NA	NA	NA	NA	NA	NA	NA	NA	NA	NA	NA	NA	NA	NA
chr1D_131919424	1	131919424	C	T	NA	NA	NA	NA	NA	NA	NA	NA	NA	20.9202	63.3805	75.9772	47.5261	NA	NA	NA	NA	NA	NA	NA	NA	NA	NA	NA	NA	NA	NA	NA	NA	NA	NA	NA	NA	NA	NA	NA	NA	NA	NA	NA	NA	NA
chr1D_131924027	1	131924027	G	T	NA	NA	NA	NA	NA	NA	NA	NA	NA	20.9202	63.3805	75.9772	47.5261	NA	NA	NA	NA	NA	NA	NA	NA	NA	NA	NA	NA	NA	NA	NA	NA	NA	NA	NA	NA	NA	NA	NA	NA	NA	NA	NA	NA	NA
chr1D_131929032	1	131929032	C	T	NA	NA	NA	NA	NA	NA	NA	NA	NA	20.9202	63.3805	75.9772	47.5261	NA	NA	NA	NA	NA	NA	NA	NA	NA	NA	NA	NA	NA	NA	NA	NA	NA	NA	NA	NA	NA	NA	NA	NA	NA	NA	NA	NA	NA
chr1D_131935264	1	131935264	G	A	NA	NA	NA	NA	NA	NA	NA	NA	NA	-20.9202	-63.3805	-75.9772	-47.5261	NA	NA	NA	NA	NA	NA	NA	NA	NA	NA	NA	NA	NA	NA	NA	NA	NA	NA	NA	NA	NA	NA	NA	NA	NA	NA	NA	NA	NA
chr1D_131952938	1	131952938	C	A	NA	NA	NA	NA	NA	NA	NA	NA	NA	-20.9202	-63.3805	-75.9772	-47.5261	NA	NA	NA	NA	NA	NA	NA	NA	NA	NA	NA	NA	NA	NA	NA	NA	NA	NA	NA	NA	NA	NA	NA	NA	NA	NA	NA	NA	NA
chr1D_131955350	1	131955350	A	G	NA	NA	NA	NA	NA	NA	NA	NA	NA	20.9202	63.3805	75.9772	47.5261	NA	NA	NA	NA	NA	NA	NA	NA	NA	NA	NA	NA	NA	NA	NA	NA	NA	NA	NA	NA	NA	NA	NA	NA	NA	NA	NA	NA	NA
chr1D_131959392	1	131959392	C	A	NA	NA	NA	NA	NA	NA	NA	NA	NA	-20.9202	-63.3805	-75.9772	-47.5261	NA	NA	NA	NA	NA	NA	NA	NA	NA	NA	NA	NA	NA	NA	NA	NA	NA	NA	NA	NA	NA	NA	NA	NA	NA	NA	NA	NA	NA
chr1D_131967432	1	131967432	A	G	NA	NA	NA	NA	NA	NA	NA	NA	NA	20.9202	63.3805	75.9772	47.5261	NA	NA	NA	NA	NA	NA	NA	NA	NA	NA	NA	NA	NA	NA	NA	NA	NA	NA	NA	NA	NA	NA	NA	NA	NA	NA	NA	NA	NA
chr1D_131971660	1	131971660	A	C	NA	NA	NA	NA	NA	NA	NA	NA	NA	20.9202	63.3805	75.9772	47.5261	NA	NA	NA	NA	NA	NA	NA	NA	NA	NA	NA	NA	NA	NA	NA	NA	NA	NA	NA	NA	NA	NA	NA	NA	NA	NA	NA	NA	NA
chr1D_131976607	1	131976607	A	G	NA	NA	NA	NA	NA	NA	NA	NA	NA	20.9202	63.3805	75.9772	47.5261	NA	NA	NA	NA	NA	NA	NA	NA	NA	NA	NA	NA	NA	NA	NA	NA	NA	NA	NA	NA	NA	NA	NA	NA	NA	NA	NA	NA	NA
chr1D_132192375	1	132192375	C	T	NA	NA	NA	NA	NA	NA	39.0627	NA	NA	NA	NA	NA	NA	NA	NA	NA	NA	NA	NA	NA	NA	NA	NA	NA	NA	NA	NA	NA	NA	NA	NA	NA	NA	NA	NA	NA	NA	NA	NA	NA	NA	NA
chr1D_132387768	1	132387768	G	T	NA	NA	NA	NA	NA	NA	39.0627	NA	NA	NA	NA	NA	NA	NA	NA	NA	NA	NA	NA	NA	NA	NA	NA	NA	NA	NA	NA	NA	NA	NA	NA	NA	NA	NA	NA	NA	NA	NA	NA	NA	NA	NA
chr1D_132844765	1	132844765	C	T	NA	NA	NA	NA	NA	NA	NA	NA	NA	20.9202	63.3805	75.9772	47.5261	NA	NA	NA	NA	NA	NA	NA	NA	NA	NA	NA	NA	NA	NA	NA	NA	NA	NA	NA	NA	NA	NA	NA	NA	NA	NA	NA	NA	NA
chr1D_132867536	1	132867536	C	T	NA	NA	NA	NA	NA	NA	NA	NA	NA	20.9202	63.3805	75.9772	47.5261	NA	NA	NA	NA	NA	NA	NA	NA	NA	NA	NA	NA	NA	NA	NA	NA	NA	NA	NA	NA	NA	NA	NA	NA	NA	NA	NA	NA	NA
chr1D_132900821	1	132900821	A	G	NA	NA	NA	NA	NA	NA	NA	NA	NA	20.9202	63.3805	75.9772	47.5261	NA	NA	NA	NA	NA	NA	NA	NA	NA	NA	NA	NA	NA	NA	NA	NA	NA	NA	NA	NA	NA	NA	NA	NA	NA	NA	NA	NA	NA
chr1D_132945125	1	132945125	C	T	NA	NA	NA	NA	NA	NA	NA	NA	NA	20.9202	63.3805	75.9772	47.5261	NA	NA	NA	NA	NA	NA	NA	NA	NA	NA	NA	NA	NA	NA	NA	NA	NA	NA	NA	NA	NA	NA	NA	NA	NA	NA	NA	NA	NA
chr1D_132971721	1	132971721	C	T	NA	NA	NA	NA	NA	NA	NA	NA	NA	20.9202	63.3805	75.9772	47.5261	NA	NA	NA	NA	NA	NA	NA	NA	NA	NA	NA	NA	NA	NA	NA	NA	NA	NA	NA	NA	NA	NA	NA	NA	NA	NA	NA	NA	NA
chr1D_132987185	1	132987185	A	G	NA	NA	NA	NA	NA	NA	NA	NA	NA	20.9202	63.3805	75.9772	47.5261	NA	NA	NA	NA	NA	NA	NA	NA	NA	NA	NA	NA	NA	NA	NA	NA	NA	NA	NA	NA	NA	NA	NA	NA	NA	NA	NA	NA	NA
chr1D_133007718	1	133007718	C	T	NA	NA	NA	NA	NA	NA	NA	NA	NA	20.9202	63.3805	75.9772	47.5261	NA	NA	NA	NA	NA	NA	NA	NA	NA	NA	NA	NA	NA	NA	NA	NA	NA	NA	NA	NA	NA	NA	NA	NA	NA	NA	NA	NA	NA
chr1D_133015783	1	133015783	G	A	NA	NA	NA	NA	NA	NA	NA	NA	NA	-20.9202	-63.3805	-75.9772	-47.5261	NA	NA	NA	NA	NA	NA	NA	NA	NA	NA	NA	NA	NA	NA	NA	NA	NA	NA	NA	NA	NA	NA	NA	NA	NA	NA	NA	NA	NA
chr1D_133024853	1	133024853	C	G	NA	NA	NA	NA	NA	NA	NA	NA	NA	20.9202	63.3805	75.9772	47.5261	NA	NA	NA	NA	NA	NA	NA	NA	NA	NA	NA	NA	NA	NA	NA	NA	NA	NA	NA	NA	NA	NA	NA	63.7108	NA	NA	NA	NA	NA
chr1D_133029750	1	133029750	G	T	NA	NA	NA	NA	NA	NA	NA	NA	NA	20.9202	63.3805	75.9772	47.5261	NA	NA	NA	NA	NA	NA	NA	NA	NA	NA	NA	NA	NA	NA	NA	NA	NA	NA	NA	NA	NA	NA	NA	NA	NA	NA	NA	NA	NA
chr1D_133033797	1	133033797	T	C	NA	NA	NA	NA	NA	NA	NA	NA	NA	-20.9202	-63.3805	-75.9772	-47.5261	NA	NA	NA	NA	NA	NA	NA	NA	NA	NA	NA	NA	NA	NA	NA	NA	NA	NA	NA	NA	NA	NA	NA	NA	NA	NA	NA	NA	NA
chr1D_133037172	1	133037172	C	T	NA	NA	NA	NA	NA	NA	NA	NA	NA	20.9202	63.3805	75.9772	47.5261	NA	NA	NA	NA	NA	NA	NA	NA	NA	NA	NA	NA	NA	NA	NA	NA	NA	NA	NA	NA	NA	NA	NA	NA	NA	NA	NA	NA	NA
chr1D_133047453	1	133047453	A	G	NA	NA	NA	NA	NA	NA	NA	NA	NA	20.9202	63.3805	75.9772	47.5261	NA	NA	NA	NA	NA	NA	NA	NA	NA	NA	NA	NA	NA	NA	NA	NA	NA	NA	NA	NA	NA	NA	NA	NA	NA	NA	NA	NA	NA
chr1D_133092985	1	133092985	C	T	NA	NA	NA	NA	NA	NA	NA	NA	NA	20.9202	63.3805	75.9772	47.5261	NA	NA	NA	NA	NA	NA	NA	NA	NA	NA	NA	NA	NA	NA	NA	NA	NA	NA	NA	NA	NA	NA	NA	NA	NA	NA	NA	NA	NA
chr1D_136383878	1	136383878	G	T	NA	NA	NA	NA	NA	NA	NA	NA	NA	26.6198	86.4371	98.9642	59.5386	NA	NA	NA	NA	NA	NA	NA	NA	NA	NA	NA	NA	NA	NA	NA	NA	NA	NA	NA	NA	NA	NA	NA	NA	NA	NA	NA	NA	NA
chr1D_136400137	1	136400137	G	A	NA	NA	NA	NA	NA	NA	NA	NA	NA	-11.454	-36.6372	-46.3304	NA	NA	NA	NA	NA	NA	NA	NA	NA	NA	NA	NA	NA	NA	NA	NA	NA	NA	NA	NA	NA	NA	NA	NA	NA	NA	NA	NA	NA	NA
chr1D_136413355	1	136413355	G	A	NA	NA	NA	NA	NA	NA	NA	NA	NA	-11.454	-36.6372	-46.3304	NA	NA	NA	NA	NA	NA	NA	NA	NA	NA	NA	NA	NA	NA	NA	NA	NA	NA	NA	NA	NA	NA	NA	NA	NA	NA	NA	NA	NA	NA
chr1D_136424193	1	136424193	C	A	NA	NA	NA	NA	NA	NA	NA	NA	NA	-11.454	-36.6372	-46.3304	NA	NA	NA	NA	NA	NA	NA	NA	NA	NA	NA	NA	NA	NA	NA	NA	NA	NA	NA	NA	NA	NA	NA	NA	NA	NA	NA	NA	NA	NA
chr1D_136450765	1	136450765	G	A	NA	NA	NA	NA	NA	NA	NA	NA	NA	-11.454	-36.6372	-46.3304	NA	NA	NA	NA	NA	NA	NA	NA	NA	NA	NA	NA	NA	NA	NA	NA	NA	NA	NA	NA	NA	NA	NA	NA	NA	NA	NA	NA	NA	NA
chr1D_136464374	1	136464374	C	T	NA	NA	NA	NA	NA	NA	NA	NA	NA	26.6198	86.4371	98.9642	59.5386	NA	NA	NA	NA	NA	NA	NA	NA	NA	NA	NA	NA	NA	NA	NA	NA	NA	NA	NA	NA	NA	NA	NA	NA	NA	NA	NA	NA	NA
chr1D_136475157	1	136475157	G	A	NA	NA	NA	NA	NA	NA	NA	NA	NA	-26.6198	-86.4371	-98.9642	-59.5386	NA	NA	NA	NA	NA	NA	NA	NA	NA	NA	NA	NA	NA	NA	NA	NA	NA	NA	NA	NA	NA	NA	NA	NA	NA	NA	NA	NA	NA
chr1D_136488269	1	136488269	C	A	NA	NA	NA	NA	NA	NA	NA	NA	NA	-26.6198	-86.4371	-98.9642	-59.5386	NA	NA	NA	NA	NA	NA	NA	NA	NA	NA	NA	NA	NA	NA	NA	NA	NA	NA	NA	NA	NA	NA	NA	NA	NA	NA	NA	NA	NA
chr1D_136509060	1	136509060	C	G	NA	NA	NA	NA	NA	NA	NA	NA	NA	26.6198	86.4371	98.9642	59.5386	NA	NA	NA	NA	NA	NA	NA	NA	NA	NA	NA	NA	NA	NA	NA	NA	NA	NA	NA	NA	NA	NA	NA	NA	NA	NA	NA	NA	NA
chr1D_136524919	1	136524919	C	T	NA	NA	NA	NA	NA	NA	NA	NA	NA	26.6198	86.4371	98.9642	59.5386	NA	NA	NA	NA	NA	NA	NA	NA	NA	NA	NA	NA	NA	NA	NA	NA	NA	NA	NA	NA	NA	NA	NA	NA	NA	NA	NA	NA	NA
chr1D_136557306	1	136557306	T	G	NA	NA	NA	NA	NA	NA	NA	NA	NA	-26.6198	-86.4371	-98.9642	-59.5386	NA	NA	NA	NA	NA	NA	NA	NA	NA	NA	NA	NA	NA	NA	NA	NA	NA	NA	NA	NA	NA	NA	NA	NA	NA	NA	NA	NA	NA
chr1D_136580841	1	136580841	A	G	NA	NA	NA	NA	NA	NA	NA	NA	NA	26.6198	86.4371	98.9642	59.5386	NA	NA	NA	NA	NA	NA	NA	NA	NA	NA	NA	NA	NA	NA	NA	NA	NA	NA	NA	NA	NA	NA	NA	NA	NA	NA	NA	NA	NA
chr1D_136591610	1	136591610	G	A	NA	NA	NA	NA	NA	NA	NA	NA	NA	-26.6198	-86.4371	-98.9642	-59.5386	NA	NA	NA	NA	NA	NA	NA	NA	NA	NA	NA	NA	NA	NA	NA	NA	NA	NA	NA	NA	NA	NA	NA	NA	NA	NA	NA	NA	NA
chr1D_136608597	1	136608597	G	A	NA	NA	NA	NA	NA	NA	NA	NA	NA	-26.6198	-86.4371	-98.9642	-59.5386	NA	NA	NA	NA	NA	NA	NA	NA	NA	NA	NA	NA	NA	NA	NA	NA	NA	NA	NA	NA	NA	NA	NA	NA	NA	NA	NA	NA	NA
chr1D_136615984	1	136615984	G	A	NA	NA	NA	NA	NA	NA	NA	NA	NA	-26.6198	-86.4371	-98.9642	-59.5386	NA	NA	NA	NA	NA	NA	NA	NA	NA	NA	NA	NA	NA	NA	NA	NA	NA	NA	NA	NA	NA	NA	NA	NA	NA	NA	NA	NA	NA
chr1D_136634381	1	136634381	C	T	NA	NA	NA	NA	NA	NA	NA	NA	NA	26.6198	86.4371	98.9642	59.5386	NA	NA	NA	NA	NA	NA	NA	NA	NA	NA	NA	NA	NA	NA	NA	NA	NA	NA	NA	NA	NA	NA	NA	NA	NA	NA	NA	NA	NA
chr1D_136647204	1	136647204	T	C	NA	NA	NA	NA	NA	NA	NA	NA	NA	-26.6198	-86.4371	-98.9642	-59.5386	NA	NA	NA	NA	NA	NA	NA	NA	NA	NA	NA	NA	NA	NA	NA	NA	NA	NA	NA	NA	NA	NA	NA	NA	NA	NA	NA	NA	NA
chr1D_136661134	1	136661134	T	C	NA	NA	NA	NA	NA	NA	NA	NA	NA	-26.6198	-86.4371	-98.9642	-59.5386	NA	NA	NA	NA	NA	NA	NA	NA	NA	NA	NA	NA	NA	NA	NA	NA	NA	NA	NA	NA	NA	NA	NA	NA	NA	NA	NA	NA	NA
chr1D_136693471	1	136693471	C	G	NA	NA	NA	NA	NA	NA	NA	NA	NA	26.6198	86.4371	98.9642	59.5386	NA	NA	NA	NA	NA	NA	NA	NA	NA	NA	NA	NA	NA	NA	NA	NA	NA	NA	NA	NA	NA	NA	NA	NA	NA	NA	NA	NA	NA
chr1D_136700036	1	136700036	G	A	NA	NA	NA	NA	NA	NA	NA	NA	NA	-26.6198	-86.4371	-98.9642	-59.5386	NA	NA	NA	NA	NA	NA	NA	NA	NA	NA	NA	NA	NA	NA	NA	NA	NA	NA	NA	NA	NA	NA	NA	NA	NA	NA	NA	NA	NA
chr1D_136703915	1	136703915	C	T	NA	NA	NA	NA	NA	NA	NA	NA	NA	26.6198	86.4371	98.9642	59.5386	NA	NA	NA	NA	NA	NA	NA	NA	NA	NA	NA	NA	NA	NA	NA	NA	NA	NA	NA	NA	NA	NA	NA	NA	NA	NA	NA	NA	NA
chr1D_136741054	1	136741054	G	A	NA	NA	NA	NA	NA	NA	NA	NA	NA	-26.6198	-86.4371	-98.9642	-59.5386	NA	NA	NA	NA	NA	NA	NA	NA	NA	NA	NA	NA	NA	NA	NA	NA	NA	NA	NA	NA	NA	NA	NA	NA	NA	NA	NA	NA	NA
chr1D_136761573	1	136761573	A	G	NA	NA	NA	NA	NA	NA	NA	NA	NA	26.6198	86.4371	98.9642	59.5386	NA	NA	NA	NA	NA	NA	NA	NA	NA	NA	NA	NA	NA	NA	NA	NA	NA	NA	NA	NA	NA	NA	NA	NA	NA	NA	NA	NA	NA
chr1D_136768440	1	136768440	A	T	NA	NA	NA	NA	NA	NA	NA	NA	NA	26.6198	86.4371	98.9642	59.5386	NA	NA	NA	NA	NA	NA	NA	NA	NA	NA	NA	NA	NA	NA	NA	NA	NA	NA	NA	NA	NA	NA	NA	NA	NA	NA	NA	NA	NA
chr1D_136787172	1	136787172	C	T	NA	NA	NA	NA	NA	NA	NA	NA	NA	26.6198	86.4371	98.9642	59.5386	NA	NA	NA	NA	NA	NA	NA	NA	NA	NA	NA	NA	NA	NA	NA	NA	NA	NA	NA	NA	NA	NA	NA	NA	NA	NA	NA	NA	NA
chr1D_136792738	1	136792738	A	T	NA	NA	NA	NA	NA	NA	NA	NA	NA	26.6198	86.4371	98.9642	59.5386	NA	NA	NA	NA	NA	NA	NA	NA	NA	NA	NA	NA	NA	NA	NA	NA	NA	NA	NA	NA	NA	NA	NA	NA	NA	NA	NA	NA	NA
chr1D_136805871	1	136805871	T	G	NA	NA	NA	NA	NA	NA	NA	NA	NA	-26.6198	-86.4371	-98.9642	-59.5386	NA	NA	NA	NA	NA	NA	NA	NA	NA	NA	NA	NA	NA	NA	NA	NA	NA	NA	NA	NA	NA	NA	NA	NA	NA	NA	NA	NA	NA
chr1D_136813275	1	136813275	C	T	NA	NA	NA	NA	NA	NA	NA	NA	NA	26.6198	86.4371	98.9642	59.5386	NA	NA	NA	NA	NA	NA	NA	NA	NA	NA	NA	NA	NA	NA	NA	NA	NA	NA	NA	NA	NA	NA	NA	NA	NA	NA	NA	NA	NA
chr1D_144586280	1	144586280	C	T	NA	NA	NA	NA	NA	NA	NA	NA	NA	26.6198	86.4371	98.9642	59.5386	NA	NA	NA	NA	NA	NA	NA	NA	NA	NA	NA	NA	NA	NA	NA	NA	NA	NA	NA	NA	NA	NA	NA	NA	NA	NA	NA	NA	NA
chr1D_144653724	1	144653724	G	A	NA	NA	NA	NA	NA	NA	NA	NA	NA	-26.6198	-86.4371	-98.9642	-59.5386	NA	NA	NA	NA	NA	NA	NA	NA	NA	NA	NA	NA	NA	NA	NA	NA	NA	NA	NA	NA	NA	NA	NA	NA	NA	NA	NA	NA	NA
chr1D_144661769	1	144661769	C	T	NA	NA	NA	NA	NA	NA	NA	NA	NA	26.6198	86.4371	98.9642	59.5386	NA	NA	NA	NA	NA	NA	NA	NA	NA	NA	NA	NA	NA	NA	NA	NA	NA	NA	NA	NA	NA	NA	NA	NA	NA	NA	NA	NA	NA
chr1D_144705690	1	144705690	C	A	NA	NA	NA	NA	NA	NA	NA	NA	NA	-26.6198	-86.4371	-98.9642	-59.5386	NA	NA	NA	NA	NA	NA	NA	NA	NA	NA	NA	NA	NA	NA	NA	NA	NA	NA	NA	NA	NA	NA	NA	NA	NA	NA	NA	NA	NA
chr1D_144718565	1	144718565	G	T	NA	NA	NA	NA	NA	NA	NA	NA	NA	26.6198	86.4371	98.9642	59.5386	NA	NA	NA	NA	NA	NA	NA	NA	NA	NA	NA	NA	NA	NA	NA	NA	NA	NA	NA	NA	NA	NA	NA	NA	NA	NA	NA	NA	NA
chr1D_144726953	1	144726953	C	A	NA	NA	NA	NA	NA	NA	NA	NA	NA	-26.6198	-86.4371	-98.9642	-59.5386	NA	NA	NA	NA	NA	NA	NA	NA	NA	NA	NA	NA	NA	NA	NA	NA	NA	NA	NA	NA	NA	NA	NA	NA	NA	NA	NA	NA	NA
chr1D_144738285	1	144738285	C	G	NA	NA	NA	NA	NA	NA	NA	NA	NA	26.6198	86.4371	98.9642	59.5386	NA	NA	NA	NA	NA	NA	NA	NA	NA	NA	NA	NA	NA	NA	NA	NA	NA	NA	NA	NA	NA	NA	NA	NA	NA	NA	NA	NA	NA
chr1D_144751276	1	144751276	G	T	NA	NA	NA	NA	NA	NA	NA	NA	NA	26.6198	86.4371	98.9642	59.5386	NA	NA	NA	NA	NA	NA	NA	NA	NA	NA	NA	NA	NA	NA	NA	NA	NA	NA	NA	NA	NA	NA	NA	NA	NA	NA	NA	NA	NA
chr1D_144767948	1	144767948	C	A	NA	NA	NA	NA	NA	NA	NA	NA	NA	-26.6198	-86.4371	-98.9642	-59.5386	NA	NA	NA	NA	NA	NA	NA	NA	NA	NA	NA	NA	NA	NA	NA	NA	NA	NA	NA	NA	NA	NA	NA	NA	NA	NA	NA	NA	NA
chr1D_144789411	1	144789411	T	A	NA	NA	NA	NA	NA	NA	NA	NA	NA	-26.6198	-86.4371	-98.9642	-59.5386	NA	NA	NA	NA	NA	NA	NA	NA	NA	NA	NA	NA	NA	NA	NA	NA	NA	NA	NA	NA	NA	NA	NA	NA	NA	NA	NA	NA	NA
chr1D_144793248	1	144793248	C	A	NA	NA	NA	NA	NA	NA	NA	NA	NA	-26.6198	-86.4371	-98.9642	-59.5386	NA	NA	NA	NA	NA	NA	NA	NA	NA	NA	NA	NA	NA	NA	NA	NA	NA	NA	NA	NA	NA	NA	NA	NA	NA	NA	NA	NA	NA
chr1D_144801091	1	144801091	T	C	NA	NA	NA	NA	NA	NA	NA	NA	NA	-26.6198	-86.4371	-98.9642	-59.5386	NA	NA	NA	NA	NA	NA	NA	NA	NA	NA	NA	NA	NA	NA	NA	NA	NA	NA	NA	NA	NA	NA	NA	NA	NA	NA	NA	NA	NA
chr1D_144817114	1	144817114	A	C	NA	NA	NA	NA	NA	NA	NA	NA	NA	26.6198	86.4371	98.9642	59.5386	NA	NA	NA	NA	NA	NA	NA	NA	NA	NA	NA	NA	NA	NA	NA	NA	NA	NA	NA	NA	NA	NA	NA	NA	NA	NA	NA	NA	NA
chr1D_144832217	1	144832217	C	T	NA	NA	NA	NA	NA	NA	NA	NA	NA	26.6198	86.4371	98.9642	59.5386	NA	NA	NA	NA	NA	NA	NA	NA	NA	NA	NA	NA	NA	NA	NA	NA	NA	NA	NA	NA	NA	NA	NA	NA	NA	NA	NA	NA	NA
chr1D_144839697	1	144839697	G	A	NA	NA	NA	NA	NA	NA	NA	NA	NA	-26.6198	-86.4371	-98.9642	-59.5386	NA	NA	NA	NA	NA	NA	NA	NA	NA	NA	NA	NA	NA	NA	NA	NA	NA	NA	NA	NA	NA	NA	NA	NA	NA	NA	NA	NA	NA
chr1D_144850076	1	144850076	G	T	NA	NA	NA	NA	NA	NA	NA	NA	NA	26.6198	86.4371	98.9642	59.5386	NA	NA	NA	NA	NA	NA	NA	NA	NA	NA	NA	NA	NA	NA	NA	NA	NA	NA	NA	NA	NA	NA	NA	NA	NA	NA	NA	NA	NA
chr1D_144875766	1	144875766	G	T	NA	NA	NA	NA	NA	NA	NA	NA	NA	26.6198	86.4371	98.9642	59.5386	NA	NA	NA	NA	NA	NA	NA	NA	NA	NA	NA	NA	NA	NA	NA	NA	NA	NA	NA	NA	NA	NA	NA	NA	NA	NA	NA	NA	NA
chr1D_144893661	1	144893661	G	A	NA	NA	NA	NA	NA	NA	NA	NA	NA	-26.6198	-86.4371	-98.9642	-59.5386	NA	NA	NA	NA	NA	NA	NA	NA	NA	NA	NA	NA	NA	NA	NA	NA	NA	NA	NA	NA	NA	NA	NA	NA	NA	NA	NA	NA	NA
chr1D_144900685	1	144900685	T	C	NA	NA	NA	NA	NA	NA	NA	NA	NA	-26.6198	-86.4371	-98.9642	-59.5386	NA	NA	NA	NA	NA	NA	NA	NA	NA	NA	NA	NA	NA	NA	NA	NA	NA	NA	NA	NA	NA	NA	NA	NA	NA	NA	NA	NA	NA
chr1D_144909199	1	144909199	G	A	NA	NA	NA	NA	NA	NA	NA	NA	NA	-26.6198	-86.4371	-98.9642	-59.5386	NA	NA	NA	NA	NA	NA	NA	NA	NA	NA	NA	NA	NA	NA	NA	NA	NA	NA	NA	NA	NA	NA	NA	NA	NA	NA	NA	NA	NA
chr1D_144921391	1	144921391	A	G	NA	NA	NA	NA	NA	NA	NA	NA	NA	26.6198	86.4371	98.9642	59.5386	NA	NA	NA	NA	NA	NA	NA	NA	NA	NA	NA	NA	NA	NA	NA	NA	NA	NA	NA	NA	NA	NA	NA	NA	NA	NA	NA	NA	NA
chr1D_144932955	1	144932955	G	A	NA	NA	NA	NA	NA	NA	NA	NA	NA	-26.6198	-86.4371	-98.9642	-59.5386	NA	NA	NA	NA	NA	NA	NA	NA	NA	NA	NA	NA	NA	NA	NA	NA	NA	NA	NA	NA	NA	NA	NA	NA	NA	NA	NA	NA	NA
chr1D_144959455	1	144959455	A	C	NA	NA	NA	NA	NA	NA	NA	NA	NA	26.6198	86.4371	98.9642	59.5386	NA	NA	NA	NA	NA	NA	NA	NA	NA	NA	NA	NA	NA	NA	NA	NA	NA	NA	NA	NA	NA	NA	NA	NA	NA	NA	NA	NA	NA
chr1D_144968470	1	144968470	C	A	NA	NA	NA	NA	NA	NA	NA	NA	NA	-26.6198	-86.4371	-98.9642	-59.5386	NA	NA	NA	NA	NA	NA	NA	NA	NA	NA	NA	NA	NA	NA	NA	NA	NA	NA	NA	NA	NA	NA	NA	NA	NA	NA	NA	NA	NA
chr1D_144976472	1	144976472	A	G	NA	NA	NA	NA	NA	NA	NA	NA	NA	26.6198	86.4371	98.9642	59.5386	NA	NA	NA	NA	NA	NA	NA	NA	NA	NA	NA	NA	NA	NA	NA	NA	NA	NA	NA	NA	NA	NA	NA	NA	NA	NA	NA	NA	NA
chr1D_144982137	1	144982137	T	C	NA	NA	NA	NA	NA	NA	NA	NA	NA	-26.6198	-86.4371	-98.9642	-59.5386	NA	NA	NA	NA	NA	NA	NA	NA	NA	NA	NA	NA	NA	NA	NA	NA	NA	NA	NA	NA	NA	NA	NA	NA	NA	NA	NA	NA	NA
chr1D_144989060	1	144989060	C	G	NA	NA	NA	NA	NA	NA	NA	NA	NA	26.6198	86.4371	98.9642	59.5386	NA	NA	NA	NA	NA	NA	NA	NA	NA	NA	NA	NA	NA	NA	NA	NA	NA	NA	NA	NA	NA	NA	NA	NA	NA	NA	NA	NA	NA
chr1D_144996450	1	144996450	A	C	NA	NA	NA	NA	NA	NA	NA	NA	NA	26.6198	86.4371	98.9642	59.5386	NA	NA	NA	NA	NA	NA	NA	NA	NA	NA	NA	NA	NA	NA	NA	NA	NA	NA	NA	NA	NA	NA	NA	NA	NA	NA	NA	NA	NA
chr1D_145004585	1	145004585	A	C	NA	NA	NA	NA	NA	NA	NA	NA	NA	26.6198	86.4371	98.9642	59.5386	NA	NA	NA	NA	NA	NA	NA	NA	NA	NA	NA	NA	NA	NA	NA	NA	NA	NA	NA	NA	NA	NA	NA	NA	NA	NA	NA	NA	NA
chr1D_145016530	1	145016530	A	C	NA	NA	NA	NA	NA	NA	NA	NA	NA	26.6198	86.4371	98.9642	59.5386	NA	NA	NA	NA	NA	NA	NA	NA	NA	NA	NA	NA	NA	NA	NA	NA	NA	NA	NA	NA	NA	NA	NA	NA	NA	NA	NA	NA	NA
chr1D_145035967	1	145035967	A	G	NA	NA	NA	NA	NA	NA	NA	NA	NA	26.6198	86.4371	98.9642	59.5386	NA	NA	NA	NA	NA	NA	NA	NA	NA	NA	NA	NA	NA	NA	NA	NA	NA	NA	NA	NA	NA	NA	NA	NA	NA	NA	NA	NA	NA
chr1D_145040225	1	145040225	C	T	NA	NA	NA	NA	NA	NA	NA	NA	NA	26.6198	86.4371	98.9642	59.5386	NA	NA	NA	NA	NA	NA	NA	NA	NA	NA	NA	NA	NA	NA	NA	NA	NA	NA	NA	NA	NA	NA	NA	NA	NA	NA	NA	NA	NA
chr1D_145045885	1	145045885	C	T	NA	NA	NA	NA	NA	NA	NA	NA	NA	26.6198	86.4371	98.9642	59.5386	NA	NA	NA	NA	NA	NA	NA	NA	NA	NA	NA	NA	NA	NA	NA	NA	NA	NA	NA	NA	NA	NA	NA	NA	NA	NA	NA	NA	NA
chr1D_145050541	1	145050541	C	A	NA	NA	NA	NA	NA	NA	NA	NA	NA	-26.6198	-86.4371	-98.9642	-59.5386	NA	NA	NA	NA	NA	NA	NA	NA	NA	NA	NA	NA	NA	NA	NA	NA	NA	NA	NA	NA	NA	NA	NA	NA	NA	NA	NA	NA	NA
chr1D_145055957	1	145055957	T	C	NA	NA	NA	NA	NA	NA	NA	NA	NA	-26.6198	-86.4371	-98.9642	-59.5386	NA	NA	NA	NA	NA	NA	NA	NA	NA	NA	NA	NA	NA	NA	NA	NA	NA	NA	NA	NA	NA	NA	NA	NA	NA	NA	NA	NA	NA
chr1D_145061061	1	145061061	C	A	NA	NA	NA	NA	NA	NA	NA	NA	NA	-26.6198	-86.4371	-98.9642	-59.5386	NA	NA	NA	NA	NA	NA	NA	NA	NA	NA	NA	NA	NA	NA	NA	NA	NA	NA	NA	NA	NA	NA	NA	NA	NA	NA	NA	NA	NA
chr1D_145064078	1	145064078	C	T	NA	NA	NA	NA	NA	NA	NA	NA	NA	26.6198	86.4371	98.9642	59.5386	NA	NA	NA	NA	NA	NA	NA	NA	NA	NA	NA	NA	NA	NA	NA	NA	NA	NA	NA	NA	NA	NA	NA	NA	NA	NA	NA	NA	NA
chr1D_145074631	1	145074631	T	C	NA	NA	NA	NA	NA	NA	NA	NA	NA	-26.6198	-86.4371	-98.9642	-59.5386	NA	NA	NA	NA	NA	NA	NA	NA	NA	NA	NA	NA	NA	NA	NA	NA	NA	NA	NA	NA	NA	NA	NA	NA	NA	NA	NA	NA	NA
chr1D_145086291	1	145086291	T	C	NA	NA	NA	NA	NA	NA	NA	NA	NA	-26.6198	-86.4371	-98.9642	-59.5386	NA	NA	NA	NA	NA	NA	NA	NA	NA	NA	NA	NA	NA	NA	NA	NA	NA	NA	NA	NA	NA	NA	NA	NA	NA	NA	NA	NA	NA
chr1D_145103845	1	145103845	A	G	NA	NA	NA	NA	NA	NA	NA	NA	NA	26.6198	86.4371	98.9642	59.5386	NA	NA	NA	NA	NA	NA	NA	NA	NA	NA	NA	NA	NA	NA	NA	NA	NA	NA	NA	NA	NA	NA	NA	NA	NA	NA	NA	NA	NA
chr1D_145137672	1	145137672	T	C	NA	NA	NA	NA	NA	NA	NA	NA	NA	-26.6198	-86.4371	-98.9642	-59.5386	NA	NA	NA	NA	NA	NA	NA	NA	NA	NA	NA	NA	NA	NA	NA	NA	NA	NA	NA	NA	NA	NA	NA	NA	NA	NA	NA	NA	NA
chr1D_145154022	1	145154022	T	C	NA	NA	NA	NA	NA	NA	NA	NA	NA	-26.6198	-86.4371	-98.9642	-59.5386	NA	NA	NA	NA	NA	NA	NA	NA	NA	NA	NA	NA	NA	NA	NA	NA	NA	NA	NA	NA	NA	NA	NA	NA	NA	NA	NA	NA	NA
chr1D_145159940	1	145159940	C	T	NA	NA	NA	NA	NA	NA	NA	NA	NA	26.6198	86.4371	98.9642	59.5386	NA	NA	NA	NA	NA	NA	NA	NA	NA	NA	NA	NA	NA	NA	NA	NA	NA	NA	NA	NA	NA	NA	NA	NA	NA	NA	NA	NA	NA
chr1D_145180319	1	145180319	T	C	NA	NA	NA	NA	NA	NA	NA	NA	NA	-26.6198	-86.4371	-98.9642	-59.5386	NA	NA	NA	NA	NA	NA	NA	NA	NA	NA	NA	NA	NA	NA	NA	NA	NA	NA	NA	NA	NA	NA	NA	NA	NA	NA	NA	NA	NA
chr1D_145223652	1	145223652	G	A	NA	NA	NA	NA	NA	NA	NA	NA	NA	-26.6198	-86.4371	-98.9642	-59.5386	NA	NA	NA	NA	NA	NA	NA	NA	NA	NA	NA	NA	NA	NA	NA	NA	NA	NA	NA	NA	NA	NA	NA	NA	NA	NA	NA	NA	NA
chr1D_145236561	1	145236561	G	C	NA	NA	NA	NA	NA	NA	NA	NA	NA	-26.6198	-86.4371	-98.9642	-59.5386	NA	NA	NA	NA	NA	NA	NA	NA	NA	NA	NA	NA	NA	NA	NA	NA	NA	NA	NA	NA	NA	NA	NA	NA	NA	NA	NA	NA	NA
chr1D_145248353	1	145248353	A	C	NA	NA	NA	NA	NA	NA	NA	NA	NA	26.6198	86.4371	98.9642	59.5386	NA	NA	NA	NA	NA	NA	NA	NA	NA	NA	NA	NA	NA	NA	NA	NA	NA	NA	NA	NA	NA	NA	NA	NA	NA	NA	NA	NA	NA
chr1D_145263979	1	145263979	G	C	NA	NA	NA	NA	NA	NA	NA	NA	NA	-26.6198	-86.4371	-98.9642	-59.5386	NA	NA	NA	NA	NA	NA	NA	NA	NA	NA	NA	NA	NA	NA	NA	NA	NA	NA	NA	NA	NA	NA	NA	NA	NA	NA	NA	NA	NA
chr1D_145271915	1	145271915	A	T	NA	NA	NA	NA	NA	NA	NA	NA	NA	26.6198	86.4371	98.9642	59.5386	NA	NA	NA	NA	NA	NA	NA	NA	NA	NA	NA	NA	NA	NA	NA	NA	NA	NA	NA	NA	NA	NA	NA	NA	NA	NA	NA	NA	NA
chr1D_145332236	1	145332236	T	C	NA	NA	NA	NA	NA	NA	NA	NA	NA	-26.6198	-86.4371	-98.9642	-59.5386	NA	NA	NA	NA	NA	NA	NA	NA	NA	NA	NA	NA	NA	NA	NA	NA	NA	NA	NA	NA	NA	NA	NA	NA	NA	NA	NA	NA	NA
chr1D_147181911	1	147181911	T	C	NA	NA	NA	NA	NA	NA	NA	NA	NA	-26.6198	-86.4371	-98.9642	-59.5386	NA	NA	NA	NA	NA	NA	NA	NA	NA	NA	NA	NA	NA	NA	NA	NA	NA	NA	NA	NA	NA	NA	NA	NA	NA	NA	NA	NA	NA
chr1D_147194856	1	147194856	G	A	NA	NA	NA	NA	NA	NA	NA	NA	NA	-26.6198	-86.4371	-98.9642	-59.5386	NA	NA	NA	NA	NA	NA	NA	NA	NA	NA	NA	NA	NA	NA	NA	NA	NA	NA	NA	NA	NA	NA	NA	NA	NA	NA	NA	NA	NA
chr1D_147224661	1	147224661	G	A	NA	NA	NA	NA	NA	NA	NA	NA	NA	-26.6198	-86.4371	-98.9642	-59.5386	NA	NA	NA	NA	NA	NA	NA	NA	NA	NA	NA	NA	NA	NA	NA	NA	NA	NA	NA	NA	NA	NA	NA	NA	NA	NA	NA	NA	NA
chr1D_147231710	1	147231710	G	A	NA	NA	NA	NA	NA	NA	NA	NA	NA	-26.6198	-86.4371	-98.9642	-59.5386	NA	NA	NA	NA	NA	NA	NA	NA	NA	NA	NA	NA	NA	NA	NA	NA	NA	NA	NA	NA	NA	NA	NA	NA	NA	NA	NA	NA	NA
chr1D_147239306	1	147239306	G	T	NA	NA	NA	NA	NA	NA	NA	NA	NA	26.6198	86.4371	98.9642	59.5386	NA	NA	NA	NA	NA	NA	NA	NA	NA	NA	NA	NA	NA	NA	NA	NA	NA	NA	NA	NA	NA	NA	NA	NA	NA	NA	NA	NA	NA
chr1D_147249285	1	147249285	T	C	NA	NA	NA	NA	NA	NA	NA	NA	NA	-26.6198	-86.4371	-98.9642	-59.5386	NA	NA	NA	NA	NA	NA	NA	NA	NA	NA	NA	NA	NA	NA	NA	NA	NA	NA	NA	NA	NA	NA	NA	NA	NA	NA	NA	NA	NA
chr1D_147261953	1	147261953	G	A	NA	NA	NA	NA	NA	NA	NA	NA	NA	-26.6198	-86.4371	-98.9642	-59.5386	NA	NA	NA	NA	NA	NA	NA	NA	NA	NA	NA	NA	NA	NA	NA	NA	NA	NA	NA	NA	NA	NA	NA	NA	NA	NA	NA	NA	NA
chr1D_147272034	1	147272034	C	A	NA	NA	NA	NA	NA	NA	NA	NA	NA	-26.6198	-86.4371	-98.9642	-59.5386	NA	NA	NA	NA	NA	NA	NA	NA	NA	NA	NA	NA	NA	NA	NA	NA	NA	NA	NA	NA	NA	NA	NA	NA	NA	NA	NA	NA	NA
chr1D_147276943	1	147276943	A	G	NA	NA	NA	NA	NA	NA	NA	NA	NA	26.6198	86.4371	98.9642	59.5386	NA	NA	NA	NA	NA	NA	NA	NA	NA	NA	NA	NA	NA	NA	NA	NA	NA	NA	NA	NA	NA	NA	NA	NA	NA	NA	NA	NA	NA
chr1D_147315305	1	147315305	A	G	NA	NA	NA	NA	NA	NA	NA	NA	NA	26.6198	86.4371	98.9642	59.5386	NA	NA	NA	NA	NA	NA	NA	NA	NA	NA	NA	NA	NA	NA	NA	NA	NA	NA	NA	NA	NA	NA	NA	NA	NA	NA	NA	NA	NA
chr1D_147333275	1	147333275	G	A	NA	NA	NA	NA	NA	NA	NA	NA	NA	-26.6198	-86.4371	-98.9642	-59.5386	NA	NA	NA	NA	NA	NA	NA	NA	NA	NA	NA	NA	NA	NA	NA	NA	NA	NA	NA	NA	NA	NA	NA	NA	NA	NA	NA	NA	NA
chr1D_147335608	1	147335608	A	C	NA	NA	NA	NA	NA	NA	NA	NA	NA	26.6198	86.4371	98.9642	59.5386	NA	NA	NA	NA	NA	NA	NA	NA	NA	NA	NA	NA	NA	NA	NA	NA	NA	NA	NA	NA	NA	NA	NA	NA	NA	NA	NA	NA	NA
chr1D_147337451	1	147337451	G	A	NA	NA	NA	NA	NA	NA	NA	NA	NA	-26.6198	-86.4371	-98.9642	-59.5386	NA	NA	NA	NA	NA	NA	NA	NA	NA	NA	NA	NA	NA	NA	NA	NA	NA	NA	NA	NA	NA	NA	NA	NA	NA	NA	NA	NA	NA
chr1D_147344646	1	147344646	A	G	NA	NA	NA	NA	NA	NA	NA	NA	NA	26.6198	86.4371	98.9642	59.5386	NA	NA	NA	NA	NA	NA	NA	NA	NA	NA	NA	NA	NA	NA	NA	NA	NA	NA	NA	NA	NA	NA	NA	NA	NA	NA	NA	NA	NA
chr1D_147354893	1	147354893	C	G	NA	NA	NA	NA	NA	NA	NA	NA	NA	26.6198	86.4371	98.9642	59.5386	NA	NA	NA	NA	NA	NA	NA	NA	NA	NA	NA	NA	NA	NA	NA	NA	NA	NA	NA	NA	NA	NA	NA	NA	NA	NA	NA	NA	NA
chr1D_147378966	1	147378966	C	T	NA	NA	NA	NA	NA	NA	NA	NA	NA	26.6198	86.4371	98.9642	59.5386	NA	NA	NA	NA	NA	NA	NA	NA	NA	NA	NA	NA	NA	NA	NA	NA	NA	NA	NA	NA	NA	NA	NA	NA	NA	NA	NA	NA	NA
chr1D_147385775	1	147385775	T	C	NA	NA	NA	NA	NA	NA	NA	NA	NA	-26.6198	-86.4371	-98.9642	-59.5386	NA	NA	NA	NA	NA	NA	NA	NA	NA	NA	NA	NA	NA	NA	NA	NA	NA	NA	NA	NA	NA	NA	NA	NA	NA	NA	NA	NA	NA
chr1D_147388767	1	147388767	G	C	NA	NA	NA	NA	NA	NA	NA	NA	NA	-26.6198	-86.4371	-98.9642	-59.5386	NA	NA	NA	NA	NA	NA	NA	NA	NA	NA	NA	NA	NA	NA	NA	NA	NA	NA	NA	NA	NA	NA	NA	NA	NA	NA	NA	NA	NA
chr1D_147405285	1	147405285	C	G	NA	NA	NA	NA	NA	NA	NA	NA	NA	26.6198	86.4371	98.9642	59.5386	NA	NA	NA	NA	NA	NA	NA	NA	NA	NA	NA	NA	NA	NA	NA	NA	NA	NA	NA	NA	NA	NA	NA	NA	NA	NA	NA	NA	NA
chr1D_147410670	1	147410670	C	G	NA	NA	NA	NA	NA	NA	NA	NA	NA	26.6198	86.4371	98.9642	59.5386	NA	NA	NA	NA	NA	NA	NA	NA	NA	NA	NA	NA	NA	NA	NA	NA	NA	NA	NA	NA	NA	NA	NA	NA	NA	NA	NA	NA	NA
chr1D_147417397	1	147417397	C	T	NA	NA	NA	NA	NA	NA	NA	NA	NA	26.6198	86.4371	98.9642	59.5386	NA	NA	NA	NA	NA	NA	NA	NA	NA	NA	NA	NA	NA	NA	NA	NA	NA	NA	NA	NA	NA	NA	NA	NA	NA	NA	NA	NA	NA
chr1D_147424084	1	147424084	C	T	NA	NA	NA	NA	NA	NA	NA	NA	NA	26.6198	86.4371	98.9642	59.5386	NA	NA	NA	NA	NA	NA	NA	NA	NA	NA	NA	NA	NA	NA	NA	NA	NA	NA	NA	NA	NA	NA	NA	NA	NA	NA	NA	NA	NA
chr1D_147426621	1	147426621	C	T	NA	NA	NA	NA	NA	NA	NA	NA	NA	26.6198	86.4371	98.9642	59.5386	NA	NA	NA	NA	NA	NA	NA	NA	NA	NA	NA	NA	NA	NA	NA	NA	NA	NA	NA	NA	NA	NA	NA	NA	NA	NA	NA	NA	NA
chr1D_147433616	1	147433616	C	G	NA	NA	NA	NA	NA	NA	NA	NA	NA	26.6198	86.4371	98.9642	59.5386	NA	NA	NA	NA	NA	NA	NA	NA	NA	NA	NA	NA	NA	NA	NA	NA	NA	NA	NA	NA	NA	NA	NA	NA	NA	NA	NA	NA	NA
chr1D_147439224	1	147439224	G	T	NA	NA	NA	NA	NA	NA	NA	NA	NA	26.6198	86.4371	98.9642	59.5386	NA	NA	NA	NA	NA	NA	NA	NA	NA	NA	NA	NA	NA	NA	NA	NA	NA	NA	NA	NA	NA	NA	NA	NA	NA	NA	NA	NA	NA
chr1D_147444241	1	147444241	C	T	NA	NA	NA	NA	NA	NA	NA	NA	NA	26.6198	86.4371	98.9642	59.5386	NA	NA	NA	NA	NA	NA	NA	NA	NA	NA	NA	NA	NA	NA	NA	NA	NA	NA	NA	NA	NA	NA	NA	NA	NA	NA	NA	NA	NA
chr1D_147459119	1	147459119	G	A	NA	NA	NA	NA	NA	NA	NA	NA	NA	-26.6198	-86.4371	-98.9642	-59.5386	NA	NA	NA	NA	NA	NA	NA	NA	NA	NA	NA	NA	NA	NA	NA	NA	NA	NA	NA	NA	NA	NA	NA	NA	NA	NA	NA	NA	NA
chr1D_147464146	1	147464146	A	G	NA	NA	NA	NA	NA	NA	NA	NA	NA	26.6198	86.4371	98.9642	59.5386	NA	NA	NA	NA	NA	NA	NA	NA	NA	NA	NA	NA	NA	NA	NA	NA	NA	NA	NA	NA	NA	NA	NA	NA	NA	NA	NA	NA	NA
chr1D_147469497	1	147469497	G	A	NA	NA	NA	NA	NA	NA	NA	NA	NA	-26.6198	-86.4371	-98.9642	-59.5386	NA	NA	NA	NA	NA	NA	NA	NA	NA	NA	NA	NA	NA	NA	NA	NA	NA	NA	NA	NA	NA	NA	NA	NA	NA	NA	NA	NA	NA
chr1D_147473573	1	147473573	G	T	NA	NA	NA	NA	NA	NA	NA	NA	NA	26.6198	86.4371	98.9642	59.5386	NA	NA	NA	NA	NA	NA	NA	NA	NA	NA	NA	NA	NA	NA	NA	NA	NA	NA	NA	NA	NA	NA	NA	NA	NA	NA	NA	NA	NA
chr1D_147484511	1	147484511	C	A	NA	NA	NA	NA	NA	NA	NA	NA	NA	-26.6198	-86.4371	-98.9642	-59.5386	NA	NA	NA	NA	NA	NA	NA	NA	NA	NA	NA	NA	NA	NA	NA	NA	NA	NA	NA	NA	NA	NA	NA	NA	NA	NA	NA	NA	NA
chr1D_147499037	1	147499037	G	A	NA	NA	NA	NA	NA	NA	NA	NA	NA	-26.6198	-86.4371	-98.9642	-59.5386	NA	NA	NA	NA	NA	NA	NA	NA	NA	NA	NA	NA	NA	NA	NA	NA	NA	NA	NA	NA	NA	NA	NA	NA	NA	NA	NA	NA	NA
chr1D_147519443	1	147519443	T	G	NA	NA	NA	NA	NA	NA	NA	NA	NA	-26.6198	-86.4371	-98.9642	-59.5386	NA	NA	NA	NA	NA	NA	NA	NA	NA	NA	NA	NA	NA	NA	NA	NA	NA	NA	NA	NA	NA	NA	NA	NA	NA	NA	NA	NA	NA
chr1D_147543297	1	147543297	G	A	NA	NA	NA	NA	NA	NA	NA	NA	NA	-26.6198	-86.4371	-98.9642	-59.5386	NA	NA	NA	NA	NA	NA	NA	NA	NA	NA	NA	NA	NA	NA	NA	NA	NA	NA	NA	NA	NA	NA	NA	NA	NA	NA	NA	NA	NA
chr1D_147545247	1	147545247	T	C	NA	NA	NA	NA	NA	NA	NA	NA	NA	-26.6198	-86.4371	-98.9642	-59.5386	NA	NA	NA	NA	NA	NA	NA	NA	NA	NA	NA	NA	NA	NA	NA	NA	NA	NA	NA	NA	NA	NA	NA	NA	NA	NA	NA	NA	NA
chr1D_147552733	1	147552733	G	A	NA	NA	NA	NA	NA	NA	NA	NA	NA	-26.6198	-86.4371	-98.9642	-59.5386	NA	NA	NA	NA	NA	NA	NA	NA	NA	NA	NA	NA	NA	NA	NA	NA	NA	NA	NA	NA	NA	NA	NA	NA	NA	NA	NA	NA	NA
chr1D_147560980	1	147560980	C	T	NA	NA	NA	NA	NA	NA	NA	NA	NA	26.6198	86.4371	98.9642	59.5386	NA	NA	NA	NA	NA	NA	NA	NA	NA	NA	NA	NA	NA	NA	NA	NA	NA	NA	NA	NA	NA	NA	NA	NA	NA	NA	NA	NA	NA
chr1D_147566727	1	147566727	C	T	NA	NA	NA	NA	NA	NA	NA	NA	NA	26.6198	86.4371	98.9642	59.5386	NA	NA	NA	NA	NA	NA	NA	NA	NA	NA	NA	NA	NA	NA	NA	NA	NA	NA	NA	NA	NA	NA	NA	NA	NA	NA	NA	NA	NA
chr1D_147573443	1	147573443	T	C	NA	NA	NA	NA	NA	NA	NA	NA	NA	-26.6198	-86.4371	-98.9642	-59.5386	NA	NA	NA	NA	NA	NA	NA	NA	NA	NA	NA	NA	NA	NA	NA	NA	NA	NA	NA	NA	NA	NA	NA	NA	NA	NA	NA	NA	NA
chr1D_147581609	1	147581609	A	C	NA	NA	NA	NA	NA	NA	NA	NA	NA	26.6198	86.4371	98.9642	59.5386	NA	NA	NA	NA	NA	NA	NA	NA	NA	NA	NA	NA	NA	NA	NA	NA	NA	NA	NA	NA	NA	NA	NA	NA	NA	NA	NA	NA	NA
chr1D_147595210	1	147595210	G	A	NA	NA	NA	NA	NA	NA	NA	NA	NA	-26.6198	-86.4371	-98.9642	-59.5386	NA	NA	NA	NA	NA	NA	NA	NA	NA	NA	NA	NA	NA	NA	NA	NA	NA	NA	NA	NA	NA	NA	NA	NA	NA	NA	NA	NA	NA
chr1D_147609995	1	147609995	C	T	NA	NA	NA	NA	NA	NA	NA	NA	NA	26.6198	86.4371	98.9642	59.5386	NA	NA	NA	NA	NA	NA	NA	NA	NA	NA	NA	NA	NA	NA	NA	NA	NA	NA	NA	NA	NA	NA	NA	NA	NA	NA	NA	NA	NA
chr1D_147645979	1	147645979	C	A	NA	NA	NA	NA	NA	NA	NA	NA	NA	-26.6198	-86.4371	-98.9642	-59.5386	NA	NA	NA	NA	NA	NA	NA	NA	NA	NA	NA	NA	NA	NA	NA	NA	NA	NA	NA	NA	NA	NA	NA	NA	NA	NA	NA	NA	NA
chr1D_147656507	1	147656507	G	C	NA	NA	NA	NA	NA	NA	NA	NA	NA	-26.6198	-86.4371	-98.9642	-59.5386	NA	NA	NA	NA	NA	NA	NA	NA	NA	NA	NA	NA	NA	NA	NA	NA	NA	NA	NA	NA	NA	NA	NA	NA	NA	NA	NA	NA	NA
chr1D_147668180	1	147668180	G	C	NA	NA	NA	NA	NA	NA	NA	NA	NA	-26.6198	-86.4371	-98.9642	-59.5386	NA	NA	NA	NA	NA	NA	NA	NA	NA	NA	NA	NA	NA	NA	NA	NA	NA	NA	NA	NA	NA	NA	NA	NA	NA	NA	NA	NA	NA
chr1D_147677762	1	147677762	T	G	NA	NA	NA	NA	NA	NA	NA	NA	NA	-26.6198	-86.4371	-98.9642	-59.5386	NA	NA	NA	NA	NA	NA	NA	NA	NA	NA	NA	NA	NA	NA	NA	NA	NA	NA	NA	NA	NA	NA	NA	NA	NA	NA	NA	NA	NA
chr1D_147688583	1	147688583	G	A	NA	NA	NA	NA	NA	NA	NA	NA	NA	-26.6198	-86.4371	-98.9642	-59.5386	NA	NA	NA	NA	NA	NA	NA	NA	NA	NA	NA	NA	NA	NA	NA	NA	NA	NA	NA	NA	NA	NA	NA	NA	NA	NA	NA	NA	NA
chr1D_147924957	1	147924957	T	C	NA	NA	NA	NA	NA	NA	NA	NA	NA	-18.9172	-58.8689	-65.7506	NA	NA	NA	NA	NA	NA	NA	NA	NA	NA	NA	NA	NA	NA	NA	NA	NA	NA	NA	NA	NA	NA	NA	NA	NA	NA	NA	NA	NA	NA
chr1D_147944376	1	147944376	A	G	NA	NA	NA	NA	NA	NA	NA	NA	NA	18.9172	58.8689	65.7506	NA	NA	NA	NA	NA	NA	NA	NA	NA	NA	NA	NA	NA	NA	NA	NA	NA	NA	NA	NA	NA	NA	NA	NA	NA	NA	NA	NA	NA	NA
chr1D_147958224	1	147958224	G	A	NA	NA	NA	NA	NA	NA	NA	NA	NA	-18.9172	-58.8689	-65.7506	NA	NA	NA	NA	NA	NA	NA	NA	NA	NA	NA	NA	NA	NA	NA	NA	NA	NA	NA	NA	NA	NA	NA	NA	NA	NA	NA	NA	NA	NA
chr1D_147966299	1	147966299	A	G	NA	NA	NA	NA	NA	NA	NA	NA	NA	18.9172	58.8689	65.7506	NA	NA	NA	NA	NA	NA	NA	NA	NA	NA	NA	NA	NA	NA	NA	NA	NA	NA	NA	NA	NA	NA	NA	NA	NA	NA	NA	NA	NA	NA
chr1D_147970718	1	147970718	G	A	NA	NA	NA	NA	NA	NA	NA	NA	NA	-18.9172	-58.8689	-65.7506	NA	NA	NA	NA	NA	NA	NA	NA	NA	NA	NA	NA	NA	NA	NA	NA	NA	NA	NA	NA	NA	NA	NA	NA	NA	NA	NA	NA	NA	NA
chr1D_148003201	1	148003201	C	T	NA	NA	NA	NA	NA	NA	NA	NA	NA	18.9172	58.8689	65.7506	NA	NA	NA	NA	NA	NA	NA	NA	NA	NA	NA	NA	NA	NA	NA	NA	NA	NA	NA	NA	NA	NA	NA	NA	NA	NA	NA	NA	NA	NA
chr1D_148016513	1	148016513	A	C	NA	NA	NA	NA	NA	NA	NA	NA	NA	18.9172	58.8689	65.7506	NA	NA	NA	NA	NA	NA	NA	NA	NA	NA	NA	NA	NA	NA	NA	NA	NA	NA	NA	NA	NA	NA	NA	NA	NA	NA	NA	NA	NA	NA
chr1D_148021500	1	148021500	G	C	NA	NA	NA	NA	NA	NA	NA	NA	NA	-18.9172	-58.8689	-65.7506	NA	NA	NA	NA	NA	NA	NA	NA	NA	NA	NA	NA	NA	NA	NA	NA	NA	NA	NA	NA	NA	NA	NA	NA	NA	NA	NA	NA	NA	NA
chr1D_148026642	1	148026642	T	C	NA	NA	NA	NA	NA	NA	NA	NA	NA	-18.9172	-58.8689	-65.7506	NA	NA	NA	NA	NA	NA	NA	NA	NA	NA	NA	NA	NA	NA	NA	NA	NA	NA	NA	NA	NA	NA	NA	NA	NA	NA	NA	NA	NA	NA
chr1D_148031908	1	148031908	G	A	NA	NA	NA	NA	NA	NA	NA	NA	NA	-18.9172	-58.8689	-65.7506	NA	NA	NA	NA	NA	NA	NA	NA	NA	NA	NA	NA	NA	NA	NA	NA	NA	NA	NA	NA	NA	NA	NA	NA	NA	NA	NA	NA	NA	NA
chr1D_148051399	1	148051399	T	G	NA	NA	NA	NA	NA	NA	NA	NA	NA	-18.9172	-58.8689	-65.7506	NA	NA	NA	NA	NA	NA	NA	NA	NA	NA	NA	NA	NA	NA	NA	NA	NA	NA	NA	NA	NA	NA	NA	NA	NA	NA	NA	NA	NA	NA
chr1D_148069792	1	148069792	T	C	NA	NA	NA	NA	NA	NA	NA	NA	NA	-18.9172	-58.8689	-65.7506	NA	NA	NA	NA	NA	NA	NA	NA	NA	NA	NA	NA	NA	NA	NA	NA	NA	NA	NA	NA	NA	NA	NA	NA	NA	NA	NA	NA	NA	NA
chr1D_148074496	1	148074496	G	A	NA	NA	NA	NA	NA	NA	NA	NA	NA	-18.9172	-58.8689	-65.7506	NA	NA	NA	NA	NA	NA	NA	NA	NA	NA	NA	NA	NA	NA	NA	NA	NA	NA	NA	NA	NA	NA	NA	NA	NA	NA	NA	NA	NA	NA
chr1D_148079398	1	148079398	C	T	NA	NA	NA	NA	NA	NA	NA	NA	NA	18.9172	58.8689	65.7506	NA	NA	NA	NA	NA	NA	NA	NA	NA	NA	NA	NA	NA	NA	NA	NA	NA	NA	NA	NA	NA	NA	NA	NA	NA	NA	NA	NA	NA	NA
chr1D_148105904	1	148105904	T	C	NA	NA	NA	NA	NA	NA	NA	NA	NA	-18.9172	-58.8689	-65.7506	NA	NA	NA	NA	NA	NA	NA	NA	NA	NA	NA	NA	NA	NA	NA	NA	NA	NA	NA	NA	NA	NA	NA	NA	NA	NA	NA	NA	NA	NA
chr1D_148112332	1	148112332	G	C	NA	NA	NA	NA	NA	NA	NA	NA	NA	-18.9172	-58.8689	-65.7506	NA	NA	NA	NA	NA	NA	NA	NA	NA	NA	NA	NA	NA	NA	NA	NA	NA	NA	NA	NA	NA	NA	NA	NA	NA	NA	NA	NA	NA	NA
chr1D_148120165	1	148120165	C	T	NA	NA	NA	NA	NA	NA	NA	NA	NA	18.9172	58.8689	65.7506	NA	NA	NA	NA	NA	NA	NA	NA	NA	NA	NA	NA	NA	NA	NA	NA	NA	NA	NA	NA	NA	NA	NA	NA	NA	NA	NA	NA	NA	NA
chr1D_148126045	1	148126045	C	A	NA	NA	NA	NA	NA	NA	NA	NA	NA	-18.9172	-58.8689	-65.7506	NA	NA	NA	NA	NA	NA	NA	NA	NA	NA	NA	NA	NA	NA	NA	NA	NA	NA	NA	NA	NA	NA	NA	NA	NA	NA	NA	NA	NA	NA
chr1D_148135375	1	148135375	C	T	NA	NA	NA	NA	NA	NA	NA	NA	NA	18.9172	58.8689	65.7506	NA	NA	NA	NA	NA	NA	NA	NA	NA	NA	NA	NA	NA	NA	NA	NA	NA	NA	NA	NA	NA	NA	NA	NA	NA	NA	NA	NA	NA	NA
chr1D_148158577	1	148158577	G	A	NA	NA	NA	NA	NA	NA	NA	NA	NA	-18.9172	-58.8689	-65.7506	NA	NA	NA	NA	NA	NA	NA	NA	NA	NA	NA	NA	NA	NA	NA	NA	NA	NA	NA	NA	NA	NA	NA	NA	NA	NA	NA	NA	NA	NA
chr1D_148174149	1	148174149	G	C	NA	NA	NA	NA	NA	NA	NA	NA	NA	-18.9172	-58.8689	-65.7506	NA	NA	NA	NA	NA	NA	NA	NA	NA	NA	NA	NA	NA	NA	NA	NA	NA	NA	NA	NA	NA	NA	NA	NA	NA	NA	NA	NA	NA	NA
chr1D_148177543	1	148177543	T	C	NA	NA	NA	NA	NA	NA	NA	NA	NA	-18.9172	-58.8689	-65.7506	NA	NA	NA	NA	NA	NA	NA	NA	NA	NA	NA	NA	NA	NA	NA	NA	NA	NA	NA	NA	NA	NA	NA	NA	NA	NA	NA	NA	NA	NA
chr1D_148186980	1	148186980	G	T	NA	NA	NA	NA	NA	NA	NA	NA	NA	18.9172	58.8689	65.7506	NA	NA	NA	NA	NA	NA	NA	NA	NA	NA	NA	NA	NA	NA	NA	NA	NA	NA	NA	NA	NA	NA	NA	NA	NA	NA	NA	NA	NA	NA
chr1D_148194295	1	148194295	A	G	NA	NA	NA	NA	NA	NA	NA	NA	NA	18.9172	58.8689	65.7506	NA	NA	NA	NA	NA	NA	NA	NA	NA	NA	NA	NA	NA	NA	NA	NA	NA	NA	NA	NA	NA	NA	NA	NA	NA	NA	NA	NA	NA	NA
chr1D_148199079	1	148199079	C	A	NA	NA	NA	NA	NA	NA	NA	NA	NA	-18.9172	-58.8689	-65.7506	NA	NA	NA	NA	NA	NA	NA	NA	NA	NA	NA	NA	NA	NA	NA	NA	NA	NA	NA	NA	NA	NA	NA	NA	NA	NA	NA	NA	NA	NA
chr1D_148227881	1	148227881	C	T	NA	NA	NA	NA	NA	NA	NA	NA	NA	18.9172	58.8689	65.7506	NA	NA	NA	NA	NA	NA	NA	NA	NA	NA	NA	NA	NA	NA	NA	NA	NA	NA	NA	NA	NA	NA	NA	NA	NA	NA	NA	NA	NA	NA
chr1D_148246847	1	148246847	T	C	NA	NA	NA	NA	NA	NA	NA	NA	NA	-18.9172	-58.8689	-65.7506	NA	NA	NA	NA	NA	NA	NA	NA	NA	NA	NA	NA	NA	NA	NA	NA	NA	NA	NA	NA	NA	NA	NA	NA	NA	NA	NA	NA	NA	NA
chr1D_148251761	1	148251761	A	G	NA	NA	NA	NA	NA	NA	NA	NA	NA	18.9172	58.8689	65.7506	NA	NA	NA	NA	NA	NA	NA	NA	NA	NA	NA	NA	NA	NA	NA	NA	NA	NA	NA	NA	NA	NA	NA	NA	NA	NA	NA	NA	NA	NA
chr1D_148263799	1	148263799	A	G	NA	NA	NA	NA	NA	NA	NA	NA	NA	18.9172	58.8689	65.7506	NA	NA	NA	NA	NA	NA	NA	NA	NA	NA	NA	NA	NA	NA	NA	NA	NA	NA	NA	NA	NA	NA	NA	NA	NA	NA	NA	NA	NA	NA
chr1D_148267597	1	148267597	A	G	NA	NA	NA	NA	NA	NA	NA	NA	NA	18.9172	58.8689	65.7506	NA	NA	NA	NA	NA	NA	NA	NA	NA	NA	NA	NA	NA	NA	NA	NA	NA	NA	NA	NA	NA	NA	NA	NA	NA	NA	NA	NA	NA	NA
chr1D_148286547	1	148286547	C	T	NA	NA	NA	NA	NA	NA	NA	NA	NA	18.9172	58.8689	65.7506	NA	NA	NA	NA	NA	NA	NA	NA	NA	NA	NA	NA	NA	NA	NA	NA	NA	NA	NA	NA	NA	NA	NA	NA	NA	NA	NA	NA	NA	NA
chr1D_148298654	1	148298654	G	C	NA	NA	NA	NA	NA	NA	NA	NA	NA	-18.9172	-58.8689	-65.7506	NA	NA	NA	NA	NA	NA	NA	NA	NA	NA	NA	NA	NA	NA	NA	NA	NA	NA	NA	NA	NA	NA	NA	NA	NA	NA	NA	NA	NA	NA
chr1D_148303354	1	148303354	C	T	NA	NA	NA	NA	NA	NA	NA	NA	NA	18.9172	58.8689	65.7506	NA	NA	NA	NA	NA	NA	NA	NA	NA	NA	NA	NA	NA	NA	NA	NA	NA	NA	NA	NA	NA	NA	NA	NA	NA	NA	NA	NA	NA	NA
chr1D_148313935	1	148313935	C	T	NA	NA	NA	NA	NA	NA	NA	NA	NA	18.9172	58.8689	65.7506	NA	NA	NA	NA	NA	NA	NA	NA	NA	NA	NA	NA	NA	NA	NA	NA	NA	NA	NA	NA	NA	NA	NA	NA	NA	NA	NA	NA	NA	NA
chr1D_148328792	1	148328792	T	C	NA	NA	NA	NA	NA	NA	NA	NA	NA	-18.9172	-58.8689	-65.7506	NA	NA	NA	NA	NA	NA	NA	NA	NA	NA	NA	NA	NA	NA	NA	NA	NA	NA	NA	NA	NA	NA	NA	NA	NA	NA	NA	NA	NA	NA
chr1D_148338861	1	148338861	A	G	NA	NA	NA	NA	NA	NA	NA	NA	NA	18.9172	58.8689	65.7506	NA	NA	NA	NA	NA	NA	NA	NA	NA	NA	NA	NA	NA	NA	NA	NA	NA	NA	NA	NA	NA	NA	NA	NA	NA	NA	NA	NA	NA	NA
chr1D_148349274	1	148349274	C	T	NA	NA	NA	NA	NA	NA	NA	NA	NA	18.9172	58.8689	65.7506	NA	NA	NA	NA	NA	NA	NA	NA	NA	NA	NA	NA	NA	NA	NA	NA	NA	NA	NA	NA	NA	NA	NA	NA	NA	NA	NA	NA	NA	NA
chr1D_148363822	1	148363822	C	G	NA	NA	NA	NA	NA	NA	NA	NA	NA	18.9172	58.8689	65.7506	NA	NA	NA	NA	NA	NA	NA	NA	NA	NA	NA	NA	NA	NA	NA	NA	NA	NA	NA	NA	NA	NA	NA	NA	NA	NA	NA	NA	NA	NA
chr1D_148373134	1	148373134	C	G	NA	NA	NA	NA	NA	NA	NA	NA	NA	18.9172	58.8689	65.7506	NA	NA	NA	NA	NA	NA	NA	NA	NA	NA	NA	NA	NA	NA	NA	NA	NA	NA	NA	NA	NA	NA	NA	NA	NA	NA	NA	NA	NA	NA
chr1D_148384492	1	148384492	G	T	NA	NA	NA	NA	NA	NA	NA	NA	NA	18.9172	58.8689	65.7506	NA	NA	NA	NA	NA	NA	NA	NA	NA	NA	NA	NA	NA	NA	NA	NA	NA	NA	NA	NA	NA	NA	NA	NA	NA	NA	NA	NA	NA	NA
chr1D_148390097	1	148390097	T	A	NA	NA	NA	NA	NA	NA	NA	NA	NA	-18.9172	-58.8689	-65.7506	NA	NA	NA	NA	NA	NA	NA	NA	NA	NA	NA	NA	NA	NA	NA	NA	NA	NA	NA	NA	NA	NA	NA	NA	NA	NA	NA	NA	NA	NA
chr1D_148398458	1	148398458	T	C	NA	NA	NA	NA	NA	NA	NA	NA	NA	-18.9172	-58.8689	-65.7506	NA	NA	NA	NA	NA	NA	NA	NA	NA	NA	NA	NA	NA	NA	NA	NA	NA	NA	NA	NA	NA	NA	NA	NA	NA	NA	NA	NA	NA	NA
chr1D_148425218	1	148425218	A	G	NA	NA	NA	NA	NA	NA	NA	NA	NA	18.9172	58.8689	65.7506	NA	NA	NA	NA	NA	NA	NA	NA	NA	NA	NA	NA	NA	NA	NA	NA	NA	NA	NA	NA	NA	NA	NA	NA	NA	NA	NA	NA	NA	NA
chr1D_148447894	1	148447894	G	T	NA	NA	NA	NA	NA	NA	NA	NA	NA	18.9172	58.8689	65.7506	NA	NA	NA	NA	NA	NA	NA	NA	NA	NA	NA	NA	NA	NA	NA	NA	NA	NA	NA	NA	NA	NA	NA	NA	NA	NA	NA	NA	NA	NA
chr1D_148461522	1	148461522	C	T	NA	NA	NA	NA	NA	NA	NA	NA	NA	18.9172	58.8689	65.7506	NA	NA	NA	NA	NA	NA	NA	NA	NA	NA	NA	NA	NA	NA	NA	NA	NA	NA	NA	NA	NA	NA	NA	NA	NA	NA	NA	NA	NA	NA
chr1D_148481071	1	148481071	G	T	NA	NA	NA	NA	NA	NA	NA	NA	NA	18.9172	58.8689	65.7506	NA	NA	NA	NA	NA	NA	NA	NA	NA	NA	NA	NA	NA	NA	NA	NA	NA	NA	NA	NA	NA	NA	NA	NA	NA	NA	NA	NA	NA	NA
chr1D_148493211	1	148493211	C	T	NA	NA	NA	NA	NA	NA	NA	NA	NA	18.9172	58.8689	65.7506	NA	NA	NA	NA	NA	NA	NA	NA	NA	NA	NA	NA	NA	NA	NA	NA	NA	NA	NA	NA	NA	NA	NA	NA	NA	NA	NA	NA	NA	NA
chr1D_148515638	1	148515638	A	G	NA	NA	NA	NA	NA	NA	NA	NA	NA	18.9172	58.8689	65.7506	NA	NA	NA	NA	NA	NA	NA	NA	NA	NA	NA	NA	NA	NA	NA	NA	NA	NA	NA	NA	NA	NA	NA	NA	NA	NA	NA	NA	NA	NA
chr1D_148519831	1	148519831	C	G	NA	NA	NA	NA	NA	NA	NA	NA	NA	18.9172	58.8689	65.7506	NA	NA	NA	NA	NA	NA	NA	NA	NA	NA	NA	NA	NA	NA	NA	NA	NA	NA	NA	NA	NA	NA	NA	NA	NA	NA	NA	NA	NA	NA
chr1D_148542003	1	148542003	C	T	NA	NA	NA	NA	NA	NA	NA	NA	NA	18.9172	58.8689	65.7506	NA	NA	NA	NA	NA	NA	NA	NA	NA	NA	NA	NA	NA	NA	NA	NA	NA	NA	NA	NA	NA	NA	NA	NA	NA	NA	NA	NA	NA	NA
chr1D_148592341	1	148592341	C	T	NA	NA	NA	NA	NA	NA	NA	NA	NA	18.9172	58.8689	65.7506	NA	NA	NA	NA	NA	NA	NA	NA	NA	NA	NA	NA	NA	NA	NA	NA	NA	NA	NA	NA	NA	NA	NA	NA	NA	NA	NA	NA	NA	NA
chr1D_148602989	1	148602989	G	C	NA	NA	NA	NA	NA	NA	NA	NA	NA	-18.9172	-58.8689	-65.7506	NA	NA	NA	NA	NA	NA	NA	NA	NA	NA	NA	NA	NA	NA	NA	NA	NA	NA	NA	NA	NA	NA	NA	NA	NA	NA	NA	NA	NA	NA
chr1D_148623192	1	148623192	G	A	NA	NA	NA	NA	NA	NA	NA	NA	NA	-18.9172	-58.8689	-65.7506	NA	NA	NA	NA	NA	NA	NA	NA	NA	NA	NA	NA	NA	NA	NA	NA	NA	NA	NA	NA	NA	NA	NA	NA	NA	NA	NA	NA	NA	NA
chr1D_148651687	1	148651687	T	G	NA	NA	NA	NA	NA	NA	NA	NA	NA	-18.9172	-58.8689	-65.7506	NA	NA	NA	NA	NA	NA	NA	NA	NA	NA	NA	NA	NA	NA	NA	NA	NA	NA	NA	NA	NA	NA	NA	NA	NA	NA	NA	NA	NA	NA
chr1D_148672018	1	148672018	A	C	NA	NA	NA	NA	NA	NA	NA	NA	NA	18.9172	58.8689	65.7506	NA	NA	NA	NA	NA	NA	NA	NA	NA	NA	NA	NA	NA	NA	NA	NA	NA	NA	NA	NA	NA	NA	NA	NA	NA	NA	NA	NA	NA	NA
chr1D_148711620	1	148711620	G	T	NA	NA	NA	NA	NA	NA	NA	NA	NA	18.9172	58.8689	65.7506	NA	NA	NA	NA	NA	NA	NA	NA	NA	NA	NA	NA	NA	NA	NA	NA	NA	NA	NA	NA	NA	NA	NA	NA	NA	NA	NA	NA	NA	NA
chr1D_148731154	1	148731154	G	T	NA	NA	NA	NA	NA	NA	NA	NA	NA	18.9172	58.8689	65.7506	NA	NA	NA	NA	NA	NA	NA	NA	NA	NA	NA	NA	NA	NA	NA	NA	NA	NA	NA	NA	NA	NA	NA	NA	NA	NA	NA	NA	NA	NA
chr1D_148740792	1	148740792	G	T	NA	NA	NA	NA	NA	NA	NA	NA	NA	18.9172	58.8689	65.7506	NA	NA	NA	NA	NA	NA	NA	NA	NA	NA	NA	NA	NA	NA	NA	NA	NA	NA	NA	NA	NA	NA	NA	NA	NA	NA	NA	NA	NA	NA
chr1D_148816963	1	148816963	A	T	NA	NA	NA	NA	NA	NA	NA	NA	NA	18.9172	58.8689	65.7506	NA	NA	NA	NA	NA	NA	NA	NA	NA	NA	NA	NA	NA	NA	NA	NA	NA	NA	NA	NA	NA	NA	NA	NA	NA	NA	NA	NA	NA	NA
chr1D_148846785	1	148846785	A	C	NA	NA	NA	NA	NA	NA	NA	NA	NA	18.9172	58.8689	65.7506	NA	NA	NA	NA	NA	NA	NA	NA	NA	NA	NA	NA	NA	NA	NA	NA	NA	NA	NA	NA	NA	NA	NA	NA	NA	NA	NA	NA	NA	NA
chr1D_148859728	1	148859728	G	A	NA	NA	NA	NA	NA	NA	NA	NA	NA	-18.9172	-58.8689	-65.7506	NA	NA	NA	NA	NA	NA	NA	NA	NA	NA	NA	NA	NA	NA	NA	NA	NA	NA	NA	NA	NA	NA	NA	NA	NA	NA	NA	NA	NA	NA
chr1D_148885033	1	148885033	T	A	NA	NA	NA	NA	NA	NA	NA	NA	NA	-18.9172	-58.8689	-65.7506	NA	NA	NA	NA	NA	NA	NA	NA	NA	NA	NA	NA	NA	NA	NA	NA	NA	NA	NA	NA	NA	NA	NA	NA	NA	NA	NA	NA	NA	NA
chr1D_148942415	1	148942415	A	G	NA	NA	NA	NA	NA	NA	NA	NA	NA	18.9172	58.8689	65.7506	NA	NA	NA	NA	NA	NA	NA	NA	NA	NA	NA	NA	NA	NA	NA	NA	NA	NA	NA	NA	NA	NA	NA	NA	NA	NA	NA	NA	NA	NA
chr1D_148951097	1	148951097	G	T	NA	NA	NA	NA	NA	NA	NA	NA	NA	18.9172	58.8689	65.7506	NA	NA	NA	NA	NA	NA	NA	NA	NA	NA	NA	NA	NA	NA	NA	NA	NA	NA	NA	NA	NA	NA	NA	NA	NA	NA	NA	NA	NA	NA
chr1D_148991135	1	148991135	C	T	NA	NA	NA	NA	NA	NA	NA	NA	NA	18.9172	58.8689	65.7506	NA	NA	NA	NA	NA	NA	NA	NA	NA	NA	NA	NA	NA	NA	NA	NA	NA	NA	NA	NA	NA	NA	NA	NA	NA	NA	NA	NA	NA	NA
chr1D_149026684	1	149026684	C	T	NA	NA	NA	NA	NA	NA	NA	NA	NA	18.9172	58.8689	65.7506	NA	NA	NA	NA	NA	NA	NA	NA	NA	NA	NA	NA	NA	NA	NA	NA	NA	NA	NA	NA	NA	NA	NA	NA	NA	NA	NA	NA	NA	NA
chr1D_149087224	1	149087224	A	G	NA	NA	NA	NA	NA	NA	NA	NA	NA	18.9172	58.8689	65.7506	NA	NA	NA	NA	NA	NA	NA	NA	NA	NA	NA	NA	NA	NA	NA	NA	NA	NA	NA	NA	NA	NA	NA	NA	NA	NA	NA	NA	NA	NA
chr1D_149108126	1	149108126	G	T	NA	NA	NA	NA	NA	NA	NA	NA	NA	18.9172	58.8689	65.7506	NA	NA	NA	NA	NA	NA	NA	NA	NA	NA	NA	NA	NA	NA	NA	NA	NA	NA	NA	NA	NA	NA	NA	NA	NA	NA	NA	NA	NA	NA
chr1D_149117111	1	149117111	T	C	NA	NA	NA	NA	NA	NA	NA	NA	NA	-18.9172	-58.8689	-65.7506	NA	NA	NA	NA	NA	NA	NA	NA	NA	NA	NA	NA	NA	NA	NA	NA	NA	NA	NA	NA	NA	NA	NA	NA	NA	NA	NA	NA	NA	NA
chr1D_149123802	1	149123802	C	A	NA	NA	NA	NA	NA	NA	NA	NA	NA	-18.9172	-58.8689	-65.7506	NA	NA	NA	NA	NA	NA	NA	NA	NA	NA	NA	NA	NA	NA	NA	NA	NA	NA	NA	NA	NA	NA	NA	NA	NA	NA	NA	NA	NA	NA
chr1D_149139145	1	149139145	G	T	NA	NA	NA	NA	NA	NA	NA	NA	NA	18.9172	58.8689	65.7506	NA	NA	NA	NA	NA	NA	NA	NA	NA	NA	NA	NA	NA	NA	NA	NA	NA	NA	NA	NA	NA	NA	NA	NA	NA	NA	NA	NA	NA	NA
chr1D_149154449	1	149154449	T	C	NA	NA	NA	NA	NA	NA	NA	NA	NA	-18.9172	-58.8689	-65.7506	NA	NA	NA	NA	NA	NA	NA	NA	NA	NA	NA	NA	NA	NA	NA	NA	NA	NA	NA	NA	NA	NA	NA	NA	NA	NA	NA	NA	NA	NA
chr1D_149162016	1	149162016	T	A	NA	NA	NA	NA	NA	NA	NA	NA	NA	-18.9172	-58.8689	-65.7506	NA	NA	NA	NA	NA	NA	NA	NA	NA	NA	NA	NA	NA	NA	NA	NA	NA	NA	NA	NA	NA	NA	NA	NA	NA	NA	NA	NA	NA	NA
chr1D_149183928	1	149183928	C	T	NA	NA	NA	NA	NA	NA	NA	NA	NA	18.9172	58.8689	65.7506	NA	NA	NA	NA	NA	NA	NA	NA	NA	NA	NA	NA	NA	NA	NA	NA	NA	NA	NA	NA	NA	NA	NA	NA	NA	NA	NA	NA	NA	NA
chr1D_149194822	1	149194822	G	T	NA	NA	NA	NA	NA	NA	NA	NA	NA	18.9172	58.8689	65.7506	NA	NA	NA	NA	NA	NA	NA	NA	NA	NA	NA	NA	NA	NA	NA	NA	NA	NA	NA	NA	NA	NA	NA	NA	NA	NA	NA	NA	NA	NA
chr1D_149205611	1	149205611	T	G	NA	NA	NA	NA	NA	NA	NA	NA	NA	-18.9172	-58.8689	-65.7506	NA	NA	NA	NA	NA	NA	NA	NA	NA	NA	NA	NA	NA	NA	NA	NA	NA	NA	NA	NA	NA	NA	NA	NA	NA	NA	NA	NA	NA	NA
chr1D_149229506	1	149229506	G	A	NA	NA	NA	NA	NA	NA	NA	NA	NA	-18.9172	-58.8689	-65.7506	NA	NA	NA	NA	NA	NA	NA	NA	NA	NA	NA	NA	NA	NA	NA	NA	NA	NA	NA	NA	NA	NA	NA	NA	NA	NA	NA	NA	NA	NA
chr1D_149242380	1	149242380	G	T	NA	NA	NA	NA	NA	NA	NA	NA	NA	18.9172	58.8689	65.7506	NA	NA	NA	NA	NA	NA	NA	NA	NA	NA	NA	NA	NA	NA	NA	NA	NA	NA	NA	NA	NA	NA	NA	NA	NA	NA	NA	NA	NA	NA
chr1D_149250257	1	149250257	C	G	NA	NA	NA	NA	NA	NA	NA	NA	NA	18.9172	58.8689	65.7506	NA	NA	NA	NA	NA	NA	NA	NA	NA	NA	NA	NA	NA	NA	NA	NA	NA	NA	NA	NA	NA	NA	NA	NA	NA	NA	NA	NA	NA	NA
chr1D_149983000	1	149983000	C	A	NA	NA	NA	NA	NA	NA	NA	NA	NA	-17.5907	-55.8392	-58.5112	NA	NA	NA	NA	NA	NA	NA	NA	NA	NA	NA	NA	NA	NA	NA	NA	NA	NA	NA	NA	NA	NA	NA	NA	NA	NA	NA	NA	NA	NA
chr1D_149995095	1	149995095	G	T	NA	NA	NA	NA	NA	NA	NA	NA	NA	17.5907	55.8392	58.5112	NA	NA	NA	NA	NA	NA	NA	NA	NA	NA	NA	NA	NA	NA	NA	NA	NA	NA	NA	NA	NA	NA	NA	NA	NA	NA	NA	NA	NA	NA
chr1D_150000345	1	150000345	G	A	NA	NA	NA	NA	NA	NA	NA	NA	NA	-17.5907	-55.8392	-58.5112	NA	NA	NA	NA	NA	NA	NA	NA	NA	NA	NA	NA	NA	NA	NA	NA	NA	NA	NA	NA	NA	NA	NA	NA	NA	NA	NA	NA	NA	NA
chr1D_150017045	1	150017045	G	A	NA	NA	NA	NA	NA	NA	NA	NA	NA	-17.5907	-55.8392	-58.5112	NA	NA	NA	NA	NA	NA	NA	NA	NA	NA	NA	NA	NA	NA	NA	NA	NA	NA	NA	NA	NA	NA	NA	NA	NA	NA	NA	NA	NA	NA
chr1D_159510674	1	159510674	C	T	NA	NA	NA	NA	NA	NA	NA	NA	NA	26.6198	86.4371	98.9642	59.5386	NA	NA	NA	NA	NA	NA	NA	NA	NA	NA	NA	NA	NA	NA	NA	NA	NA	NA	NA	NA	NA	NA	NA	NA	NA	NA	NA	NA	NA
chr1D_159521782	1	159521782	C	T	NA	NA	NA	NA	NA	NA	NA	NA	NA	26.6198	86.4371	98.9642	59.5386	NA	NA	NA	NA	NA	NA	NA	NA	NA	NA	NA	NA	NA	NA	NA	NA	NA	NA	NA	NA	NA	NA	NA	NA	NA	NA	NA	NA	NA
chr1D_159536471	1	159536471	G	T	NA	NA	NA	NA	NA	NA	NA	NA	NA	26.6198	86.4371	98.9642	59.5386	NA	NA	NA	NA	NA	NA	NA	NA	NA	NA	NA	NA	NA	NA	NA	NA	NA	NA	NA	NA	NA	NA	NA	NA	NA	NA	NA	NA	NA
chr1D_159564249	1	159564249	A	G	NA	NA	NA	NA	NA	NA	NA	NA	NA	26.6198	86.4371	98.9642	59.5386	NA	NA	NA	NA	NA	NA	NA	NA	NA	NA	NA	NA	NA	NA	NA	NA	NA	NA	NA	NA	NA	NA	NA	NA	NA	NA	NA	NA	NA
chr1D_159570176	1	159570176	C	A	NA	NA	NA	NA	NA	NA	NA	NA	NA	-11.454	-36.6372	-46.3304	NA	NA	NA	NA	NA	NA	NA	NA	NA	NA	NA	NA	NA	NA	NA	NA	NA	NA	NA	NA	NA	NA	NA	NA	NA	NA	NA	NA	NA	NA
chr1D_159583429	1	159583429	C	T	NA	NA	NA	NA	NA	NA	NA	NA	NA	11.454	36.6372	46.3304	NA	NA	NA	NA	NA	NA	NA	NA	NA	NA	NA	NA	NA	NA	NA	NA	NA	NA	NA	NA	NA	NA	NA	NA	NA	NA	NA	NA	NA	NA
chr1D_159618157	1	159618157	C	T	NA	NA	NA	NA	NA	NA	NA	NA	NA	11.454	36.6372	46.3304	NA	NA	NA	NA	NA	NA	NA	NA	NA	NA	NA	NA	NA	NA	NA	NA	NA	NA	NA	NA	NA	NA	NA	NA	NA	NA	NA	NA	NA	NA
chr1D_159651388	1	159651388	C	T	NA	NA	NA	NA	NA	NA	NA	NA	NA	11.454	36.6372	46.3304	NA	NA	NA	NA	NA	NA	NA	NA	NA	NA	NA	NA	NA	NA	NA	NA	NA	NA	NA	NA	NA	NA	NA	NA	NA	NA	NA	NA	NA	NA
chr1D_159678415	1	159678415	T	C	NA	NA	NA	NA	NA	NA	NA	NA	NA	-11.454	-36.6372	-46.3304	NA	NA	NA	NA	NA	NA	NA	NA	NA	NA	NA	NA	NA	NA	NA	NA	NA	NA	NA	NA	NA	NA	NA	NA	NA	NA	NA	NA	NA	NA
chr1D_159691283	1	159691283	C	A	NA	NA	NA	NA	NA	NA	NA	NA	NA	-11.454	-36.6372	-46.3304	NA	NA	NA	NA	NA	NA	NA	NA	NA	NA	NA	NA	NA	NA	NA	NA	NA	NA	NA	NA	NA	NA	NA	NA	NA	NA	NA	NA	NA	NA
chr1D_159708677	1	159708677	C	T	NA	NA	NA	NA	NA	NA	NA	NA	NA	11.454	36.6372	46.3304	NA	NA	NA	NA	NA	NA	NA	NA	NA	NA	NA	NA	NA	NA	NA	NA	NA	NA	NA	NA	NA	NA	NA	NA	NA	NA	NA	NA	NA	NA
chr1D_159743189	1	159743189	G	A	NA	NA	NA	NA	NA	NA	NA	NA	NA	-11.454	-36.6372	-46.3304	NA	NA	NA	NA	NA	NA	NA	NA	NA	NA	NA	NA	NA	NA	NA	NA	NA	NA	NA	NA	NA	NA	NA	NA	NA	NA	NA	NA	NA	NA
chr1D_159774951	1	159774951	G	T	NA	NA	NA	NA	NA	NA	NA	NA	NA	11.454	36.6372	46.3304	NA	NA	NA	NA	NA	NA	NA	NA	NA	NA	NA	NA	NA	NA	NA	NA	NA	NA	NA	NA	NA	NA	NA	NA	NA	NA	NA	NA	NA	NA
chr1D_159806148	1	159806148	A	G	NA	NA	NA	NA	NA	NA	NA	NA	NA	11.454	36.6372	46.3304	NA	NA	NA	NA	NA	NA	NA	NA	NA	NA	NA	NA	NA	NA	NA	NA	NA	NA	NA	NA	NA	NA	NA	NA	NA	NA	NA	NA	NA	NA
chr1D_159823749	1	159823749	C	G	NA	NA	NA	NA	NA	NA	NA	NA	NA	11.454	36.6372	46.3304	NA	NA	NA	NA	NA	NA	NA	NA	NA	NA	NA	NA	NA	NA	NA	NA	NA	NA	NA	NA	NA	NA	NA	NA	NA	NA	NA	NA	NA	NA
chr1D_159850332	1	159850332	G	A	NA	NA	NA	NA	NA	NA	NA	NA	NA	-11.454	-36.6372	-46.3304	NA	NA	NA	NA	NA	NA	NA	NA	NA	NA	NA	NA	NA	NA	NA	NA	NA	NA	NA	NA	NA	NA	NA	NA	NA	NA	NA	NA	NA	NA
chr1D_159858802	1	159858802	T	C	NA	NA	NA	NA	NA	NA	NA	NA	NA	-11.454	-36.6372	-46.3304	NA	NA	NA	NA	NA	NA	NA	NA	NA	NA	NA	NA	NA	NA	NA	NA	NA	NA	NA	NA	NA	NA	NA	NA	NA	NA	NA	NA	NA	NA
chr1D_159873430	1	159873430	C	T	NA	NA	NA	NA	NA	NA	NA	NA	NA	11.454	36.6372	46.3304	NA	NA	NA	NA	NA	NA	NA	NA	NA	NA	NA	NA	NA	NA	NA	NA	NA	NA	NA	NA	NA	NA	NA	NA	NA	NA	NA	NA	NA	NA
chr1D_161097974	1	161097974	A	T	NA	NA	NA	NA	NA	NA	NA	NA	NA	19.5378	59.764	72.5261	48.4989	NA	NA	NA	NA	NA	NA	NA	NA	NA	NA	NA	NA	NA	NA	NA	NA	NA	NA	NA	NA	NA	NA	NA	NA	NA	NA	NA	NA	NA
chr1D_161107253	1	161107253	T	G	NA	NA	NA	NA	NA	NA	NA	NA	NA	-19.5378	-59.764	-72.5261	-48.4989	NA	NA	NA	NA	NA	NA	NA	NA	NA	NA	NA	NA	NA	NA	NA	NA	NA	NA	NA	NA	NA	NA	NA	NA	NA	NA	NA	NA	NA
chr1D_161136194	1	161136194	C	T	NA	NA	NA	NA	NA	NA	NA	NA	NA	19.5378	59.764	72.5261	48.4989	NA	NA	NA	NA	NA	NA	NA	NA	NA	NA	NA	NA	NA	NA	NA	NA	NA	NA	NA	NA	NA	NA	NA	NA	NA	NA	NA	NA	NA
chr1D_161142702	1	161142702	C	G	NA	NA	NA	NA	NA	NA	NA	NA	NA	19.5378	59.764	72.5261	48.4989	NA	NA	NA	NA	NA	NA	NA	NA	NA	NA	NA	NA	NA	NA	NA	NA	NA	NA	NA	NA	NA	NA	NA	NA	NA	NA	NA	NA	NA
chr1D_161152301	1	161152301	C	T	NA	NA	NA	NA	NA	NA	NA	NA	NA	19.5378	59.764	72.5261	48.4989	NA	NA	NA	NA	NA	NA	NA	NA	NA	NA	NA	NA	NA	NA	NA	NA	NA	NA	NA	NA	NA	NA	NA	60.0787	NA	NA	NA	NA	NA
chr1D_161157374	1	161157374	A	G	NA	NA	NA	NA	NA	NA	NA	NA	NA	19.5378	59.764	72.5261	48.4989	NA	NA	NA	NA	NA	NA	NA	NA	NA	NA	NA	NA	NA	NA	NA	NA	NA	NA	NA	NA	NA	NA	NA	NA	NA	NA	NA	NA	NA
chr1D_161162241	1	161162241	G	T	NA	NA	NA	NA	NA	NA	NA	NA	NA	19.5378	59.764	72.5261	48.4989	NA	NA	NA	NA	NA	NA	NA	NA	NA	NA	NA	NA	NA	NA	NA	NA	NA	NA	NA	NA	NA	NA	NA	NA	NA	NA	NA	NA	NA
chr1D_161168362	1	161168362	C	T	NA	NA	NA	NA	NA	NA	NA	NA	NA	19.5378	59.764	72.5261	48.4989	NA	NA	NA	NA	NA	NA	NA	NA	NA	NA	NA	NA	NA	NA	NA	NA	NA	NA	NA	NA	NA	NA	NA	NA	NA	NA	NA	NA	NA
chr1D_161178980	1	161178980	C	T	NA	NA	NA	NA	NA	NA	NA	NA	NA	19.5378	59.764	72.5261	48.4989	NA	NA	NA	NA	NA	NA	NA	NA	NA	NA	NA	NA	NA	NA	NA	NA	NA	NA	NA	NA	NA	NA	NA	NA	NA	NA	NA	NA	NA
chr1D_161202032	1	161202032	G	A	NA	NA	NA	NA	NA	NA	NA	NA	NA	-19.5378	-59.764	-72.5261	-48.4989	NA	NA	NA	NA	NA	NA	NA	NA	NA	NA	NA	NA	NA	NA	NA	NA	NA	NA	NA	NA	NA	NA	NA	NA	NA	NA	NA	NA	NA
chr1D_161216414	1	161216414	G	A	NA	NA	NA	NA	NA	NA	NA	NA	NA	-19.5378	-59.764	-72.5261	-48.4989	NA	NA	NA	NA	NA	NA	NA	NA	NA	NA	NA	NA	NA	NA	NA	NA	NA	NA	NA	NA	NA	NA	NA	NA	NA	NA	NA	NA	NA
chr1D_161222427	1	161222427	G	A	NA	NA	NA	NA	NA	NA	NA	NA	NA	-19.5378	-59.764	-72.5261	-48.4989	NA	NA	NA	NA	NA	NA	NA	NA	NA	NA	NA	NA	NA	NA	NA	NA	NA	NA	NA	NA	NA	NA	NA	NA	NA	NA	NA	NA	NA
chr1D_161229509	1	161229509	C	T	NA	NA	NA	NA	NA	NA	NA	NA	NA	19.5378	59.764	72.5261	48.4989	NA	NA	NA	NA	NA	NA	NA	NA	NA	NA	NA	NA	NA	NA	NA	NA	NA	NA	NA	NA	NA	NA	NA	NA	NA	NA	NA	NA	NA
chr1D_161247443	1	161247443	C	T	NA	NA	NA	NA	NA	NA	NA	NA	NA	19.5378	59.764	72.5261	48.4989	NA	NA	NA	NA	NA	NA	NA	NA	NA	NA	NA	NA	NA	NA	NA	NA	NA	NA	NA	NA	NA	NA	NA	NA	NA	NA	NA	NA	NA
chr1D_161290321	1	161290321	A	G	NA	NA	NA	NA	NA	NA	NA	NA	NA	19.5378	59.764	72.5261	48.4989	NA	NA	NA	NA	NA	NA	NA	NA	NA	NA	NA	NA	NA	NA	NA	NA	NA	NA	NA	NA	NA	NA	NA	NA	NA	NA	NA	NA	NA
chr1D_161312226	1	161312226	C	T	NA	NA	NA	NA	NA	NA	NA	NA	NA	19.5378	59.764	72.5261	48.4989	NA	NA	NA	NA	NA	NA	NA	NA	NA	NA	NA	NA	NA	NA	NA	NA	NA	NA	NA	NA	NA	NA	NA	NA	NA	NA	NA	NA	NA
chr1D_161334817	1	161334817	C	A	NA	NA	NA	NA	NA	NA	NA	NA	NA	-19.5378	-59.764	-72.5261	-48.4989	NA	NA	NA	NA	NA	NA	NA	NA	NA	NA	NA	NA	NA	NA	NA	NA	NA	NA	NA	NA	NA	NA	NA	NA	NA	NA	NA	NA	NA
chr1D_161339199	1	161339199	G	A	NA	NA	NA	NA	NA	NA	NA	NA	NA	-19.5378	-59.764	-72.5261	-48.4989	NA	NA	NA	NA	NA	NA	NA	NA	NA	NA	NA	NA	NA	NA	NA	NA	NA	NA	NA	NA	NA	NA	NA	NA	NA	NA	NA	NA	NA
chr1D_161354674	1	161354674	C	A	NA	NA	NA	NA	NA	NA	NA	NA	NA	-19.5378	-59.764	-72.5261	-48.4989	NA	NA	NA	NA	NA	NA	NA	NA	NA	NA	NA	NA	NA	NA	NA	NA	NA	NA	NA	NA	NA	NA	NA	NA	NA	NA	NA	NA	NA
chr1D_161375174	1	161375174	A	G	NA	NA	NA	NA	NA	NA	NA	NA	NA	19.5378	59.764	72.5261	48.4989	NA	NA	NA	NA	NA	NA	NA	NA	NA	NA	NA	NA	NA	NA	NA	NA	NA	NA	NA	NA	NA	NA	NA	NA	NA	NA	NA	NA	NA
chr1D_161389583	1	161389583	C	A	NA	NA	NA	NA	NA	NA	NA	NA	NA	-19.5378	-59.764	-72.5261	-48.4989	NA	NA	NA	NA	NA	NA	NA	NA	NA	NA	NA	NA	NA	NA	NA	NA	NA	NA	NA	NA	NA	NA	NA	NA	NA	NA	NA	NA	NA
chr1D_161408441	1	161408441	T	C	NA	NA	NA	NA	NA	NA	NA	NA	NA	-19.5378	-59.764	-72.5261	-48.4989	NA	NA	NA	NA	NA	NA	NA	NA	NA	NA	NA	NA	NA	NA	NA	NA	NA	NA	NA	NA	NA	NA	NA	NA	NA	NA	NA	NA	NA
chr1D_161418365	1	161418365	G	A	NA	NA	NA	NA	NA	NA	NA	NA	NA	-19.5378	-59.764	-72.5261	-48.4989	NA	NA	NA	NA	NA	NA	NA	NA	NA	NA	NA	NA	NA	NA	NA	NA	NA	NA	NA	NA	NA	NA	NA	NA	NA	NA	NA	NA	NA
chr1D_161452327	1	161452327	G	A	NA	NA	NA	NA	NA	NA	NA	NA	NA	-19.5378	-59.764	-72.5261	-48.4989	NA	NA	NA	NA	NA	NA	NA	NA	NA	NA	NA	NA	NA	NA	NA	NA	NA	NA	NA	NA	NA	NA	NA	NA	NA	NA	NA	NA	NA
chr1D_161460013	1	161460013	G	A	NA	NA	NA	NA	NA	NA	NA	NA	NA	-19.5378	-59.764	-72.5261	-48.4989	NA	NA	NA	NA	NA	NA	NA	NA	NA	NA	NA	NA	NA	NA	NA	NA	NA	NA	NA	NA	NA	NA	NA	NA	NA	NA	NA	NA	NA
chr1D_161475993	1	161475993	C	T	NA	NA	NA	NA	NA	NA	NA	NA	NA	19.5378	59.764	72.5261	48.4989	NA	NA	NA	NA	NA	NA	NA	NA	NA	NA	NA	NA	NA	NA	NA	NA	NA	NA	NA	NA	NA	NA	NA	NA	NA	NA	NA	NA	NA
chr1D_161480961	1	161480961	T	C	NA	NA	NA	NA	NA	NA	NA	NA	NA	-19.5378	-59.764	-72.5261	-48.4989	NA	NA	NA	NA	NA	NA	NA	NA	NA	NA	NA	NA	NA	NA	NA	NA	NA	NA	NA	NA	NA	NA	NA	NA	NA	NA	NA	NA	NA
chr1D_161488831	1	161488831	G	C	NA	NA	NA	NA	NA	NA	NA	NA	NA	-19.5378	-59.764	-72.5261	-48.4989	NA	NA	NA	NA	NA	NA	NA	NA	NA	NA	NA	NA	NA	NA	NA	NA	NA	NA	NA	NA	NA	NA	NA	NA	NA	NA	NA	NA	NA
chr1D_161498073	1	161498073	C	T	NA	NA	NA	NA	NA	NA	NA	NA	NA	19.5378	59.764	72.5261	48.4989	NA	NA	NA	NA	NA	NA	NA	NA	NA	NA	NA	NA	NA	NA	NA	NA	NA	NA	NA	NA	NA	NA	NA	NA	NA	NA	NA	NA	NA
chr1D_161549287	1	161549287	G	C	NA	NA	NA	NA	NA	NA	NA	NA	NA	-19.5378	-59.764	-72.5261	-48.4989	NA	NA	NA	NA	NA	NA	NA	NA	NA	NA	NA	NA	NA	NA	NA	NA	NA	NA	NA	NA	NA	NA	NA	NA	NA	NA	NA	NA	NA
chr1D_161587038	1	161587038	C	T	NA	NA	NA	NA	NA	NA	NA	NA	NA	19.5378	59.764	72.5261	48.4989	NA	NA	NA	NA	NA	NA	NA	NA	NA	NA	NA	NA	NA	NA	NA	NA	NA	NA	NA	NA	NA	NA	NA	NA	NA	NA	NA	NA	NA
chr1D_163070630	1	163070630	G	A	NA	NA	NA	NA	NA	NA	NA	NA	NA	-15.0581	-44.8287	-53.8097	NA	NA	NA	NA	NA	NA	NA	NA	NA	NA	NA	NA	NA	NA	NA	NA	NA	NA	NA	NA	NA	NA	NA	NA	NA	NA	NA	NA	NA	NA
chr1D_163086625	1	163086625	C	T	NA	NA	NA	NA	NA	NA	NA	NA	NA	15.0581	44.8287	53.8097	NA	NA	NA	NA	NA	NA	NA	NA	NA	NA	NA	NA	NA	NA	NA	NA	NA	NA	NA	NA	NA	NA	NA	NA	NA	NA	NA	NA	NA	NA
chr1D_163095102	1	163095102	G	C	NA	NA	NA	NA	NA	NA	NA	NA	NA	-15.0581	-44.8287	-53.8097	NA	NA	NA	NA	NA	NA	NA	NA	NA	NA	NA	NA	NA	NA	NA	NA	NA	NA	NA	NA	NA	NA	NA	NA	NA	NA	NA	NA	NA	NA
chr1D_163106822	1	163106822	G	T	NA	NA	NA	NA	NA	NA	NA	NA	NA	15.0581	44.8287	53.8097	NA	NA	NA	NA	NA	NA	NA	NA	NA	NA	NA	NA	NA	NA	NA	NA	NA	NA	NA	NA	NA	NA	NA	NA	NA	NA	NA	NA	NA	NA
chr1D_163136544	1	163136544	G	A	NA	NA	NA	NA	NA	NA	NA	NA	NA	-15.0581	-44.8287	-53.8097	NA	NA	NA	NA	NA	NA	NA	NA	NA	NA	NA	NA	NA	NA	NA	NA	NA	NA	NA	NA	NA	NA	NA	NA	NA	NA	NA	NA	NA	NA
chr1D_163154563	1	163154563	T	C	NA	NA	NA	NA	NA	NA	NA	NA	NA	-15.0581	-44.8287	-53.8097	NA	NA	NA	NA	NA	NA	NA	NA	NA	NA	NA	NA	NA	NA	NA	NA	NA	NA	NA	NA	NA	NA	NA	NA	NA	NA	NA	NA	NA	NA
chr1D_163171190	1	163171190	A	G	NA	NA	NA	NA	NA	NA	NA	NA	NA	15.0581	44.8287	53.8097	NA	NA	NA	NA	NA	NA	NA	NA	NA	NA	NA	NA	NA	NA	NA	NA	NA	NA	NA	NA	NA	NA	NA	NA	NA	NA	NA	NA	NA	NA
chr1D_163180733	1	163180733	A	G	NA	NA	NA	NA	NA	NA	NA	NA	NA	15.0581	44.8287	53.8097	NA	NA	NA	NA	NA	NA	NA	NA	NA	NA	NA	NA	NA	NA	NA	NA	NA	NA	NA	NA	NA	NA	NA	NA	NA	NA	NA	NA	NA	NA
chr1D_163193664	1	163193664	C	T	NA	NA	NA	NA	NA	NA	NA	NA	NA	15.0581	44.8287	53.8097	NA	NA	NA	NA	NA	NA	NA	NA	NA	NA	NA	NA	NA	NA	NA	NA	NA	NA	NA	NA	NA	NA	NA	NA	NA	NA	NA	NA	NA	NA
chr1D_163209600	1	163209600	C	A	NA	NA	NA	NA	NA	NA	NA	NA	NA	-15.0581	-44.8287	-53.8097	NA	NA	NA	NA	NA	NA	NA	NA	NA	NA	NA	NA	NA	NA	NA	NA	NA	NA	NA	NA	NA	NA	NA	NA	NA	NA	NA	NA	NA	NA
chr1D_163216060	1	163216060	G	C	NA	NA	NA	NA	NA	NA	NA	NA	NA	-15.0581	-44.8287	-53.8097	NA	NA	NA	NA	NA	NA	NA	NA	NA	NA	NA	NA	NA	NA	NA	NA	NA	NA	NA	NA	NA	NA	NA	NA	NA	NA	NA	NA	NA	NA
chr1D_163241731	1	163241731	T	C	NA	NA	NA	NA	NA	NA	NA	NA	NA	-15.0581	-44.8287	-53.8097	NA	NA	NA	NA	NA	NA	NA	NA	NA	NA	NA	NA	NA	NA	NA	NA	NA	NA	NA	NA	NA	NA	NA	NA	NA	NA	NA	NA	NA	NA
chr1D_163259396	1	163259396	G	C	NA	NA	NA	NA	NA	NA	NA	NA	NA	-15.0581	-44.8287	-53.8097	NA	NA	NA	NA	NA	NA	NA	NA	NA	NA	NA	NA	NA	NA	NA	NA	NA	NA	NA	NA	NA	NA	NA	NA	NA	NA	NA	NA	NA	NA
chr1D_163289008	1	163289008	G	A	NA	NA	NA	NA	NA	NA	NA	NA	NA	-15.0581	-44.8287	-53.8097	NA	NA	NA	NA	NA	NA	NA	NA	NA	NA	NA	NA	NA	NA	NA	NA	NA	NA	NA	NA	NA	NA	NA	NA	NA	NA	NA	NA	NA	NA
chr1D_163300029	1	163300029	C	T	NA	NA	NA	NA	NA	NA	NA	NA	NA	15.0581	44.8287	53.8097	NA	NA	NA	NA	NA	NA	NA	NA	NA	NA	NA	NA	NA	NA	NA	NA	NA	NA	NA	NA	NA	NA	NA	NA	NA	NA	NA	NA	NA	NA
chr1D_163307765	1	163307765	G	T	NA	NA	NA	NA	NA	NA	NA	NA	NA	15.0581	44.8287	53.8097	NA	NA	NA	NA	NA	NA	NA	NA	NA	NA	NA	NA	NA	NA	NA	NA	NA	NA	NA	NA	NA	NA	NA	NA	NA	NA	NA	NA	NA	NA
chr1D_163312844	1	163312844	C	T	NA	NA	NA	NA	NA	NA	NA	NA	NA	15.0581	44.8287	53.8097	NA	NA	NA	NA	NA	NA	NA	NA	NA	NA	NA	NA	NA	NA	NA	NA	NA	NA	NA	NA	NA	NA	NA	NA	NA	NA	NA	NA	NA	NA
chr1D_163319223	1	163319223	G	A	NA	NA	NA	NA	NA	NA	NA	NA	NA	-15.0581	-44.8287	-53.8097	NA	NA	NA	NA	NA	NA	NA	NA	NA	NA	NA	NA	NA	NA	NA	NA	NA	NA	NA	NA	NA	NA	NA	NA	NA	NA	NA	NA	NA	NA
chr1D_163363018	1	163363018	C	T	NA	NA	NA	NA	NA	NA	NA	NA	NA	15.0581	44.8287	53.8097	NA	NA	NA	NA	NA	NA	NA	NA	NA	NA	NA	NA	NA	NA	NA	NA	NA	NA	NA	NA	NA	NA	NA	NA	NA	NA	NA	NA	NA	NA
chr1D_163380680	1	163380680	C	A	NA	NA	NA	NA	NA	NA	NA	NA	NA	-15.0581	-44.8287	-53.8097	NA	NA	NA	NA	NA	NA	NA	NA	NA	NA	NA	NA	NA	NA	NA	NA	NA	NA	NA	NA	NA	NA	NA	NA	NA	NA	NA	NA	NA	NA
chr1D_163394030	1	163394030	G	A	NA	NA	NA	NA	NA	NA	NA	NA	NA	-15.0581	-44.8287	-53.8097	NA	NA	NA	NA	NA	NA	NA	NA	NA	NA	NA	NA	NA	NA	NA	NA	NA	NA	NA	NA	NA	NA	NA	NA	NA	NA	NA	NA	NA	NA
chr1D_163416426	1	163416426	G	A	NA	NA	NA	NA	NA	NA	NA	NA	NA	-15.0581	-44.8287	-53.8097	NA	NA	NA	NA	NA	NA	NA	NA	NA	NA	NA	NA	NA	NA	NA	NA	NA	NA	NA	NA	NA	NA	NA	NA	NA	NA	NA	NA	NA	NA
chr1D_163456162	1	163456162	A	G	NA	NA	NA	NA	NA	NA	NA	NA	NA	15.0581	44.8287	53.8097	NA	NA	NA	NA	NA	NA	NA	NA	NA	NA	NA	NA	NA	NA	NA	NA	NA	NA	NA	NA	NA	NA	NA	NA	NA	NA	NA	NA	NA	NA
chr1D_163464721	1	163464721	C	T	NA	NA	NA	NA	NA	NA	NA	NA	NA	15.0581	44.8287	53.8097	NA	NA	NA	NA	NA	NA	NA	NA	NA	NA	NA	NA	NA	NA	NA	NA	NA	NA	NA	NA	NA	NA	NA	NA	NA	NA	NA	NA	NA	NA
chr1D_163477521	1	163477521	C	T	NA	NA	NA	NA	NA	NA	NA	NA	NA	15.0581	44.8287	53.8097	NA	NA	NA	NA	NA	NA	NA	NA	NA	NA	NA	NA	NA	NA	NA	NA	NA	NA	NA	NA	NA	NA	NA	NA	NA	NA	NA	NA	NA	NA
chr1D_163516231	1	163516231	G	A	NA	NA	NA	NA	NA	NA	NA	NA	NA	-15.0581	-44.8287	-53.8097	NA	NA	NA	NA	NA	NA	NA	NA	NA	NA	NA	NA	NA	NA	NA	NA	NA	NA	NA	NA	NA	NA	NA	NA	NA	NA	NA	NA	NA	NA
chr1D_163550190	1	163550190	A	G	NA	NA	NA	NA	NA	NA	NA	NA	NA	15.0581	44.8287	53.8097	NA	NA	NA	NA	NA	NA	NA	NA	NA	NA	NA	NA	NA	NA	NA	NA	NA	NA	NA	NA	NA	NA	NA	NA	NA	NA	NA	NA	NA	NA
chr1D_164672039	1	164672039	C	T	NA	NA	NA	NA	NA	NA	NA	NA	NA	26.6198	86.4371	98.9642	59.5386	NA	NA	NA	NA	NA	NA	NA	NA	NA	NA	NA	NA	NA	NA	NA	NA	NA	NA	NA	NA	NA	NA	NA	NA	NA	NA	NA	NA	NA
chr1D_164688410	1	164688410	T	C	NA	NA	NA	NA	NA	NA	NA	NA	NA	-26.6198	-86.4371	-98.9642	-59.5386	NA	NA	NA	NA	NA	NA	NA	NA	NA	NA	NA	NA	NA	NA	NA	NA	NA	NA	NA	NA	NA	NA	NA	NA	NA	NA	NA	NA	NA
chr1D_164709871	1	164709871	G	A	NA	NA	NA	NA	NA	NA	NA	NA	NA	-26.6198	-86.4371	-98.9642	-59.5386	NA	NA	NA	NA	NA	NA	NA	NA	NA	NA	NA	NA	NA	NA	NA	NA	NA	NA	NA	NA	NA	NA	NA	NA	NA	NA	NA	NA	NA
chr1D_166125144	1	166125144	A	G	NA	NA	NA	NA	NA	NA	NA	NA	NA	NA	29.3776	NA	NA	NA	NA	NA	NA	NA	NA	NA	NA	NA	NA	NA	NA	NA	NA	NA	NA	NA	NA	NA	NA	NA	NA	NA	NA	NA	NA	NA	NA	NA
chr1D_166144038	1	166144038	C	G	NA	NA	NA	NA	NA	NA	NA	NA	NA	NA	29.3776	NA	NA	NA	NA	NA	NA	NA	NA	NA	NA	NA	NA	NA	NA	NA	NA	NA	NA	NA	NA	NA	NA	NA	NA	NA	NA	NA	NA	NA	NA	NA
chr1D_166147772	1	166147772	G	C	NA	NA	NA	NA	NA	NA	NA	NA	NA	NA	-29.3776	NA	NA	NA	NA	NA	NA	NA	NA	NA	NA	NA	NA	NA	NA	NA	NA	NA	NA	NA	NA	NA	NA	NA	NA	NA	NA	NA	NA	NA	NA	NA
chr1D_166209905	1	166209905	C	T	NA	NA	NA	NA	NA	NA	NA	NA	NA	NA	29.3776	NA	NA	NA	NA	NA	NA	NA	NA	NA	NA	NA	NA	NA	NA	NA	NA	NA	NA	NA	NA	NA	NA	NA	NA	NA	NA	NA	NA	NA	NA	NA
chr1D_166224958	1	166224958	G	A	NA	NA	NA	NA	NA	NA	NA	NA	NA	NA	-29.3776	NA	NA	NA	NA	NA	NA	NA	NA	NA	NA	NA	NA	NA	NA	NA	NA	NA	NA	NA	NA	NA	NA	NA	NA	NA	NA	NA	NA	NA	NA	NA
chr1D_166228279	1	166228279	G	T	NA	NA	NA	NA	NA	NA	NA	NA	NA	NA	29.3776	NA	NA	NA	NA	NA	NA	NA	NA	NA	NA	NA	NA	NA	NA	NA	NA	NA	NA	NA	NA	NA	NA	NA	NA	NA	NA	NA	NA	NA	NA	NA
chr1D_166233097	1	166233097	C	T	NA	NA	NA	NA	NA	NA	NA	NA	NA	NA	29.3776	NA	NA	NA	NA	NA	NA	NA	NA	NA	NA	NA	NA	NA	NA	NA	NA	NA	NA	NA	NA	NA	NA	NA	NA	NA	NA	NA	NA	NA	NA	NA
chr1D_166237584	1	166237584	A	C	NA	NA	NA	NA	NA	NA	NA	NA	NA	NA	29.3776	NA	NA	NA	NA	NA	NA	NA	NA	NA	NA	NA	NA	NA	NA	NA	NA	NA	NA	NA	NA	NA	NA	NA	NA	NA	NA	NA	NA	NA	NA	NA
chr1D_166251499	1	166251499	A	G	NA	NA	NA	NA	NA	NA	NA	NA	NA	NA	29.3776	NA	NA	NA	NA	NA	NA	NA	NA	NA	NA	NA	NA	NA	NA	NA	NA	NA	NA	NA	NA	NA	NA	NA	NA	NA	NA	NA	NA	NA	NA	NA
chr1D_166262500	1	166262500	C	A	NA	NA	NA	NA	NA	NA	NA	NA	NA	NA	-29.3776	NA	NA	NA	NA	NA	NA	NA	NA	NA	NA	NA	NA	NA	NA	NA	NA	NA	NA	NA	NA	NA	NA	NA	NA	NA	NA	NA	NA	NA	NA	NA
chr1D_166296745	1	166296745	C	G	NA	NA	NA	NA	NA	NA	NA	NA	NA	NA	29.3776	NA	NA	NA	NA	NA	NA	NA	NA	NA	NA	NA	NA	NA	NA	NA	NA	NA	NA	NA	NA	NA	NA	NA	NA	NA	NA	NA	NA	NA	NA	NA
chr1D_166344133	1	166344133	G	T	NA	NA	NA	NA	NA	NA	NA	NA	NA	NA	29.3776	NA	NA	NA	NA	NA	NA	NA	NA	NA	NA	NA	NA	NA	NA	NA	NA	NA	NA	NA	NA	NA	NA	NA	NA	NA	NA	NA	NA	NA	NA	NA
chr1D_166358539	1	166358539	G	T	NA	NA	NA	NA	NA	NA	NA	NA	NA	NA	29.3776	NA	NA	NA	NA	NA	NA	NA	NA	NA	NA	NA	NA	NA	NA	NA	NA	NA	NA	NA	NA	NA	NA	NA	NA	NA	NA	NA	NA	NA	NA	NA
chr1D_166379668	1	166379668	G	A	NA	NA	NA	NA	NA	NA	NA	NA	NA	NA	-29.3776	NA	NA	NA	NA	NA	NA	NA	NA	NA	NA	NA	NA	NA	NA	NA	NA	NA	NA	NA	NA	NA	NA	NA	NA	NA	NA	NA	NA	NA	NA	NA
chr1D_166400438	1	166400438	T	C	NA	NA	NA	NA	NA	NA	NA	NA	NA	NA	-29.3776	NA	NA	NA	NA	NA	NA	NA	NA	NA	NA	NA	NA	NA	NA	NA	NA	NA	NA	NA	NA	NA	NA	NA	NA	NA	NA	NA	NA	NA	NA	NA
chr1D_166407074	1	166407074	G	A	NA	NA	NA	NA	NA	NA	NA	NA	NA	NA	-29.3776	NA	NA	NA	NA	NA	NA	NA	NA	NA	NA	NA	NA	NA	NA	NA	NA	NA	NA	NA	NA	NA	NA	NA	NA	NA	NA	NA	NA	NA	NA	NA
chr1D_166413142	1	166413142	G	A	NA	NA	NA	NA	NA	NA	NA	NA	NA	NA	-29.3776	NA	NA	NA	NA	NA	NA	NA	NA	NA	NA	NA	NA	NA	NA	NA	NA	NA	NA	NA	NA	NA	NA	NA	NA	NA	NA	NA	NA	NA	NA	NA
chr1D_166424004	1	166424004	C	A	NA	NA	NA	NA	NA	NA	NA	NA	NA	NA	-29.3776	NA	NA	NA	NA	NA	NA	NA	NA	NA	NA	NA	NA	NA	NA	NA	NA	NA	NA	NA	NA	NA	NA	NA	NA	NA	NA	NA	NA	NA	NA	NA
chr1D_166433451	1	166433451	T	C	NA	NA	NA	NA	NA	NA	NA	NA	NA	NA	-29.3776	NA	NA	NA	NA	NA	NA	NA	NA	NA	NA	NA	NA	NA	NA	NA	NA	NA	NA	NA	NA	NA	NA	NA	NA	NA	NA	NA	NA	NA	NA	NA
chr1D_166451754	1	166451754	G	C	NA	NA	NA	NA	NA	NA	NA	NA	NA	NA	-29.3776	NA	NA	NA	NA	NA	NA	NA	NA	NA	NA	NA	NA	NA	NA	NA	NA	NA	NA	NA	NA	NA	NA	NA	NA	NA	NA	NA	NA	NA	NA	NA
chr1D_166459143	1	166459143	G	C	NA	NA	NA	NA	NA	NA	NA	NA	NA	NA	-29.3776	NA	NA	NA	NA	NA	NA	NA	NA	NA	NA	NA	NA	NA	NA	NA	NA	NA	NA	NA	NA	NA	NA	NA	NA	NA	NA	NA	NA	NA	NA	NA
chr1D_166478581	1	166478581	G	A	NA	NA	NA	NA	NA	NA	NA	NA	NA	NA	-29.3776	NA	NA	NA	NA	NA	NA	NA	NA	NA	NA	NA	NA	NA	NA	NA	NA	NA	NA	NA	NA	NA	NA	NA	NA	NA	NA	NA	NA	NA	NA	NA
chr1D_166494157	1	166494157	G	A	NA	NA	NA	NA	NA	NA	NA	NA	NA	NA	-29.3776	NA	NA	NA	NA	NA	NA	NA	NA	NA	NA	NA	NA	NA	NA	NA	NA	NA	NA	NA	NA	NA	NA	NA	NA	NA	NA	NA	NA	NA	NA	NA
chr1D_166497859	1	166497859	C	T	NA	NA	NA	NA	NA	NA	NA	NA	NA	NA	29.3776	NA	NA	NA	NA	NA	NA	NA	NA	NA	NA	NA	NA	NA	NA	NA	NA	NA	NA	NA	NA	NA	NA	NA	NA	NA	NA	NA	NA	NA	NA	NA
chr1D_166503334	1	166503334	G	A	NA	NA	NA	NA	NA	NA	NA	NA	NA	NA	-29.3776	NA	NA	NA	NA	NA	NA	NA	NA	NA	NA	NA	NA	NA	NA	NA	NA	NA	NA	NA	NA	NA	NA	NA	NA	NA	NA	NA	NA	NA	NA	NA
chr1D_166523762	1	166523762	C	T	NA	NA	NA	NA	NA	NA	NA	NA	NA	NA	29.3776	NA	NA	NA	NA	NA	NA	NA	NA	NA	NA	NA	NA	NA	NA	NA	NA	NA	NA	NA	NA	NA	NA	NA	NA	NA	NA	NA	NA	NA	NA	NA
chr1D_166549963	1	166549963	A	T	NA	NA	NA	NA	NA	NA	NA	NA	NA	NA	29.3776	NA	NA	NA	NA	NA	NA	NA	NA	NA	NA	NA	NA	NA	NA	NA	NA	NA	NA	NA	NA	NA	NA	NA	NA	NA	NA	NA	NA	NA	NA	NA
chr1D_166638451	1	166638451	G	A	NA	NA	NA	NA	NA	NA	NA	NA	NA	NA	-29.3776	NA	NA	NA	NA	NA	NA	NA	NA	NA	NA	NA	NA	NA	NA	NA	NA	NA	NA	NA	NA	NA	NA	NA	NA	NA	NA	NA	NA	NA	NA	NA
chr1D_166687071	1	166687071	T	C	NA	NA	NA	NA	NA	NA	NA	NA	NA	NA	-29.3776	NA	NA	NA	NA	NA	NA	NA	NA	NA	NA	NA	NA	NA	NA	NA	NA	NA	NA	NA	NA	NA	NA	NA	NA	NA	NA	NA	NA	NA	NA	NA
chr1D_166701687	1	166701687	C	T	NA	NA	NA	NA	NA	NA	NA	NA	NA	NA	29.3776	NA	NA	NA	NA	NA	NA	NA	NA	NA	NA	NA	NA	NA	NA	NA	NA	NA	NA	NA	NA	NA	NA	NA	NA	NA	NA	NA	NA	NA	NA	NA
chr1D_166709873	1	166709873	T	C	NA	NA	NA	NA	NA	NA	NA	NA	NA	NA	-29.3776	NA	NA	NA	NA	NA	NA	NA	NA	NA	NA	NA	NA	NA	NA	NA	NA	NA	NA	NA	NA	NA	NA	NA	NA	NA	NA	NA	NA	NA	NA	NA
chr1D_166717507	1	166717507	C	A	NA	NA	NA	NA	NA	NA	NA	NA	NA	NA	-29.3776	NA	NA	NA	NA	NA	NA	NA	NA	NA	NA	NA	NA	NA	NA	NA	NA	NA	NA	NA	NA	NA	NA	NA	NA	NA	NA	NA	NA	NA	NA	NA
chr1D_166721142	1	166721142	C	T	NA	NA	NA	NA	NA	NA	NA	NA	NA	NA	29.3776	NA	NA	NA	NA	NA	NA	NA	NA	NA	NA	NA	NA	NA	NA	NA	NA	NA	NA	NA	NA	NA	NA	NA	NA	NA	NA	NA	NA	NA	NA	NA
chr1D_166740886	1	166740886	T	C	NA	NA	NA	NA	NA	NA	NA	NA	NA	NA	-29.3776	NA	NA	NA	NA	NA	NA	NA	NA	NA	NA	NA	NA	NA	NA	NA	NA	NA	NA	NA	NA	NA	NA	NA	NA	NA	NA	NA	NA	NA	NA	NA
chr1D_166745511	1	166745511	C	T	NA	NA	NA	NA	NA	NA	NA	NA	NA	NA	29.3776	NA	NA	NA	NA	NA	NA	NA	NA	NA	NA	NA	NA	NA	NA	NA	NA	NA	NA	NA	NA	NA	NA	NA	NA	NA	NA	NA	NA	NA	NA	NA
chr1D_166751865	1	166751865	C	A	NA	NA	NA	NA	NA	NA	NA	NA	NA	NA	-29.3776	NA	NA	NA	NA	NA	NA	NA	NA	NA	NA	NA	NA	NA	NA	NA	NA	NA	NA	NA	NA	NA	NA	NA	NA	NA	NA	NA	NA	NA	NA	NA
chr1D_166758258	1	166758258	A	G	NA	NA	NA	NA	NA	NA	NA	NA	NA	NA	29.3776	NA	NA	NA	NA	NA	NA	NA	NA	NA	NA	NA	NA	NA	NA	NA	NA	NA	NA	NA	NA	NA	NA	NA	NA	NA	NA	NA	NA	NA	NA	NA
chr1D_166773960	1	166773960	C	T	NA	NA	NA	NA	NA	NA	NA	NA	NA	NA	29.3776	NA	NA	NA	NA	NA	NA	NA	NA	NA	NA	NA	NA	NA	NA	NA	NA	NA	NA	NA	NA	NA	NA	NA	NA	NA	NA	NA	NA	NA	NA	NA
chr1D_166786427	1	166786427	G	C	NA	NA	NA	NA	NA	NA	NA	NA	NA	NA	-29.3776	NA	NA	NA	NA	NA	NA	NA	NA	NA	NA	NA	NA	NA	NA	NA	NA	NA	NA	NA	NA	NA	NA	NA	NA	NA	NA	NA	NA	NA	NA	NA
chr1D_166801502	1	166801502	C	T	NA	NA	NA	NA	NA	NA	NA	NA	NA	NA	29.3776	NA	NA	NA	NA	NA	NA	NA	NA	NA	NA	NA	NA	NA	NA	NA	NA	NA	NA	NA	NA	NA	NA	NA	NA	NA	NA	NA	NA	NA	NA	NA
chr1D_166811738	1	166811738	G	A	NA	NA	NA	NA	NA	NA	NA	NA	NA	NA	-29.3776	NA	NA	NA	NA	NA	NA	NA	NA	NA	NA	NA	NA	NA	NA	NA	NA	NA	NA	NA	NA	NA	NA	NA	NA	NA	NA	NA	NA	NA	NA	NA
chr1D_166820296	1	166820296	G	A	NA	NA	NA	NA	NA	NA	NA	NA	NA	NA	-29.3776	NA	NA	NA	NA	NA	NA	NA	NA	NA	NA	NA	NA	NA	NA	NA	NA	NA	NA	NA	NA	NA	NA	NA	NA	NA	NA	NA	NA	NA	NA	NA
chr1D_170990083	1	170990083	A	C	NA	NA	NA	NA	NA	NA	NA	NA	NA	NA	52.6627	57.2458	NA	NA	NA	NA	NA	NA	NA	NA	NA	NA	NA	NA	NA	NA	NA	NA	NA	NA	NA	NA	NA	NA	NA	NA	NA	NA	NA	NA	NA	NA
chr1D_171009568	1	171009568	T	C	NA	NA	NA	NA	NA	NA	NA	NA	NA	NA	-52.6627	-57.2458	NA	NA	NA	NA	NA	NA	NA	NA	NA	NA	NA	NA	NA	NA	NA	NA	NA	NA	NA	NA	NA	NA	NA	NA	NA	NA	NA	NA	NA	NA
chr1D_171015321	1	171015321	C	A	NA	NA	NA	NA	NA	NA	NA	NA	NA	NA	-52.6627	-57.2458	NA	NA	NA	NA	NA	NA	NA	NA	NA	NA	NA	NA	NA	NA	NA	NA	NA	NA	NA	NA	NA	NA	NA	NA	NA	NA	NA	NA	NA	NA
chr1D_171025414	1	171025414	C	T	NA	NA	NA	NA	NA	NA	NA	NA	NA	NA	52.6627	57.2458	NA	NA	NA	NA	NA	NA	NA	NA	NA	NA	NA	NA	NA	NA	NA	NA	NA	NA	NA	NA	NA	NA	NA	NA	NA	NA	NA	NA	NA	NA
chr1D_171032717	1	171032717	C	T	NA	NA	NA	NA	NA	NA	NA	NA	NA	NA	52.6627	57.2458	NA	NA	NA	NA	NA	NA	NA	NA	NA	NA	NA	NA	NA	NA	NA	NA	NA	NA	NA	NA	NA	NA	NA	NA	NA	NA	NA	NA	NA	NA
chr1D_171044794	1	171044794	G	C	NA	NA	NA	NA	NA	NA	NA	NA	NA	NA	-52.6627	-57.2458	NA	NA	NA	NA	NA	NA	NA	NA	NA	NA	NA	NA	NA	NA	NA	NA	NA	NA	NA	NA	NA	NA	NA	NA	NA	NA	NA	NA	NA	NA
chr1D_171062470	1	171062470	G	T	NA	NA	NA	NA	NA	NA	NA	NA	NA	NA	52.6627	57.2458	NA	NA	NA	NA	NA	NA	NA	NA	NA	NA	NA	NA	NA	NA	NA	NA	NA	NA	NA	NA	NA	NA	NA	NA	NA	NA	NA	NA	NA	NA
chr1D_171821714	1	171821714	A	G	NA	NA	NA	NA	NA	NA	NA	NA	NA	-25.0445	-83.0188	-96.503	-59.5033	NA	NA	NA	NA	NA	NA	NA	NA	NA	NA	NA	NA	NA	NA	NA	NA	NA	NA	NA	NA	NA	NA	NA	NA	NA	NA	NA	NA	NA
chr1D_171821777	1	171821777	T	C	NA	NA	NA	NA	NA	NA	NA	NA	NA	-26.6198	-86.4371	-98.9642	-59.5386	NA	NA	NA	NA	NA	NA	NA	NA	NA	NA	NA	NA	NA	NA	NA	NA	NA	NA	NA	NA	NA	NA	NA	NA	NA	NA	NA	NA	NA
chr1D_172654081	1	172654081	T	G	NA	NA	NA	NA	NA	NA	NA	NA	NA	-26.6198	-86.4371	-98.9642	-59.5386	NA	NA	NA	NA	NA	NA	NA	NA	NA	NA	NA	NA	NA	NA	NA	NA	NA	NA	NA	NA	NA	NA	NA	NA	NA	NA	NA	NA	NA
chr1D_172686650	1	172686650	A	G	NA	NA	NA	NA	NA	NA	NA	NA	NA	26.6198	86.4371	98.9642	59.5386	NA	NA	NA	NA	NA	NA	NA	NA	NA	NA	NA	NA	NA	NA	NA	NA	NA	NA	NA	NA	NA	NA	NA	NA	NA	NA	NA	NA	NA
chr1D_172693199	1	172693199	C	A	NA	NA	NA	NA	NA	NA	NA	NA	NA	-26.6198	-86.4371	-98.9642	-59.5386	NA	NA	NA	NA	NA	NA	NA	NA	NA	NA	NA	NA	NA	NA	NA	NA	NA	NA	NA	NA	NA	NA	NA	NA	NA	NA	NA	NA	NA
chr1D_172717332	1	172717332	C	T	NA	NA	NA	NA	NA	NA	NA	NA	NA	26.6198	86.4371	98.9642	59.5386	NA	NA	NA	NA	NA	NA	NA	NA	NA	NA	NA	NA	NA	NA	NA	NA	NA	NA	NA	NA	NA	NA	NA	NA	NA	NA	NA	NA	NA
chr1D_172730276	1	172730276	C	T	NA	NA	NA	NA	NA	NA	NA	NA	NA	26.6198	86.4371	98.9642	59.5386	NA	NA	NA	NA	NA	NA	NA	NA	NA	NA	NA	NA	NA	NA	NA	NA	NA	NA	NA	NA	NA	NA	NA	NA	NA	NA	NA	NA	NA
chr1D_172752139	1	172752139	C	T	NA	NA	NA	NA	NA	NA	NA	NA	NA	26.6198	86.4371	98.9642	59.5386	NA	NA	NA	NA	NA	NA	NA	NA	NA	NA	NA	NA	NA	NA	NA	NA	NA	NA	NA	NA	NA	NA	NA	NA	NA	NA	NA	NA	NA
chr1D_172759473	1	172759473	T	C	NA	NA	NA	NA	NA	NA	NA	NA	NA	-26.6198	-86.4371	-98.9642	-59.5386	NA	NA	NA	NA	NA	NA	NA	NA	NA	NA	NA	NA	NA	NA	NA	NA	NA	NA	NA	NA	NA	NA	NA	NA	NA	NA	NA	NA	NA
chr1D_172770890	1	172770890	C	T	NA	NA	NA	NA	NA	NA	NA	NA	NA	26.6198	86.4371	98.9642	59.5386	NA	NA	NA	NA	NA	NA	NA	NA	NA	NA	NA	NA	NA	NA	NA	NA	NA	NA	NA	NA	NA	NA	NA	NA	NA	NA	NA	NA	NA
chr1D_172788157	1	172788157	G	A	NA	NA	NA	NA	NA	NA	NA	NA	NA	-26.6198	-86.4371	-98.9642	-59.5386	NA	NA	NA	NA	NA	NA	NA	NA	NA	NA	NA	NA	NA	NA	NA	NA	NA	NA	NA	NA	NA	NA	NA	NA	NA	NA	NA	NA	NA
chr1D_172817952	1	172817952	G	A	NA	NA	NA	NA	NA	NA	NA	NA	NA	-26.6198	-86.4371	-98.9642	-59.5386	NA	NA	NA	NA	NA	NA	NA	NA	NA	NA	NA	NA	NA	NA	NA	NA	NA	NA	NA	NA	NA	NA	NA	NA	NA	NA	NA	NA	NA
chr1D_172840060	1	172840060	G	A	NA	NA	NA	NA	NA	NA	NA	NA	NA	-26.6198	-86.4371	-98.9642	-59.5386	NA	NA	NA	NA	NA	NA	NA	NA	NA	NA	NA	NA	NA	NA	NA	NA	NA	NA	NA	NA	NA	NA	NA	NA	NA	NA	NA	NA	NA
chr1D_172859960	1	172859960	G	A	NA	NA	NA	NA	NA	NA	NA	NA	NA	-26.6198	-86.4371	-98.9642	-59.5386	NA	NA	NA	NA	NA	NA	NA	NA	NA	NA	NA	NA	NA	NA	NA	NA	NA	NA	NA	NA	NA	NA	NA	NA	NA	NA	NA	NA	NA
chr1D_172885471	1	172885471	C	T	NA	NA	NA	NA	NA	NA	NA	NA	NA	26.6198	86.4371	98.9642	59.5386	NA	NA	NA	NA	NA	NA	NA	NA	NA	NA	NA	NA	NA	NA	NA	NA	NA	NA	NA	NA	NA	NA	NA	NA	NA	NA	NA	NA	NA
chr1D_172921181	1	172921181	T	G	NA	NA	NA	NA	NA	NA	NA	NA	NA	-26.6198	-86.4371	-98.9642	-59.5386	NA	NA	NA	NA	NA	NA	NA	NA	NA	NA	NA	NA	NA	NA	NA	NA	NA	NA	NA	NA	NA	NA	NA	NA	NA	NA	NA	NA	NA
chr1D_172936151	1	172936151	T	C	NA	NA	NA	NA	NA	NA	NA	NA	NA	-26.6198	-86.4371	-98.9642	-59.5386	NA	NA	NA	NA	NA	NA	NA	NA	NA	NA	NA	NA	NA	NA	NA	NA	NA	NA	NA	NA	NA	NA	NA	NA	NA	NA	NA	NA	NA
chr1D_176439027	1	176439027	C	T	NA	NA	NA	NA	NA	NA	NA	NA	NA	NA	44.2625	57.509	NA	NA	NA	NA	NA	NA	NA	NA	NA	NA	NA	NA	NA	NA	NA	NA	NA	NA	NA	NA	NA	NA	NA	NA	NA	NA	NA	NA	NA	NA
chr1D_176452261	1	176452261	A	G	NA	NA	NA	NA	NA	NA	NA	NA	NA	19.2076	60.3225	68.0095	NA	NA	NA	NA	NA	NA	NA	NA	NA	NA	NA	NA	NA	NA	NA	NA	NA	NA	NA	NA	NA	NA	NA	NA	NA	NA	NA	NA	NA	NA
chr1D_176469153	1	176469153	T	C	NA	NA	NA	NA	NA	NA	NA	NA	NA	-19.2076	-60.3225	-68.0095	NA	NA	NA	NA	NA	NA	NA	NA	NA	NA	NA	NA	NA	NA	NA	NA	NA	NA	NA	NA	NA	NA	NA	NA	NA	NA	NA	NA	NA	NA
chr1D_176486758	1	176486758	G	C	NA	NA	NA	NA	NA	NA	NA	NA	NA	-19.2076	-60.3225	-68.0095	NA	NA	NA	NA	NA	NA	NA	NA	NA	NA	NA	NA	NA	NA	NA	NA	NA	NA	NA	NA	NA	NA	NA	NA	NA	NA	NA	NA	NA	NA
chr1D_176510341	1	176510341	T	G	NA	NA	NA	NA	NA	NA	NA	NA	NA	-19.2076	-60.3225	-68.0095	NA	NA	NA	NA	NA	NA	NA	NA	NA	NA	NA	NA	NA	NA	NA	NA	NA	NA	NA	NA	NA	NA	NA	NA	NA	NA	NA	NA	NA	NA
chr1D_176521656	1	176521656	A	G	NA	NA	NA	NA	NA	NA	NA	NA	NA	19.2076	60.3225	68.0095	NA	NA	NA	NA	NA	NA	NA	NA	NA	NA	NA	NA	NA	NA	NA	NA	NA	NA	NA	NA	NA	NA	NA	NA	NA	NA	NA	NA	NA	NA
chr1D_176550106	1	176550106	A	G	NA	NA	NA	NA	NA	NA	NA	NA	NA	19.2076	60.3225	68.0095	NA	NA	NA	NA	NA	NA	NA	NA	NA	NA	NA	NA	NA	NA	NA	NA	NA	NA	NA	NA	NA	NA	NA	NA	NA	NA	NA	NA	NA	NA
chr1D_176561731	1	176561731	C	G	NA	NA	NA	NA	NA	NA	NA	NA	NA	19.2076	60.3225	68.0095	NA	NA	NA	NA	NA	NA	NA	NA	NA	NA	NA	NA	NA	NA	NA	NA	NA	NA	NA	NA	NA	NA	NA	NA	NA	NA	NA	NA	NA	NA
chr1D_176572896	1	176572896	T	C	NA	NA	NA	NA	NA	NA	NA	NA	NA	-19.2076	-60.3225	-68.0095	NA	NA	NA	NA	NA	NA	NA	NA	NA	NA	NA	NA	NA	NA	NA	NA	NA	NA	NA	NA	NA	NA	NA	NA	NA	NA	NA	NA	NA	NA
chr1D_176579929	1	176579929	C	T	NA	NA	NA	NA	NA	NA	NA	NA	NA	19.2076	60.3225	68.0095	NA	NA	NA	NA	NA	NA	NA	NA	NA	NA	NA	NA	NA	NA	NA	NA	NA	NA	NA	NA	NA	NA	NA	NA	NA	NA	NA	NA	NA	NA
chr1D_176591228	1	176591228	G	T	NA	NA	NA	NA	NA	NA	NA	NA	NA	19.2076	60.3225	68.0095	NA	NA	NA	NA	NA	NA	NA	NA	NA	NA	NA	NA	NA	NA	NA	NA	NA	NA	NA	NA	NA	NA	NA	NA	NA	NA	NA	NA	NA	NA
chr1D_176636392	1	176636392	G	A	NA	NA	NA	NA	NA	NA	NA	NA	NA	-19.2076	-60.3225	-68.0095	NA	NA	NA	NA	NA	NA	NA	NA	NA	NA	NA	NA	NA	NA	NA	NA	NA	NA	NA	NA	NA	NA	NA	NA	NA	NA	NA	NA	NA	NA
chr1D_176683398	1	176683398	A	G	NA	NA	NA	NA	NA	NA	NA	NA	NA	19.2076	60.3225	68.0095	NA	NA	NA	NA	NA	NA	NA	NA	NA	NA	NA	NA	NA	NA	NA	NA	NA	NA	NA	NA	NA	NA	NA	NA	NA	NA	NA	NA	NA	NA
chr1D_176707892	1	176707892	G	C	NA	NA	NA	NA	NA	NA	NA	NA	NA	-19.2076	-60.3225	-68.0095	NA	NA	NA	NA	NA	NA	NA	NA	NA	NA	NA	NA	NA	NA	NA	NA	NA	NA	NA	NA	NA	NA	NA	NA	NA	NA	NA	NA	NA	NA
chr1D_176730638	1	176730638	A	G	NA	NA	NA	NA	NA	NA	NA	NA	NA	19.2076	60.3225	68.0095	NA	NA	NA	NA	NA	NA	NA	NA	NA	NA	NA	NA	NA	NA	NA	NA	NA	NA	NA	NA	NA	NA	NA	NA	NA	NA	NA	NA	NA	NA
chr1D_176738013	1	176738013	A	G	NA	NA	NA	NA	NA	NA	NA	NA	NA	19.2076	60.3225	68.0095	NA	NA	NA	NA	NA	NA	NA	NA	NA	NA	NA	NA	NA	NA	NA	NA	NA	NA	NA	NA	NA	NA	NA	NA	NA	NA	NA	NA	NA	NA
chr1D_176783418	1	176783418	A	T	NA	NA	NA	NA	NA	NA	NA	NA	NA	19.2076	60.3225	68.0095	NA	NA	NA	NA	NA	NA	NA	NA	NA	NA	NA	NA	NA	NA	NA	NA	NA	NA	NA	NA	NA	NA	NA	NA	NA	NA	NA	NA	NA	NA
chr1D_176801311	1	176801311	G	A	NA	NA	NA	NA	NA	NA	NA	NA	NA	-19.2076	-60.3225	-68.0095	NA	NA	NA	NA	NA	NA	NA	NA	NA	NA	NA	NA	NA	NA	NA	NA	NA	NA	NA	NA	NA	NA	NA	NA	NA	NA	NA	NA	NA	NA
chr1D_176807471	1	176807471	C	G	NA	NA	NA	NA	NA	NA	NA	NA	NA	19.2076	60.3225	68.0095	NA	NA	NA	NA	NA	NA	NA	NA	NA	NA	NA	NA	NA	NA	NA	NA	NA	NA	NA	NA	NA	NA	NA	NA	NA	NA	NA	NA	NA	NA
chr1D_176818560	1	176818560	G	A	NA	NA	NA	NA	NA	NA	NA	NA	NA	-19.2076	-60.3225	-68.0095	NA	NA	NA	NA	NA	NA	NA	NA	NA	NA	NA	NA	NA	NA	NA	NA	NA	NA	NA	NA	NA	NA	NA	NA	NA	NA	NA	NA	NA	NA
chr1D_176858700	1	176858700	T	C	NA	NA	NA	NA	NA	NA	NA	NA	NA	-19.2076	-60.3225	-68.0095	NA	NA	NA	NA	NA	NA	NA	NA	NA	NA	NA	NA	NA	NA	NA	NA	NA	NA	NA	NA	NA	NA	NA	NA	NA	NA	NA	NA	NA	NA
chr1D_176874284	1	176874284	A	G	NA	NA	NA	NA	NA	NA	NA	NA	NA	19.2076	60.3225	68.0095	NA	NA	NA	NA	NA	NA	NA	NA	NA	NA	NA	NA	NA	NA	NA	NA	NA	NA	NA	NA	NA	NA	NA	NA	NA	NA	NA	NA	NA	NA
chr1D_176933772	1	176933772	C	T	NA	NA	NA	NA	NA	NA	NA	NA	NA	19.2076	60.3225	68.0095	NA	NA	NA	NA	NA	NA	NA	NA	NA	NA	NA	NA	NA	NA	NA	NA	NA	NA	NA	NA	NA	NA	NA	NA	NA	NA	NA	NA	NA	NA
chr1D_176961962	1	176961962	C	T	NA	NA	NA	NA	NA	NA	NA	NA	NA	19.2076	60.3225	68.0095	NA	NA	NA	NA	NA	NA	NA	NA	NA	NA	NA	NA	NA	NA	NA	NA	NA	NA	NA	NA	NA	NA	NA	NA	NA	NA	NA	NA	NA	NA
chr1D_176969825	1	176969825	G	A	NA	NA	NA	NA	NA	NA	NA	NA	NA	-19.2076	-60.3225	-68.0095	NA	NA	NA	NA	NA	NA	NA	NA	NA	NA	NA	NA	NA	NA	NA	NA	NA	NA	NA	NA	NA	NA	NA	NA	NA	NA	NA	NA	NA	NA
chr1D_177389690	1	177389690	C	T	NA	NA	NA	NA	NA	NA	NA	NA	NA	19.2076	60.3225	68.0095	NA	NA	NA	NA	NA	NA	NA	NA	NA	NA	NA	NA	NA	NA	NA	NA	NA	NA	NA	NA	NA	NA	NA	NA	NA	NA	NA	NA	NA	NA
chr1D_177405102	1	177405102	C	T	NA	NA	NA	NA	NA	NA	NA	NA	NA	19.2076	60.3225	68.0095	NA	NA	NA	NA	NA	NA	NA	NA	NA	NA	NA	NA	NA	NA	NA	NA	NA	NA	NA	NA	NA	NA	NA	NA	NA	NA	NA	NA	NA	NA
chr1D_177417413	1	177417413	A	T	NA	NA	NA	NA	NA	NA	NA	NA	NA	19.2076	60.3225	68.0095	NA	NA	NA	NA	NA	NA	NA	NA	NA	NA	NA	NA	NA	NA	NA	NA	NA	NA	NA	NA	NA	NA	NA	NA	NA	NA	NA	NA	NA	NA
chr1D_177427231	1	177427231	G	A	NA	NA	NA	NA	NA	NA	NA	NA	NA	-19.2076	-60.3225	-68.0095	NA	NA	NA	NA	NA	NA	NA	NA	NA	NA	NA	NA	NA	NA	NA	NA	NA	NA	NA	NA	NA	NA	NA	NA	NA	NA	NA	NA	NA	NA
chr1D_177439423	1	177439423	T	C	NA	NA	NA	NA	NA	NA	NA	NA	NA	-19.2076	-60.3225	-68.0095	NA	NA	NA	NA	NA	NA	NA	NA	NA	NA	NA	NA	NA	NA	NA	NA	NA	NA	NA	NA	NA	NA	NA	NA	NA	NA	NA	NA	NA	NA
chr1D_177450228	1	177450228	G	C	NA	NA	NA	NA	NA	NA	NA	NA	NA	-19.2076	-60.3225	-68.0095	NA	NA	NA	NA	NA	NA	NA	NA	NA	NA	NA	NA	NA	NA	NA	NA	NA	NA	NA	NA	NA	NA	NA	NA	NA	NA	NA	NA	NA	NA
chr1D_177481817	1	177481817	C	T	NA	NA	NA	NA	NA	NA	NA	NA	NA	19.2076	60.3225	68.0095	NA	NA	NA	NA	NA	NA	NA	NA	NA	NA	NA	NA	NA	NA	NA	NA	NA	NA	NA	NA	NA	NA	NA	NA	NA	NA	NA	NA	NA	NA
chr1D_177487789	1	177487789	C	A	NA	NA	NA	NA	NA	NA	NA	NA	NA	-19.2076	-60.3225	-68.0095	NA	NA	NA	NA	NA	NA	NA	NA	NA	NA	NA	NA	NA	NA	NA	NA	NA	NA	NA	NA	NA	NA	NA	NA	NA	NA	NA	NA	NA	NA
chr1D_177491401	1	177491401	C	T	NA	NA	NA	NA	NA	NA	NA	NA	NA	19.2076	60.3225	68.0095	NA	NA	NA	NA	NA	NA	NA	NA	NA	NA	NA	NA	NA	NA	NA	NA	NA	NA	NA	NA	NA	NA	NA	NA	NA	NA	NA	NA	NA	NA
chr1D_177497186	1	177497186	G	T	NA	NA	NA	NA	NA	NA	NA	NA	NA	19.2076	60.3225	68.0095	NA	NA	NA	NA	NA	NA	NA	NA	NA	NA	NA	NA	NA	NA	NA	NA	NA	NA	NA	NA	NA	NA	NA	NA	NA	NA	NA	NA	NA	NA
chr1D_177501326	1	177501326	C	G	NA	NA	NA	NA	NA	NA	NA	NA	NA	19.2076	60.3225	68.0095	NA	NA	NA	NA	NA	NA	NA	NA	NA	NA	NA	NA	NA	NA	NA	NA	NA	NA	NA	NA	NA	NA	NA	NA	NA	NA	NA	NA	NA	NA
chr1D_177514486	1	177514486	G	A	NA	NA	NA	NA	NA	NA	NA	NA	NA	-19.2076	-60.3225	-68.0095	NA	NA	NA	NA	NA	NA	NA	NA	NA	NA	NA	NA	NA	NA	NA	NA	NA	NA	NA	NA	NA	NA	NA	NA	NA	NA	NA	NA	NA	NA
chr1D_177547840	1	177547840	G	A	NA	NA	NA	NA	NA	NA	NA	NA	NA	-19.2076	-60.3225	-68.0095	NA	NA	NA	NA	NA	NA	NA	NA	NA	NA	NA	NA	NA	NA	NA	NA	NA	NA	NA	NA	NA	NA	NA	NA	NA	NA	NA	NA	NA	NA
chr1D_177554125	1	177554125	C	G	NA	NA	NA	NA	NA	NA	NA	NA	NA	19.2076	60.3225	68.0095	NA	NA	NA	NA	NA	NA	NA	NA	NA	NA	NA	NA	NA	NA	NA	NA	NA	NA	NA	NA	NA	NA	NA	NA	NA	NA	NA	NA	NA	NA
chr1D_177560108	1	177560108	C	T	NA	NA	NA	NA	NA	NA	NA	NA	NA	19.2076	60.3225	68.0095	NA	NA	NA	NA	NA	NA	NA	NA	NA	NA	NA	NA	NA	NA	NA	NA	NA	NA	NA	NA	NA	NA	NA	NA	NA	NA	NA	NA	NA	NA
chr1D_177563841	1	177563841	C	G	NA	NA	NA	NA	NA	NA	NA	NA	NA	19.2076	60.3225	68.0095	NA	NA	NA	NA	NA	NA	NA	NA	NA	NA	NA	NA	NA	NA	NA	NA	NA	NA	NA	NA	NA	NA	NA	NA	NA	NA	NA	NA	NA	NA
chr1D_177574140	1	177574140	G	A	NA	NA	NA	NA	NA	NA	NA	NA	NA	-19.2076	-60.3225	-68.0095	NA	NA	NA	NA	NA	NA	NA	NA	NA	NA	NA	NA	NA	NA	NA	NA	NA	NA	NA	NA	NA	NA	NA	NA	NA	NA	NA	NA	NA	NA
chr1D_177581126	1	177581126	A	T	NA	NA	NA	NA	NA	NA	NA	NA	NA	19.2076	60.3225	68.0095	NA	NA	NA	NA	NA	NA	NA	NA	NA	NA	NA	NA	NA	NA	NA	NA	NA	NA	NA	NA	NA	NA	NA	NA	NA	NA	NA	NA	NA	NA
chr1D_177586710	1	177586710	G	A	NA	NA	NA	NA	NA	NA	NA	NA	NA	-19.2076	-60.3225	-68.0095	NA	NA	NA	NA	NA	NA	NA	NA	NA	NA	NA	NA	NA	NA	NA	NA	NA	NA	NA	NA	NA	NA	NA	NA	NA	NA	NA	NA	NA	NA
chr1D_177594141	1	177594141	G	A	NA	NA	NA	NA	NA	NA	NA	NA	NA	-19.2076	-60.3225	-68.0095	NA	NA	NA	NA	NA	NA	NA	NA	NA	NA	NA	NA	NA	NA	NA	NA	NA	NA	NA	NA	NA	NA	NA	NA	NA	NA	NA	NA	NA	NA
chr1D_177606600	1	177606600	C	T	NA	NA	NA	NA	NA	NA	NA	NA	NA	19.2076	60.3225	68.0095	NA	NA	NA	NA	NA	NA	NA	NA	NA	NA	NA	NA	NA	NA	NA	NA	NA	NA	NA	NA	NA	NA	NA	NA	NA	NA	NA	NA	NA	NA
chr1D_177611024	1	177611024	A	G	NA	NA	NA	NA	NA	NA	NA	NA	NA	19.2076	60.3225	68.0095	NA	NA	NA	NA	NA	NA	NA	NA	NA	NA	NA	NA	NA	NA	NA	NA	NA	NA	NA	NA	NA	NA	NA	NA	NA	NA	NA	NA	NA	NA
chr1D_177616098	1	177616098	C	T	NA	NA	NA	NA	NA	NA	NA	NA	NA	19.2076	60.3225	68.0095	NA	NA	NA	NA	NA	NA	NA	NA	NA	NA	NA	NA	NA	NA	NA	NA	NA	NA	NA	NA	NA	NA	NA	NA	NA	NA	NA	NA	NA	NA
chr1D_177653347	1	177653347	A	G	NA	NA	NA	NA	NA	NA	NA	NA	NA	19.2076	60.3225	68.0095	NA	NA	NA	NA	NA	NA	NA	NA	NA	NA	NA	NA	NA	NA	NA	NA	NA	NA	NA	NA	NA	NA	NA	NA	NA	NA	NA	NA	NA	NA
chr1D_177662932	1	177662932	T	G	NA	NA	NA	NA	NA	NA	NA	NA	NA	-19.2076	-60.3225	-68.0095	NA	NA	NA	NA	NA	NA	NA	NA	NA	NA	NA	NA	NA	NA	NA	NA	NA	NA	NA	NA	NA	NA	NA	NA	NA	NA	NA	NA	NA	NA
chr1D_178214734	1	178214734	G	A	NA	NA	NA	NA	NA	NA	NA	NA	NA	-18.501	-57.1239	-60.9486	NA	NA	NA	NA	NA	NA	NA	NA	NA	NA	NA	NA	NA	NA	NA	NA	NA	NA	NA	NA	NA	NA	NA	NA	NA	NA	NA	NA	NA	NA
chr1D_178220142	1	178220142	G	T	NA	NA	NA	NA	NA	NA	NA	NA	NA	18.501	57.1239	60.9486	NA	NA	NA	NA	NA	NA	NA	NA	NA	NA	NA	NA	NA	NA	NA	NA	NA	NA	NA	NA	NA	NA	NA	NA	NA	NA	NA	NA	NA	NA
chr1D_178229674	1	178229674	T	G	NA	NA	NA	NA	NA	NA	NA	NA	NA	-18.501	-57.1239	-60.9486	NA	NA	NA	NA	NA	NA	NA	NA	NA	NA	NA	NA	NA	NA	NA	NA	NA	NA	NA	NA	NA	NA	NA	NA	NA	NA	NA	NA	NA	NA
chr1D_178253135	1	178253135	G	T	NA	NA	NA	NA	NA	NA	NA	NA	NA	18.501	57.1239	60.9486	NA	NA	NA	NA	NA	NA	NA	NA	NA	NA	NA	NA	NA	NA	NA	NA	NA	NA	NA	NA	NA	NA	NA	NA	NA	NA	NA	NA	NA	NA
chr1D_178264549	1	178264549	G	A	NA	NA	NA	NA	NA	NA	NA	NA	NA	-18.501	-57.1239	-60.9486	NA	NA	NA	NA	NA	NA	NA	NA	NA	NA	NA	NA	NA	NA	NA	NA	NA	NA	NA	NA	NA	NA	NA	NA	NA	NA	NA	NA	NA	NA
chr1D_178269619	1	178269619	G	A	NA	NA	NA	NA	NA	NA	NA	NA	NA	-18.501	-57.1239	-60.9486	NA	NA	NA	NA	NA	NA	NA	NA	NA	NA	NA	NA	NA	NA	NA	NA	NA	NA	NA	NA	NA	NA	NA	NA	NA	NA	NA	NA	NA	NA
chr1D_178278622	1	178278622	T	C	NA	NA	NA	NA	NA	NA	NA	NA	NA	-18.501	-57.1239	-60.9486	NA	NA	NA	NA	NA	NA	NA	NA	NA	NA	NA	NA	NA	NA	NA	NA	NA	NA	NA	NA	NA	NA	NA	NA	NA	NA	NA	NA	NA	NA
chr1D_178294252	1	178294252	T	G	NA	NA	NA	NA	NA	NA	NA	NA	NA	-18.501	-57.1239	-60.9486	NA	NA	NA	NA	NA	NA	NA	NA	NA	NA	NA	NA	NA	NA	NA	NA	NA	NA	NA	NA	NA	NA	NA	NA	NA	NA	NA	NA	NA	NA
chr1D_178318194	1	178318194	G	A	NA	NA	NA	NA	NA	NA	NA	NA	NA	-18.501	-57.1239	-60.9486	NA	NA	NA	NA	NA	NA	NA	NA	NA	NA	NA	NA	NA	NA	NA	NA	NA	NA	NA	NA	NA	NA	NA	NA	NA	NA	NA	NA	NA	NA
chr1D_178326103	1	178326103	A	G	NA	NA	NA	NA	NA	NA	NA	NA	NA	18.501	57.1239	60.9486	NA	NA	NA	NA	NA	NA	NA	NA	NA	NA	NA	NA	NA	NA	NA	NA	NA	NA	NA	NA	NA	NA	NA	NA	NA	NA	NA	NA	NA	NA
chr1D_178357395	1	178357395	A	G	NA	NA	NA	NA	NA	NA	NA	NA	NA	18.501	57.1239	60.9486	NA	NA	NA	NA	NA	NA	NA	NA	NA	NA	NA	NA	NA	NA	NA	NA	NA	NA	NA	NA	NA	NA	NA	NA	NA	NA	NA	NA	NA	NA
chr1D_178374550	1	178374550	A	G	NA	NA	NA	NA	NA	NA	NA	NA	NA	18.501	57.1239	60.9486	NA	NA	NA	NA	NA	NA	NA	NA	NA	NA	NA	NA	NA	NA	NA	NA	NA	NA	NA	NA	NA	NA	NA	NA	NA	NA	NA	NA	NA	NA
chr1D_178442878	1	178442878	A	G	NA	NA	NA	NA	NA	NA	NA	NA	NA	18.501	57.1239	60.9486	NA	NA	NA	NA	NA	NA	NA	NA	NA	NA	NA	NA	NA	NA	NA	NA	NA	NA	NA	NA	NA	NA	NA	NA	NA	NA	NA	NA	NA	NA
chr1D_178495913	1	178495913	G	A	NA	NA	NA	NA	NA	NA	NA	NA	NA	-18.501	-57.1239	-60.9486	NA	NA	NA	NA	NA	NA	NA	NA	NA	NA	NA	NA	NA	NA	NA	NA	NA	NA	NA	NA	NA	NA	NA	NA	NA	NA	NA	NA	NA	NA
chr1D_178504669	1	178504669	C	T	NA	NA	NA	NA	NA	NA	NA	NA	NA	18.501	57.1239	60.9486	NA	NA	NA	NA	NA	NA	NA	NA	NA	NA	NA	NA	NA	NA	NA	NA	NA	NA	NA	NA	NA	NA	NA	NA	NA	NA	NA	NA	NA	NA
chr1D_178515018	1	178515018	G	A	NA	NA	NA	NA	NA	NA	NA	NA	NA	-18.501	-57.1239	-60.9486	NA	NA	NA	NA	NA	NA	NA	NA	NA	NA	NA	NA	NA	NA	NA	NA	NA	NA	NA	NA	NA	NA	NA	NA	NA	NA	NA	NA	NA	NA
chr1D_178527194	1	178527194	C	G	NA	NA	NA	NA	NA	NA	NA	NA	NA	18.501	57.1239	60.9486	NA	NA	NA	NA	NA	NA	NA	NA	NA	NA	NA	NA	NA	NA	NA	NA	NA	NA	NA	NA	NA	NA	NA	NA	NA	NA	NA	NA	NA	NA
chr1D_178540651	1	178540651	G	T	NA	NA	NA	NA	NA	NA	NA	NA	NA	18.501	57.1239	60.9486	NA	NA	NA	NA	NA	NA	NA	NA	NA	NA	NA	NA	NA	NA	NA	NA	NA	NA	NA	NA	NA	NA	NA	NA	NA	NA	NA	NA	NA	NA
chr1D_178549178	1	178549178	C	T	NA	NA	NA	NA	NA	NA	NA	NA	NA	14.9149	44.338	46.1272	NA	NA	NA	NA	NA	NA	NA	NA	NA	NA	NA	NA	NA	NA	NA	NA	NA	NA	NA	NA	NA	NA	NA	NA	NA	NA	NA	NA	NA	NA
chr1D_178594856	1	178594856	A	T	NA	NA	NA	NA	NA	NA	NA	NA	NA	14.9149	44.338	46.1272	NA	NA	NA	NA	NA	NA	NA	NA	NA	NA	NA	NA	NA	NA	NA	NA	NA	NA	NA	NA	NA	NA	NA	NA	NA	NA	NA	NA	NA	NA
chr1D_178610395	1	178610395	G	A	NA	NA	NA	NA	NA	NA	NA	NA	NA	-14.9149	-44.338	-46.1272	NA	NA	NA	NA	NA	NA	NA	NA	NA	NA	NA	NA	NA	NA	NA	NA	NA	NA	NA	NA	NA	NA	NA	NA	NA	NA	NA	NA	NA	NA
chr1D_178614986	1	178614986	G	A	NA	NA	NA	NA	NA	NA	NA	NA	NA	-18.9172	-58.8689	-65.7506	NA	NA	NA	NA	NA	NA	NA	NA	NA	NA	NA	NA	NA	NA	NA	NA	NA	NA	NA	NA	NA	NA	NA	NA	NA	NA	NA	NA	NA	NA
chr1D_178628009	1	178628009	T	C	NA	NA	NA	NA	NA	NA	NA	NA	NA	-14.9149	-44.338	-46.1272	NA	NA	NA	NA	NA	NA	NA	NA	NA	NA	NA	NA	NA	NA	NA	NA	NA	NA	NA	NA	NA	NA	NA	NA	NA	NA	NA	NA	NA	NA
chr1D_178642303	1	178642303	C	T	NA	NA	NA	NA	NA	NA	NA	NA	NA	14.9149	44.338	46.1272	NA	NA	NA	NA	NA	NA	NA	NA	NA	NA	NA	NA	NA	NA	NA	NA	NA	NA	NA	NA	NA	NA	NA	NA	NA	NA	NA	NA	NA	NA
chr1D_178650806	1	178650806	G	A	NA	NA	NA	NA	NA	NA	NA	NA	NA	-14.9149	-44.338	-46.1272	NA	NA	NA	NA	NA	NA	NA	NA	NA	NA	NA	NA	NA	NA	NA	NA	NA	NA	NA	NA	NA	NA	NA	NA	NA	NA	NA	NA	NA	NA
chr1D_178663405	1	178663405	T	A	NA	NA	NA	NA	NA	NA	NA	NA	NA	-18.9172	-58.8689	-65.7506	NA	NA	NA	NA	NA	NA	NA	NA	NA	NA	NA	NA	NA	NA	NA	NA	NA	NA	NA	NA	NA	NA	NA	NA	NA	NA	NA	NA	NA	NA
chr1D_178675290	1	178675290	G	A	NA	NA	NA	NA	NA	NA	NA	NA	NA	-18.9172	-58.8689	-65.7506	NA	NA	NA	NA	NA	NA	NA	NA	NA	NA	NA	NA	NA	NA	NA	NA	NA	NA	NA	NA	NA	NA	NA	NA	NA	NA	NA	NA	NA	NA
chr1D_178687410	1	178687410	C	T	NA	NA	NA	NA	NA	NA	NA	NA	NA	18.9172	58.8689	65.7506	NA	NA	NA	NA	NA	NA	NA	NA	NA	NA	NA	NA	NA	NA	NA	NA	NA	NA	NA	NA	NA	NA	NA	NA	NA	NA	NA	NA	NA	NA
chr1D_178697083	1	178697083	A	G	NA	NA	NA	NA	NA	NA	NA	NA	NA	18.9172	58.8689	65.7506	NA	NA	NA	NA	NA	NA	NA	NA	NA	NA	NA	NA	NA	NA	NA	NA	NA	NA	NA	NA	NA	NA	NA	NA	NA	NA	NA	NA	NA	NA
chr1D_178709056	1	178709056	A	T	NA	NA	NA	NA	NA	NA	NA	NA	NA	18.9172	58.8689	65.7506	NA	NA	NA	NA	NA	NA	NA	NA	NA	NA	NA	NA	NA	NA	NA	NA	NA	NA	NA	NA	NA	NA	NA	NA	NA	NA	NA	NA	NA	NA
chr1D_178719110	1	178719110	C	G	NA	NA	NA	NA	NA	NA	NA	NA	NA	18.9172	58.8689	65.7506	NA	NA	NA	NA	NA	NA	NA	NA	NA	NA	NA	NA	NA	NA	NA	NA	NA	NA	NA	NA	NA	NA	NA	NA	NA	NA	NA	NA	NA	NA
chr1D_178741132	1	178741132	A	C	NA	NA	NA	NA	NA	NA	NA	NA	NA	18.9172	58.8689	65.7506	NA	NA	NA	NA	NA	NA	NA	NA	NA	NA	NA	NA	NA	NA	NA	NA	NA	NA	NA	NA	NA	NA	NA	NA	NA	NA	NA	NA	NA	NA
chr1D_178747306	1	178747306	G	A	NA	NA	NA	NA	NA	NA	NA	NA	NA	-18.9172	-58.8689	-65.7506	NA	NA	NA	NA	NA	NA	NA	NA	NA	NA	NA	NA	NA	NA	NA	NA	NA	NA	NA	NA	NA	NA	NA	NA	NA	NA	NA	NA	NA	NA
chr1D_178753517	1	178753517	C	G	NA	NA	NA	NA	NA	NA	NA	NA	NA	18.9172	58.8689	65.7506	NA	NA	NA	NA	NA	NA	NA	NA	NA	NA	NA	NA	NA	NA	NA	NA	NA	NA	NA	NA	NA	NA	NA	NA	NA	NA	NA	NA	NA	NA
chr1D_178764840	1	178764840	C	T	NA	NA	NA	NA	NA	NA	NA	NA	NA	18.9172	58.8689	65.7506	NA	NA	NA	NA	NA	NA	NA	NA	NA	NA	NA	NA	NA	NA	NA	NA	NA	NA	NA	NA	NA	NA	NA	NA	NA	NA	NA	NA	NA	NA
chr1D_178773198	1	178773198	C	G	NA	NA	NA	NA	NA	NA	NA	NA	NA	18.9172	58.8689	65.7506	NA	NA	NA	NA	NA	NA	NA	NA	NA	NA	NA	NA	NA	NA	NA	NA	NA	NA	NA	NA	NA	NA	NA	NA	NA	NA	NA	NA	NA	NA
chr1D_178779582	1	178779582	T	C	NA	NA	NA	NA	NA	NA	NA	NA	NA	-18.9172	-58.8689	-65.7506	NA	NA	NA	NA	NA	NA	NA	NA	NA	NA	NA	NA	NA	NA	NA	NA	NA	NA	NA	NA	NA	NA	NA	NA	NA	NA	NA	NA	NA	NA
chr1D_178783931	1	178783931	C	T	NA	NA	NA	NA	NA	NA	NA	NA	NA	18.9172	58.8689	65.7506	NA	NA	NA	NA	NA	NA	NA	NA	NA	NA	NA	NA	NA	NA	NA	NA	NA	NA	NA	NA	NA	NA	NA	NA	NA	NA	NA	NA	NA	NA
chr1D_178789218	1	178789218	T	C	NA	NA	NA	NA	NA	NA	NA	NA	NA	-18.9172	-58.8689	-65.7506	NA	NA	NA	NA	NA	NA	NA	NA	NA	NA	NA	NA	NA	NA	NA	NA	NA	NA	NA	NA	NA	NA	NA	NA	NA	NA	NA	NA	NA	NA
chr1D_178792710	1	178792710	T	G	NA	NA	NA	NA	NA	NA	NA	NA	NA	-18.9172	-58.8689	-65.7506	NA	NA	NA	NA	NA	NA	NA	NA	NA	NA	NA	NA	NA	NA	NA	NA	NA	NA	NA	NA	NA	NA	NA	NA	NA	NA	NA	NA	NA	NA
chr1D_178797508	1	178797508	C	T	NA	NA	NA	NA	NA	NA	NA	NA	NA	18.9172	58.8689	65.7506	NA	NA	NA	NA	NA	NA	NA	NA	NA	NA	NA	NA	NA	NA	NA	NA	NA	NA	NA	NA	NA	NA	NA	NA	NA	NA	NA	NA	NA	NA
chr1D_178806612	1	178806612	T	A	NA	NA	NA	NA	NA	NA	NA	NA	NA	-18.9172	-58.8689	-65.7506	NA	NA	NA	NA	NA	NA	NA	NA	NA	NA	NA	NA	NA	NA	NA	NA	NA	NA	NA	NA	NA	NA	NA	NA	NA	NA	NA	NA	NA	NA
chr1D_178811592	1	178811592	T	A	NA	NA	NA	NA	NA	NA	NA	NA	NA	-18.9172	-58.8689	-65.7506	NA	NA	NA	NA	NA	NA	NA	NA	NA	NA	NA	NA	NA	NA	NA	NA	NA	NA	NA	NA	NA	NA	NA	NA	NA	NA	NA	NA	NA	NA
chr1D_178816514	1	178816514	G	A	NA	NA	NA	NA	NA	NA	NA	NA	NA	-18.9172	-58.8689	-65.7506	NA	NA	NA	NA	NA	NA	NA	NA	NA	NA	NA	NA	NA	NA	NA	NA	NA	NA	NA	NA	NA	NA	NA	NA	NA	NA	NA	NA	NA	NA
chr1D_178819553	1	178819553	G	A	NA	NA	NA	NA	NA	NA	NA	NA	NA	-18.9172	-58.8689	-65.7506	NA	NA	NA	NA	NA	NA	NA	NA	NA	NA	NA	NA	NA	NA	NA	NA	NA	NA	NA	NA	NA	NA	NA	NA	NA	NA	NA	NA	NA	NA
chr1D_178823817	1	178823817	G	A	NA	NA	NA	NA	NA	NA	NA	NA	NA	-18.9172	-58.8689	-65.7506	NA	NA	NA	NA	NA	NA	NA	NA	NA	NA	NA	NA	NA	NA	NA	NA	NA	NA	NA	NA	NA	NA	NA	NA	NA	NA	NA	NA	NA	NA
chr1D_178832420	1	178832420	G	T	NA	NA	NA	NA	NA	NA	NA	NA	NA	18.9172	58.8689	65.7506	NA	NA	NA	NA	NA	NA	NA	NA	NA	NA	NA	NA	NA	NA	NA	NA	NA	NA	NA	NA	NA	NA	NA	NA	NA	NA	NA	NA	NA	NA
chr1D_178839099	1	178839099	A	G	NA	NA	NA	NA	NA	NA	NA	NA	NA	18.9172	58.8689	65.7506	NA	NA	NA	NA	NA	NA	NA	NA	NA	NA	NA	NA	NA	NA	NA	NA	NA	NA	NA	NA	NA	NA	NA	NA	NA	NA	NA	NA	NA	NA
chr1D_178860096	1	178860096	T	G	NA	NA	NA	NA	NA	NA	NA	NA	NA	-18.9172	-58.8689	-65.7506	NA	NA	NA	NA	NA	NA	NA	NA	NA	NA	NA	NA	NA	NA	NA	NA	NA	NA	NA	NA	NA	NA	NA	NA	NA	NA	NA	NA	NA	NA
chr1D_178905004	1	178905004	T	C	NA	NA	NA	NA	NA	NA	NA	NA	NA	-18.9172	-58.8689	-65.7506	NA	NA	NA	NA	NA	NA	NA	NA	NA	NA	NA	NA	NA	NA	NA	NA	NA	NA	NA	NA	NA	NA	NA	NA	NA	NA	NA	NA	NA	NA
chr1D_178931340	1	178931340	C	T	NA	NA	NA	NA	NA	NA	NA	NA	NA	18.9172	58.8689	65.7506	NA	NA	NA	NA	NA	NA	NA	NA	NA	NA	NA	NA	NA	NA	NA	NA	NA	NA	NA	NA	NA	NA	NA	NA	NA	NA	NA	NA	NA	NA
chr1D_178942065	1	178942065	C	T	NA	NA	NA	NA	NA	NA	NA	NA	NA	18.9172	58.8689	65.7506	NA	NA	NA	NA	NA	NA	NA	NA	NA	NA	NA	NA	NA	NA	NA	NA	NA	NA	NA	NA	NA	NA	NA	NA	NA	NA	NA	NA	NA	NA
chr1D_178946382	1	178946382	C	T	NA	NA	NA	NA	NA	NA	NA	NA	NA	18.9172	58.8689	65.7506	NA	NA	NA	NA	NA	NA	NA	NA	NA	NA	NA	NA	NA	NA	NA	NA	NA	NA	NA	NA	NA	NA	NA	NA	NA	NA	NA	NA	NA	NA
chr1D_178952632	1	178952632	G	C	NA	NA	NA	NA	NA	NA	NA	NA	NA	-18.9172	-58.8689	-65.7506	NA	NA	NA	NA	NA	NA	NA	NA	NA	NA	NA	NA	NA	NA	NA	NA	NA	NA	NA	NA	NA	NA	NA	NA	NA	NA	NA	NA	NA	NA
chr1D_178984897	1	178984897	G	A	NA	NA	NA	NA	NA	NA	NA	NA	NA	-18.9172	-58.8689	-65.7506	NA	NA	NA	NA	NA	NA	NA	NA	NA	NA	NA	NA	NA	NA	NA	NA	NA	NA	NA	NA	NA	NA	NA	NA	NA	NA	NA	NA	NA	NA
chr1D_179013360	1	179013360	G	A	NA	NA	NA	NA	NA	NA	NA	NA	NA	-18.9172	-58.8689	-65.7506	NA	NA	NA	NA	NA	NA	NA	NA	NA	NA	NA	NA	NA	NA	NA	NA	NA	NA	NA	NA	NA	NA	NA	NA	NA	NA	NA	NA	NA	NA
chr1D_179031217	1	179031217	G	A	NA	NA	NA	NA	NA	NA	NA	NA	NA	-18.9172	-58.8689	-65.7506	NA	NA	NA	NA	NA	NA	NA	NA	NA	NA	NA	NA	NA	NA	NA	NA	NA	NA	NA	NA	NA	NA	NA	NA	NA	NA	NA	NA	NA	NA
chr1D_179040563	1	179040563	A	C	NA	NA	NA	NA	NA	NA	NA	NA	NA	18.9172	58.8689	65.7506	NA	NA	NA	NA	NA	NA	NA	NA	NA	NA	NA	NA	NA	NA	NA	NA	NA	NA	NA	NA	NA	NA	NA	NA	NA	NA	NA	NA	NA	NA
chr1D_179050961	1	179050961	C	T	NA	NA	NA	NA	NA	NA	NA	NA	NA	18.9172	58.8689	65.7506	NA	NA	NA	NA	NA	NA	NA	NA	NA	NA	NA	NA	NA	NA	NA	NA	NA	NA	NA	NA	NA	NA	NA	NA	NA	NA	NA	NA	NA	NA
chr1D_179068983	1	179068983	C	T	NA	NA	NA	NA	NA	NA	NA	NA	NA	18.9172	58.8689	65.7506	NA	NA	NA	NA	NA	NA	NA	NA	NA	NA	NA	NA	NA	NA	NA	NA	NA	NA	NA	NA	NA	NA	NA	NA	NA	NA	NA	NA	NA	NA
chr1D_179081734	1	179081734	G	C	NA	NA	NA	NA	NA	NA	NA	NA	NA	-18.9172	-58.8689	-65.7506	NA	NA	NA	NA	NA	NA	NA	NA	NA	NA	NA	NA	NA	NA	NA	NA	NA	NA	NA	NA	NA	NA	NA	NA	NA	NA	NA	NA	NA	NA
chr1D_179099408	1	179099408	A	C	NA	NA	NA	NA	NA	NA	NA	NA	NA	18.9172	58.8689	65.7506	NA	NA	NA	NA	NA	NA	NA	NA	NA	NA	NA	NA	NA	NA	NA	NA	NA	NA	NA	NA	NA	NA	NA	NA	NA	NA	NA	NA	NA	NA
chr1D_179127592	1	179127592	T	C	NA	NA	NA	NA	NA	NA	NA	NA	NA	-18.9172	-58.8689	-65.7506	NA	NA	NA	NA	NA	NA	NA	NA	NA	NA	NA	NA	NA	NA	NA	NA	NA	NA	NA	NA	NA	NA	NA	NA	NA	NA	NA	NA	NA	NA
chr1D_179139605	1	179139605	G	A	NA	NA	NA	NA	NA	NA	NA	NA	NA	-18.9172	-58.8689	-65.7506	NA	NA	NA	NA	NA	NA	NA	NA	NA	NA	NA	NA	NA	NA	NA	NA	NA	NA	NA	NA	NA	NA	NA	NA	NA	NA	NA	NA	NA	NA
chr1D_179145995	1	179145995	T	C	NA	NA	NA	NA	NA	NA	NA	NA	NA	-18.9172	-58.8689	-65.7506	NA	NA	NA	NA	NA	NA	NA	NA	NA	NA	NA	NA	NA	NA	NA	NA	NA	NA	NA	NA	NA	NA	NA	NA	NA	NA	NA	NA	NA	NA
chr1D_179154232	1	179154232	G	A	NA	NA	NA	NA	NA	NA	NA	NA	NA	-18.9172	-58.8689	-65.7506	NA	NA	NA	NA	NA	NA	NA	NA	NA	NA	NA	NA	NA	NA	NA	NA	NA	NA	NA	NA	NA	NA	NA	NA	NA	NA	NA	NA	NA	NA
chr1D_179163942	1	179163942	C	G	NA	NA	NA	NA	NA	NA	NA	NA	NA	18.9172	58.8689	65.7506	NA	NA	NA	NA	NA	NA	NA	NA	NA	NA	NA	NA	NA	NA	NA	NA	NA	NA	NA	NA	NA	NA	NA	NA	NA	NA	NA	NA	NA	NA
chr1D_179187202	1	179187202	G	A	NA	NA	NA	NA	NA	NA	NA	NA	NA	-18.9172	-58.8689	-65.7506	NA	NA	NA	NA	NA	NA	NA	NA	NA	NA	NA	NA	NA	NA	NA	NA	NA	NA	NA	NA	NA	NA	NA	NA	NA	NA	NA	NA	NA	NA
chr1D_179216327	1	179216327	T	G	NA	NA	NA	NA	NA	NA	NA	NA	NA	-18.9172	-58.8689	-65.7506	NA	NA	NA	NA	NA	NA	NA	NA	NA	NA	NA	NA	NA	NA	NA	NA	NA	NA	NA	NA	NA	NA	NA	NA	NA	NA	NA	NA	NA	NA
chr1D_179253663	1	179253663	G	C	NA	NA	NA	NA	NA	NA	NA	NA	NA	-18.9172	-58.8689	-65.7506	NA	NA	NA	NA	NA	NA	NA	NA	NA	NA	NA	NA	NA	NA	NA	NA	NA	NA	NA	NA	NA	NA	NA	NA	NA	NA	NA	NA	NA	NA
chr1D_179267442	1	179267442	G	C	NA	NA	NA	NA	NA	NA	NA	NA	NA	-18.9172	-58.8689	-65.7506	NA	NA	NA	NA	NA	NA	NA	NA	NA	NA	NA	NA	NA	NA	NA	NA	NA	NA	NA	NA	NA	NA	NA	NA	NA	NA	NA	NA	NA	NA
chr1D_179283106	1	179283106	C	A	NA	NA	NA	NA	NA	NA	NA	NA	NA	-18.9172	-58.8689	-65.7506	NA	NA	NA	NA	NA	NA	NA	NA	NA	NA	NA	NA	NA	NA	NA	NA	NA	NA	NA	NA	NA	NA	NA	NA	NA	NA	NA	NA	NA	NA
chr1D_179352506	1	179352506	T	C	NA	NA	NA	NA	NA	NA	NA	NA	NA	-18.9172	-58.8689	-65.7506	NA	NA	NA	NA	NA	NA	NA	NA	NA	NA	NA	NA	NA	NA	NA	NA	NA	NA	NA	NA	NA	NA	NA	NA	NA	NA	NA	NA	NA	NA
chr1D_179383748	1	179383748	C	A	NA	NA	NA	NA	NA	NA	NA	NA	NA	-18.9172	-58.8689	-65.7506	NA	NA	NA	NA	NA	NA	NA	NA	NA	NA	NA	NA	NA	NA	NA	NA	NA	NA	NA	NA	NA	NA	NA	NA	NA	NA	NA	NA	NA	NA
chr1D_179393257	1	179393257	G	T	NA	NA	NA	NA	NA	NA	NA	NA	NA	18.9172	58.8689	65.7506	NA	NA	NA	NA	NA	NA	NA	NA	NA	NA	NA	NA	NA	NA	NA	NA	NA	NA	NA	NA	NA	NA	NA	NA	NA	NA	NA	NA	NA	NA
chr1D_179405511	1	179405511	G	A	NA	NA	NA	NA	NA	NA	NA	NA	NA	-18.9172	-58.8689	-65.7506	NA	NA	NA	NA	NA	NA	NA	NA	NA	NA	NA	NA	NA	NA	NA	NA	NA	NA	NA	NA	NA	NA	NA	NA	NA	NA	NA	NA	NA	NA
chr1D_179423925	1	179423925	G	A	NA	NA	NA	NA	NA	NA	NA	NA	NA	-18.9172	-58.8689	-65.7506	NA	NA	NA	NA	NA	NA	NA	NA	NA	NA	NA	NA	NA	NA	NA	NA	NA	NA	NA	NA	NA	NA	NA	NA	NA	NA	NA	NA	NA	NA
chr1D_179442458	1	179442458	A	C	NA	NA	NA	NA	NA	NA	NA	NA	NA	18.9172	58.8689	65.7506	NA	NA	NA	NA	NA	NA	NA	NA	NA	NA	NA	NA	NA	NA	NA	NA	NA	NA	NA	NA	NA	NA	NA	NA	NA	NA	NA	NA	NA	NA
chr1D_179475084	1	179475084	G	A	NA	NA	NA	NA	NA	NA	NA	NA	NA	-18.9172	-58.8689	-65.7506	NA	NA	NA	NA	NA	NA	NA	NA	NA	NA	NA	NA	NA	NA	NA	NA	NA	NA	NA	NA	NA	NA	NA	NA	NA	NA	NA	NA	NA	NA
chr1D_179499309	1	179499309	C	T	NA	NA	NA	NA	NA	NA	NA	NA	NA	18.9172	58.8689	65.7506	NA	NA	NA	NA	NA	NA	NA	NA	NA	NA	NA	NA	NA	NA	NA	NA	NA	NA	NA	NA	NA	NA	NA	NA	NA	NA	NA	NA	NA	NA
chr1D_179512413	1	179512413	A	T	NA	NA	NA	NA	NA	NA	NA	NA	NA	18.9172	58.8689	65.7506	NA	NA	NA	NA	NA	NA	NA	NA	NA	NA	NA	NA	NA	NA	NA	NA	NA	NA	NA	NA	NA	NA	NA	NA	NA	NA	NA	NA	NA	NA
chr1D_179520729	1	179520729	A	G	NA	NA	NA	NA	NA	NA	NA	NA	NA	18.9172	58.8689	65.7506	NA	NA	NA	NA	NA	NA	NA	NA	NA	NA	NA	NA	NA	NA	NA	NA	NA	NA	NA	NA	NA	NA	NA	NA	NA	NA	NA	NA	NA	NA
chr1D_179539253	1	179539253	G	A	NA	NA	NA	NA	NA	NA	NA	NA	NA	-18.9172	-58.8689	-65.7506	NA	NA	NA	NA	NA	NA	NA	NA	NA	NA	NA	NA	NA	NA	NA	NA	NA	NA	NA	NA	NA	NA	NA	NA	NA	NA	NA	NA	NA	NA
chr1D_179568888	1	179568888	G	T	NA	NA	NA	NA	NA	NA	NA	NA	NA	18.9172	58.8689	65.7506	NA	NA	NA	NA	NA	NA	NA	NA	NA	NA	NA	NA	NA	NA	NA	NA	NA	NA	NA	NA	NA	NA	NA	NA	NA	NA	NA	NA	NA	NA
chr1D_179589599	1	179589599	G	T	NA	NA	NA	NA	NA	NA	NA	NA	NA	18.9172	58.8689	65.7506	NA	NA	NA	NA	NA	NA	NA	NA	NA	NA	NA	NA	NA	NA	NA	NA	NA	NA	NA	NA	NA	NA	NA	NA	NA	NA	NA	NA	NA	NA
chr1D_179611084	1	179611084	C	T	NA	NA	NA	NA	NA	NA	NA	NA	NA	18.9172	58.8689	65.7506	NA	NA	NA	NA	NA	NA	NA	NA	NA	NA	NA	NA	NA	NA	NA	NA	NA	NA	NA	NA	NA	NA	NA	NA	NA	NA	NA	NA	NA	NA
chr1D_179617298	1	179617298	C	T	NA	NA	NA	NA	NA	NA	NA	NA	NA	26.6198	86.4371	98.9642	59.5386	NA	NA	NA	NA	NA	NA	NA	NA	NA	NA	NA	NA	NA	NA	NA	NA	NA	NA	NA	NA	NA	NA	NA	NA	NA	NA	NA	NA	NA
chr1D_179622890	1	179622890	C	A	NA	NA	NA	NA	NA	NA	NA	NA	NA	-18.9172	-58.8689	-65.7506	NA	NA	NA	NA	NA	NA	NA	NA	NA	NA	NA	NA	NA	NA	NA	NA	NA	NA	NA	NA	NA	NA	NA	NA	NA	NA	NA	NA	NA	NA
chr1D_179632189	1	179632189	T	G	NA	NA	NA	NA	NA	NA	NA	NA	NA	-26.6198	-86.4371	-98.9642	-59.5386	NA	NA	NA	NA	NA	NA	NA	NA	NA	NA	NA	NA	NA	NA	NA	NA	NA	NA	NA	NA	NA	NA	NA	NA	NA	NA	NA	NA	NA
chr1D_179647134	1	179647134	G	A	NA	NA	NA	NA	NA	NA	NA	NA	NA	-18.9172	-58.8689	-65.7506	NA	NA	NA	NA	NA	NA	NA	NA	NA	NA	NA	NA	NA	NA	NA	NA	NA	NA	NA	NA	NA	NA	NA	NA	NA	NA	NA	NA	NA	NA
chr1D_179654904	1	179654904	C	G	NA	NA	NA	NA	NA	NA	NA	NA	NA	18.9172	58.8689	65.7506	NA	NA	NA	NA	NA	NA	NA	NA	NA	NA	NA	NA	NA	NA	NA	NA	NA	NA	NA	NA	NA	NA	NA	NA	NA	NA	NA	NA	NA	NA
chr1D_179688111	1	179688111	C	G	NA	NA	NA	NA	NA	NA	NA	NA	NA	26.6198	86.4371	98.9642	59.5386	NA	NA	NA	NA	NA	NA	NA	NA	NA	NA	NA	NA	NA	NA	NA	NA	NA	NA	NA	NA	NA	NA	NA	NA	NA	NA	NA	NA	NA
chr1D_179704515	1	179704515	A	G	NA	NA	NA	NA	NA	NA	NA	NA	NA	26.6198	86.4371	98.9642	59.5386	NA	NA	NA	NA	NA	NA	NA	NA	NA	NA	NA	NA	NA	NA	NA	NA	NA	NA	NA	NA	NA	NA	NA	NA	NA	NA	NA	NA	NA
chr1D_179718516	1	179718516	G	T	NA	NA	NA	NA	NA	NA	NA	NA	NA	26.6198	86.4371	98.9642	59.5386	NA	NA	NA	NA	NA	NA	NA	NA	NA	NA	NA	NA	NA	NA	NA	NA	NA	NA	NA	NA	NA	NA	NA	NA	NA	NA	NA	NA	NA
chr1D_179737946	1	179737946	A	T	NA	NA	NA	NA	NA	NA	NA	NA	NA	26.6198	86.4371	98.9642	59.5386	NA	NA	NA	NA	NA	NA	NA	NA	NA	NA	NA	NA	NA	NA	NA	NA	NA	NA	NA	NA	NA	NA	NA	NA	NA	NA	NA	NA	NA
chr1D_179753771	1	179753771	G	C	NA	NA	NA	NA	NA	NA	NA	NA	NA	-26.6198	-86.4371	-98.9642	-59.5386	NA	NA	NA	NA	NA	NA	NA	NA	NA	NA	NA	NA	NA	NA	NA	NA	NA	NA	NA	NA	NA	NA	NA	NA	NA	NA	NA	NA	NA
chr1D_179768492	1	179768492	G	A	NA	NA	NA	NA	NA	NA	NA	NA	NA	-26.6198	-86.4371	-98.9642	-59.5386	NA	NA	NA	NA	NA	NA	NA	NA	NA	NA	NA	NA	NA	NA	NA	NA	NA	NA	NA	NA	NA	NA	NA	NA	NA	NA	NA	NA	NA
chr1D_179777734	1	179777734	G	A	NA	NA	NA	NA	NA	NA	NA	NA	NA	-26.6198	-86.4371	-98.9642	-59.5386	NA	NA	NA	NA	NA	NA	NA	NA	NA	NA	NA	NA	NA	NA	NA	NA	NA	NA	NA	NA	NA	NA	NA	NA	NA	NA	NA	NA	NA
chr1D_179786587	1	179786587	G	A	NA	NA	NA	NA	NA	NA	NA	NA	NA	-26.6198	-86.4371	-98.9642	-59.5386	NA	NA	NA	NA	NA	NA	NA	NA	NA	NA	NA	NA	NA	NA	NA	NA	NA	NA	NA	NA	NA	NA	NA	NA	NA	NA	NA	NA	NA
chr1D_179818088	1	179818088	G	A	NA	NA	NA	NA	NA	NA	NA	NA	NA	-26.6198	-86.4371	-98.9642	-59.5386	NA	NA	NA	NA	NA	NA	NA	NA	NA	NA	NA	NA	NA	NA	NA	NA	NA	NA	NA	NA	NA	NA	NA	NA	NA	NA	NA	NA	NA
chr1D_179837040	1	179837040	C	T	NA	NA	NA	NA	NA	NA	NA	NA	NA	26.6198	86.4371	98.9642	59.5386	NA	NA	NA	NA	NA	NA	NA	NA	NA	NA	NA	NA	NA	NA	NA	NA	NA	NA	NA	NA	NA	NA	NA	NA	NA	NA	NA	NA	NA
chr1D_179858162	1	179858162	T	C	NA	NA	NA	NA	NA	NA	NA	NA	NA	-26.6198	-86.4371	-98.9642	-59.5386	NA	NA	NA	NA	NA	NA	NA	NA	NA	NA	NA	NA	NA	NA	NA	NA	NA	NA	NA	NA	NA	NA	NA	NA	NA	NA	NA	NA	NA
chr1D_179912408	1	179912408	C	A	NA	NA	NA	NA	NA	NA	NA	NA	NA	-26.6198	-86.4371	-98.9642	-59.5386	NA	NA	NA	NA	NA	NA	NA	NA	NA	NA	NA	NA	NA	NA	NA	NA	NA	NA	NA	NA	NA	NA	NA	NA	NA	NA	NA	NA	NA
chr1D_179921402	1	179921402	G	A	NA	NA	NA	NA	NA	NA	NA	NA	NA	-26.6198	-86.4371	-98.9642	-59.5386	NA	NA	NA	NA	NA	NA	NA	NA	NA	NA	NA	NA	NA	NA	NA	NA	NA	NA	NA	NA	NA	NA	NA	NA	NA	NA	NA	NA	NA
chr1D_179956108	1	179956108	G	A	NA	NA	NA	NA	NA	NA	NA	NA	NA	-26.6198	-86.4371	-98.9642	-59.5386	NA	NA	NA	NA	NA	NA	NA	NA	NA	NA	NA	NA	NA	NA	NA	NA	NA	NA	NA	NA	NA	NA	NA	NA	NA	NA	NA	NA	NA
chr1D_179968872	1	179968872	T	C	NA	NA	NA	NA	NA	NA	NA	NA	NA	-26.6198	-86.4371	-98.9642	-59.5386	NA	NA	NA	NA	NA	NA	NA	NA	NA	NA	NA	NA	NA	NA	NA	NA	NA	NA	NA	NA	NA	NA	NA	NA	NA	NA	NA	NA	NA
chr1D_179976818	1	179976818	T	C	NA	NA	NA	NA	NA	NA	NA	NA	NA	-26.6198	-86.4371	-98.9642	-59.5386	NA	NA	NA	NA	NA	NA	NA	NA	NA	NA	NA	NA	NA	NA	NA	NA	NA	NA	NA	NA	NA	NA	NA	NA	NA	NA	NA	NA	NA
chr1D_179986111	1	179986111	T	A	NA	NA	NA	NA	NA	NA	NA	NA	NA	-26.6198	-86.4371	-98.9642	-59.5386	NA	NA	NA	NA	NA	NA	NA	NA	NA	NA	NA	NA	NA	NA	NA	NA	NA	NA	NA	NA	NA	NA	NA	NA	NA	NA	NA	NA	NA
chr1D_179993985	1	179993985	G	A	NA	NA	NA	NA	NA	NA	NA	NA	NA	-26.6198	-86.4371	-98.9642	-59.5386	NA	NA	NA	NA	NA	NA	NA	NA	NA	NA	NA	NA	NA	NA	NA	NA	NA	NA	NA	NA	NA	NA	NA	NA	NA	NA	NA	NA	NA
chr1D_180002771	1	180002771	G	A	NA	NA	NA	NA	NA	NA	NA	NA	NA	-26.6198	-86.4371	-98.9642	-59.5386	NA	NA	NA	NA	NA	NA	NA	NA	NA	NA	NA	NA	NA	NA	NA	NA	NA	NA	NA	NA	NA	NA	NA	NA	NA	NA	NA	NA	NA
chr1D_180022851	1	180022851	T	C	NA	NA	NA	NA	NA	NA	NA	NA	NA	-26.6198	-86.4371	-98.9642	-59.5386	NA	NA	NA	NA	NA	NA	NA	NA	NA	NA	NA	NA	NA	NA	NA	NA	NA	NA	NA	NA	NA	NA	NA	NA	NA	NA	NA	NA	NA
chr1D_180032818	1	180032818	C	A	NA	NA	NA	NA	NA	NA	NA	NA	NA	-26.6198	-86.4371	-98.9642	-59.5386	NA	NA	NA	NA	NA	NA	NA	NA	NA	NA	NA	NA	NA	NA	NA	NA	NA	NA	NA	NA	NA	NA	NA	NA	NA	NA	NA	NA	NA
chr1D_180047868	1	180047868	T	C	NA	NA	NA	NA	NA	NA	NA	NA	NA	-26.6198	-86.4371	-98.9642	-59.5386	NA	NA	NA	NA	NA	NA	NA	NA	NA	NA	NA	NA	NA	NA	NA	NA	NA	NA	NA	NA	NA	NA	NA	NA	NA	NA	NA	NA	NA
chr1D_180058668	1	180058668	C	A	NA	NA	NA	NA	NA	NA	NA	NA	NA	-26.6198	-86.4371	-98.9642	-59.5386	NA	NA	NA	NA	NA	NA	NA	NA	NA	NA	NA	NA	NA	NA	NA	NA	NA	NA	NA	NA	NA	NA	NA	NA	NA	NA	NA	NA	NA
chr1D_180063612	1	180063612	C	T	NA	NA	NA	NA	NA	NA	NA	NA	NA	26.6198	86.4371	98.9642	59.5386	NA	NA	NA	NA	NA	NA	NA	NA	NA	NA	NA	NA	NA	NA	NA	NA	NA	NA	NA	NA	NA	NA	NA	NA	NA	NA	NA	NA	NA
chr1D_180093113	1	180093113	C	T	NA	NA	NA	NA	NA	NA	NA	NA	NA	26.6198	86.4371	98.9642	59.5386	NA	NA	NA	NA	NA	NA	NA	NA	NA	NA	NA	NA	NA	NA	NA	NA	NA	NA	NA	NA	NA	NA	NA	NA	NA	NA	NA	NA	NA
chr1D_180118024	1	180118024	A	G	NA	NA	NA	NA	NA	NA	NA	NA	NA	26.6198	86.4371	98.9642	59.5386	NA	NA	NA	NA	NA	NA	NA	NA	NA	NA	NA	NA	NA	NA	NA	NA	NA	NA	NA	NA	NA	NA	NA	NA	NA	NA	NA	NA	NA
chr1D_180143996	1	180143996	C	T	NA	NA	NA	NA	NA	NA	NA	NA	NA	26.6198	86.4371	98.9642	59.5386	NA	NA	NA	NA	NA	NA	NA	NA	NA	NA	NA	NA	NA	NA	NA	NA	NA	NA	NA	NA	NA	NA	NA	NA	NA	NA	NA	NA	NA
chr1D_181559747	1	181559747	A	G	NA	NA	NA	NA	NA	NA	NA	NA	NA	-20.9074	-64.8677	-77.2263	-49.6847	NA	NA	NA	NA	NA	NA	NA	NA	NA	NA	NA	NA	NA	NA	NA	NA	NA	NA	NA	NA	NA	NA	NA	NA	NA	NA	NA	NA	NA
chr1D_181569408	1	181569408	C	T	NA	NA	NA	NA	NA	NA	NA	NA	NA	-20.9074	-64.8677	-77.2263	-49.6847	NA	NA	NA	NA	NA	NA	NA	NA	NA	NA	NA	NA	NA	NA	NA	NA	NA	NA	NA	NA	NA	NA	NA	NA	NA	NA	NA	NA	NA
chr1D_181610884	1	181610884	A	T	NA	NA	NA	NA	NA	NA	NA	NA	NA	-20.9074	-64.8677	-77.2263	-49.6847	NA	NA	NA	NA	NA	NA	NA	NA	NA	NA	NA	NA	NA	NA	NA	NA	NA	NA	NA	NA	NA	NA	NA	NA	NA	NA	NA	NA	NA
chr1D_181660344	1	181660344	C	A	NA	NA	NA	NA	NA	NA	NA	NA	NA	20.9074	64.8677	77.2263	49.6847	NA	NA	NA	NA	NA	NA	NA	NA	NA	NA	NA	NA	NA	NA	NA	NA	NA	NA	NA	NA	NA	NA	NA	NA	NA	NA	NA	NA	NA
chr1D_181679916	1	181679916	A	G	NA	NA	NA	NA	NA	NA	NA	NA	NA	-20.9074	-64.8677	-77.2263	-49.6847	NA	NA	NA	NA	NA	NA	NA	NA	NA	NA	NA	NA	NA	NA	NA	NA	NA	NA	NA	NA	NA	NA	NA	NA	NA	NA	NA	NA	NA
chr1D_181687325	1	181687325	G	A	NA	NA	NA	NA	NA	NA	NA	NA	NA	20.9074	64.8677	77.2263	49.6847	NA	NA	NA	NA	NA	NA	NA	NA	NA	NA	NA	NA	NA	NA	NA	NA	NA	NA	NA	NA	NA	NA	NA	NA	NA	NA	NA	NA	NA
chr1D_181697033	1	181697033	C	T	NA	NA	NA	NA	NA	NA	NA	NA	NA	-20.9074	-64.8677	-77.2263	-49.6847	NA	NA	NA	NA	NA	NA	NA	NA	NA	NA	NA	NA	NA	NA	NA	NA	NA	NA	NA	NA	NA	NA	NA	NA	NA	NA	NA	NA	NA
chr1D_181707047	1	181707047	C	T	NA	NA	NA	NA	NA	NA	NA	NA	NA	-20.9074	-64.8677	-77.2263	-49.6847	NA	NA	NA	NA	NA	NA	NA	NA	NA	NA	NA	NA	NA	NA	NA	NA	NA	NA	NA	NA	NA	NA	NA	NA	NA	NA	NA	NA	NA
chr1D_181725756	1	181725756	A	G	NA	NA	NA	NA	NA	NA	NA	NA	NA	-20.9074	-64.8677	-77.2263	-49.6847	NA	NA	NA	NA	NA	NA	NA	NA	NA	NA	NA	NA	NA	NA	NA	NA	NA	NA	NA	NA	NA	NA	NA	NA	NA	NA	NA	NA	NA
chr1D_181738725	1	181738725	C	A	NA	NA	NA	NA	NA	NA	NA	NA	NA	20.9074	64.8677	77.2263	49.6847	NA	NA	NA	NA	NA	NA	NA	NA	NA	NA	NA	NA	NA	NA	NA	NA	NA	NA	NA	NA	NA	NA	NA	NA	NA	NA	NA	NA	NA
chr1D_181778483	1	181778483	G	A	NA	NA	NA	NA	NA	NA	NA	NA	NA	20.9074	64.8677	77.2263	49.6847	NA	NA	NA	NA	NA	NA	NA	NA	NA	NA	NA	NA	NA	NA	NA	NA	NA	NA	NA	NA	NA	NA	NA	NA	NA	NA	NA	NA	NA
chr1D_181791138	1	181791138	G	A	NA	NA	NA	NA	NA	NA	NA	NA	NA	20.9074	64.8677	77.2263	49.6847	NA	NA	NA	NA	NA	NA	NA	NA	NA	NA	NA	NA	NA	NA	NA	NA	NA	NA	NA	NA	NA	NA	NA	NA	NA	NA	NA	NA	NA
chr1D_181798658	1	181798658	G	A	NA	NA	NA	NA	NA	NA	NA	NA	NA	20.9074	64.8677	77.2263	49.6847	NA	NA	NA	NA	NA	NA	NA	NA	NA	NA	NA	NA	NA	NA	NA	NA	NA	NA	NA	NA	NA	NA	NA	NA	NA	NA	NA	NA	NA
chr1D_181807113	1	181807113	G	A	NA	NA	NA	NA	NA	NA	NA	NA	NA	20.9074	64.8677	77.2263	49.6847	NA	NA	NA	NA	NA	NA	NA	NA	NA	NA	NA	NA	NA	NA	NA	NA	NA	NA	NA	NA	NA	NA	NA	NA	NA	NA	NA	NA	NA
chr1D_181816004	1	181816004	C	T	NA	NA	NA	NA	NA	NA	NA	NA	NA	-20.9074	-64.8677	-77.2263	-49.6847	NA	NA	NA	NA	NA	NA	NA	NA	NA	NA	NA	NA	NA	NA	NA	NA	NA	NA	NA	NA	NA	NA	NA	NA	NA	NA	NA	NA	NA
chr1D_181826179	1	181826179	T	C	NA	NA	NA	NA	NA	NA	NA	NA	NA	20.9074	64.8677	77.2263	49.6847	NA	NA	NA	NA	NA	NA	NA	NA	NA	NA	NA	NA	NA	NA	NA	NA	NA	NA	NA	NA	NA	NA	NA	NA	NA	NA	NA	NA	NA
chr1D_181831165	1	181831165	T	C	NA	NA	NA	NA	NA	NA	NA	NA	NA	20.9074	64.8677	77.2263	49.6847	NA	NA	NA	NA	NA	NA	NA	NA	NA	NA	NA	NA	NA	NA	NA	NA	NA	NA	NA	NA	NA	NA	NA	NA	NA	NA	NA	NA	NA
chr1D_181836297	1	181836297	G	A	NA	NA	NA	NA	NA	NA	NA	NA	NA	20.9074	64.8677	77.2263	49.6847	NA	NA	NA	NA	NA	NA	NA	NA	NA	NA	NA	NA	NA	NA	NA	NA	NA	NA	NA	NA	NA	NA	NA	NA	NA	NA	NA	NA	NA
chr1D_181855844	1	181855844	C	A	NA	NA	NA	NA	NA	NA	NA	NA	NA	20.9074	64.8677	77.2263	49.6847	NA	NA	NA	NA	NA	NA	NA	NA	NA	NA	NA	NA	NA	NA	NA	NA	NA	NA	NA	NA	NA	NA	NA	NA	NA	NA	NA	NA	NA
chr1D_181882787	1	181882787	C	T	NA	NA	NA	NA	NA	NA	NA	NA	NA	-20.9074	-64.8677	-77.2263	-49.6847	NA	NA	NA	NA	NA	NA	NA	NA	NA	NA	NA	NA	NA	NA	NA	NA	NA	NA	NA	NA	NA	NA	NA	NA	NA	NA	NA	NA	NA
chr1D_181890176	1	181890176	A	G	NA	NA	NA	NA	NA	NA	NA	NA	NA	-20.9074	-64.8677	-77.2263	-49.6847	NA	NA	NA	NA	NA	NA	NA	NA	NA	NA	NA	NA	NA	NA	NA	NA	NA	NA	NA	NA	NA	NA	NA	NA	NA	NA	NA	NA	NA
chr1D_181901806	1	181901806	T	A	NA	NA	NA	NA	NA	NA	NA	NA	NA	20.9074	64.8677	77.2263	49.6847	NA	NA	NA	NA	NA	NA	NA	NA	NA	NA	NA	NA	NA	NA	NA	NA	NA	NA	NA	NA	NA	NA	NA	NA	NA	NA	NA	NA	NA
chr1D_181920328	1	181920328	C	T	NA	NA	NA	NA	NA	NA	NA	NA	NA	-20.9074	-64.8677	-77.2263	-49.6847	NA	NA	NA	NA	NA	NA	NA	NA	NA	NA	NA	NA	NA	NA	NA	NA	NA	NA	NA	NA	NA	NA	NA	NA	NA	NA	NA	NA	NA
chr1D_181925196	1	181925196	G	A	NA	NA	NA	NA	NA	NA	NA	NA	NA	20.9074	64.8677	77.2263	49.6847	NA	NA	NA	NA	NA	NA	NA	NA	NA	NA	NA	NA	NA	NA	NA	NA	NA	NA	NA	NA	NA	NA	NA	NA	NA	NA	NA	NA	NA
chr1D_181932269	1	181932269	G	A	NA	NA	NA	NA	NA	NA	NA	NA	NA	20.9074	64.8677	77.2263	49.6847	NA	NA	NA	NA	NA	NA	NA	NA	NA	NA	NA	NA	NA	NA	NA	NA	NA	NA	NA	NA	NA	NA	NA	NA	NA	NA	NA	NA	NA
chr1D_181944128	1	181944128	C	G	NA	NA	NA	NA	NA	NA	NA	NA	NA	-20.9074	-64.8677	-77.2263	-49.6847	NA	NA	NA	NA	NA	NA	NA	NA	NA	NA	NA	NA	NA	NA	NA	NA	NA	NA	NA	NA	NA	NA	NA	NA	NA	NA	NA	NA	NA
chr1D_181973262	1	181973262	C	T	NA	NA	NA	NA	NA	NA	NA	NA	NA	-20.9074	-64.8677	-77.2263	-49.6847	NA	NA	NA	NA	NA	NA	NA	NA	NA	NA	NA	NA	NA	NA	NA	NA	NA	NA	NA	NA	NA	NA	NA	NA	NA	NA	NA	NA	NA
chr1D_182024918	1	182024918	G	A	NA	NA	NA	NA	NA	NA	NA	NA	NA	20.9074	64.8677	77.2263	49.6847	NA	NA	NA	NA	NA	NA	NA	NA	NA	NA	NA	NA	NA	NA	NA	NA	NA	NA	NA	NA	NA	NA	NA	NA	NA	NA	NA	NA	NA
chr1D_182055636	1	182055636	A	T	NA	NA	NA	NA	NA	NA	NA	NA	NA	-20.9074	-64.8677	-77.2263	-49.6847	NA	NA	NA	NA	NA	NA	NA	NA	NA	NA	NA	NA	NA	NA	NA	NA	NA	NA	NA	NA	NA	NA	NA	NA	NA	NA	NA	NA	NA
chr1D_182141385	1	182141385	C	T	NA	NA	NA	NA	NA	NA	NA	NA	NA	-20.9074	-64.8677	-77.2263	-49.6847	NA	NA	NA	NA	NA	NA	NA	NA	NA	NA	NA	NA	NA	NA	NA	NA	NA	NA	NA	NA	NA	NA	NA	NA	NA	NA	NA	NA	NA
chr1D_182175286	1	182175286	C	G	NA	NA	NA	NA	NA	NA	NA	NA	NA	-20.9074	-64.8677	-77.2263	-49.6847	NA	NA	NA	NA	NA	NA	NA	NA	NA	NA	NA	NA	NA	NA	NA	NA	NA	NA	NA	NA	NA	NA	NA	NA	NA	NA	NA	NA	NA
chr1D_182193560	1	182193560	G	A	NA	NA	NA	NA	NA	NA	NA	NA	NA	20.9074	64.8677	77.2263	49.6847	NA	NA	NA	NA	NA	NA	NA	NA	NA	NA	NA	NA	NA	NA	NA	NA	NA	NA	NA	NA	NA	NA	NA	NA	NA	NA	NA	NA	NA
chr1D_182200891	1	182200891	C	T	NA	NA	NA	NA	NA	NA	NA	NA	NA	-20.9074	-64.8677	-77.2263	-49.6847	NA	NA	NA	NA	NA	NA	NA	NA	NA	NA	NA	NA	NA	NA	NA	NA	NA	NA	NA	NA	NA	NA	NA	NA	NA	NA	NA	NA	NA
chr1D_182216426	1	182216426	G	A	NA	NA	NA	NA	NA	NA	NA	NA	NA	20.9074	64.8677	77.2263	49.6847	NA	NA	NA	NA	NA	NA	NA	NA	NA	NA	NA	NA	NA	NA	NA	NA	NA	NA	NA	NA	NA	NA	NA	NA	NA	NA	NA	NA	NA
chr1D_182264840	1	182264840	G	A	NA	NA	NA	NA	NA	NA	NA	NA	NA	20.9074	64.8677	77.2263	49.6847	NA	NA	NA	NA	NA	NA	NA	NA	NA	NA	NA	NA	NA	NA	NA	NA	NA	NA	NA	NA	NA	NA	NA	NA	NA	NA	NA	NA	NA
chr1D_182277997	1	182277997	C	T	NA	NA	NA	NA	NA	NA	NA	NA	NA	-20.9074	-64.8677	-77.2263	-49.6847	NA	NA	NA	NA	NA	NA	NA	NA	NA	NA	NA	NA	NA	NA	NA	NA	NA	NA	NA	NA	NA	NA	NA	NA	NA	NA	NA	NA	NA
chr1D_182298814	1	182298814	G	A	NA	NA	NA	NA	NA	NA	NA	NA	NA	20.9074	64.8677	77.2263	49.6847	NA	NA	NA	NA	NA	NA	NA	NA	NA	NA	NA	NA	NA	NA	NA	NA	NA	NA	NA	NA	NA	NA	NA	NA	NA	NA	NA	NA	NA
chr1D_182340325	1	182340325	A	C	NA	NA	NA	NA	NA	NA	NA	NA	NA	-20.9074	-64.8677	-77.2263	-49.6847	NA	NA	NA	NA	NA	NA	NA	NA	NA	NA	NA	NA	NA	NA	NA	NA	NA	NA	NA	NA	NA	NA	NA	NA	NA	NA	NA	NA	NA
chr1D_182349327	1	182349327	C	T	NA	NA	NA	NA	NA	NA	NA	NA	NA	-20.9074	-64.8677	-77.2263	-49.6847	NA	NA	NA	NA	NA	NA	NA	NA	NA	NA	NA	NA	NA	NA	NA	NA	NA	NA	NA	NA	NA	NA	NA	NA	NA	NA	NA	NA	NA
chr1D_182360144	1	182360144	G	C	NA	NA	NA	NA	NA	NA	NA	NA	NA	20.9074	64.8677	77.2263	49.6847	NA	NA	NA	NA	NA	NA	NA	NA	NA	NA	NA	NA	NA	NA	NA	NA	NA	NA	NA	NA	NA	NA	NA	NA	NA	NA	NA	NA	NA
chr1D_184567598	1	184567598	G	C	NA	NA	NA	NA	NA	NA	NA	NA	NA	NA	NA	NA	NA	NA	NA	NA	NA	NA	NA	NA	NA	NA	NA	NA	NA	NA	-26.8294	NA	-23.6654	NA	NA	NA	NA	NA	NA	NA	NA	NA	NA	NA	NA	NA
chr1D_184987612	1	184987612	A	G	NA	NA	NA	NA	NA	NA	NA	NA	NA	NA	NA	NA	NA	NA	NA	NA	NA	NA	NA	NA	NA	NA	NA	NA	NA	NA	26.8294	NA	23.6654	NA	NA	NA	NA	NA	NA	NA	NA	NA	NA	NA	NA	NA
chr1D_185026335	1	185026335	C	T	NA	NA	NA	NA	NA	NA	NA	NA	NA	NA	NA	NA	NA	NA	NA	NA	NA	NA	NA	NA	NA	NA	NA	NA	NA	NA	26.8294	NA	23.6654	NA	NA	NA	NA	NA	NA	NA	NA	NA	NA	NA	NA	NA
chr1D_185054385	1	185054385	C	A	NA	NA	NA	NA	NA	NA	NA	NA	NA	NA	NA	NA	NA	NA	NA	NA	NA	NA	NA	NA	NA	NA	NA	NA	NA	NA	-26.8294	NA	-23.6654	NA	NA	NA	NA	NA	NA	NA	NA	NA	NA	NA	NA	NA
chr1D_185087069	1	185087069	G	A	NA	NA	NA	NA	NA	NA	NA	NA	NA	NA	NA	NA	NA	NA	NA	NA	NA	NA	NA	NA	NA	NA	NA	NA	NA	NA	-26.8294	NA	-23.6654	NA	NA	NA	NA	NA	NA	NA	NA	NA	NA	NA	NA	NA
chr1D_185103254	1	185103254	C	T	NA	NA	NA	NA	NA	NA	NA	NA	NA	NA	NA	NA	NA	NA	NA	NA	NA	NA	NA	NA	NA	NA	NA	NA	NA	NA	26.8294	NA	23.6654	NA	NA	NA	NA	NA	NA	NA	NA	NA	NA	NA	NA	NA
chr1D_185124955	1	185124955	C	T	NA	NA	NA	NA	NA	NA	NA	NA	NA	NA	NA	NA	NA	NA	NA	NA	NA	NA	NA	NA	NA	NA	NA	NA	NA	NA	26.8294	NA	23.6654	NA	NA	NA	NA	NA	NA	NA	NA	NA	NA	NA	NA	NA
chr1D_185157683	1	185157683	T	G	NA	NA	NA	NA	NA	NA	NA	NA	NA	NA	NA	NA	NA	NA	NA	NA	NA	NA	NA	NA	NA	NA	NA	NA	NA	NA	-26.8294	NA	-23.6654	NA	NA	NA	NA	NA	NA	NA	NA	NA	NA	NA	NA	NA
chr1D_185167630	1	185167630	C	T	NA	NA	NA	NA	NA	NA	NA	NA	NA	NA	NA	NA	NA	NA	NA	NA	NA	NA	NA	NA	NA	NA	NA	NA	NA	NA	26.8294	NA	23.6654	NA	NA	NA	NA	NA	NA	NA	NA	NA	NA	NA	NA	NA
chr1D_185171393	1	185171393	T	C	NA	NA	NA	NA	NA	NA	NA	NA	NA	NA	NA	NA	NA	NA	NA	NA	NA	NA	NA	NA	NA	NA	NA	NA	NA	NA	-26.8294	NA	-23.6654	NA	NA	NA	NA	NA	NA	NA	NA	NA	NA	NA	NA	NA
chr1D_185177192	1	185177192	C	A	NA	NA	NA	NA	NA	NA	NA	NA	NA	NA	NA	NA	NA	NA	NA	NA	NA	NA	NA	NA	NA	NA	NA	NA	NA	NA	-26.8294	NA	-23.6654	NA	NA	NA	NA	NA	NA	NA	NA	NA	NA	NA	NA	NA
chr1D_185194108	1	185194108	G	A	NA	NA	NA	NA	NA	NA	NA	NA	NA	NA	NA	NA	NA	NA	NA	NA	NA	NA	NA	NA	NA	NA	NA	NA	NA	NA	-26.8294	NA	-23.6654	NA	NA	NA	NA	NA	NA	NA	NA	NA	NA	NA	NA	NA
chr1D_185199134	1	185199134	C	T	NA	NA	NA	NA	NA	NA	NA	NA	NA	NA	NA	NA	NA	NA	NA	NA	NA	NA	NA	NA	NA	NA	NA	NA	NA	NA	26.8294	NA	23.6654	NA	NA	NA	NA	NA	NA	NA	NA	NA	NA	NA	NA	NA
chr1D_185206225	1	185206225	G	A	NA	NA	NA	NA	NA	NA	NA	NA	NA	NA	NA	NA	NA	NA	NA	NA	NA	NA	NA	NA	NA	NA	NA	NA	NA	NA	-26.8294	NA	-23.6654	NA	NA	NA	NA	NA	NA	NA	NA	NA	NA	NA	NA	NA
chr1D_185244503	1	185244503	T	G	NA	NA	NA	NA	NA	NA	NA	NA	NA	NA	NA	NA	NA	NA	NA	NA	NA	NA	NA	NA	NA	NA	NA	NA	NA	NA	-26.8294	NA	-23.6654	NA	NA	NA	NA	NA	NA	NA	NA	NA	NA	NA	NA	NA
chr1D_185252448	1	185252448	C	T	NA	NA	NA	NA	NA	NA	NA	NA	NA	NA	NA	NA	NA	NA	NA	NA	NA	NA	NA	NA	NA	NA	NA	NA	NA	NA	26.8294	NA	23.6654	NA	NA	NA	NA	NA	NA	NA	NA	NA	NA	NA	NA	NA
chr1D_185261067	1	185261067	C	A	NA	NA	NA	NA	NA	NA	NA	NA	NA	NA	NA	NA	NA	NA	NA	NA	NA	NA	NA	NA	NA	NA	NA	NA	NA	NA	-26.8294	NA	-23.6654	NA	NA	NA	NA	NA	NA	NA	NA	NA	NA	NA	NA	NA
chr1D_185272437	1	185272437	C	T	NA	NA	NA	NA	NA	NA	NA	NA	NA	NA	NA	NA	NA	NA	NA	NA	NA	NA	NA	NA	NA	NA	NA	NA	NA	NA	26.8294	NA	23.6654	NA	NA	NA	NA	NA	NA	NA	NA	NA	NA	NA	NA	NA
chr1D_185284416	1	185284416	C	T	NA	NA	NA	NA	NA	NA	NA	NA	NA	NA	NA	NA	NA	NA	NA	NA	NA	NA	NA	NA	NA	NA	NA	NA	NA	NA	26.8294	NA	23.6654	NA	NA	NA	NA	NA	NA	NA	NA	NA	NA	NA	NA	NA
chr1D_185303453	1	185303453	G	A	NA	NA	NA	NA	NA	NA	NA	NA	NA	NA	NA	NA	NA	NA	NA	NA	NA	NA	NA	NA	NA	NA	NA	NA	NA	NA	-26.8294	NA	-23.6654	NA	NA	NA	NA	NA	NA	NA	NA	NA	NA	NA	NA	NA
chr1D_185324979	1	185324979	A	G	NA	NA	NA	NA	NA	NA	NA	NA	NA	NA	NA	NA	NA	NA	NA	NA	NA	NA	NA	NA	NA	NA	NA	NA	NA	NA	26.8294	NA	23.6654	NA	NA	NA	NA	NA	NA	NA	NA	NA	NA	NA	NA	NA
chr1D_185329016	1	185329016	G	A	NA	NA	NA	NA	NA	NA	NA	NA	NA	NA	NA	NA	NA	NA	NA	NA	NA	NA	NA	NA	NA	NA	NA	NA	NA	NA	-26.8294	NA	-23.6654	NA	NA	NA	NA	NA	NA	NA	NA	NA	NA	NA	NA	NA
chr1D_185346648	1	185346648	A	C	NA	NA	NA	NA	NA	NA	NA	NA	NA	NA	NA	NA	NA	NA	NA	NA	NA	NA	NA	NA	NA	NA	NA	NA	NA	NA	26.8294	NA	23.6654	NA	NA	NA	NA	NA	NA	NA	NA	NA	NA	NA	NA	NA
chr1D_185351886	1	185351886	C	T	NA	NA	NA	NA	NA	NA	NA	NA	NA	NA	NA	NA	NA	NA	NA	NA	NA	NA	NA	NA	NA	NA	NA	NA	NA	NA	26.8294	NA	23.6654	NA	NA	NA	NA	NA	NA	NA	NA	NA	NA	NA	NA	NA
chr1D_185356864	1	185356864	T	C	NA	NA	NA	NA	NA	NA	NA	NA	NA	NA	NA	NA	NA	NA	NA	NA	NA	NA	NA	NA	NA	NA	NA	NA	NA	NA	-26.8294	NA	-23.6654	NA	NA	NA	NA	NA	NA	NA	NA	NA	NA	NA	NA	NA
chr1D_185361812	1	185361812	G	A	NA	NA	NA	NA	NA	NA	NA	NA	NA	NA	NA	NA	NA	NA	NA	NA	NA	NA	NA	NA	NA	NA	NA	NA	NA	NA	-26.8294	NA	-23.6654	NA	NA	NA	NA	NA	NA	NA	NA	NA	NA	NA	NA	NA
chr1D_185392357	1	185392357	A	G	NA	NA	NA	NA	NA	NA	NA	NA	NA	NA	NA	NA	NA	NA	NA	NA	NA	NA	NA	NA	NA	NA	NA	NA	NA	NA	26.8294	NA	23.6654	NA	NA	NA	NA	NA	NA	NA	NA	NA	NA	NA	NA	NA
chr1D_185399901	1	185399901	T	C	NA	NA	NA	NA	NA	NA	NA	NA	NA	NA	NA	NA	NA	NA	NA	NA	NA	NA	NA	NA	NA	NA	NA	NA	NA	NA	-26.8294	NA	-23.6654	NA	NA	NA	NA	NA	NA	NA	NA	NA	NA	NA	NA	NA
chr1D_185409181	1	185409181	G	T	NA	NA	NA	NA	NA	NA	NA	NA	NA	NA	NA	NA	NA	NA	NA	NA	NA	NA	NA	NA	NA	NA	NA	NA	NA	NA	26.8294	NA	23.6654	NA	NA	NA	NA	NA	NA	NA	NA	NA	NA	NA	NA	NA
chr1D_185435396	1	185435396	A	G	NA	NA	NA	NA	NA	NA	NA	NA	NA	NA	NA	NA	NA	NA	NA	NA	NA	NA	NA	NA	NA	NA	NA	NA	NA	NA	26.8294	NA	23.6654	NA	NA	NA	NA	NA	NA	NA	NA	NA	NA	NA	NA	NA
chr1D_185439245	1	185439245	G	T	NA	NA	NA	NA	NA	NA	NA	NA	NA	NA	NA	NA	NA	NA	NA	NA	NA	NA	NA	NA	NA	NA	NA	NA	NA	NA	26.8294	NA	23.6654	NA	NA	NA	NA	NA	NA	NA	NA	NA	NA	NA	NA	NA
chr1D_185445574	1	185445574	C	T	NA	NA	NA	NA	NA	NA	NA	NA	NA	NA	NA	NA	NA	NA	NA	NA	NA	NA	NA	NA	NA	NA	NA	NA	NA	NA	26.8294	NA	23.6654	NA	NA	NA	NA	NA	NA	NA	NA	NA	NA	NA	NA	NA
chr1D_185463101	1	185463101	A	C	NA	NA	NA	NA	NA	NA	NA	NA	NA	NA	NA	NA	NA	NA	NA	NA	NA	NA	NA	NA	NA	NA	NA	NA	NA	NA	26.8294	NA	23.6654	NA	NA	NA	NA	NA	NA	NA	NA	NA	NA	NA	NA	NA
chr1D_185475274	1	185475274	C	T	NA	NA	NA	NA	NA	NA	NA	NA	NA	NA	NA	NA	NA	NA	NA	NA	NA	NA	NA	NA	NA	NA	NA	NA	NA	NA	26.8294	NA	23.6654	NA	NA	NA	NA	NA	NA	NA	NA	NA	NA	NA	NA	NA
chr1D_185495633	1	185495633	T	C	NA	NA	NA	NA	NA	NA	NA	NA	NA	NA	NA	NA	NA	NA	NA	NA	NA	NA	NA	NA	NA	NA	NA	NA	NA	NA	-26.8294	NA	-23.6654	NA	NA	NA	NA	NA	NA	NA	NA	NA	NA	NA	NA	NA
chr1D_185519216	1	185519216	A	C	NA	NA	NA	NA	NA	NA	NA	NA	NA	NA	NA	NA	NA	NA	NA	NA	NA	NA	NA	NA	NA	NA	NA	NA	NA	NA	26.8294	NA	23.6654	NA	NA	NA	NA	NA	NA	NA	NA	NA	NA	NA	NA	NA
chr1D_185537850	1	185537850	C	G	NA	NA	NA	NA	NA	NA	NA	NA	NA	NA	NA	NA	NA	NA	NA	NA	NA	NA	NA	NA	NA	NA	NA	NA	NA	NA	26.8294	NA	23.6654	NA	NA	NA	NA	NA	NA	NA	NA	NA	NA	NA	NA	NA
chr1D_185562205	1	185562205	G	T	NA	NA	NA	NA	NA	NA	NA	NA	NA	NA	NA	NA	NA	NA	NA	NA	NA	NA	NA	NA	NA	NA	NA	NA	NA	NA	26.8294	NA	23.6654	NA	NA	NA	NA	NA	NA	NA	NA	NA	NA	NA	NA	NA
chr1D_185572155	1	185572155	A	G	NA	NA	NA	NA	NA	NA	NA	NA	NA	NA	NA	NA	NA	NA	NA	NA	NA	NA	NA	NA	NA	NA	NA	NA	NA	NA	26.8294	NA	23.6654	NA	NA	NA	NA	NA	NA	NA	NA	NA	NA	NA	NA	NA
chr1D_185592540	1	185592540	C	T	NA	NA	NA	NA	NA	NA	NA	NA	NA	NA	NA	NA	NA	NA	NA	NA	NA	NA	NA	NA	NA	NA	NA	NA	NA	NA	26.8294	NA	23.6654	NA	NA	NA	NA	NA	NA	NA	NA	NA	NA	NA	NA	NA
chr1D_185598544	1	185598544	C	T	NA	NA	NA	NA	NA	NA	NA	NA	NA	NA	NA	NA	NA	NA	NA	NA	NA	NA	NA	NA	NA	NA	NA	NA	NA	NA	26.8294	NA	23.6654	NA	NA	NA	NA	NA	NA	NA	NA	NA	NA	NA	NA	NA
chr1D_185610829	1	185610829	C	T	NA	NA	NA	NA	NA	NA	NA	NA	NA	NA	NA	NA	NA	NA	NA	NA	NA	NA	NA	NA	NA	NA	NA	NA	NA	NA	26.8294	NA	23.6654	NA	NA	NA	NA	NA	NA	NA	NA	NA	NA	NA	NA	NA
chr1D_185621927	1	185621927	G	A	NA	NA	NA	NA	NA	NA	NA	NA	NA	NA	NA	NA	NA	NA	NA	NA	NA	NA	NA	NA	NA	NA	NA	NA	NA	NA	-26.8294	NA	-23.6654	NA	NA	NA	NA	NA	NA	NA	NA	NA	NA	NA	NA	NA
chr1D_185623989	1	185623989	C	T	NA	NA	NA	NA	NA	NA	NA	NA	NA	NA	NA	NA	NA	NA	NA	NA	NA	NA	NA	NA	NA	NA	NA	NA	NA	NA	26.8294	NA	23.6654	NA	NA	NA	NA	NA	NA	NA	NA	NA	NA	NA	NA	NA
chr1D_185629238	1	185629238	G	A	NA	NA	NA	NA	NA	NA	NA	NA	NA	NA	NA	NA	NA	NA	NA	NA	NA	NA	NA	NA	NA	NA	NA	NA	NA	NA	-26.8294	NA	-23.6654	NA	NA	NA	NA	NA	NA	NA	NA	NA	NA	NA	NA	NA
chr1D_185656068	1	185656068	C	A	NA	NA	NA	NA	NA	NA	NA	NA	NA	NA	NA	NA	NA	NA	NA	NA	NA	NA	NA	NA	NA	NA	NA	NA	NA	NA	-26.8294	NA	-23.6654	NA	NA	NA	NA	NA	NA	NA	NA	NA	NA	NA	NA	NA
chr1D_185668211	1	185668211	G	C	NA	NA	NA	NA	NA	NA	NA	NA	NA	NA	NA	NA	NA	NA	NA	NA	NA	NA	NA	NA	NA	NA	NA	NA	NA	NA	-26.8294	NA	-23.6654	NA	NA	NA	NA	NA	NA	NA	NA	NA	NA	NA	NA	NA
chr1D_185681280	1	185681280	C	A	NA	NA	NA	NA	NA	NA	NA	NA	NA	NA	NA	NA	NA	NA	NA	NA	NA	NA	NA	NA	NA	NA	NA	NA	NA	NA	-26.8294	NA	-23.6654	NA	NA	NA	NA	NA	NA	NA	NA	NA	NA	NA	NA	NA
chr1D_185685198	1	185685198	C	T	NA	NA	NA	NA	NA	NA	NA	NA	NA	NA	NA	NA	NA	NA	NA	NA	NA	NA	NA	NA	NA	NA	NA	NA	NA	NA	26.8294	NA	23.6654	NA	NA	NA	NA	NA	NA	NA	NA	NA	NA	NA	NA	NA
chr1D_185688606	1	185688606	C	T	NA	NA	NA	NA	NA	NA	NA	NA	NA	NA	NA	NA	NA	NA	NA	NA	NA	NA	NA	NA	NA	NA	NA	NA	NA	NA	26.8294	NA	23.6654	NA	NA	NA	NA	NA	NA	NA	NA	NA	NA	NA	NA	NA
chr1D_185723653	1	185723653	G	A	NA	NA	NA	NA	NA	NA	NA	NA	NA	NA	NA	NA	NA	NA	NA	NA	NA	NA	NA	NA	NA	NA	NA	NA	NA	NA	-26.8294	NA	-23.6654	NA	NA	NA	NA	NA	NA	NA	NA	NA	NA	NA	NA	NA
chr1D_185736454	1	185736454	G	T	NA	NA	NA	NA	NA	NA	NA	NA	NA	NA	NA	NA	NA	NA	NA	NA	NA	NA	NA	NA	NA	NA	NA	NA	NA	NA	26.8294	NA	23.6654	NA	NA	NA	NA	NA	NA	NA	NA	NA	NA	NA	NA	NA
chr1D_185806491	1	185806491	G	T	NA	NA	NA	NA	NA	NA	NA	NA	NA	NA	NA	NA	NA	NA	NA	NA	NA	NA	NA	NA	NA	NA	NA	NA	NA	NA	26.8294	NA	23.6654	NA	NA	NA	NA	NA	NA	NA	NA	NA	NA	NA	NA	NA
chr1D_185811720	1	185811720	G	A	NA	NA	NA	NA	NA	NA	NA	NA	NA	NA	NA	NA	NA	NA	NA	NA	NA	NA	NA	NA	NA	NA	NA	NA	NA	NA	-26.8294	NA	-23.6654	NA	NA	NA	NA	NA	NA	NA	NA	NA	NA	NA	NA	NA
chr1D_185834073	1	185834073	G	T	NA	NA	NA	NA	NA	NA	NA	NA	NA	NA	NA	NA	NA	NA	NA	NA	NA	NA	NA	NA	NA	NA	NA	NA	NA	NA	26.8294	NA	23.6654	NA	NA	NA	NA	NA	NA	NA	NA	NA	NA	NA	NA	NA
chr1D_185840773	1	185840773	G	A	NA	NA	NA	NA	NA	NA	NA	NA	NA	NA	NA	NA	NA	NA	NA	NA	NA	NA	NA	NA	NA	NA	NA	NA	NA	NA	-26.8294	NA	-23.6654	NA	NA	NA	NA	NA	NA	NA	NA	NA	NA	NA	NA	NA
chr1D_185844073	1	185844073	C	T	NA	NA	NA	NA	NA	NA	NA	NA	NA	NA	NA	NA	NA	NA	NA	NA	NA	NA	NA	NA	NA	NA	NA	NA	NA	NA	26.8294	NA	23.6654	NA	NA	NA	NA	NA	NA	NA	NA	NA	NA	NA	NA	NA
chr1D_185847045	1	185847045	A	G	NA	NA	NA	NA	NA	NA	NA	NA	NA	NA	NA	NA	NA	NA	NA	NA	NA	NA	NA	NA	NA	NA	NA	NA	NA	NA	26.8294	NA	23.6654	NA	NA	NA	NA	NA	NA	NA	NA	NA	NA	NA	NA	NA
chr1D_185851757	1	185851757	G	A	NA	NA	NA	NA	NA	NA	NA	NA	NA	NA	NA	NA	NA	NA	NA	NA	NA	NA	NA	NA	NA	NA	NA	NA	NA	NA	-26.8294	NA	-23.6654	NA	NA	NA	NA	NA	NA	NA	NA	NA	NA	NA	NA	NA
chr1D_185867459	1	185867459	G	A	NA	NA	NA	NA	NA	NA	NA	NA	NA	NA	NA	NA	NA	NA	NA	NA	NA	NA	NA	NA	NA	NA	NA	NA	NA	NA	-26.8294	NA	-23.6654	NA	NA	NA	NA	NA	NA	NA	NA	NA	NA	NA	NA	NA
chr1D_185885690	1	185885690	G	T	NA	NA	NA	NA	NA	NA	NA	NA	NA	NA	NA	NA	NA	NA	NA	NA	NA	NA	NA	NA	NA	NA	NA	NA	NA	NA	26.8294	NA	23.6654	NA	NA	NA	NA	NA	NA	NA	NA	NA	NA	NA	NA	NA
chr1D_185899721	1	185899721	T	C	NA	NA	NA	NA	NA	NA	NA	NA	NA	NA	NA	NA	NA	NA	NA	NA	NA	NA	NA	NA	NA	NA	NA	NA	NA	NA	-26.8294	NA	-23.6654	NA	NA	NA	NA	NA	NA	NA	NA	NA	NA	NA	NA	NA
chr1D_185917806	1	185917806	A	G	NA	NA	NA	NA	NA	NA	NA	NA	NA	NA	NA	NA	NA	NA	NA	NA	NA	NA	NA	NA	NA	NA	NA	NA	NA	NA	26.8294	NA	23.6654	NA	NA	NA	NA	NA	NA	NA	NA	NA	NA	NA	NA	NA
chr1D_185951635	1	185951635	A	G	NA	NA	NA	NA	NA	NA	NA	NA	NA	NA	NA	NA	NA	NA	NA	NA	NA	NA	NA	NA	NA	NA	NA	NA	NA	NA	26.8294	NA	23.6654	NA	NA	NA	NA	NA	NA	NA	NA	NA	NA	NA	NA	NA
chr1D_185964656	1	185964656	G	A	NA	NA	NA	NA	NA	NA	NA	NA	NA	NA	NA	NA	NA	NA	NA	NA	NA	NA	NA	NA	NA	NA	NA	NA	NA	NA	-26.8294	NA	-23.6654	NA	NA	NA	NA	NA	NA	NA	NA	NA	NA	NA	NA	NA
chr1D_185992714	1	185992714	G	A	NA	NA	NA	NA	NA	NA	NA	NA	NA	NA	NA	NA	NA	NA	NA	NA	NA	NA	NA	NA	NA	NA	NA	NA	NA	NA	-26.8294	NA	-23.6654	NA	NA	NA	NA	NA	NA	NA	NA	NA	NA	NA	NA	NA
chr1D_186000691	1	186000691	A	T	NA	NA	NA	NA	NA	NA	NA	NA	NA	NA	NA	NA	NA	NA	NA	NA	NA	NA	NA	NA	NA	NA	NA	NA	NA	NA	26.8294	NA	23.6654	NA	NA	NA	NA	NA	NA	NA	NA	NA	NA	NA	NA	NA
chr1D_186024016	1	186024016	C	T	NA	NA	NA	NA	NA	NA	NA	NA	NA	NA	NA	NA	NA	NA	NA	NA	NA	NA	NA	NA	NA	NA	NA	NA	NA	NA	26.8294	NA	23.6654	NA	NA	NA	NA	NA	NA	NA	NA	NA	NA	NA	NA	NA
chr1D_186054695	1	186054695	C	A	NA	NA	NA	NA	NA	NA	NA	NA	NA	NA	NA	NA	NA	NA	NA	NA	NA	NA	NA	NA	NA	NA	NA	NA	NA	NA	-26.8294	NA	-23.6654	NA	NA	NA	NA	NA	NA	NA	NA	NA	NA	NA	NA	NA
chr1D_186094454	1	186094454	T	C	NA	NA	NA	NA	NA	NA	NA	NA	NA	NA	NA	NA	NA	NA	NA	NA	NA	NA	NA	NA	NA	NA	NA	NA	NA	NA	-26.8294	NA	-23.6654	NA	NA	NA	NA	NA	NA	NA	NA	NA	NA	NA	NA	NA
chr1D_186100775	1	186100775	A	G	NA	NA	NA	NA	NA	NA	NA	NA	NA	NA	NA	NA	NA	NA	NA	NA	NA	NA	NA	NA	NA	NA	NA	NA	NA	NA	26.8294	NA	23.6654	NA	NA	NA	NA	NA	NA	NA	NA	NA	NA	NA	NA	NA
chr1D_186114895	1	186114895	A	G	NA	NA	NA	NA	NA	NA	NA	NA	NA	NA	NA	NA	NA	NA	NA	NA	NA	NA	NA	NA	NA	NA	NA	NA	NA	NA	26.8294	NA	23.6654	NA	NA	NA	NA	NA	NA	NA	NA	NA	NA	NA	NA	NA
chr1D_186124647	1	186124647	T	A	NA	NA	NA	NA	NA	NA	NA	NA	NA	NA	NA	NA	NA	NA	NA	NA	NA	NA	NA	NA	NA	NA	NA	NA	NA	NA	-26.8294	NA	-23.6654	NA	NA	NA	NA	NA	NA	NA	NA	NA	NA	NA	NA	NA
chr1D_186130909	1	186130909	T	A	NA	NA	NA	NA	NA	NA	NA	NA	NA	NA	NA	NA	NA	NA	NA	NA	NA	NA	NA	NA	NA	NA	NA	NA	NA	NA	-26.8294	NA	-23.6654	NA	NA	NA	NA	NA	NA	NA	NA	NA	NA	NA	NA	NA
chr1D_186139261	1	186139261	C	T	NA	NA	NA	NA	NA	NA	NA	NA	NA	NA	NA	NA	NA	NA	NA	NA	NA	NA	NA	NA	NA	NA	NA	NA	NA	NA	26.8294	NA	23.6654	NA	NA	NA	NA	NA	NA	NA	NA	NA	NA	NA	NA	NA
chr1D_186153740	1	186153740	A	G	NA	NA	NA	NA	NA	NA	NA	NA	NA	NA	NA	NA	NA	NA	NA	NA	NA	NA	NA	NA	NA	NA	NA	NA	NA	NA	26.8294	NA	23.6654	NA	NA	NA	NA	NA	NA	NA	NA	NA	NA	NA	NA	NA
chr1D_186183790	1	186183790	G	A	NA	NA	NA	NA	NA	NA	NA	NA	NA	NA	NA	NA	NA	NA	NA	NA	NA	NA	NA	NA	NA	NA	NA	NA	NA	NA	-26.8294	NA	-23.6654	NA	NA	NA	NA	NA	NA	NA	NA	NA	NA	NA	NA	NA
chr1D_186195633	1	186195633	C	T	NA	NA	NA	NA	NA	NA	NA	NA	NA	NA	NA	NA	NA	NA	NA	NA	NA	NA	NA	NA	NA	NA	NA	NA	NA	NA	26.8294	NA	23.6654	NA	NA	NA	NA	NA	NA	NA	NA	NA	NA	NA	NA	NA
chr1D_186581526	1	186581526	A	C	NA	NA	NA	NA	NA	NA	NA	NA	NA	18.5846	58.5785	63.5775	NA	NA	NA	NA	NA	NA	NA	NA	NA	NA	NA	NA	NA	NA	NA	NA	NA	NA	NA	NA	NA	NA	NA	NA	NA	NA	NA	NA	NA	NA
chr1D_186627646	1	186627646	A	G	NA	NA	NA	NA	NA	NA	NA	NA	NA	26.6198	86.4371	98.9642	59.5386	NA	NA	NA	NA	NA	NA	NA	NA	NA	NA	NA	NA	NA	NA	NA	NA	NA	NA	NA	NA	NA	NA	NA	NA	NA	NA	NA	NA	NA
chr1D_186640982	1	186640982	T	C	NA	NA	NA	NA	NA	NA	NA	NA	NA	-26.6198	-86.4371	-98.9642	-59.5386	NA	NA	NA	NA	NA	NA	NA	NA	NA	NA	NA	NA	NA	NA	NA	NA	NA	NA	NA	NA	NA	NA	NA	NA	NA	NA	NA	NA	NA
chr1D_186648591	1	186648591	C	T	NA	NA	NA	NA	NA	NA	NA	NA	NA	26.6198	86.4371	98.9642	59.5386	NA	NA	NA	NA	NA	NA	NA	NA	NA	NA	NA	NA	NA	NA	NA	NA	NA	NA	NA	NA	NA	NA	NA	NA	NA	NA	NA	NA	NA
chr1D_186660873	1	186660873	C	T	NA	NA	NA	NA	NA	NA	NA	NA	NA	26.6198	86.4371	98.9642	59.5386	NA	NA	NA	NA	NA	NA	NA	NA	NA	NA	NA	NA	NA	NA	NA	NA	NA	NA	NA	NA	NA	NA	NA	NA	NA	NA	NA	NA	NA
chr1D_186663311	1	186663311	T	C	NA	NA	NA	NA	NA	NA	NA	NA	NA	-26.6198	-86.4371	-98.9642	-59.5386	NA	NA	NA	NA	NA	NA	NA	NA	NA	NA	NA	NA	NA	NA	NA	NA	NA	NA	NA	NA	NA	NA	NA	NA	NA	NA	NA	NA	NA
chr1D_186674950	1	186674950	G	T	NA	NA	NA	NA	NA	NA	NA	NA	NA	26.6198	86.4371	98.9642	59.5386	NA	NA	NA	NA	NA	NA	NA	NA	NA	NA	NA	NA	NA	NA	NA	NA	NA	NA	NA	NA	NA	NA	NA	NA	NA	NA	NA	NA	NA
chr1D_186691817	1	186691817	G	T	NA	NA	NA	NA	NA	NA	NA	NA	NA	26.6198	86.4371	98.9642	59.5386	NA	NA	NA	NA	NA	NA	NA	NA	NA	NA	NA	NA	NA	NA	NA	NA	NA	NA	NA	NA	NA	NA	NA	NA	NA	NA	NA	NA	NA
chr1D_186700742	1	186700742	G	A	NA	NA	NA	NA	NA	NA	NA	NA	NA	-26.6198	-86.4371	-98.9642	-59.5386	NA	NA	NA	NA	NA	NA	NA	NA	NA	NA	NA	NA	NA	NA	NA	NA	NA	NA	NA	NA	NA	NA	NA	NA	NA	NA	NA	NA	NA
chr1D_186713249	1	186713249	C	T	NA	NA	NA	NA	NA	NA	NA	NA	NA	26.6198	86.4371	98.9642	59.5386	NA	NA	NA	NA	NA	NA	NA	NA	NA	NA	NA	NA	NA	NA	NA	NA	NA	NA	NA	NA	NA	NA	NA	NA	NA	NA	NA	NA	NA
chr1D_186723018	1	186723018	C	A	NA	NA	NA	NA	NA	NA	NA	NA	NA	-26.6198	-86.4371	-98.9642	-59.5386	NA	NA	NA	NA	NA	NA	NA	NA	NA	NA	NA	NA	NA	NA	NA	NA	NA	NA	NA	NA	NA	NA	NA	NA	NA	NA	NA	NA	NA
chr1D_186738178	1	186738178	T	C	NA	NA	NA	NA	NA	NA	NA	NA	NA	-26.6198	-86.4371	-98.9642	-59.5386	NA	NA	NA	NA	NA	NA	NA	NA	NA	NA	NA	NA	NA	NA	NA	NA	NA	NA	NA	NA	NA	NA	NA	NA	NA	NA	NA	NA	NA
chr1D_186765737	1	186765737	C	G	NA	NA	NA	NA	NA	NA	NA	NA	NA	26.6198	86.4371	98.9642	59.5386	NA	NA	NA	NA	NA	NA	NA	NA	NA	NA	NA	NA	NA	NA	NA	NA	NA	NA	NA	NA	NA	NA	NA	NA	NA	NA	NA	NA	NA
chr1D_186779081	1	186779081	G	T	NA	NA	NA	NA	NA	NA	NA	NA	NA	26.6198	86.4371	98.9642	59.5386	NA	NA	NA	NA	NA	NA	NA	NA	NA	NA	NA	NA	NA	NA	NA	NA	NA	NA	NA	NA	NA	NA	NA	NA	NA	NA	NA	NA	NA
chr1D_186789292	1	186789292	G	A	NA	NA	NA	NA	NA	NA	NA	NA	NA	-26.6198	-86.4371	-98.9642	-59.5386	NA	NA	NA	NA	NA	NA	NA	NA	NA	NA	NA	NA	NA	NA	NA	NA	NA	NA	NA	NA	NA	NA	NA	NA	NA	NA	NA	NA	NA
chr1D_186799104	1	186799104	G	A	NA	NA	NA	NA	NA	NA	NA	NA	NA	-26.6198	-86.4371	-98.9642	-59.5386	NA	NA	NA	NA	NA	NA	NA	NA	NA	NA	NA	NA	NA	NA	NA	NA	NA	NA	NA	NA	NA	NA	NA	NA	NA	NA	NA	NA	NA
chr1D_186832051	1	186832051	A	T	NA	NA	NA	NA	NA	NA	NA	NA	NA	26.6198	86.4371	98.9642	59.5386	NA	NA	NA	NA	NA	NA	NA	NA	NA	NA	NA	NA	NA	NA	NA	NA	NA	NA	NA	NA	NA	NA	NA	NA	NA	NA	NA	NA	NA
chr1D_186842068	1	186842068	G	A	NA	NA	NA	NA	NA	NA	NA	NA	NA	-26.6198	-86.4371	-98.9642	-59.5386	NA	NA	NA	NA	NA	NA	NA	NA	NA	NA	NA	NA	NA	NA	NA	NA	NA	NA	NA	NA	NA	NA	NA	NA	NA	NA	NA	NA	NA
chr1D_186879282	1	186879282	C	G	NA	NA	NA	NA	NA	NA	NA	NA	NA	26.6198	86.4371	98.9642	59.5386	NA	NA	NA	NA	NA	NA	NA	NA	NA	NA	NA	NA	NA	NA	NA	NA	NA	NA	NA	NA	NA	NA	NA	NA	NA	NA	NA	NA	NA
chr1D_186885805	1	186885805	T	G	NA	NA	NA	NA	NA	NA	NA	NA	NA	-26.6198	-86.4371	-98.9642	-59.5386	NA	NA	NA	NA	NA	NA	NA	NA	NA	NA	NA	NA	NA	NA	NA	NA	NA	NA	NA	NA	NA	NA	NA	NA	NA	NA	NA	NA	NA
chr1D_186908003	1	186908003	G	A	NA	NA	NA	NA	NA	NA	NA	NA	NA	-26.6198	-86.4371	-98.9642	-59.5386	NA	NA	NA	NA	NA	NA	NA	NA	NA	NA	NA	NA	NA	NA	NA	NA	NA	NA	NA	NA	NA	NA	NA	NA	NA	NA	NA	NA	NA
chr1D_186914429	1	186914429	C	T	NA	NA	NA	NA	NA	NA	NA	NA	NA	26.6198	86.4371	98.9642	59.5386	NA	NA	NA	NA	NA	NA	NA	NA	NA	NA	NA	NA	NA	NA	NA	NA	NA	NA	NA	NA	NA	NA	NA	NA	NA	NA	NA	NA	NA
chr1D_186942200	1	186942200	T	C	NA	NA	NA	NA	NA	NA	NA	NA	NA	-26.6198	-86.4371	-98.9642	-59.5386	NA	NA	NA	NA	NA	NA	NA	NA	NA	NA	NA	NA	NA	NA	NA	NA	NA	NA	NA	NA	NA	NA	NA	NA	NA	NA	NA	NA	NA
chr1D_186984361	1	186984361	C	A	NA	NA	NA	NA	NA	NA	NA	NA	NA	-26.6198	-86.4371	-98.9642	-59.5386	NA	NA	NA	NA	NA	NA	NA	NA	NA	NA	NA	NA	NA	NA	NA	NA	NA	NA	NA	NA	NA	NA	NA	NA	NA	NA	NA	NA	NA
chr1D_186996365	1	186996365	C	T	NA	NA	NA	NA	NA	NA	NA	NA	NA	26.6198	86.4371	98.9642	59.5386	NA	NA	NA	NA	NA	NA	NA	NA	NA	NA	NA	NA	NA	NA	NA	NA	NA	NA	NA	NA	NA	NA	NA	NA	NA	NA	NA	NA	NA
chr1D_187003467	1	187003467	C	T	NA	NA	NA	NA	NA	NA	NA	NA	NA	26.6198	86.4371	98.9642	59.5386	NA	NA	NA	NA	NA	NA	NA	NA	NA	NA	NA	NA	NA	NA	NA	NA	NA	NA	NA	NA	NA	NA	NA	NA	NA	NA	NA	NA	NA
chr1D_187016734	1	187016734	T	C	NA	NA	NA	NA	NA	NA	NA	NA	NA	-26.6198	-86.4371	-98.9642	-59.5386	NA	NA	NA	NA	NA	NA	NA	NA	NA	NA	NA	NA	NA	NA	NA	NA	NA	NA	NA	NA	NA	NA	NA	NA	NA	NA	NA	NA	NA
chr1D_187028028	1	187028028	G	A	NA	NA	NA	NA	NA	NA	NA	NA	NA	-26.6198	-86.4371	-98.9642	-59.5386	NA	NA	NA	NA	NA	NA	NA	NA	NA	NA	NA	NA	NA	NA	NA	NA	NA	NA	NA	NA	NA	NA	NA	NA	NA	NA	NA	NA	NA
chr1D_187035746	1	187035746	A	G	NA	NA	NA	NA	NA	NA	NA	NA	NA	26.6198	86.4371	98.9642	59.5386	NA	NA	NA	NA	NA	NA	NA	NA	NA	NA	NA	NA	NA	NA	NA	NA	NA	NA	NA	NA	NA	NA	NA	NA	NA	NA	NA	NA	NA
chr1D_187052506	1	187052506	C	T	NA	NA	NA	NA	NA	NA	NA	NA	NA	26.6198	86.4371	98.9642	59.5386	NA	NA	NA	NA	NA	NA	NA	NA	NA	NA	NA	NA	NA	NA	NA	NA	NA	NA	NA	NA	NA	NA	NA	NA	NA	NA	NA	NA	NA
chr1D_187069838	1	187069838	G	T	NA	NA	NA	NA	NA	NA	NA	NA	NA	26.6198	86.4371	98.9642	59.5386	NA	NA	NA	NA	NA	NA	NA	NA	NA	NA	NA	NA	NA	NA	NA	NA	NA	NA	NA	NA	NA	NA	NA	NA	NA	NA	NA	NA	NA
chr1D_187098242	1	187098242	T	C	NA	NA	NA	NA	NA	NA	NA	NA	NA	-26.6198	-86.4371	-98.9642	-59.5386	NA	NA	NA	NA	NA	NA	NA	NA	NA	NA	NA	NA	NA	NA	NA	NA	NA	NA	NA	NA	NA	NA	NA	NA	NA	NA	NA	NA	NA
chr1D_187103192	1	187103192	G	C	NA	NA	NA	NA	NA	NA	NA	NA	NA	-26.6198	-86.4371	-98.9642	-59.5386	NA	NA	NA	NA	NA	NA	NA	NA	NA	NA	NA	NA	NA	NA	NA	NA	NA	NA	NA	NA	NA	NA	NA	NA	NA	NA	NA	NA	NA
chr1D_187134875	1	187134875	G	C	NA	NA	NA	NA	NA	NA	NA	NA	NA	-26.6198	-86.4371	-98.9642	-59.5386	NA	NA	NA	NA	NA	NA	NA	NA	NA	NA	NA	NA	NA	NA	NA	NA	NA	NA	NA	NA	NA	NA	NA	NA	NA	NA	NA	NA	NA
chr1D_187141512	1	187141512	A	C	NA	NA	NA	NA	NA	NA	NA	NA	NA	26.6198	86.4371	98.9642	59.5386	NA	NA	NA	NA	NA	NA	NA	NA	NA	NA	NA	NA	NA	NA	NA	NA	NA	NA	NA	NA	NA	NA	NA	NA	NA	NA	NA	NA	NA
chr1D_187147345	1	187147345	G	A	NA	NA	NA	NA	NA	NA	NA	NA	NA	-26.6198	-86.4371	-98.9642	-59.5386	NA	NA	NA	NA	NA	NA	NA	NA	NA	NA	NA	NA	NA	NA	NA	NA	NA	NA	NA	NA	NA	NA	NA	NA	NA	NA	NA	NA	NA
chr1D_187170458	1	187170458	G	T	NA	NA	NA	NA	NA	NA	NA	NA	NA	26.6198	86.4371	98.9642	59.5386	NA	NA	NA	NA	NA	NA	NA	NA	NA	NA	NA	NA	NA	NA	NA	NA	NA	NA	NA	NA	NA	NA	NA	NA	NA	NA	NA	NA	NA
chr1D_187183615	1	187183615	A	T	NA	NA	NA	NA	NA	NA	NA	NA	NA	26.6198	86.4371	98.9642	59.5386	NA	NA	NA	NA	NA	NA	NA	NA	NA	NA	NA	NA	NA	NA	NA	NA	NA	NA	NA	NA	NA	NA	NA	NA	NA	NA	NA	NA	NA
chr1D_187191219	1	187191219	C	A	NA	NA	NA	NA	NA	NA	NA	NA	NA	-26.6198	-86.4371	-98.9642	-59.5386	NA	NA	NA	NA	NA	NA	NA	NA	NA	NA	NA	NA	NA	NA	NA	NA	NA	NA	NA	NA	NA	NA	NA	NA	NA	NA	NA	NA	NA
chr1D_187199652	1	187199652	C	A	NA	NA	NA	NA	NA	NA	NA	NA	NA	-26.6198	-86.4371	-98.9642	-59.5386	NA	NA	NA	NA	NA	NA	NA	NA	NA	NA	NA	NA	NA	NA	NA	NA	NA	NA	NA	NA	NA	NA	NA	NA	NA	NA	NA	NA	NA
chr1D_187207192	1	187207192	C	T	NA	NA	NA	NA	NA	NA	NA	NA	NA	26.6198	86.4371	98.9642	59.5386	NA	NA	NA	NA	NA	NA	NA	NA	NA	NA	NA	NA	NA	NA	NA	NA	NA	NA	NA	NA	NA	NA	NA	NA	NA	NA	NA	NA	NA
chr1D_187211726	1	187211726	C	T	NA	NA	NA	NA	NA	NA	NA	NA	NA	26.6198	86.4371	98.9642	59.5386	NA	NA	NA	NA	NA	NA	NA	NA	NA	NA	NA	NA	NA	NA	NA	NA	NA	NA	NA	NA	NA	NA	NA	NA	NA	NA	NA	NA	NA
chr1D_187223948	1	187223948	C	A	NA	NA	NA	NA	NA	NA	NA	NA	NA	-26.6198	-86.4371	-98.9642	-59.5386	NA	NA	NA	NA	NA	NA	NA	NA	NA	NA	NA	NA	NA	NA	NA	NA	NA	NA	NA	NA	NA	NA	NA	NA	NA	NA	NA	NA	NA
chr1D_187230002	1	187230002	G	A	NA	NA	NA	NA	NA	NA	NA	NA	NA	-26.6198	-86.4371	-98.9642	-59.5386	NA	NA	NA	NA	NA	NA	NA	NA	NA	NA	NA	NA	NA	NA	NA	NA	NA	NA	NA	NA	NA	NA	NA	NA	NA	NA	NA	NA	NA
chr1D_187241456	1	187241456	T	A	NA	NA	NA	NA	NA	NA	NA	NA	NA	-26.6198	-86.4371	-98.9642	-59.5386	NA	NA	NA	NA	NA	NA	NA	NA	NA	NA	NA	NA	NA	NA	NA	NA	NA	NA	NA	NA	NA	NA	NA	NA	NA	NA	NA	NA	NA
chr1D_187244756	1	187244756	G	A	NA	NA	NA	NA	NA	NA	NA	NA	NA	-26.6198	-86.4371	-98.9642	-59.5386	NA	NA	NA	NA	NA	NA	NA	NA	NA	NA	NA	NA	NA	NA	NA	NA	NA	NA	NA	NA	NA	NA	NA	NA	NA	NA	NA	NA	NA
chr1D_187254116	1	187254116	C	A	NA	NA	NA	NA	NA	NA	NA	NA	NA	-26.6198	-86.4371	-98.9642	-59.5386	NA	NA	NA	NA	NA	NA	NA	NA	NA	NA	NA	NA	NA	NA	NA	NA	NA	NA	NA	NA	NA	NA	NA	NA	NA	NA	NA	NA	NA
chr1D_187262452	1	187262452	C	T	NA	NA	NA	NA	NA	NA	NA	NA	NA	26.6198	86.4371	98.9642	59.5386	NA	NA	NA	NA	NA	NA	NA	NA	NA	NA	NA	NA	NA	NA	NA	NA	NA	NA	NA	NA	NA	NA	NA	NA	NA	NA	NA	NA	NA
chr1D_187308542	1	187308542	C	T	NA	NA	NA	NA	NA	NA	NA	NA	NA	26.6198	86.4371	98.9642	59.5386	NA	NA	NA	NA	NA	NA	NA	NA	NA	NA	NA	NA	NA	NA	NA	NA	NA	NA	NA	NA	NA	NA	NA	NA	NA	NA	NA	NA	NA
chr1D_187313010	1	187313010	G	A	NA	NA	NA	NA	NA	NA	NA	NA	NA	-26.6198	-86.4371	-98.9642	-59.5386	NA	NA	NA	NA	NA	NA	NA	NA	NA	NA	NA	NA	NA	NA	NA	NA	NA	NA	NA	NA	NA	NA	NA	NA	NA	NA	NA	NA	NA
chr1D_187315157	1	187315157	G	A	NA	NA	NA	NA	NA	NA	NA	NA	NA	-26.6198	-86.4371	-98.9642	-59.5386	NA	NA	NA	NA	NA	NA	NA	NA	NA	NA	NA	NA	NA	NA	NA	NA	NA	NA	NA	NA	NA	NA	NA	NA	NA	NA	NA	NA	NA
chr1D_187319615	1	187319615	C	G	NA	NA	NA	NA	NA	NA	NA	NA	NA	26.6198	86.4371	98.9642	59.5386	NA	NA	NA	NA	NA	NA	NA	NA	NA	NA	NA	NA	NA	NA	NA	NA	NA	NA	NA	NA	NA	NA	NA	NA	NA	NA	NA	NA	NA
chr1D_187341164	1	187341164	T	C	NA	NA	NA	NA	NA	NA	NA	NA	NA	-26.6198	-86.4371	-98.9642	-59.5386	NA	NA	NA	NA	NA	NA	NA	NA	NA	NA	NA	NA	NA	NA	NA	NA	NA	NA	NA	NA	NA	NA	NA	NA	NA	NA	NA	NA	NA
chr1D_187348125	1	187348125	G	C	NA	NA	NA	NA	NA	NA	NA	NA	NA	-26.6198	-86.4371	-98.9642	-59.5386	NA	NA	NA	NA	NA	NA	NA	NA	NA	NA	NA	NA	NA	NA	NA	NA	NA	NA	NA	NA	NA	NA	NA	NA	NA	NA	NA	NA	NA
chr1D_187363893	1	187363893	G	A	NA	NA	NA	NA	NA	NA	NA	NA	NA	-26.6198	-86.4371	-98.9642	-59.5386	NA	NA	NA	NA	NA	NA	NA	NA	NA	NA	NA	NA	NA	NA	NA	NA	NA	NA	NA	NA	NA	NA	NA	NA	NA	NA	NA	NA	NA
chr1D_187366747	1	187366747	A	G	NA	NA	NA	NA	NA	NA	NA	NA	NA	26.6198	86.4371	98.9642	59.5386	NA	NA	NA	NA	NA	NA	NA	NA	NA	NA	NA	NA	NA	NA	NA	NA	NA	NA	NA	NA	NA	NA	NA	NA	NA	NA	NA	NA	NA
chr1D_187371414	1	187371414	G	C	NA	NA	NA	NA	NA	NA	NA	NA	NA	-26.6198	-86.4371	-98.9642	-59.5386	NA	NA	NA	NA	NA	NA	NA	NA	NA	NA	NA	NA	NA	NA	NA	NA	NA	NA	NA	NA	NA	NA	NA	NA	NA	NA	NA	NA	NA
chr1D_187373388	1	187373388	C	T	NA	NA	NA	NA	NA	NA	NA	NA	NA	26.6198	86.4371	98.9642	59.5386	NA	NA	NA	NA	NA	NA	NA	NA	NA	NA	NA	NA	NA	NA	NA	NA	NA	NA	NA	NA	NA	NA	NA	NA	NA	NA	NA	NA	NA
chr1D_187380860	1	187380860	C	T	NA	NA	NA	NA	NA	NA	NA	NA	NA	26.6198	86.4371	98.9642	59.5386	NA	NA	NA	NA	NA	NA	NA	NA	NA	NA	NA	NA	NA	NA	NA	NA	NA	NA	NA	NA	NA	NA	NA	NA	NA	NA	NA	NA	NA
chr1D_187391515	1	187391515	T	C	NA	NA	NA	NA	NA	NA	NA	NA	NA	-26.6198	-86.4371	-98.9642	-59.5386	NA	NA	NA	NA	NA	NA	NA	NA	NA	NA	NA	NA	NA	NA	NA	NA	NA	NA	NA	NA	NA	NA	NA	NA	NA	NA	NA	NA	NA
chr1D_187400103	1	187400103	T	C	NA	NA	NA	NA	NA	NA	NA	NA	NA	-26.6198	-86.4371	-98.9642	-59.5386	NA	NA	NA	NA	NA	NA	NA	NA	NA	NA	NA	NA	NA	NA	NA	NA	NA	NA	NA	NA	NA	NA	NA	NA	NA	NA	NA	NA	NA
chr1D_187421457	1	187421457	T	C	NA	NA	NA	NA	NA	NA	NA	NA	NA	-26.6198	-86.4371	-98.9642	-59.5386	NA	NA	NA	NA	NA	NA	NA	NA	NA	NA	NA	NA	NA	NA	NA	NA	NA	NA	NA	NA	NA	NA	NA	NA	NA	NA	NA	NA	NA
chr1D_190584024	1	190584024	C	T	NA	NA	NA	NA	NA	NA	NA	NA	NA	NA	25.6793	34.5299	NA	NA	NA	NA	NA	NA	NA	NA	NA	NA	NA	NA	NA	NA	NA	NA	NA	NA	NA	NA	NA	NA	NA	NA	NA	NA	NA	NA	NA	NA
chr1D_190605743	1	190605743	T	C	NA	NA	NA	NA	NA	NA	NA	NA	NA	NA	-25.6793	-34.5299	NA	NA	NA	NA	NA	NA	NA	NA	NA	NA	NA	NA	NA	NA	NA	NA	NA	NA	NA	NA	NA	NA	NA	NA	NA	NA	NA	NA	NA	NA
chr1D_190628548	1	190628548	G	C	NA	NA	NA	NA	NA	NA	NA	NA	NA	NA	-25.6793	-34.5299	NA	NA	NA	NA	NA	NA	NA	NA	NA	NA	NA	NA	NA	NA	NA	NA	NA	NA	NA	NA	NA	NA	NA	NA	NA	NA	NA	NA	NA	NA
chr1D_190640446	1	190640446	G	A	NA	NA	NA	NA	NA	NA	NA	NA	NA	NA	-25.6793	-34.5299	NA	NA	NA	NA	NA	NA	NA	NA	NA	NA	NA	NA	NA	NA	NA	NA	NA	NA	NA	NA	NA	NA	NA	NA	NA	NA	NA	NA	NA	NA
chr1D_190664151	1	190664151	G	A	NA	NA	NA	NA	NA	NA	NA	NA	NA	NA	-25.6793	-34.5299	NA	NA	NA	NA	NA	NA	NA	NA	NA	NA	NA	NA	NA	NA	NA	NA	NA	NA	NA	NA	NA	NA	NA	NA	NA	NA	NA	NA	NA	NA
chr1D_190683952	1	190683952	C	T	NA	NA	NA	NA	NA	NA	NA	NA	NA	NA	25.6793	34.5299	NA	NA	NA	NA	NA	NA	NA	NA	NA	NA	NA	NA	NA	NA	NA	NA	NA	NA	NA	NA	NA	NA	NA	NA	NA	NA	NA	NA	NA	NA
chr1D_190709513	1	190709513	C	T	NA	NA	NA	NA	NA	NA	NA	NA	NA	NA	25.6793	34.5299	NA	NA	NA	NA	NA	NA	NA	NA	NA	NA	NA	NA	NA	NA	NA	NA	NA	NA	NA	NA	NA	NA	NA	NA	NA	NA	NA	NA	NA	NA
chr1D_190722618	1	190722618	A	G	NA	NA	NA	NA	NA	NA	NA	NA	NA	NA	54.6852	66.8427	NA	NA	NA	NA	NA	NA	NA	NA	NA	NA	NA	NA	NA	NA	NA	NA	NA	NA	NA	NA	NA	NA	NA	NA	NA	NA	NA	NA	NA	NA
chr1D_190758011	1	190758011	G	T	NA	NA	NA	NA	NA	NA	NA	NA	NA	NA	54.6852	66.8427	NA	NA	NA	NA	NA	NA	NA	NA	NA	NA	NA	NA	NA	NA	NA	NA	NA	NA	NA	NA	NA	NA	NA	NA	NA	NA	NA	NA	NA	NA
chr1D_190806559	1	190806559	A	G	NA	NA	NA	NA	NA	NA	NA	NA	NA	NA	54.6852	66.8427	NA	NA	NA	NA	NA	NA	NA	NA	NA	NA	NA	NA	NA	NA	NA	NA	NA	NA	NA	NA	NA	NA	NA	NA	NA	NA	NA	NA	NA	NA
chr1D_190840815	1	190840815	T	C	NA	NA	NA	NA	NA	NA	NA	NA	NA	NA	-54.6852	-66.8427	NA	NA	NA	NA	NA	NA	NA	NA	NA	NA	NA	NA	NA	NA	NA	NA	NA	NA	NA	NA	NA	NA	NA	NA	NA	NA	NA	NA	NA	NA
chr1D_190846400	1	190846400	C	T	NA	NA	NA	NA	NA	NA	NA	NA	NA	NA	54.6852	66.8427	NA	NA	NA	NA	NA	NA	NA	NA	NA	NA	NA	NA	NA	NA	NA	NA	NA	NA	NA	NA	NA	NA	NA	NA	NA	NA	NA	NA	NA	NA
chr1D_190899811	1	190899811	T	A	NA	NA	NA	NA	NA	NA	NA	NA	NA	NA	-54.6852	-66.8427	NA	NA	NA	NA	NA	NA	NA	NA	NA	NA	NA	NA	NA	NA	NA	NA	NA	NA	NA	NA	NA	NA	NA	NA	NA	NA	NA	NA	NA	NA
chr1D_190944472	1	190944472	G	A	NA	NA	NA	NA	NA	NA	NA	NA	NA	NA	-54.6852	-66.8427	NA	NA	NA	NA	NA	NA	NA	NA	NA	NA	NA	NA	NA	NA	NA	NA	NA	NA	NA	NA	NA	NA	NA	NA	NA	NA	NA	NA	NA	NA
chr1D_190956183	1	190956183	G	A	NA	NA	NA	NA	NA	NA	NA	NA	NA	-19.5291	-63.0733	-76.8128	-48.0422	NA	NA	NA	NA	NA	NA	NA	NA	NA	NA	NA	NA	NA	NA	NA	NA	NA	NA	NA	NA	NA	NA	NA	NA	NA	NA	NA	NA	NA
chr1D_190977296	1	190977296	C	T	NA	NA	NA	NA	NA	NA	NA	NA	NA	19.5291	63.0733	76.8128	48.0422	NA	NA	NA	NA	NA	NA	NA	NA	NA	NA	NA	NA	NA	NA	NA	NA	NA	NA	NA	NA	NA	NA	NA	NA	NA	NA	NA	NA	NA
chr1D_190992276	1	190992276	C	T	NA	NA	NA	NA	NA	NA	NA	NA	NA	19.5291	63.0733	76.8128	48.0422	NA	NA	NA	NA	NA	NA	NA	NA	NA	NA	NA	NA	NA	NA	NA	NA	NA	NA	NA	NA	NA	NA	NA	NA	NA	NA	NA	NA	NA
chr1D_191002963	1	191002963	T	C	NA	NA	NA	NA	NA	NA	NA	NA	NA	-19.5291	-63.0733	-76.8128	-48.0422	NA	NA	NA	NA	NA	NA	NA	NA	NA	NA	NA	NA	NA	NA	NA	NA	NA	NA	NA	NA	NA	NA	NA	NA	NA	NA	NA	NA	NA
chr1D_191013867	1	191013867	C	T	NA	NA	NA	NA	NA	NA	NA	NA	NA	19.5291	63.0733	76.8128	48.0422	NA	NA	NA	NA	NA	NA	NA	NA	NA	NA	NA	NA	NA	NA	NA	NA	NA	NA	NA	NA	NA	NA	NA	NA	NA	NA	NA	NA	NA
chr1D_191022978	1	191022978	C	T	NA	NA	NA	NA	NA	NA	NA	NA	NA	19.5291	63.0733	76.8128	48.0422	NA	NA	NA	NA	NA	NA	NA	NA	NA	NA	NA	NA	NA	NA	NA	NA	NA	NA	NA	NA	NA	NA	NA	NA	NA	NA	NA	NA	NA
chr1D_191062680	1	191062680	C	T	NA	NA	NA	NA	NA	NA	NA	NA	NA	19.5291	63.0733	76.8128	48.0422	NA	NA	NA	NA	NA	NA	NA	NA	NA	NA	NA	NA	NA	NA	NA	NA	NA	NA	NA	NA	NA	NA	NA	NA	NA	NA	NA	NA	NA
chr1D_191066954	1	191066954	G	C	NA	NA	NA	NA	NA	NA	NA	NA	NA	-19.5291	-63.0733	-76.8128	-48.0422	NA	NA	NA	NA	NA	NA	NA	NA	NA	NA	NA	NA	NA	NA	NA	NA	NA	NA	NA	NA	NA	NA	NA	NA	NA	NA	NA	NA	NA
chr1D_191070466	1	191070466	G	A	NA	NA	NA	NA	NA	NA	NA	NA	NA	-19.5291	-63.0733	-76.8128	-48.0422	NA	NA	NA	NA	NA	NA	NA	NA	NA	NA	NA	NA	NA	NA	NA	NA	NA	NA	NA	NA	NA	NA	NA	NA	NA	NA	NA	NA	NA
chr1D_191084351	1	191084351	T	C	NA	NA	NA	NA	NA	NA	NA	NA	NA	-19.5291	-63.0733	-76.8128	-48.0422	NA	NA	NA	NA	NA	NA	NA	NA	NA	NA	NA	NA	NA	NA	NA	NA	NA	NA	NA	NA	NA	NA	NA	NA	NA	NA	NA	NA	NA
chr1D_191097895	1	191097895	G	C	NA	NA	NA	NA	NA	NA	NA	NA	NA	-19.5291	-63.0733	-76.8128	-48.0422	NA	NA	NA	NA	NA	NA	NA	NA	NA	NA	NA	NA	NA	NA	NA	NA	NA	NA	NA	NA	NA	NA	NA	NA	NA	NA	NA	NA	NA
chr1D_191122010	1	191122010	G	T	NA	NA	NA	NA	NA	NA	NA	NA	NA	19.5291	63.0733	76.8128	48.0422	NA	NA	NA	NA	NA	NA	NA	NA	NA	NA	NA	NA	NA	NA	NA	NA	NA	NA	NA	NA	NA	NA	NA	NA	NA	NA	NA	NA	NA
chr1D_191134237	1	191134237	C	T	NA	NA	NA	NA	NA	NA	NA	NA	NA	19.5291	63.0733	76.8128	48.0422	NA	NA	NA	NA	NA	NA	NA	NA	NA	NA	NA	NA	NA	NA	NA	NA	NA	NA	NA	NA	NA	NA	NA	NA	NA	NA	NA	NA	NA
chr1D_191287065	1	191287065	C	T	NA	NA	NA	NA	NA	NA	NA	NA	NA	26.6198	86.4371	98.9642	59.5386	NA	NA	NA	NA	NA	NA	NA	NA	NA	NA	NA	NA	NA	NA	NA	NA	NA	NA	NA	NA	NA	NA	NA	NA	NA	NA	NA	NA	NA
chr1D_191301296	1	191301296	G	T	NA	NA	NA	NA	NA	NA	NA	NA	NA	26.6198	86.4371	98.9642	59.5386	NA	NA	NA	NA	NA	NA	NA	NA	NA	NA	NA	NA	NA	NA	NA	NA	NA	NA	NA	NA	NA	NA	NA	NA	NA	NA	NA	NA	NA
chr1D_191313782	1	191313782	C	T	NA	NA	NA	NA	NA	NA	NA	NA	NA	26.6198	86.4371	98.9642	59.5386	NA	NA	NA	NA	NA	NA	NA	NA	NA	NA	NA	NA	NA	NA	NA	NA	NA	NA	NA	NA	NA	NA	NA	NA	NA	NA	NA	NA	NA
chr1D_191324217	1	191324217	C	T	NA	NA	NA	NA	NA	NA	NA	NA	NA	26.6198	86.4371	98.9642	59.5386	NA	NA	NA	NA	NA	NA	NA	NA	NA	NA	NA	NA	NA	NA	NA	NA	NA	NA	NA	NA	NA	NA	NA	NA	NA	NA	NA	NA	NA
chr1D_191332577	1	191332577	A	G	NA	NA	NA	NA	NA	NA	NA	NA	NA	26.6198	86.4371	98.9642	59.5386	NA	NA	NA	NA	NA	NA	NA	NA	NA	NA	NA	NA	NA	NA	NA	NA	NA	NA	NA	NA	NA	NA	NA	NA	NA	NA	NA	NA	NA
chr1D_191339157	1	191339157	G	A	NA	NA	NA	NA	NA	NA	NA	NA	NA	-26.6198	-86.4371	-98.9642	-59.5386	NA	NA	NA	NA	NA	NA	NA	NA	NA	NA	NA	NA	NA	NA	NA	NA	NA	NA	NA	NA	NA	NA	NA	NA	NA	NA	NA	NA	NA
chr1D_191348682	1	191348682	C	T	NA	NA	NA	NA	NA	NA	NA	NA	NA	26.6198	86.4371	98.9642	59.5386	NA	NA	NA	NA	NA	NA	NA	NA	NA	NA	NA	NA	NA	NA	NA	NA	NA	NA	NA	NA	NA	NA	NA	NA	NA	NA	NA	NA	NA
chr1D_191365046	1	191365046	G	A	NA	NA	NA	NA	NA	NA	NA	NA	NA	-26.6198	-86.4371	-98.9642	-59.5386	NA	NA	NA	NA	NA	NA	NA	NA	NA	NA	NA	NA	NA	NA	NA	NA	NA	NA	NA	NA	NA	NA	NA	NA	NA	NA	NA	NA	NA
chr1D_191382827	1	191382827	T	C	NA	NA	NA	NA	NA	NA	NA	NA	NA	-26.6198	-86.4371	-98.9642	-59.5386	NA	NA	NA	NA	NA	NA	NA	NA	NA	NA	NA	NA	NA	NA	NA	NA	NA	NA	NA	NA	NA	NA	NA	NA	NA	NA	NA	NA	NA
chr1D_191398324	1	191398324	C	T	NA	NA	NA	NA	NA	NA	NA	NA	NA	26.6198	86.4371	98.9642	59.5386	NA	NA	NA	NA	NA	NA	NA	NA	NA	NA	NA	NA	NA	NA	NA	NA	NA	NA	NA	NA	NA	NA	NA	NA	NA	NA	NA	NA	NA
chr1D_191410174	1	191410174	C	G	NA	NA	NA	NA	NA	NA	NA	NA	NA	26.6198	86.4371	98.9642	59.5386	NA	NA	NA	NA	NA	NA	NA	NA	NA	NA	NA	NA	NA	NA	NA	NA	NA	NA	NA	NA	NA	NA	NA	NA	NA	NA	NA	NA	NA
chr1D_191419867	1	191419867	C	T	NA	NA	NA	NA	NA	NA	NA	NA	NA	26.6198	86.4371	98.9642	59.5386	NA	NA	NA	NA	NA	NA	NA	NA	NA	NA	NA	NA	NA	NA	NA	NA	NA	NA	NA	NA	NA	NA	NA	NA	NA	NA	NA	NA	NA
chr1D_191435775	1	191435775	C	G	NA	NA	NA	NA	NA	NA	NA	NA	NA	26.6198	86.4371	98.9642	59.5386	NA	NA	NA	NA	NA	NA	NA	NA	NA	NA	NA	NA	NA	NA	NA	NA	NA	NA	NA	NA	NA	NA	NA	NA	NA	NA	NA	NA	NA
chr1D_191472451	1	191472451	A	G	NA	NA	NA	NA	NA	NA	NA	NA	NA	26.6198	86.4371	98.9642	59.5386	NA	NA	NA	NA	NA	NA	NA	NA	NA	NA	NA	NA	NA	NA	NA	NA	NA	NA	NA	NA	NA	NA	NA	NA	NA	NA	NA	NA	NA
chr1D_191489075	1	191489075	A	G	NA	NA	NA	NA	NA	NA	NA	NA	NA	26.6198	86.4371	98.9642	59.5386	NA	NA	NA	NA	NA	NA	NA	NA	NA	NA	NA	NA	NA	NA	NA	NA	NA	NA	NA	NA	NA	NA	NA	NA	NA	NA	NA	NA	NA
chr1D_191507299	1	191507299	G	A	NA	NA	NA	NA	NA	NA	NA	NA	NA	-26.6198	-86.4371	-98.9642	-59.5386	NA	NA	NA	NA	NA	NA	NA	NA	NA	NA	NA	NA	NA	NA	NA	NA	NA	NA	NA	NA	NA	NA	NA	NA	NA	NA	NA	NA	NA
chr1D_191510877	1	191510877	G	A	NA	NA	NA	NA	NA	NA	NA	NA	NA	-26.6198	-86.4371	-98.9642	-59.5386	NA	NA	NA	NA	NA	NA	NA	NA	NA	NA	NA	NA	NA	NA	NA	NA	NA	NA	NA	NA	NA	NA	NA	NA	NA	NA	NA	NA	NA
chr1D_191528402	1	191528402	G	A	NA	NA	NA	NA	NA	NA	NA	NA	NA	-26.6198	-86.4371	-98.9642	-59.5386	NA	NA	NA	NA	NA	NA	NA	NA	NA	NA	NA	NA	NA	NA	NA	NA	NA	NA	NA	NA	NA	NA	NA	NA	NA	NA	NA	NA	NA
chr1D_191548497	1	191548497	G	A	NA	NA	NA	NA	NA	NA	NA	NA	NA	-26.6198	-86.4371	-98.9642	-59.5386	NA	NA	NA	NA	NA	NA	NA	NA	NA	NA	NA	NA	NA	NA	NA	NA	NA	NA	NA	NA	NA	NA	NA	NA	NA	NA	NA	NA	NA
chr1D_191562573	1	191562573	C	T	NA	NA	NA	NA	NA	NA	NA	NA	NA	26.6198	86.4371	98.9642	59.5386	NA	NA	NA	NA	NA	NA	NA	NA	NA	NA	NA	NA	NA	NA	NA	NA	NA	NA	NA	NA	NA	NA	NA	NA	NA	NA	NA	NA	NA
chr1D_191576644	1	191576644	A	G	NA	NA	NA	NA	NA	NA	NA	NA	NA	26.6198	86.4371	98.9642	59.5386	NA	NA	NA	NA	NA	NA	NA	NA	NA	NA	NA	NA	NA	NA	NA	NA	NA	NA	NA	NA	NA	NA	NA	NA	NA	NA	NA	NA	NA
chr1D_191585832	1	191585832	T	A	NA	NA	NA	NA	NA	NA	NA	NA	NA	-26.6198	-86.4371	-98.9642	-59.5386	NA	NA	NA	NA	NA	NA	NA	NA	NA	NA	NA	NA	NA	NA	NA	NA	NA	NA	NA	NA	NA	NA	NA	NA	NA	NA	NA	NA	NA
chr1D_191594953	1	191594953	A	T	NA	NA	NA	NA	NA	NA	NA	NA	NA	26.6198	86.4371	98.9642	59.5386	NA	NA	NA	NA	NA	NA	NA	NA	NA	NA	NA	NA	NA	NA	NA	NA	NA	NA	NA	NA	NA	NA	NA	NA	NA	NA	NA	NA	NA
chr1D_191637075	1	191637075	G	T	NA	NA	NA	NA	NA	NA	NA	NA	NA	26.6198	86.4371	98.9642	59.5386	NA	NA	NA	NA	NA	NA	NA	NA	NA	NA	NA	NA	NA	NA	NA	NA	NA	NA	NA	NA	NA	NA	NA	NA	NA	NA	NA	NA	NA
chr1D_191647709	1	191647709	G	T	NA	NA	NA	NA	NA	NA	NA	NA	NA	26.6198	86.4371	98.9642	59.5386	NA	NA	NA	NA	NA	NA	NA	NA	NA	NA	NA	NA	NA	NA	NA	NA	NA	NA	NA	NA	NA	NA	NA	NA	NA	NA	NA	NA	NA
chr1D_191680573	1	191680573	G	A	NA	NA	NA	NA	NA	NA	NA	NA	NA	-26.6198	-86.4371	-98.9642	-59.5386	NA	NA	NA	NA	NA	NA	NA	NA	NA	NA	NA	NA	NA	NA	NA	NA	NA	NA	NA	NA	NA	NA	NA	NA	NA	NA	NA	NA	NA
chr1D_192156430	1	192156430	G	C	NA	NA	NA	NA	NA	NA	NA	NA	NA	-26.6198	-86.4371	-98.9642	-59.5386	NA	NA	NA	NA	NA	NA	NA	NA	NA	NA	NA	NA	NA	NA	NA	NA	NA	NA	NA	NA	NA	NA	NA	NA	NA	NA	NA	NA	NA
chr1D_192160543	1	192160543	G	C	NA	NA	NA	NA	NA	NA	NA	NA	NA	-26.6198	-86.4371	-98.9642	-59.5386	NA	NA	NA	NA	NA	NA	NA	NA	NA	NA	NA	NA	NA	NA	NA	NA	NA	NA	NA	NA	NA	NA	NA	NA	NA	NA	NA	NA	NA
chr1D_192169344	1	192169344	G	A	NA	NA	NA	NA	NA	NA	NA	NA	NA	-26.6198	-86.4371	-98.9642	-59.5386	NA	NA	NA	NA	NA	NA	NA	NA	NA	NA	NA	NA	NA	NA	NA	NA	NA	NA	NA	NA	NA	NA	NA	NA	NA	NA	NA	NA	NA
chr1D_192181596	1	192181596	T	C	NA	NA	NA	NA	NA	NA	NA	NA	NA	-26.6198	-86.4371	-98.9642	-59.5386	NA	NA	NA	NA	NA	NA	NA	NA	NA	NA	NA	NA	NA	NA	NA	NA	NA	NA	NA	NA	NA	NA	NA	NA	NA	NA	NA	NA	NA
chr1D_192192836	1	192192836	C	T	NA	NA	NA	NA	NA	NA	NA	NA	NA	26.6198	86.4371	98.9642	59.5386	NA	NA	NA	NA	NA	NA	NA	NA	NA	NA	NA	NA	NA	NA	NA	NA	NA	NA	NA	NA	NA	NA	NA	NA	NA	NA	NA	NA	NA
chr1D_192200377	1	192200377	G	A	NA	NA	NA	NA	NA	NA	NA	NA	NA	-26.6198	-86.4371	-98.9642	-59.5386	NA	NA	NA	NA	NA	NA	NA	NA	NA	NA	NA	NA	NA	NA	NA	NA	NA	NA	NA	NA	NA	NA	NA	NA	NA	NA	NA	NA	NA
chr1D_192205461	1	192205461	T	G	NA	NA	NA	NA	NA	NA	NA	NA	NA	-26.6198	-86.4371	-98.9642	-59.5386	NA	NA	NA	NA	NA	NA	NA	NA	NA	NA	NA	NA	NA	NA	NA	NA	NA	NA	NA	NA	NA	NA	NA	NA	NA	NA	NA	NA	NA
chr1D_192213274	1	192213274	C	T	NA	NA	NA	NA	NA	NA	NA	NA	NA	26.6198	86.4371	98.9642	59.5386	NA	NA	NA	NA	NA	NA	NA	NA	NA	NA	NA	NA	NA	NA	NA	NA	NA	NA	NA	NA	NA	NA	NA	NA	NA	NA	NA	NA	NA
chr1D_192225079	1	192225079	C	A	NA	NA	NA	NA	NA	NA	NA	NA	NA	-26.6198	-86.4371	-98.9642	-59.5386	NA	NA	NA	NA	NA	NA	NA	NA	NA	NA	NA	NA	NA	NA	NA	NA	NA	NA	NA	NA	NA	NA	NA	NA	NA	NA	NA	NA	NA
chr1D_192239724	1	192239724	T	C	NA	NA	NA	NA	NA	NA	NA	NA	NA	-26.6198	-86.4371	-98.9642	-59.5386	NA	NA	NA	NA	NA	NA	NA	NA	NA	NA	NA	NA	NA	NA	NA	NA	NA	NA	NA	NA	NA	NA	NA	NA	NA	NA	NA	NA	NA
chr1D_192251359	1	192251359	C	G	NA	NA	NA	NA	NA	NA	NA	NA	NA	26.6198	86.4371	98.9642	59.5386	NA	NA	NA	NA	NA	NA	NA	NA	NA	NA	NA	NA	NA	NA	NA	NA	NA	NA	NA	NA	NA	NA	NA	NA	NA	NA	NA	NA	NA
chr1D_192256108	1	192256108	G	C	NA	NA	NA	NA	NA	NA	NA	NA	NA	-26.6198	-86.4371	-98.9642	-59.5386	NA	NA	NA	NA	NA	NA	NA	NA	NA	NA	NA	NA	NA	NA	NA	NA	NA	NA	NA	NA	NA	NA	NA	NA	NA	NA	NA	NA	NA
chr1D_192265244	1	192265244	T	A	NA	NA	NA	NA	NA	NA	NA	NA	NA	-26.6198	-86.4371	-98.9642	-59.5386	NA	NA	NA	NA	NA	NA	NA	NA	NA	NA	NA	NA	NA	NA	NA	NA	NA	NA	NA	NA	NA	NA	NA	NA	NA	NA	NA	NA	NA
chr1D_192271674	1	192271674	A	G	NA	NA	NA	NA	NA	NA	NA	NA	NA	26.6198	86.4371	98.9642	59.5386	NA	NA	NA	NA	NA	NA	NA	NA	NA	NA	NA	NA	NA	NA	NA	NA	NA	NA	NA	NA	NA	NA	NA	NA	NA	NA	NA	NA	NA
chr1D_192275504	1	192275504	T	C	NA	NA	NA	NA	NA	NA	NA	NA	NA	-26.6198	-86.4371	-98.9642	-59.5386	NA	NA	NA	NA	NA	NA	NA	NA	NA	NA	NA	NA	NA	NA	NA	NA	NA	NA	NA	NA	NA	NA	NA	NA	NA	NA	NA	NA	NA
chr1D_192289566	1	192289566	C	A	NA	NA	NA	NA	NA	NA	NA	NA	NA	-26.6198	-86.4371	-98.9642	-59.5386	NA	NA	NA	NA	NA	NA	NA	NA	NA	NA	NA	NA	NA	NA	NA	NA	NA	NA	NA	NA	NA	NA	NA	NA	NA	NA	NA	NA	NA
chr1D_192336495	1	192336495	G	C	NA	NA	NA	NA	NA	NA	NA	NA	NA	-26.6198	-86.4371	-98.9642	-59.5386	NA	NA	NA	NA	NA	NA	NA	NA	NA	NA	NA	NA	NA	NA	NA	NA	NA	NA	NA	NA	NA	NA	NA	NA	NA	NA	NA	NA	NA
chr1D_192365530	1	192365530	C	T	NA	NA	NA	NA	NA	NA	NA	NA	NA	26.6198	86.4371	98.9642	59.5386	NA	NA	NA	NA	NA	NA	NA	NA	NA	NA	NA	NA	NA	NA	NA	NA	NA	NA	NA	NA	NA	NA	NA	NA	NA	NA	NA	NA	NA
chr1D_192378730	1	192378730	T	A	NA	NA	NA	NA	NA	NA	NA	NA	NA	-26.6198	-86.4371	-98.9642	-59.5386	NA	NA	NA	NA	NA	NA	NA	NA	NA	NA	NA	NA	NA	NA	NA	NA	NA	NA	NA	NA	NA	NA	NA	NA	NA	NA	NA	NA	NA
chr1D_192405140	1	192405140	T	C	NA	NA	NA	NA	NA	NA	NA	NA	NA	-26.6198	-86.4371	-98.9642	-59.5386	NA	NA	NA	NA	NA	NA	NA	NA	NA	NA	NA	NA	NA	NA	NA	NA	NA	NA	NA	NA	NA	NA	NA	NA	NA	NA	NA	NA	NA
chr1D_192411884	1	192411884	C	T	NA	NA	NA	NA	NA	NA	NA	NA	NA	26.6198	86.4371	98.9642	59.5386	NA	NA	NA	NA	NA	NA	NA	NA	NA	NA	NA	NA	NA	NA	NA	NA	NA	NA	NA	NA	NA	NA	NA	NA	NA	NA	NA	NA	NA
chr1D_192417112	1	192417112	A	G	NA	NA	NA	NA	NA	NA	NA	NA	NA	26.6198	86.4371	98.9642	59.5386	NA	NA	NA	NA	NA	NA	NA	NA	NA	NA	NA	NA	NA	NA	NA	NA	NA	NA	NA	NA	NA	NA	NA	NA	NA	NA	NA	NA	NA
chr1D_192453819	1	192453819	G	C	NA	NA	NA	NA	NA	NA	NA	NA	NA	-26.6198	-86.4371	-98.9642	-59.5386	NA	NA	NA	NA	NA	NA	NA	NA	NA	NA	NA	NA	NA	NA	NA	NA	NA	NA	NA	NA	NA	NA	NA	NA	NA	NA	NA	NA	NA
chr1D_192469861	1	192469861	C	T	NA	NA	NA	NA	NA	NA	NA	NA	NA	26.6198	86.4371	98.9642	59.5386	NA	NA	NA	NA	NA	NA	NA	NA	NA	NA	NA	NA	NA	NA	NA	NA	NA	NA	NA	NA	NA	NA	NA	NA	NA	NA	NA	NA	NA
chr1D_192474025	1	192474025	A	T	NA	NA	NA	NA	NA	NA	NA	NA	NA	26.6198	86.4371	98.9642	59.5386	NA	NA	NA	NA	NA	NA	NA	NA	NA	NA	NA	NA	NA	NA	NA	NA	NA	NA	NA	NA	NA	NA	NA	NA	NA	NA	NA	NA	NA
chr1D_192480345	1	192480345	G	C	NA	NA	NA	NA	NA	NA	NA	NA	NA	-26.6198	-86.4371	-98.9642	-59.5386	NA	NA	NA	NA	NA	NA	NA	NA	NA	NA	NA	NA	NA	NA	NA	NA	NA	NA	NA	NA	NA	NA	NA	NA	NA	NA	NA	NA	NA
chr1D_192492617	1	192492617	C	T	NA	NA	NA	NA	NA	NA	NA	NA	NA	26.6198	86.4371	98.9642	59.5386	NA	NA	NA	NA	NA	NA	NA	NA	NA	NA	NA	NA	NA	NA	NA	NA	NA	NA	NA	NA	NA	NA	NA	NA	NA	NA	NA	NA	NA
chr1D_192514871	1	192514871	T	C	NA	NA	NA	NA	NA	NA	NA	NA	NA	-26.6198	-86.4371	-98.9642	-59.5386	NA	NA	NA	NA	NA	NA	NA	NA	NA	NA	NA	NA	NA	NA	NA	NA	NA	NA	NA	NA	NA	NA	NA	NA	NA	NA	NA	NA	NA
chr1D_192531377	1	192531377	C	A	NA	NA	NA	NA	NA	NA	NA	NA	NA	-26.6198	-86.4371	-98.9642	-59.5386	NA	NA	NA	NA	NA	NA	NA	NA	NA	NA	NA	NA	NA	NA	NA	NA	NA	NA	NA	NA	NA	NA	NA	NA	NA	NA	NA	NA	NA
chr1D_192562925	1	192562925	T	C	NA	NA	NA	NA	NA	NA	NA	NA	NA	-26.6198	-86.4371	-98.9642	-59.5386	NA	NA	NA	NA	NA	NA	NA	NA	NA	NA	NA	NA	NA	NA	NA	NA	NA	NA	NA	NA	NA	NA	NA	NA	NA	NA	NA	NA	NA
chr1D_192577405	1	192577405	T	C	NA	NA	NA	NA	NA	NA	NA	NA	NA	-26.6198	-86.4371	-98.9642	-59.5386	NA	NA	NA	NA	NA	NA	NA	NA	NA	NA	NA	NA	NA	NA	NA	NA	NA	NA	NA	NA	NA	NA	NA	NA	NA	NA	NA	NA	NA
chr1D_192605797	1	192605797	G	A	NA	NA	NA	NA	NA	NA	NA	NA	NA	-26.6198	-86.4371	-98.9642	-59.5386	NA	NA	NA	NA	NA	NA	NA	NA	NA	NA	NA	NA	NA	NA	NA	NA	NA	NA	NA	NA	NA	NA	NA	NA	NA	NA	NA	NA	NA
chr1D_192619247	1	192619247	G	T	NA	NA	NA	NA	NA	NA	NA	NA	NA	26.6198	86.4371	98.9642	59.5386	NA	NA	NA	NA	NA	NA	NA	NA	NA	NA	NA	NA	NA	NA	NA	NA	NA	NA	NA	NA	NA	NA	NA	NA	NA	NA	NA	NA	NA
chr1D_192628872	1	192628872	T	G	NA	NA	NA	NA	NA	NA	NA	NA	NA	-26.6198	-86.4371	-98.9642	-59.5386	NA	NA	NA	NA	NA	NA	NA	NA	NA	NA	NA	NA	NA	NA	NA	NA	NA	NA	NA	NA	NA	NA	NA	NA	NA	NA	NA	NA	NA
chr1D_192636792	1	192636792	A	G	NA	NA	NA	NA	NA	NA	NA	NA	NA	26.6198	86.4371	98.9642	59.5386	NA	NA	NA	NA	NA	NA	NA	NA	NA	NA	NA	NA	NA	NA	NA	NA	NA	NA	NA	NA	NA	NA	NA	NA	NA	NA	NA	NA	NA
chr1D_192666244	1	192666244	G	A	NA	NA	NA	NA	NA	NA	NA	NA	NA	-26.6198	-86.4371	-98.9642	-59.5386	NA	NA	NA	NA	NA	NA	NA	NA	NA	NA	NA	NA	NA	NA	NA	NA	NA	NA	NA	NA	NA	NA	NA	NA	NA	NA	NA	NA	NA
chr1D_192676429	1	192676429	A	G	NA	NA	NA	NA	NA	NA	NA	NA	NA	26.6198	86.4371	98.9642	59.5386	NA	NA	NA	NA	NA	NA	NA	NA	NA	NA	NA	NA	NA	NA	NA	NA	NA	NA	NA	NA	NA	NA	NA	NA	NA	NA	NA	NA	NA
chr1D_192686134	1	192686134	C	T	NA	NA	NA	NA	NA	NA	NA	NA	NA	26.6198	86.4371	98.9642	59.5386	NA	NA	NA	NA	NA	NA	NA	NA	NA	NA	NA	NA	NA	NA	NA	NA	NA	NA	NA	NA	NA	NA	NA	NA	NA	NA	NA	NA	NA
chr1D_192705927	1	192705927	G	T	NA	NA	NA	NA	NA	NA	NA	NA	NA	26.6198	86.4371	98.9642	59.5386	NA	NA	NA	NA	NA	NA	NA	NA	NA	NA	NA	NA	NA	NA	NA	NA	NA	NA	NA	NA	NA	NA	NA	NA	NA	NA	NA	NA	NA
chr1D_192739662	1	192739662	T	C	NA	NA	NA	NA	NA	NA	NA	NA	NA	-26.6198	-86.4371	-98.9642	-59.5386	NA	NA	NA	NA	NA	NA	NA	NA	NA	NA	NA	NA	NA	NA	NA	NA	NA	NA	NA	NA	NA	NA	NA	NA	NA	NA	NA	NA	NA
chr1D_192749415	1	192749415	T	C	NA	NA	NA	NA	NA	NA	NA	NA	NA	-26.6198	-86.4371	-98.9642	-59.5386	NA	NA	NA	NA	NA	NA	NA	NA	NA	NA	NA	NA	NA	NA	NA	NA	NA	NA	NA	NA	NA	NA	NA	NA	NA	NA	NA	NA	NA
chr1D_192779750	1	192779750	C	G	NA	NA	NA	NA	NA	NA	NA	NA	NA	26.6198	86.4371	98.9642	59.5386	NA	NA	NA	NA	NA	NA	NA	NA	NA	NA	NA	NA	NA	NA	NA	NA	NA	NA	NA	NA	NA	NA	NA	NA	NA	NA	NA	NA	NA
chr1D_192824172	1	192824172	G	T	NA	NA	NA	NA	NA	NA	NA	NA	NA	26.6198	86.4371	98.9642	59.5386	NA	NA	NA	NA	NA	NA	NA	NA	NA	NA	NA	NA	NA	NA	NA	NA	NA	NA	NA	NA	NA	NA	NA	NA	NA	NA	NA	NA	NA
chr1D_192911094	1	192911094	G	T	NA	NA	NA	NA	NA	NA	NA	NA	NA	26.6198	86.4371	98.9642	59.5386	NA	NA	NA	NA	NA	NA	NA	NA	NA	NA	NA	NA	NA	NA	NA	NA	NA	NA	NA	NA	NA	NA	NA	NA	NA	NA	NA	NA	NA
chr1D_195625190	1	195625190	C	T	NA	NA	NA	NA	NA	NA	NA	NA	NA	NA	NA	NA	NA	NA	NA	NA	NA	NA	NA	NA	NA	NA	NA	NA	NA	NA	NA	NA	-18.7498	NA	NA	NA	NA	NA	NA	NA	NA	NA	NA	NA	NA	NA
chr1D_195636725	1	195636725	G	A	NA	NA	NA	NA	NA	NA	NA	NA	NA	NA	NA	NA	NA	NA	NA	NA	NA	NA	NA	NA	NA	NA	NA	NA	NA	NA	NA	NA	18.7498	NA	NA	NA	NA	NA	NA	NA	NA	NA	NA	NA	NA	NA
chr1D_195698264	1	195698264	G	A	NA	NA	NA	NA	NA	NA	NA	NA	NA	NA	NA	NA	NA	NA	NA	NA	NA	NA	NA	NA	NA	NA	NA	NA	NA	NA	NA	NA	18.7498	NA	NA	NA	NA	NA	NA	NA	NA	NA	NA	NA	NA	NA
chr1D_195713188	1	195713188	G	A	NA	NA	NA	NA	NA	NA	NA	NA	NA	NA	NA	NA	NA	NA	NA	NA	NA	NA	NA	NA	NA	NA	NA	NA	NA	NA	NA	NA	18.7498	NA	NA	NA	NA	NA	NA	NA	NA	NA	NA	NA	NA	NA
chr1D_195749168	1	195749168	T	A	NA	NA	NA	NA	NA	NA	NA	NA	NA	NA	NA	NA	NA	NA	NA	NA	NA	NA	NA	NA	NA	NA	NA	NA	NA	NA	NA	NA	18.7498	NA	NA	NA	NA	NA	NA	NA	NA	NA	NA	NA	NA	NA
chr1D_195799869	1	195799869	A	G	NA	NA	NA	NA	NA	NA	NA	NA	NA	NA	NA	NA	NA	NA	NA	NA	NA	NA	NA	NA	NA	NA	NA	NA	NA	NA	NA	NA	-18.7498	NA	NA	NA	NA	NA	NA	NA	NA	NA	NA	NA	NA	NA
chr1D_195840437	1	195840437	T	C	NA	NA	NA	NA	NA	NA	NA	NA	NA	NA	NA	NA	NA	NA	NA	NA	NA	NA	NA	NA	NA	NA	NA	NA	NA	NA	NA	NA	18.7498	NA	NA	NA	NA	NA	NA	NA	NA	NA	NA	NA	NA	NA
chr1D_195869513	1	195869513	C	T	NA	NA	NA	NA	NA	NA	NA	NA	NA	NA	NA	NA	NA	NA	NA	NA	NA	NA	NA	NA	NA	NA	NA	NA	NA	NA	NA	NA	-18.7498	NA	NA	NA	NA	NA	NA	NA	NA	NA	NA	NA	NA	NA
chr1D_195903159	1	195903159	G	A	NA	NA	NA	NA	NA	NA	NA	NA	NA	NA	NA	NA	NA	NA	NA	NA	NA	NA	NA	NA	NA	NA	NA	NA	NA	NA	NA	NA	18.7498	NA	NA	NA	NA	NA	NA	NA	NA	NA	NA	NA	NA	NA
chr1D_195925974	1	195925974	A	G	NA	NA	NA	NA	NA	NA	NA	NA	NA	NA	NA	NA	NA	NA	NA	NA	NA	NA	NA	NA	NA	NA	NA	NA	NA	NA	NA	NA	-18.7498	NA	NA	NA	NA	NA	NA	NA	NA	NA	NA	NA	NA	NA
chr1D_195957559	1	195957559	G	A	NA	NA	NA	NA	NA	NA	NA	NA	NA	NA	NA	NA	NA	NA	NA	NA	NA	NA	NA	NA	NA	NA	NA	NA	NA	NA	NA	NA	18.7498	NA	NA	NA	NA	NA	NA	NA	NA	NA	NA	NA	NA	NA
chr1D_195983111	1	195983111	C	T	NA	NA	NA	NA	NA	NA	NA	NA	NA	NA	NA	NA	NA	NA	NA	NA	NA	NA	NA	NA	NA	NA	NA	NA	NA	NA	NA	NA	-18.7498	NA	NA	NA	NA	NA	NA	NA	NA	NA	NA	NA	NA	NA
chr1D_196012566	1	196012566	A	T	NA	NA	NA	NA	NA	NA	NA	NA	NA	NA	NA	NA	NA	NA	NA	NA	NA	NA	NA	NA	NA	NA	NA	NA	NA	NA	NA	NA	-18.7498	NA	NA	NA	NA	NA	NA	NA	NA	NA	NA	NA	NA	NA
chr1D_196063882	1	196063882	C	T	NA	NA	NA	NA	NA	NA	NA	NA	NA	NA	NA	NA	NA	NA	NA	NA	NA	NA	NA	NA	NA	NA	NA	NA	NA	NA	NA	NA	-18.7498	NA	NA	NA	NA	NA	NA	NA	NA	NA	NA	NA	NA	NA
chr1D_196101122	1	196101122	T	C	NA	NA	NA	NA	NA	NA	NA	NA	NA	NA	NA	NA	NA	NA	NA	NA	NA	NA	NA	NA	NA	NA	NA	NA	NA	NA	NA	NA	18.7498	NA	NA	NA	NA	NA	NA	NA	NA	NA	NA	NA	NA	NA
chr1D_196144347	1	196144347	C	T	NA	NA	NA	NA	NA	NA	NA	NA	NA	NA	NA	NA	NA	NA	NA	NA	NA	NA	NA	NA	NA	NA	NA	NA	NA	NA	NA	NA	-18.7498	NA	NA	NA	NA	NA	NA	NA	NA	NA	NA	NA	NA	NA
chr1D_196173526	1	196173526	T	C	NA	NA	NA	NA	NA	NA	NA	NA	NA	NA	NA	NA	NA	NA	NA	NA	NA	NA	NA	NA	NA	NA	NA	NA	NA	NA	NA	NA	18.7498	NA	NA	NA	NA	NA	NA	NA	NA	NA	NA	NA	NA	NA
chr1D_196209473	1	196209473	A	G	NA	NA	NA	NA	NA	NA	NA	NA	NA	NA	NA	NA	NA	NA	NA	NA	NA	NA	NA	NA	NA	NA	NA	NA	NA	NA	NA	NA	-18.7498	NA	NA	NA	NA	NA	NA	NA	NA	NA	NA	NA	NA	NA
chr1D_196224228	1	196224228	G	C	NA	NA	NA	NA	NA	NA	NA	NA	NA	NA	NA	NA	NA	NA	NA	NA	NA	NA	NA	NA	NA	NA	NA	NA	NA	NA	NA	NA	18.7498	NA	NA	NA	NA	NA	NA	NA	NA	NA	NA	NA	NA	NA
chr1D_196233150	1	196233150	G	A	NA	NA	NA	NA	NA	NA	NA	NA	NA	NA	NA	NA	NA	NA	NA	NA	NA	NA	NA	NA	NA	NA	NA	NA	NA	NA	NA	NA	18.7498	NA	NA	NA	NA	NA	NA	NA	NA	NA	NA	NA	NA	NA
chr1D_196288744	1	196288744	G	A	NA	NA	NA	NA	NA	NA	NA	NA	NA	NA	NA	NA	NA	NA	NA	NA	NA	NA	NA	NA	NA	NA	NA	NA	NA	NA	NA	NA	18.7498	NA	NA	NA	NA	NA	NA	NA	NA	NA	NA	NA	NA	NA
chr1D_196316912	1	196316912	T	C	NA	NA	NA	NA	NA	NA	NA	NA	NA	NA	NA	NA	NA	NA	NA	NA	NA	NA	NA	NA	NA	NA	NA	NA	NA	NA	NA	NA	18.7498	NA	NA	NA	NA	NA	NA	NA	NA	NA	NA	NA	NA	NA
chr1D_196341985	1	196341985	C	T	NA	NA	NA	NA	NA	NA	NA	NA	NA	NA	NA	NA	NA	NA	NA	NA	NA	NA	NA	NA	NA	NA	NA	NA	NA	NA	NA	NA	-18.7498	NA	NA	NA	NA	NA	NA	NA	NA	NA	NA	NA	NA	NA
chr1D_196386526	1	196386526	C	A	NA	NA	NA	NA	NA	NA	NA	NA	NA	NA	NA	NA	NA	NA	NA	NA	NA	NA	NA	NA	NA	NA	NA	NA	NA	NA	NA	NA	18.7498	NA	NA	NA	NA	NA	NA	NA	NA	NA	NA	NA	NA	NA
chr1D_196440558	1	196440558	G	A	NA	NA	NA	NA	NA	NA	NA	NA	NA	NA	NA	NA	NA	NA	NA	NA	NA	NA	NA	NA	NA	NA	NA	NA	NA	NA	NA	NA	18.7498	NA	NA	NA	NA	NA	NA	NA	NA	NA	NA	NA	NA	NA
chr1D_196530662	1	196530662	A	G	NA	NA	NA	NA	NA	NA	NA	NA	NA	NA	NA	NA	NA	NA	NA	NA	NA	NA	NA	NA	NA	NA	NA	NA	NA	NA	NA	NA	-18.7498	NA	NA	NA	NA	NA	NA	NA	NA	NA	NA	NA	NA	NA
chr1D_196548023	1	196548023	C	T	NA	NA	NA	NA	NA	NA	NA	NA	NA	NA	NA	NA	NA	NA	NA	NA	NA	NA	NA	NA	NA	NA	NA	NA	NA	NA	NA	NA	-18.7498	NA	NA	NA	NA	NA	NA	NA	NA	NA	NA	NA	NA	NA
chr1D_196563697	1	196563697	C	T	NA	NA	NA	NA	NA	NA	NA	NA	NA	NA	NA	NA	NA	NA	NA	NA	NA	NA	NA	NA	NA	NA	NA	NA	NA	NA	NA	NA	-18.7498	NA	NA	NA	NA	NA	NA	NA	NA	NA	NA	NA	NA	NA
chr1D_196596031	1	196596031	G	A	NA	NA	NA	NA	NA	NA	NA	NA	NA	NA	NA	NA	NA	NA	NA	NA	NA	NA	NA	NA	NA	NA	NA	NA	NA	NA	NA	NA	18.7498	NA	NA	NA	NA	NA	NA	NA	NA	NA	NA	NA	NA	NA
chr1D_196622275	1	196622275	T	C	NA	NA	NA	NA	NA	NA	NA	NA	NA	NA	NA	NA	NA	NA	NA	NA	NA	NA	NA	NA	NA	NA	NA	NA	NA	NA	NA	NA	18.7498	NA	NA	NA	NA	NA	NA	NA	NA	NA	NA	NA	NA	NA
chr1D_196640755	1	196640755	C	T	NA	NA	NA	NA	NA	NA	NA	NA	NA	NA	NA	NA	NA	NA	NA	NA	NA	NA	NA	NA	NA	NA	NA	NA	NA	NA	NA	NA	-18.7498	NA	NA	NA	NA	NA	NA	NA	NA	NA	NA	NA	NA	NA
chr1D_196663877	1	196663877	G	A	NA	NA	NA	NA	NA	NA	NA	NA	NA	NA	NA	NA	NA	NA	NA	NA	NA	NA	NA	NA	NA	NA	NA	NA	NA	NA	NA	NA	18.7498	NA	NA	NA	NA	NA	NA	NA	NA	NA	NA	NA	NA	NA
chr1D_204880317	1	204880317	G	A	NA	NA	NA	NA	NA	NA	NA	NA	NA	NA	21.9465	24.316	NA	NA	NA	NA	NA	NA	NA	NA	NA	NA	NA	NA	NA	NA	NA	NA	NA	NA	NA	NA	NA	NA	NA	NA	33.7481	NA	NA	NA	NA	NA
chr1D_204886664	1	204886664	G	A	NA	NA	NA	NA	NA	NA	NA	NA	NA	NA	21.9465	24.316	NA	NA	NA	NA	NA	NA	NA	NA	NA	NA	NA	NA	NA	NA	NA	NA	NA	NA	NA	NA	NA	NA	NA	NA	33.7481	NA	NA	NA	NA	NA
chr1D_204891600	1	204891600	C	G	NA	NA	NA	NA	NA	NA	NA	NA	NA	NA	-21.9465	-24.316	NA	NA	NA	NA	NA	NA	NA	NA	NA	NA	NA	NA	NA	NA	NA	NA	NA	NA	NA	NA	NA	NA	NA	NA	-33.7481	NA	NA	NA	NA	NA
chr1D_204899186	1	204899186	T	C	NA	NA	NA	NA	NA	NA	NA	NA	NA	NA	21.9465	24.316	NA	NA	NA	NA	NA	NA	NA	NA	NA	NA	NA	NA	NA	NA	NA	NA	NA	NA	NA	NA	NA	NA	NA	NA	33.7481	NA	NA	NA	NA	NA
chr1D_204902054	1	204902054	G	C	NA	NA	NA	NA	NA	NA	NA	NA	NA	NA	21.9465	24.316	NA	NA	NA	NA	NA	NA	NA	NA	NA	NA	NA	NA	NA	NA	NA	NA	NA	NA	NA	NA	NA	NA	NA	NA	33.7481	NA	NA	NA	NA	NA
chr1D_204904344	1	204904344	G	A	NA	NA	NA	NA	NA	NA	NA	NA	NA	NA	21.9465	24.316	NA	NA	NA	NA	NA	NA	NA	NA	NA	NA	NA	NA	NA	NA	NA	NA	NA	NA	NA	NA	NA	NA	NA	NA	33.7481	NA	NA	NA	NA	NA
chr1D_204906840	1	204906840	C	T	NA	NA	NA	NA	NA	NA	NA	NA	NA	NA	-21.9465	-24.316	NA	NA	NA	NA	NA	NA	NA	NA	NA	NA	NA	NA	NA	NA	NA	NA	NA	NA	NA	NA	NA	NA	NA	NA	-33.7481	NA	NA	NA	NA	NA
chr1D_204913247	1	204913247	G	A	NA	NA	NA	NA	NA	NA	NA	NA	NA	NA	21.9465	24.316	NA	NA	NA	NA	NA	NA	NA	NA	NA	NA	NA	NA	NA	NA	NA	NA	NA	NA	NA	NA	NA	NA	NA	NA	33.7481	NA	NA	NA	NA	NA
chr1D_204922049	1	204922049	A	G	NA	NA	NA	NA	NA	NA	NA	NA	NA	NA	-21.9465	-24.316	NA	NA	NA	NA	NA	NA	NA	NA	NA	NA	NA	NA	NA	NA	NA	NA	NA	NA	NA	NA	NA	NA	NA	NA	-33.7481	NA	NA	NA	NA	NA
chr1D_204970356	1	204970356	G	T	NA	NA	NA	NA	NA	NA	NA	NA	NA	NA	-21.9465	-24.316	NA	NA	NA	NA	NA	NA	NA	NA	NA	NA	NA	NA	NA	NA	NA	NA	NA	NA	NA	NA	NA	NA	NA	NA	-32.9606	NA	NA	NA	NA	NA
chr1D_204978601	1	204978601	C	T	NA	NA	NA	NA	NA	NA	NA	NA	NA	NA	-21.9465	-24.316	NA	NA	NA	NA	NA	NA	NA	NA	NA	NA	NA	NA	NA	NA	NA	NA	NA	NA	NA	NA	NA	NA	NA	NA	-33.7481	NA	NA	NA	NA	NA
chr1D_204984346	1	204984346	G	A	NA	NA	NA	NA	NA	NA	NA	NA	NA	NA	21.9465	24.316	NA	NA	NA	NA	NA	NA	NA	NA	NA	NA	NA	NA	NA	NA	NA	NA	NA	NA	NA	NA	NA	NA	NA	NA	33.7481	NA	NA	NA	NA	NA
chr1D_204992904	1	204992904	A	G	NA	NA	NA	NA	NA	NA	NA	NA	NA	NA	-21.9465	-24.316	NA	NA	NA	NA	NA	NA	NA	NA	NA	NA	NA	NA	NA	NA	NA	NA	NA	NA	NA	NA	NA	NA	NA	NA	-33.7481	NA	NA	NA	NA	NA
chr1D_204999970	1	204999970	G	A	NA	NA	NA	NA	NA	NA	NA	NA	NA	NA	21.9465	24.316	NA	NA	NA	NA	NA	NA	NA	NA	NA	NA	NA	NA	NA	NA	NA	NA	NA	NA	NA	NA	NA	NA	NA	NA	33.7481	NA	NA	NA	NA	NA
chr1D_205018866	1	205018866	A	G	NA	NA	NA	NA	NA	NA	NA	NA	NA	NA	-21.9465	-24.316	NA	NA	NA	NA	NA	NA	NA	NA	NA	NA	NA	NA	NA	NA	NA	NA	NA	NA	NA	NA	NA	NA	NA	NA	-33.7481	NA	NA	NA	NA	NA
chr1D_205023545	1	205023545	C	T	NA	NA	NA	NA	NA	NA	NA	NA	NA	NA	-21.9465	-24.316	NA	NA	NA	NA	NA	NA	NA	NA	NA	NA	NA	NA	NA	NA	NA	NA	NA	NA	NA	NA	NA	NA	NA	NA	-33.7481	NA	NA	NA	NA	NA
chr1D_205033525	1	205033525	C	A	NA	NA	NA	NA	NA	NA	NA	NA	NA	NA	21.9465	24.316	NA	NA	NA	NA	NA	NA	NA	NA	NA	NA	NA	NA	NA	NA	NA	NA	NA	NA	NA	NA	NA	NA	NA	NA	33.7481	NA	NA	NA	NA	NA
chr1D_205051216	1	205051216	G	C	NA	NA	NA	NA	NA	NA	NA	NA	NA	NA	21.9465	24.316	NA	NA	NA	NA	NA	NA	NA	NA	NA	NA	NA	NA	NA	NA	NA	NA	NA	NA	NA	NA	NA	NA	NA	NA	33.7481	NA	NA	NA	NA	NA
chr1D_205066017	1	205066017	A	T	NA	NA	NA	NA	NA	NA	NA	NA	NA	NA	-21.9465	-24.316	NA	NA	NA	NA	NA	NA	NA	NA	NA	NA	NA	NA	NA	NA	NA	NA	NA	NA	NA	NA	NA	NA	NA	NA	-33.7481	NA	NA	NA	NA	NA
chr1D_205073925	1	205073925	G	A	NA	NA	NA	NA	NA	NA	NA	NA	NA	NA	21.9465	24.316	NA	NA	NA	NA	NA	NA	NA	NA	NA	NA	NA	NA	NA	NA	NA	NA	NA	NA	NA	NA	NA	NA	NA	NA	33.7481	NA	NA	NA	NA	NA
chr1D_205091552	1	205091552	T	C	NA	NA	NA	NA	NA	NA	NA	NA	NA	NA	21.9465	24.316	NA	NA	NA	NA	NA	NA	NA	NA	NA	NA	NA	NA	NA	NA	NA	NA	NA	NA	NA	NA	NA	NA	NA	NA	31.1658	NA	NA	NA	NA	NA
chr1D_205111711	1	205111711	C	T	NA	NA	NA	NA	NA	NA	NA	NA	NA	NA	-21.9465	-24.316	NA	NA	NA	NA	NA	NA	NA	NA	NA	NA	NA	NA	NA	NA	NA	NA	NA	NA	NA	NA	NA	NA	NA	NA	-33.7481	NA	NA	NA	NA	NA
chr1D_205119922	1	205119922	C	T	NA	NA	NA	NA	NA	NA	NA	NA	NA	NA	-21.9465	-24.316	NA	NA	NA	NA	NA	NA	NA	NA	NA	NA	NA	NA	NA	NA	NA	NA	NA	NA	NA	NA	NA	NA	NA	NA	-33.7481	NA	NA	NA	NA	NA
chr1D_205129290	1	205129290	C	T	NA	NA	NA	NA	NA	NA	NA	NA	NA	NA	-21.9465	-24.316	NA	NA	NA	NA	NA	NA	NA	NA	NA	NA	NA	NA	NA	NA	NA	NA	NA	NA	NA	NA	NA	NA	NA	NA	-33.7481	NA	NA	NA	NA	NA
chr1D_205137836	1	205137836	C	T	NA	NA	NA	NA	NA	NA	NA	NA	NA	NA	-21.9465	-24.316	NA	NA	NA	NA	NA	NA	NA	NA	NA	NA	NA	NA	NA	NA	NA	NA	NA	NA	NA	NA	NA	NA	NA	NA	-33.7481	NA	NA	NA	NA	NA
chr1D_205147555	1	205147555	A	G	NA	NA	NA	NA	NA	NA	NA	NA	NA	NA	-21.9465	-24.316	NA	NA	NA	NA	NA	NA	NA	NA	NA	NA	NA	NA	NA	NA	NA	NA	NA	NA	NA	NA	NA	NA	NA	NA	-33.7481	NA	NA	NA	NA	NA
chr1D_205160204	1	205160204	C	T	NA	NA	NA	NA	NA	NA	NA	NA	NA	NA	-21.9465	-24.316	NA	NA	NA	NA	NA	NA	NA	NA	NA	NA	NA	NA	NA	NA	NA	NA	NA	NA	NA	NA	NA	NA	NA	NA	-33.7481	NA	NA	NA	NA	NA
chr1D_205166911	1	205166911	G	T	NA	NA	NA	NA	NA	NA	NA	NA	NA	NA	-21.9465	-24.316	NA	NA	NA	NA	NA	NA	NA	NA	NA	NA	NA	NA	NA	NA	NA	NA	NA	NA	NA	NA	NA	NA	NA	NA	-33.7481	NA	NA	NA	NA	NA
chr1D_205172454	1	205172454	A	T	NA	NA	NA	NA	NA	NA	NA	NA	NA	NA	-21.9465	-24.316	NA	NA	NA	NA	NA	NA	NA	NA	NA	NA	NA	NA	NA	NA	NA	NA	NA	NA	NA	NA	NA	NA	NA	NA	-33.7481	NA	NA	NA	NA	NA
chr1D_205178088	1	205178088	G	T	NA	NA	NA	NA	NA	NA	NA	NA	NA	NA	-21.9465	-24.316	NA	NA	NA	NA	NA	NA	NA	NA	NA	NA	NA	NA	NA	NA	NA	NA	NA	NA	NA	NA	NA	NA	NA	NA	-33.7481	NA	NA	NA	NA	NA
chr1D_205188675	1	205188675	C	T	NA	NA	NA	NA	NA	NA	NA	NA	NA	NA	-21.9465	-24.316	NA	NA	NA	NA	NA	NA	NA	NA	NA	NA	NA	NA	NA	NA	NA	NA	NA	NA	NA	NA	NA	NA	NA	NA	-33.7481	NA	NA	NA	NA	NA
chr1D_205196221	1	205196221	C	A	NA	NA	NA	NA	NA	NA	NA	NA	NA	NA	21.9465	24.316	NA	NA	NA	NA	NA	NA	NA	NA	NA	NA	NA	NA	NA	NA	NA	NA	NA	NA	NA	NA	NA	NA	NA	NA	33.7481	NA	NA	NA	NA	NA
chr1D_205202260	1	205202260	G	A	NA	NA	NA	NA	NA	NA	NA	NA	NA	NA	21.9465	24.316	NA	NA	NA	NA	NA	NA	NA	NA	NA	NA	NA	NA	NA	NA	NA	NA	NA	NA	NA	NA	NA	NA	NA	NA	33.7481	NA	NA	NA	NA	NA
chr1D_205221567	1	205221567	A	T	NA	NA	NA	NA	NA	NA	NA	NA	NA	NA	-21.9465	-24.316	NA	NA	NA	NA	NA	NA	NA	NA	NA	NA	NA	NA	NA	NA	NA	NA	NA	NA	NA	NA	NA	NA	NA	NA	-33.7481	NA	NA	NA	NA	NA
chr1D_205230043	1	205230043	T	C	NA	NA	NA	NA	NA	NA	NA	NA	NA	NA	21.9465	24.316	NA	NA	NA	NA	NA	NA	NA	NA	NA	NA	NA	NA	NA	NA	NA	NA	NA	NA	NA	NA	NA	NA	NA	NA	33.7481	NA	NA	NA	NA	NA
chr1D_205233895	1	205233895	C	T	NA	NA	NA	NA	NA	NA	NA	NA	NA	NA	-21.9465	-24.316	NA	NA	NA	NA	NA	NA	NA	NA	NA	NA	NA	NA	NA	NA	NA	NA	NA	NA	NA	NA	NA	NA	NA	NA	-33.7481	NA	NA	NA	NA	NA
chr1D_205240881	1	205240881	A	T	NA	NA	NA	NA	NA	NA	NA	NA	NA	NA	-21.9465	-24.316	NA	NA	NA	NA	NA	NA	NA	NA	NA	NA	NA	NA	NA	NA	NA	NA	NA	NA	NA	NA	NA	NA	NA	NA	-33.7481	NA	NA	NA	NA	NA
chr1D_205257154	1	205257154	T	C	NA	NA	NA	NA	NA	NA	NA	NA	NA	NA	21.9465	24.316	NA	NA	NA	NA	NA	NA	NA	NA	NA	NA	NA	NA	NA	NA	NA	NA	NA	NA	NA	NA	NA	NA	NA	NA	33.7481	NA	NA	NA	NA	NA
chr1D_205266430	1	205266430	T	C	NA	NA	NA	NA	NA	NA	NA	NA	NA	NA	NA	NA	NA	NA	NA	NA	NA	NA	NA	NA	NA	NA	NA	NA	NA	NA	NA	NA	NA	NA	NA	NA	NA	NA	NA	NA	18.7418	NA	NA	NA	NA	NA
chr1D_205273139	1	205273139	G	A	NA	NA	NA	NA	NA	NA	NA	NA	NA	NA	21.9465	24.316	NA	NA	NA	NA	NA	NA	NA	NA	NA	NA	NA	NA	NA	NA	NA	NA	NA	NA	NA	NA	NA	NA	NA	NA	33.7481	NA	NA	NA	NA	NA
chr1D_205283161	1	205283161	C	T	NA	NA	NA	NA	NA	NA	NA	NA	NA	NA	-21.9465	-24.316	NA	NA	NA	NA	NA	NA	NA	NA	NA	NA	NA	NA	NA	NA	NA	NA	NA	NA	NA	NA	NA	NA	NA	NA	-33.7481	NA	NA	NA	NA	NA
chr1D_205291481	1	205291481	A	T	NA	NA	NA	NA	NA	NA	NA	NA	NA	NA	-21.9465	-24.316	NA	NA	NA	NA	NA	NA	NA	NA	NA	NA	NA	NA	NA	NA	NA	NA	NA	NA	NA	NA	NA	NA	NA	NA	-33.7481	NA	NA	NA	NA	NA
chr1D_205297310	1	205297310	A	G	NA	NA	NA	NA	NA	NA	NA	NA	NA	NA	-21.9465	-24.316	NA	NA	NA	NA	NA	NA	NA	NA	NA	NA	NA	NA	NA	NA	NA	NA	NA	NA	NA	NA	NA	NA	NA	NA	-33.7481	NA	NA	NA	NA	NA
chr1D_205315702	1	205315702	T	C	NA	NA	NA	NA	NA	NA	NA	NA	NA	NA	21.9465	24.316	NA	NA	NA	NA	NA	NA	NA	NA	NA	NA	NA	NA	NA	NA	NA	NA	NA	NA	NA	NA	NA	NA	NA	NA	NA	NA	NA	NA	NA	NA
chr1D_205330453	1	205330453	C	T	NA	NA	NA	NA	NA	NA	NA	NA	NA	NA	-21.9465	-24.316	NA	NA	NA	NA	NA	NA	NA	NA	NA	NA	NA	NA	NA	NA	NA	NA	NA	NA	NA	NA	NA	NA	NA	NA	-33.7481	NA	NA	NA	NA	NA
chr1D_205338097	1	205338097	A	G	NA	NA	NA	NA	NA	NA	NA	NA	NA	NA	-21.9465	-24.316	NA	NA	NA	NA	NA	NA	NA	NA	NA	NA	NA	NA	NA	NA	NA	NA	NA	NA	NA	NA	NA	NA	NA	NA	-33.7481	NA	NA	NA	NA	NA
chr1D_205341667	1	205341667	A	G	NA	NA	NA	NA	NA	NA	NA	NA	NA	NA	-21.9465	-24.316	NA	NA	NA	NA	NA	NA	NA	NA	NA	NA	NA	NA	NA	NA	NA	NA	NA	NA	NA	NA	NA	NA	NA	NA	-33.7481	NA	NA	NA	NA	NA
chr1D_205349338	1	205349338	T	C	NA	NA	NA	NA	NA	NA	NA	NA	NA	NA	21.9465	24.316	NA	NA	NA	NA	NA	NA	NA	NA	NA	NA	NA	NA	NA	NA	NA	NA	NA	NA	NA	NA	NA	NA	NA	NA	33.7481	NA	NA	NA	NA	NA
chr1D_205354501	1	205354501	A	G	NA	NA	NA	NA	NA	NA	NA	NA	NA	NA	-21.9465	-24.316	NA	NA	NA	NA	NA	NA	NA	NA	NA	NA	NA	NA	NA	NA	NA	NA	NA	NA	NA	NA	NA	NA	NA	NA	-33.7481	NA	NA	NA	NA	NA
chr1D_205374755	1	205374755	C	T	NA	NA	NA	NA	NA	NA	NA	NA	NA	NA	-21.9465	-24.316	NA	NA	NA	NA	NA	NA	NA	NA	NA	NA	NA	NA	NA	NA	NA	NA	NA	NA	NA	NA	NA	NA	NA	NA	NA	NA	NA	NA	NA	NA
chr1D_205799967	1	205799967	C	T	NA	NA	NA	NA	NA	NA	NA	NA	NA	NA	16.219	NA	NA	NA	NA	NA	NA	NA	NA	NA	NA	NA	NA	NA	NA	NA	NA	NA	NA	NA	NA	NA	NA	NA	NA	NA	NA	NA	NA	NA	NA	NA
chr1D_205817076	1	205817076	C	T	NA	NA	NA	NA	NA	NA	NA	NA	NA	NA	16.219	NA	NA	NA	NA	NA	NA	NA	NA	NA	NA	NA	NA	NA	NA	NA	NA	NA	NA	NA	NA	NA	NA	NA	NA	NA	NA	NA	NA	NA	NA	NA
chr1D_205831201	1	205831201	T	C	NA	NA	NA	NA	NA	NA	NA	NA	NA	NA	-16.219	NA	NA	NA	NA	NA	NA	NA	NA	NA	NA	NA	NA	NA	NA	NA	NA	NA	NA	NA	NA	NA	NA	NA	NA	NA	NA	NA	NA	NA	NA	NA
chr1D_205858239	1	205858239	A	G	NA	NA	NA	NA	NA	NA	NA	NA	NA	NA	16.219	NA	NA	NA	NA	NA	NA	NA	NA	NA	NA	NA	NA	NA	NA	NA	NA	NA	NA	NA	NA	NA	NA	NA	NA	NA	NA	NA	NA	NA	NA	NA
chr1D_205868554	1	205868554	T	G	NA	NA	NA	NA	NA	NA	NA	NA	NA	NA	-16.219	NA	NA	NA	NA	NA	NA	NA	NA	NA	NA	NA	NA	NA	NA	NA	NA	NA	NA	NA	NA	NA	NA	NA	NA	NA	NA	NA	NA	NA	NA	NA
chr1D_205878928	1	205878928	T	C	NA	NA	NA	NA	NA	NA	NA	NA	NA	NA	-16.219	NA	NA	NA	NA	NA	NA	NA	NA	NA	NA	NA	NA	NA	NA	NA	NA	NA	NA	NA	NA	NA	NA	NA	NA	NA	NA	NA	NA	NA	NA	NA
chr1D_205909801	1	205909801	C	T	NA	NA	NA	NA	NA	NA	NA	NA	NA	NA	16.219	NA	NA	NA	NA	NA	NA	NA	NA	NA	NA	NA	NA	NA	NA	NA	NA	NA	NA	NA	NA	NA	NA	NA	NA	NA	NA	NA	NA	NA	NA	NA
chr1D_205922627	1	205922627	C	T	NA	NA	NA	NA	NA	NA	NA	NA	NA	NA	16.219	NA	NA	NA	NA	NA	NA	NA	NA	NA	NA	NA	NA	NA	NA	NA	NA	NA	NA	NA	NA	NA	NA	NA	NA	NA	NA	NA	NA	NA	NA	NA
chr1D_205934746	1	205934746	G	A	NA	NA	NA	NA	NA	NA	NA	NA	NA	NA	-16.219	NA	NA	NA	NA	NA	NA	NA	NA	NA	NA	NA	NA	NA	NA	NA	NA	NA	NA	NA	NA	NA	NA	NA	NA	NA	NA	NA	NA	NA	NA	NA
chr1D_205944838	1	205944838	G	T	NA	NA	NA	NA	NA	NA	NA	NA	NA	NA	16.219	NA	NA	NA	NA	NA	NA	NA	NA	NA	NA	NA	NA	NA	NA	NA	NA	NA	NA	NA	NA	NA	NA	NA	NA	NA	NA	NA	NA	NA	NA	NA
chr1D_205959093	1	205959093	G	A	NA	NA	NA	NA	NA	NA	NA	NA	NA	NA	-16.219	NA	NA	NA	NA	NA	NA	NA	NA	NA	NA	NA	NA	NA	NA	NA	NA	NA	NA	NA	NA	NA	NA	NA	NA	NA	NA	NA	NA	NA	NA	NA
chr1D_205962117	1	205962117	C	T	NA	NA	NA	NA	NA	NA	NA	NA	NA	NA	16.219	NA	NA	NA	NA	NA	NA	NA	NA	NA	NA	NA	NA	NA	NA	NA	NA	NA	NA	NA	NA	NA	NA	NA	NA	NA	NA	NA	NA	NA	NA	NA
chr1D_205969338	1	205969338	G	A	NA	NA	NA	NA	NA	NA	NA	NA	NA	NA	-16.219	NA	NA	NA	NA	NA	NA	NA	NA	NA	NA	NA	NA	NA	NA	NA	NA	NA	NA	NA	NA	NA	NA	NA	NA	NA	NA	NA	NA	NA	NA	NA
chr1D_205980014	1	205980014	A	G	NA	NA	NA	NA	NA	NA	NA	NA	NA	NA	16.219	NA	NA	NA	NA	NA	NA	NA	NA	NA	NA	NA	NA	NA	NA	NA	NA	NA	NA	NA	NA	NA	NA	NA	NA	NA	NA	NA	NA	NA	NA	NA
chr1D_206000407	1	206000407	T	C	NA	NA	NA	NA	NA	NA	NA	NA	NA	NA	-16.219	NA	NA	NA	NA	NA	NA	NA	NA	NA	NA	NA	NA	NA	NA	NA	NA	NA	NA	NA	NA	NA	NA	NA	NA	NA	NA	NA	NA	NA	NA	NA
chr1D_206093016	1	206093016	A	G	NA	NA	NA	NA	NA	NA	NA	NA	NA	NA	16.219	NA	NA	NA	NA	NA	NA	NA	NA	NA	NA	NA	NA	NA	NA	NA	NA	NA	NA	NA	NA	NA	NA	NA	NA	NA	NA	NA	NA	NA	NA	NA
chr1D_207311196	1	207311196	C	T	NA	NA	NA	NA	NA	NA	NA	NA	NA	NA	17.3451	NA	NA	NA	NA	NA	NA	NA	NA	NA	NA	NA	NA	NA	NA	NA	NA	NA	NA	NA	NA	NA	NA	NA	NA	NA	NA	NA	NA	NA	NA	NA
chr1D_207341545	1	207341545	C	T	NA	NA	NA	NA	NA	NA	NA	NA	NA	NA	17.3451	NA	NA	NA	NA	NA	NA	NA	NA	NA	NA	NA	NA	NA	NA	NA	NA	NA	NA	NA	NA	NA	NA	NA	NA	NA	NA	NA	NA	NA	NA	NA
chr1D_207362279	1	207362279	C	T	NA	NA	NA	NA	NA	NA	NA	NA	NA	NA	17.3451	NA	NA	NA	NA	NA	NA	NA	NA	NA	NA	NA	NA	NA	NA	NA	NA	NA	NA	NA	NA	NA	NA	NA	NA	NA	NA	NA	NA	NA	NA	NA
chr1D_207376480	1	207376480	A	C	NA	NA	NA	NA	NA	NA	NA	NA	NA	NA	17.3451	NA	NA	NA	NA	NA	NA	NA	NA	NA	NA	NA	NA	NA	NA	NA	NA	NA	NA	NA	NA	NA	NA	NA	NA	NA	NA	NA	NA	NA	NA	NA
chr1D_208074474	1	208074474	A	G	NA	NA	NA	NA	NA	NA	NA	NA	NA	-7.54059	-24.9592	-28.6412	NA	NA	NA	NA	NA	NA	NA	NA	NA	NA	NA	NA	NA	NA	NA	NA	NA	NA	NA	NA	NA	NA	NA	NA	-33.0992	NA	NA	NA	NA	NA
chr1D_208137562	1	208137562	A	T	NA	NA	NA	NA	NA	NA	NA	NA	NA	7.54059	24.9592	28.6412	NA	NA	NA	NA	NA	NA	NA	NA	NA	NA	NA	NA	NA	NA	NA	NA	NA	NA	NA	NA	NA	NA	NA	NA	NA	NA	NA	NA	NA	NA
chr1D_208207681	1	208207681	A	G	NA	NA	NA	NA	NA	NA	NA	NA	NA	-7.54059	-24.9592	-28.6412	NA	NA	NA	NA	NA	NA	NA	NA	NA	NA	NA	NA	NA	NA	NA	NA	NA	NA	NA	NA	NA	NA	NA	-148.244	-33.2474	NA	NA	NA	NA	NA
chr1D_208385254	1	208385254	G	A	NA	NA	NA	NA	NA	NA	NA	NA	NA	7.6873	25.208	28.7246	NA	NA	NA	NA	NA	NA	NA	NA	NA	NA	NA	NA	NA	NA	NA	NA	NA	NA	NA	NA	NA	NA	NA	NA	26.0984	NA	NA	NA	NA	NA
chr1D_208440827	1	208440827	G	T	NA	NA	NA	NA	NA	NA	NA	NA	NA	7.6873	25.208	28.7246	NA	NA	NA	NA	NA	NA	NA	NA	NA	NA	NA	NA	NA	NA	NA	NA	NA	NA	NA	NA	NA	NA	NA	NA	NA	NA	NA	NA	NA	NA
chr1D_208460206	1	208460206	T	C	NA	NA	NA	NA	NA	NA	NA	NA	NA	-7.6873	-25.208	-28.7246	NA	NA	NA	NA	NA	NA	NA	NA	NA	NA	NA	NA	NA	NA	NA	NA	NA	NA	NA	NA	NA	NA	NA	NA	NA	NA	NA	NA	NA	NA
chr1D_208465860	1	208465860	G	A	NA	NA	NA	NA	NA	NA	NA	NA	NA	-7.6873	-25.208	-28.7246	NA	NA	NA	NA	NA	NA	NA	NA	NA	NA	NA	NA	NA	NA	NA	NA	NA	NA	NA	NA	NA	NA	NA	NA	NA	NA	NA	NA	NA	NA
chr1D_208476914	1	208476914	C	T	NA	NA	NA	NA	NA	NA	NA	NA	NA	7.6873	25.208	28.7246	NA	NA	NA	NA	NA	NA	NA	NA	NA	NA	NA	NA	NA	NA	NA	NA	NA	NA	NA	NA	NA	NA	NA	NA	NA	NA	NA	NA	NA	NA
chr1D_210716854	1	210716854	A	C	NA	NA	NA	NA	NA	NA	NA	NA	NA	8.07646	26.9948	30.4488	18.9571	NA	NA	NA	NA	NA	NA	NA	NA	NA	NA	NA	NA	NA	NA	NA	NA	NA	NA	NA	NA	NA	NA	NA	NA	NA	NA	NA	NA	NA
chr1D_210744921	1	210744921	A	C	NA	NA	NA	NA	NA	NA	NA	NA	NA	8.07646	26.9948	30.4488	18.9571	NA	NA	NA	NA	NA	NA	NA	NA	NA	NA	NA	NA	NA	NA	NA	NA	NA	NA	NA	NA	NA	NA	NA	NA	NA	NA	NA	NA	NA
chr1D_210752026	1	210752026	C	T	NA	NA	NA	NA	NA	NA	NA	NA	NA	8.07646	26.9948	30.4488	18.9571	NA	NA	NA	NA	NA	NA	NA	NA	NA	NA	NA	NA	NA	NA	NA	NA	NA	NA	NA	NA	NA	NA	NA	NA	NA	NA	NA	NA	NA
chr1D_210785362	1	210785362	C	G	NA	NA	NA	NA	NA	NA	NA	NA	NA	8.07646	26.9948	30.4488	18.9571	NA	NA	NA	NA	NA	NA	NA	NA	NA	NA	NA	NA	NA	NA	NA	NA	NA	NA	NA	NA	NA	NA	NA	NA	NA	NA	NA	NA	NA
chr1D_210795366	1	210795366	G	C	NA	NA	NA	NA	NA	NA	NA	NA	NA	-8.07646	-26.9948	-30.4488	-18.9571	NA	NA	NA	NA	NA	NA	NA	NA	NA	NA	NA	NA	NA	NA	NA	NA	NA	NA	NA	NA	NA	NA	NA	NA	NA	NA	NA	NA	NA
chr1D_210798620	1	210798620	T	C	NA	NA	NA	NA	NA	NA	NA	NA	NA	8.07646	26.9948	30.4488	18.9571	NA	NA	NA	NA	NA	NA	NA	NA	NA	NA	NA	NA	NA	NA	NA	NA	NA	NA	NA	NA	NA	NA	NA	NA	NA	NA	NA	NA	NA
chr1D_210820567	1	210820567	C	T	NA	NA	NA	NA	NA	NA	NA	NA	NA	8.07646	26.9948	30.4488	18.9571	NA	NA	NA	NA	NA	NA	NA	NA	NA	NA	NA	NA	NA	NA	NA	NA	NA	NA	NA	NA	NA	NA	NA	NA	NA	NA	NA	NA	NA
chr1D_210839024	1	210839024	C	T	NA	NA	NA	NA	NA	NA	NA	NA	NA	8.07646	26.9948	30.4488	18.9571	NA	NA	NA	NA	NA	NA	NA	NA	NA	NA	NA	NA	NA	NA	NA	NA	NA	NA	NA	NA	NA	NA	NA	NA	NA	NA	NA	NA	NA
chr1D_210842741	1	210842741	G	A	NA	NA	NA	NA	NA	NA	NA	NA	NA	-8.07646	-26.9948	-30.4488	-18.9571	NA	NA	NA	NA	NA	NA	NA	NA	NA	NA	NA	NA	NA	NA	NA	NA	NA	NA	NA	NA	NA	NA	NA	NA	NA	NA	NA	NA	NA
chr1D_210845622	1	210845622	G	A	NA	NA	NA	NA	NA	NA	NA	NA	NA	-8.07646	-26.9948	-30.4488	-18.9571	NA	NA	NA	NA	NA	NA	NA	NA	NA	NA	NA	NA	NA	NA	NA	NA	NA	NA	NA	NA	NA	NA	NA	NA	NA	NA	NA	NA	NA
chr1D_210848961	1	210848961	C	T	NA	NA	NA	NA	NA	NA	NA	NA	NA	8.07646	26.9948	30.4488	18.9571	NA	NA	NA	NA	NA	NA	NA	NA	NA	NA	NA	NA	NA	NA	NA	NA	NA	NA	NA	NA	NA	NA	NA	NA	NA	NA	NA	NA	NA
chr1D_210866714	1	210866714	G	A	NA	NA	NA	NA	NA	NA	NA	NA	NA	-8.07646	-26.9948	-30.4488	-18.9571	NA	NA	NA	NA	NA	NA	NA	NA	NA	NA	NA	NA	NA	NA	NA	NA	NA	NA	NA	NA	NA	NA	NA	NA	NA	NA	NA	NA	NA
chr1D_210872076	1	210872076	C	A	NA	NA	NA	NA	NA	NA	NA	NA	NA	-8.07646	-26.9948	-30.4488	-18.9571	NA	NA	NA	NA	NA	NA	NA	NA	NA	NA	NA	NA	NA	NA	NA	NA	NA	NA	NA	NA	NA	NA	NA	NA	NA	NA	NA	NA	NA
chr1D_210925782	1	210925782	G	C	NA	NA	NA	NA	NA	NA	NA	NA	NA	-8.07646	-26.9948	-30.4488	-18.9571	NA	NA	NA	NA	NA	NA	NA	NA	NA	NA	NA	NA	NA	NA	NA	NA	NA	NA	NA	NA	NA	NA	NA	NA	NA	NA	NA	NA	NA
chr1D_210939716	1	210939716	A	C	NA	NA	NA	NA	NA	NA	NA	NA	NA	8.07646	26.9948	30.4488	18.9571	NA	NA	NA	NA	NA	NA	NA	NA	NA	NA	NA	NA	NA	NA	NA	NA	NA	NA	NA	NA	NA	NA	NA	NA	NA	NA	NA	NA	NA
chr1D_210946628	1	210946628	C	A	NA	NA	NA	NA	NA	NA	NA	NA	NA	-8.07646	-26.9948	-30.4488	-18.9571	NA	NA	NA	NA	NA	NA	NA	NA	NA	NA	NA	NA	NA	NA	NA	NA	NA	NA	NA	NA	NA	NA	NA	NA	NA	NA	NA	NA	NA
chr1D_210954363	1	210954363	G	A	NA	NA	NA	NA	NA	NA	NA	NA	NA	-8.07646	-26.9948	-30.4488	-18.9571	NA	NA	NA	NA	NA	NA	NA	NA	NA	NA	NA	NA	NA	NA	NA	NA	NA	NA	NA	NA	NA	NA	NA	NA	NA	NA	NA	NA	NA
chr1D_210960008	1	210960008	C	T	NA	NA	NA	NA	NA	NA	NA	NA	NA	8.07646	26.9948	30.4488	18.9571	NA	NA	NA	NA	NA	NA	NA	NA	NA	NA	NA	NA	NA	NA	NA	NA	NA	NA	NA	NA	NA	NA	NA	NA	NA	NA	NA	NA	NA
chr1D_210993724	1	210993724	C	T	NA	NA	NA	NA	NA	NA	NA	NA	NA	8.07646	26.9948	30.4488	18.9571	NA	NA	NA	NA	NA	NA	NA	NA	NA	NA	NA	NA	NA	NA	NA	NA	NA	NA	NA	NA	NA	NA	NA	NA	NA	NA	NA	NA	NA
chr1D_211001191	1	211001191	T	C	NA	NA	NA	NA	NA	NA	NA	NA	NA	-8.07646	-26.9948	-30.4488	-18.9571	NA	NA	NA	NA	NA	NA	NA	NA	NA	NA	NA	NA	NA	NA	NA	NA	NA	NA	NA	NA	NA	NA	NA	NA	NA	NA	NA	NA	NA
chr1D_211003143	1	211003143	G	T	NA	NA	NA	NA	NA	NA	NA	NA	NA	8.07646	26.9948	30.4488	18.9571	NA	NA	NA	NA	NA	NA	NA	NA	NA	NA	NA	NA	NA	NA	NA	NA	NA	NA	NA	NA	NA	NA	NA	NA	NA	NA	NA	NA	NA
chr1D_211005451	1	211005451	T	C	NA	NA	NA	NA	NA	NA	NA	NA	NA	-8.07646	-26.9948	-30.4488	-18.9571	NA	NA	NA	NA	NA	NA	NA	NA	NA	NA	NA	NA	NA	NA	NA	NA	NA	NA	NA	NA	NA	NA	NA	NA	NA	NA	NA	NA	NA
chr1D_211009148	1	211009148	C	A	NA	NA	NA	NA	NA	NA	NA	NA	NA	-8.07646	-26.9948	-30.4488	-18.9571	NA	NA	NA	NA	NA	NA	NA	NA	NA	NA	NA	NA	NA	NA	NA	NA	NA	NA	NA	NA	NA	NA	NA	NA	NA	NA	NA	NA	NA
chr1D_211558022	1	211558022	A	G	NA	NA	NA	NA	NA	NA	NA	NA	NA	-9.03872	-29.603	-34.0752	-21.5465	NA	NA	NA	NA	NA	NA	NA	NA	NA	NA	NA	NA	NA	NA	NA	NA	NA	NA	2.32777	NA	NA	NA	-147.178	-34.7784	NA	NA	-73.3048	NA	NA
chr1D_211601587	1	211601587	G	A	NA	NA	NA	NA	NA	NA	NA	NA	NA	9.20803	29.9302	34.2647	21.4991	NA	NA	NA	NA	NA	NA	NA	NA	NA	NA	NA	NA	NA	NA	NA	NA	NA	NA	-2.0163	NA	NA	NA	130.115	27.9939	NA	NA	62.9677	NA	NA
chr1D_211613399	1	211613399	A	C	NA	NA	NA	NA	NA	NA	NA	NA	NA	-9.03872	-29.603	-34.0752	-21.5465	NA	NA	NA	NA	NA	NA	NA	NA	NA	NA	NA	NA	NA	NA	NA	NA	NA	NA	2.38702	NA	NA	NA	-179.931	-42.1229	-5.78507	NA	-87.8119	NA	NA
chr1D_211979683	1	211979683	A	G	NA	NA	NA	NA	NA	NA	NA	NA	NA	9.20803	29.9302	34.2647	21.4991	NA	NA	NA	NA	NA	NA	NA	NA	NA	NA	NA	NA	NA	NA	NA	NA	NA	NA	NA	NA	NA	NA	NA	NA	NA	NA	NA	NA	NA
chr1D_212019782	1	212019782	C	T	NA	NA	NA	NA	NA	NA	NA	NA	NA	9.20803	29.9302	34.2647	21.4991	NA	NA	NA	NA	NA	NA	NA	NA	NA	NA	NA	NA	NA	NA	NA	NA	NA	NA	NA	NA	NA	NA	NA	NA	NA	NA	NA	NA	NA
chr1D_212035175	1	212035175	C	T	NA	NA	NA	NA	NA	NA	NA	NA	NA	9.20803	29.9302	34.2647	21.4991	NA	NA	NA	NA	NA	NA	NA	NA	NA	NA	NA	NA	NA	NA	NA	NA	NA	NA	NA	NA	NA	NA	NA	NA	NA	NA	NA	NA	NA
chr1D_212046273	1	212046273	G	T	NA	NA	NA	NA	NA	NA	NA	NA	NA	9.20803	29.9302	34.2647	21.4991	NA	NA	NA	NA	NA	NA	NA	NA	NA	NA	NA	NA	NA	NA	NA	NA	NA	NA	NA	NA	NA	NA	NA	NA	NA	NA	NA	NA	NA
chr1D_212057712	1	212057712	C	T	NA	NA	NA	NA	NA	NA	NA	NA	NA	9.20803	29.9302	34.2647	21.4991	NA	NA	NA	NA	NA	NA	NA	NA	NA	NA	NA	NA	NA	NA	NA	NA	NA	NA	NA	NA	NA	NA	NA	NA	NA	NA	NA	NA	NA
chr1D_212110086	1	212110086	C	T	NA	NA	NA	NA	NA	NA	NA	NA	NA	9.20803	29.9302	34.2647	21.4991	NA	NA	NA	NA	NA	NA	NA	NA	NA	NA	NA	NA	NA	NA	NA	NA	NA	NA	NA	NA	NA	NA	NA	NA	NA	NA	NA	NA	NA
chr1D_212127981	1	212127981	G	A	NA	NA	NA	NA	NA	NA	NA	NA	NA	-9.20803	-29.9302	-34.2647	-21.4991	NA	NA	NA	NA	NA	NA	NA	NA	NA	NA	NA	NA	NA	NA	NA	NA	NA	NA	NA	NA	NA	NA	NA	NA	NA	NA	NA	NA	NA
chr1D_212150241	1	212150241	A	T	NA	NA	NA	NA	NA	NA	NA	NA	NA	9.20803	29.9302	34.2647	21.4991	NA	NA	NA	NA	NA	NA	NA	NA	NA	NA	NA	NA	NA	NA	NA	NA	NA	NA	NA	NA	NA	NA	NA	NA	NA	NA	NA	NA	NA
chr1D_212183784	1	212183784	T	C	NA	NA	NA	NA	NA	NA	NA	NA	NA	-9.20803	-29.9302	-34.2647	-21.4991	NA	NA	NA	NA	NA	NA	NA	NA	NA	NA	NA	NA	NA	NA	NA	NA	NA	NA	NA	NA	NA	NA	NA	NA	NA	NA	NA	NA	NA
chr1D_212210429	1	212210429	T	C	NA	NA	NA	NA	NA	NA	NA	NA	NA	-9.20803	-29.9302	-34.2647	-21.4991	NA	NA	NA	NA	NA	NA	NA	NA	NA	NA	NA	NA	NA	NA	NA	NA	NA	NA	NA	NA	NA	NA	NA	NA	NA	NA	NA	NA	NA
chr1D_212230326	1	212230326	A	G	NA	NA	NA	NA	NA	NA	NA	NA	NA	9.20803	29.9302	34.2647	21.4991	NA	NA	NA	NA	NA	NA	NA	NA	NA	NA	NA	NA	NA	NA	NA	NA	NA	NA	NA	NA	NA	NA	NA	NA	NA	NA	NA	NA	NA
chr1D_212252183	1	212252183	C	G	NA	NA	NA	NA	NA	NA	NA	NA	NA	9.20803	29.9302	34.2647	21.4991	NA	NA	NA	NA	NA	NA	NA	NA	NA	NA	NA	NA	NA	NA	NA	NA	NA	NA	NA	NA	NA	NA	NA	NA	NA	NA	NA	NA	NA
chr1D_212298402	1	212298402	C	A	NA	NA	NA	NA	NA	NA	NA	NA	NA	-9.20803	-29.9302	-34.2647	-21.4991	NA	NA	NA	NA	NA	NA	NA	NA	NA	NA	NA	NA	NA	NA	NA	NA	NA	NA	NA	NA	NA	NA	NA	NA	NA	NA	NA	NA	NA
chr1D_212314274	1	212314274	T	A	NA	NA	NA	NA	NA	NA	NA	NA	NA	-9.20803	-29.9302	-34.2647	-21.4991	NA	NA	NA	NA	NA	NA	NA	NA	NA	NA	NA	NA	NA	NA	NA	NA	NA	NA	NA	NA	NA	NA	NA	NA	NA	NA	NA	NA	NA
chr1D_214800899	1	214800899	C	T	NA	NA	NA	NA	NA	NA	NA	NA	NA	-7.54059	-24.9592	-28.6412	NA	NA	NA	NA	NA	NA	NA	NA	NA	NA	NA	NA	NA	NA	NA	NA	NA	NA	NA	NA	NA	NA	NA	NA	NA	NA	NA	NA	NA	NA
chr1D_214819094	1	214819094	C	T	NA	NA	NA	NA	NA	NA	NA	NA	NA	-7.54059	-24.9592	-28.6412	NA	NA	NA	NA	NA	NA	NA	NA	NA	NA	NA	NA	NA	NA	NA	NA	NA	NA	NA	NA	NA	NA	NA	NA	NA	NA	NA	NA	NA	NA
chr1D_214828720	1	214828720	C	T	NA	NA	NA	NA	NA	NA	NA	NA	NA	-7.54059	-24.9592	-28.6412	NA	NA	NA	NA	NA	NA	NA	NA	NA	NA	NA	NA	NA	NA	NA	NA	NA	NA	NA	NA	NA	NA	NA	NA	NA	NA	NA	NA	NA	NA
chr1D_214838745	1	214838745	G	A	NA	NA	NA	NA	NA	NA	NA	NA	NA	7.54059	24.9592	28.6412	NA	NA	NA	NA	NA	NA	NA	NA	NA	NA	NA	NA	NA	NA	NA	NA	NA	NA	NA	NA	NA	NA	NA	NA	NA	NA	NA	NA	NA	NA
chr1D_214847456	1	214847456	A	T	NA	NA	NA	NA	NA	NA	NA	NA	NA	-7.54059	-24.9592	-28.6412	NA	NA	NA	NA	NA	NA	NA	NA	NA	NA	NA	NA	NA	NA	NA	NA	NA	NA	NA	NA	NA	NA	NA	NA	NA	NA	NA	NA	NA	NA
chr1D_214858188	1	214858188	G	A	NA	NA	NA	NA	NA	NA	NA	NA	NA	7.54059	24.9592	28.6412	NA	NA	NA	NA	NA	NA	NA	NA	NA	NA	NA	NA	NA	NA	NA	NA	NA	NA	NA	NA	NA	NA	NA	NA	NA	NA	NA	NA	NA	NA
chr1D_214871211	1	214871211	A	G	NA	NA	NA	NA	NA	NA	NA	NA	NA	-7.54059	-24.9592	-28.6412	NA	NA	NA	NA	NA	NA	NA	NA	NA	NA	NA	NA	NA	NA	NA	NA	NA	NA	NA	NA	NA	NA	NA	NA	NA	NA	NA	NA	NA	NA
chr1D_214881172	1	214881172	G	A	NA	NA	NA	NA	NA	NA	NA	NA	NA	7.54059	24.9592	28.6412	NA	NA	NA	NA	NA	NA	NA	NA	NA	NA	NA	NA	NA	NA	NA	NA	NA	NA	NA	NA	NA	NA	NA	NA	NA	NA	NA	NA	NA	NA
chr1D_214892730	1	214892730	C	G	NA	NA	NA	NA	NA	NA	NA	NA	NA	-7.54059	-24.9592	-28.6412	NA	NA	NA	NA	NA	NA	NA	NA	NA	NA	NA	NA	NA	NA	NA	NA	NA	NA	NA	NA	NA	NA	NA	NA	NA	NA	NA	NA	NA	NA
chr1D_214919325	1	214919325	C	T	NA	NA	NA	NA	NA	NA	NA	NA	NA	-7.54059	-24.9592	-28.6412	NA	NA	NA	NA	NA	NA	NA	NA	NA	NA	NA	NA	NA	NA	NA	NA	NA	NA	NA	NA	NA	NA	NA	NA	NA	NA	NA	NA	NA	NA
chr1D_214966937	1	214966937	A	G	NA	NA	NA	NA	NA	NA	NA	NA	NA	-7.54059	-24.9592	-28.6412	NA	NA	NA	NA	NA	NA	NA	NA	NA	NA	NA	NA	NA	NA	NA	NA	NA	NA	NA	NA	NA	NA	NA	NA	NA	NA	NA	NA	NA	NA
chr1D_214975741	1	214975741	T	C	NA	NA	NA	NA	NA	NA	NA	NA	NA	7.54059	24.9592	28.6412	NA	NA	NA	NA	NA	NA	NA	NA	NA	NA	NA	NA	NA	NA	NA	NA	NA	NA	NA	NA	NA	NA	NA	NA	NA	NA	NA	NA	NA	NA
chr1D_214998532	1	214998532	G	A	NA	NA	NA	NA	NA	NA	NA	NA	NA	7.54059	24.9592	28.6412	NA	NA	NA	NA	NA	NA	NA	NA	NA	NA	NA	NA	NA	NA	NA	NA	NA	NA	NA	NA	NA	NA	NA	NA	NA	NA	NA	NA	NA	NA
chr1D_215001239	1	215001239	C	T	NA	NA	NA	NA	NA	NA	NA	NA	NA	-7.54059	-24.9592	-28.6412	NA	NA	NA	NA	NA	NA	NA	NA	NA	NA	NA	NA	NA	NA	NA	NA	NA	NA	NA	NA	NA	NA	NA	NA	NA	NA	NA	NA	NA	NA
chr1D_215008646	1	215008646	G	T	NA	NA	NA	NA	NA	NA	NA	NA	NA	-7.54059	-24.9592	-28.6412	NA	NA	NA	NA	NA	NA	NA	NA	NA	NA	NA	NA	NA	NA	NA	NA	NA	NA	NA	NA	NA	NA	NA	NA	NA	NA	NA	NA	NA	NA
chr1D_215028723	1	215028723	C	T	NA	NA	NA	NA	NA	NA	NA	NA	NA	-7.54059	-24.9592	-28.6412	NA	NA	NA	NA	NA	NA	NA	NA	NA	NA	NA	NA	NA	NA	NA	NA	NA	NA	NA	NA	NA	NA	NA	NA	NA	NA	NA	NA	NA	NA
chr1D_215059970	1	215059970	T	C	NA	NA	NA	NA	NA	NA	NA	NA	NA	7.54059	24.9592	28.6412	NA	NA	NA	NA	NA	NA	NA	NA	NA	NA	NA	NA	NA	NA	NA	NA	NA	NA	NA	NA	NA	NA	NA	NA	NA	NA	NA	NA	NA	NA
chr1D_215086219	1	215086219	C	T	NA	NA	NA	NA	NA	NA	NA	NA	NA	-7.54059	-24.9592	-28.6412	NA	NA	NA	NA	NA	NA	NA	NA	NA	NA	NA	NA	NA	NA	NA	NA	NA	NA	NA	NA	NA	NA	NA	NA	NA	NA	NA	NA	NA	NA
chr1D_215131573	1	215131573	C	A	NA	NA	NA	NA	NA	NA	NA	NA	NA	7.54059	24.9592	28.6412	NA	NA	NA	NA	NA	NA	NA	NA	NA	NA	NA	NA	NA	NA	NA	NA	NA	NA	NA	NA	NA	NA	NA	NA	NA	NA	NA	NA	NA	NA
chr1D_227153922	1	227153922	T	C	NA	NA	NA	NA	NA	NA	NA	NA	NA	NA	17.1921	NA	NA	NA	NA	NA	NA	NA	NA	NA	NA	NA	NA	NA	NA	NA	NA	NA	NA	NA	NA	NA	NA	NA	NA	NA	NA	NA	NA	NA	NA	NA
chr1D_227190482	1	227190482	T	C	NA	NA	NA	NA	NA	NA	NA	NA	NA	NA	17.1921	NA	NA	NA	NA	NA	NA	NA	NA	NA	NA	NA	NA	NA	NA	NA	NA	NA	NA	NA	NA	NA	NA	NA	NA	NA	NA	NA	NA	NA	NA	NA
chr1D_227232335	1	227232335	A	C	NA	NA	NA	NA	NA	NA	NA	NA	NA	NA	-17.1921	NA	NA	NA	NA	NA	NA	NA	NA	NA	NA	NA	NA	NA	NA	NA	NA	NA	NA	NA	NA	NA	NA	NA	NA	NA	NA	NA	NA	NA	NA	NA
chr1D_227255010	1	227255010	T	C	NA	NA	NA	NA	NA	NA	NA	NA	NA	NA	17.1921	NA	NA	NA	NA	NA	NA	NA	NA	NA	NA	NA	NA	NA	NA	NA	NA	NA	NA	NA	NA	NA	NA	NA	NA	NA	NA	NA	NA	NA	NA	NA
chr1D_227277344	1	227277344	T	G	NA	NA	NA	NA	NA	NA	NA	NA	NA	NA	17.1921	NA	NA	NA	NA	NA	NA	NA	NA	NA	NA	NA	NA	NA	NA	NA	NA	NA	NA	NA	NA	NA	NA	NA	NA	NA	NA	NA	NA	NA	NA	NA
chr1D_227304286	1	227304286	T	C	NA	NA	NA	NA	NA	NA	NA	NA	NA	NA	17.1921	NA	NA	NA	NA	NA	NA	NA	NA	NA	NA	NA	NA	NA	NA	NA	NA	NA	NA	NA	NA	NA	NA	NA	NA	NA	NA	NA	NA	NA	NA	NA
chr1D_227336124	1	227336124	T	C	NA	NA	NA	NA	NA	NA	NA	NA	NA	NA	17.1921	NA	NA	NA	NA	NA	NA	NA	NA	NA	NA	NA	NA	NA	NA	NA	NA	NA	NA	NA	NA	NA	NA	NA	NA	NA	NA	NA	NA	NA	NA	NA
chr1D_227359968	1	227359968	T	C	NA	NA	NA	NA	NA	NA	NA	NA	NA	NA	17.1921	NA	NA	NA	NA	NA	NA	NA	NA	NA	NA	NA	NA	NA	NA	NA	NA	NA	NA	NA	NA	NA	NA	NA	NA	NA	NA	NA	NA	NA	NA	NA
chr1D_227392938	1	227392938	A	G	NA	NA	NA	NA	NA	NA	NA	NA	NA	NA	-17.1921	NA	NA	NA	NA	NA	NA	NA	NA	NA	NA	NA	NA	NA	NA	NA	NA	NA	NA	NA	NA	NA	NA	NA	NA	NA	NA	NA	NA	NA	NA	NA
chr1D_227413125	1	227413125	A	G	NA	NA	NA	NA	NA	NA	NA	NA	NA	NA	-17.1921	NA	NA	NA	NA	NA	NA	NA	NA	NA	NA	NA	NA	NA	NA	NA	NA	NA	NA	NA	NA	NA	NA	NA	NA	NA	NA	NA	NA	NA	NA	NA
chr1D_227435116	1	227435116	T	C	NA	NA	NA	NA	NA	NA	NA	NA	NA	NA	17.1921	NA	NA	NA	NA	NA	NA	NA	NA	NA	NA	NA	NA	NA	NA	NA	NA	NA	NA	NA	NA	NA	NA	NA	NA	NA	NA	NA	NA	NA	NA	NA
chr1D_227478353	1	227478353	T	C	NA	NA	NA	NA	NA	NA	NA	NA	NA	NA	17.1921	NA	NA	NA	NA	NA	NA	NA	NA	NA	NA	NA	NA	NA	NA	NA	NA	NA	NA	NA	NA	NA	NA	NA	NA	NA	NA	NA	NA	NA	NA	NA
chr1D_227499137	1	227499137	C	G	NA	NA	NA	NA	NA	NA	NA	NA	NA	NA	-17.1921	NA	NA	NA	NA	NA	NA	NA	NA	NA	NA	NA	NA	NA	NA	NA	NA	NA	NA	NA	NA	NA	NA	NA	NA	NA	NA	NA	NA	NA	NA	NA
chr1D_227521124	1	227521124	A	G	NA	NA	NA	NA	NA	NA	NA	NA	NA	NA	-17.1921	NA	NA	NA	NA	NA	NA	NA	NA	NA	NA	NA	NA	NA	NA	NA	NA	NA	NA	NA	NA	NA	NA	NA	NA	NA	NA	NA	NA	NA	NA	NA
chr1D_227557276	1	227557276	T	C	NA	NA	NA	NA	NA	NA	NA	NA	NA	NA	17.1921	NA	NA	NA	NA	NA	NA	NA	NA	NA	NA	NA	NA	NA	NA	NA	NA	NA	NA	NA	NA	NA	NA	NA	NA	NA	NA	NA	NA	NA	NA	NA
chr1D_228537611	1	228537611	C	T	NA	NA	NA	NA	NA	NA	NA	NA	NA	7.23462	23.5386	25.8386	NA	NA	NA	NA	NA	NA	NA	NA	NA	NA	NA	NA	NA	NA	NA	NA	NA	NA	NA	NA	NA	NA	NA	NA	NA	NA	NA	NA	NA	NA
chr1D_228558292	1	228558292	G	C	NA	NA	NA	NA	NA	NA	NA	NA	NA	-7.23462	-23.5386	-25.8386	NA	NA	NA	NA	NA	NA	NA	NA	NA	NA	NA	NA	NA	NA	NA	NA	NA	NA	NA	NA	NA	NA	NA	NA	NA	NA	NA	NA	NA	NA
chr1D_228592289	1	228592289	C	G	NA	NA	NA	NA	NA	NA	NA	NA	NA	NA	22.1825	25.2832	NA	NA	NA	NA	NA	NA	NA	NA	NA	NA	NA	NA	NA	NA	NA	NA	NA	NA	NA	NA	NA	NA	NA	NA	NA	NA	NA	NA	NA	NA
chr1D_228613219	1	228613219	C	G	NA	NA	NA	NA	NA	NA	NA	NA	NA	NA	22.1825	25.2832	NA	NA	NA	NA	NA	NA	NA	NA	NA	NA	NA	NA	NA	NA	NA	NA	NA	NA	NA	NA	NA	NA	NA	NA	NA	NA	NA	NA	NA	NA
chr1D_228657306	1	228657306	G	A	NA	NA	NA	NA	NA	NA	NA	NA	NA	NA	-22.1825	-25.2832	NA	NA	NA	NA	NA	NA	NA	NA	NA	NA	NA	NA	NA	NA	NA	NA	NA	NA	NA	NA	NA	NA	NA	NA	NA	NA	NA	NA	NA	NA
chr1D_228668191	1	228668191	C	T	NA	NA	NA	NA	NA	NA	NA	NA	NA	NA	22.1825	25.2832	NA	NA	NA	NA	NA	NA	NA	NA	NA	NA	NA	NA	NA	NA	NA	NA	NA	NA	NA	NA	NA	NA	NA	NA	NA	NA	NA	NA	NA	NA
chr1D_228675357	1	228675357	C	T	NA	NA	NA	NA	NA	NA	NA	NA	NA	NA	22.1825	25.2832	NA	NA	NA	NA	NA	NA	NA	NA	NA	NA	NA	NA	NA	NA	NA	NA	NA	NA	NA	NA	NA	NA	NA	NA	NA	NA	NA	NA	NA	NA
chr1D_228686431	1	228686431	C	T	NA	NA	NA	NA	NA	NA	NA	NA	NA	NA	-22.1825	-25.2832	NA	NA	NA	NA	NA	NA	NA	NA	NA	NA	NA	NA	NA	NA	NA	NA	NA	NA	NA	NA	NA	NA	NA	NA	NA	NA	NA	NA	NA	NA
chr1D_228704340	1	228704340	C	T	NA	NA	NA	NA	NA	NA	NA	NA	NA	NA	22.1825	25.2832	NA	NA	NA	NA	NA	NA	NA	NA	NA	NA	NA	NA	NA	NA	NA	NA	NA	NA	NA	NA	NA	NA	NA	NA	NA	NA	NA	NA	NA	NA
chr1D_228731508	1	228731508	A	G	NA	NA	NA	NA	NA	NA	NA	NA	NA	NA	-22.1825	-25.2832	NA	NA	NA	NA	NA	NA	NA	NA	NA	NA	NA	NA	NA	NA	NA	NA	NA	NA	NA	NA	NA	NA	NA	NA	NA	NA	NA	NA	NA	NA
chr1D_228742726	1	228742726	G	A	NA	NA	NA	NA	NA	NA	NA	NA	NA	NA	-22.1825	-25.2832	NA	NA	NA	NA	NA	NA	NA	NA	NA	NA	NA	NA	NA	NA	NA	NA	NA	NA	NA	NA	NA	NA	NA	NA	NA	NA	NA	NA	NA	NA
chr1D_228761090	1	228761090	C	T	NA	NA	NA	NA	NA	NA	NA	NA	NA	NA	22.1825	25.2832	NA	NA	NA	NA	NA	NA	NA	NA	NA	NA	NA	NA	NA	NA	NA	NA	NA	NA	NA	NA	NA	NA	NA	NA	NA	NA	NA	NA	NA	NA
chr1D_228791004	1	228791004	G	A	NA	NA	NA	NA	NA	NA	NA	NA	NA	NA	-22.1825	-25.2832	NA	NA	NA	NA	NA	NA	NA	NA	NA	NA	NA	NA	NA	NA	NA	NA	NA	NA	NA	NA	NA	NA	NA	NA	NA	NA	NA	NA	NA	NA
chr1D_229340013	1	229340013	C	A	NA	NA	NA	NA	NA	NA	NA	NA	NA	-7.6873	-25.208	-28.7246	NA	NA	NA	NA	NA	NA	NA	NA	NA	NA	NA	NA	NA	NA	NA	NA	NA	NA	NA	NA	NA	NA	NA	NA	NA	NA	NA	NA	NA	NA
chr1D_229352765	1	229352765	G	A	NA	NA	NA	NA	NA	NA	NA	NA	NA	-7.6873	-25.208	-28.7246	NA	NA	NA	NA	NA	NA	NA	NA	NA	NA	NA	NA	NA	NA	NA	NA	NA	NA	NA	NA	NA	NA	NA	NA	NA	NA	NA	NA	NA	NA
chr1D_229371623	1	229371623	C	A	NA	NA	NA	NA	NA	NA	NA	NA	NA	7.6873	25.208	28.7246	NA	NA	NA	NA	NA	NA	NA	NA	NA	NA	NA	NA	NA	NA	NA	NA	NA	NA	NA	NA	NA	NA	NA	134.39	29.5692	NA	NA	NA	NA	NA
chr1D_229393328	1	229393328	C	T	NA	NA	NA	NA	NA	NA	NA	NA	NA	7.6873	25.208	28.7246	NA	NA	NA	NA	NA	NA	NA	NA	NA	NA	NA	NA	NA	NA	NA	NA	NA	NA	NA	NA	NA	NA	NA	NA	NA	NA	NA	NA	NA	NA
chr1D_229416223	1	229416223	C	T	NA	NA	NA	NA	NA	NA	NA	NA	NA	7.6873	25.208	28.7246	NA	NA	NA	NA	NA	NA	NA	NA	NA	NA	NA	NA	NA	NA	NA	NA	NA	NA	NA	NA	NA	NA	NA	NA	NA	NA	NA	NA	NA	NA
chr1D_230490550	1	230490550	C	T	NA	NA	NA	NA	NA	NA	NA	NA	NA	7.6873	25.208	28.7246	NA	NA	NA	NA	NA	NA	NA	NA	NA	NA	NA	NA	NA	NA	NA	NA	NA	NA	NA	NA	NA	NA	NA	NA	NA	NA	NA	NA	NA	NA
chr1D_230504105	1	230504105	T	C	NA	NA	NA	NA	NA	NA	NA	NA	NA	-7.6873	-25.208	-28.7246	NA	NA	NA	NA	NA	NA	NA	NA	NA	NA	NA	NA	NA	NA	NA	NA	NA	NA	NA	NA	NA	NA	NA	NA	NA	NA	NA	NA	NA	NA
chr1D_230535016	1	230535016	G	C	NA	NA	NA	NA	NA	NA	NA	NA	NA	-7.6873	-25.208	-28.7246	NA	NA	NA	NA	NA	NA	NA	NA	NA	NA	NA	NA	NA	NA	NA	NA	NA	NA	NA	NA	NA	NA	NA	NA	NA	NA	NA	NA	NA	NA
chr1D_230569247	1	230569247	C	T	NA	NA	NA	NA	NA	NA	NA	NA	NA	7.6873	25.208	28.7246	NA	NA	NA	NA	NA	NA	NA	NA	NA	NA	NA	NA	NA	NA	NA	NA	NA	NA	NA	NA	NA	NA	NA	NA	NA	NA	NA	NA	NA	NA
chr1D_230612952	1	230612952	C	T	NA	NA	NA	NA	NA	NA	NA	NA	NA	NA	21.4185	24.1352	NA	NA	NA	NA	NA	NA	NA	NA	NA	NA	NA	NA	NA	NA	NA	NA	NA	NA	NA	NA	NA	NA	NA	NA	NA	NA	NA	NA	NA	NA
chr1D_230645062	1	230645062	T	C	NA	NA	NA	NA	NA	NA	NA	NA	NA	NA	-21.4185	-24.1352	NA	NA	NA	NA	NA	NA	NA	NA	NA	NA	NA	NA	NA	NA	NA	NA	NA	NA	NA	NA	NA	NA	NA	NA	NA	NA	NA	NA	NA	NA
chr1D_230662994	1	230662994	C	T	NA	NA	NA	NA	NA	NA	NA	NA	NA	NA	21.4185	24.1352	NA	NA	NA	NA	NA	NA	NA	NA	NA	NA	NA	NA	NA	NA	NA	NA	NA	NA	NA	NA	NA	NA	NA	NA	NA	NA	NA	NA	NA	NA
chr1D_232735104	1	232735104	T	C	NA	NA	NA	NA	NA	NA	NA	NA	NA	-7.66019	-24.1518	-27.3149	NA	NA	NA	NA	NA	NA	NA	NA	NA	NA	NA	NA	NA	NA	NA	NA	NA	NA	NA	NA	NA	NA	NA	NA	NA	NA	NA	NA	NA	NA
chr1D_232826628	1	232826628	G	A	NA	NA	NA	NA	NA	NA	NA	NA	NA	7.66019	24.1518	27.3149	NA	NA	NA	NA	NA	NA	NA	NA	NA	NA	NA	NA	NA	NA	NA	NA	NA	NA	NA	NA	NA	NA	NA	120.633	26.8464	NA	NA	NA	NA	NA
chr1D_232840325	1	232840325	T	C	NA	NA	NA	NA	NA	NA	NA	NA	NA	-7.66019	-24.1518	-27.3149	NA	NA	NA	NA	NA	NA	NA	NA	NA	NA	NA	NA	NA	NA	NA	NA	NA	NA	NA	NA	NA	NA	NA	NA	NA	NA	NA	NA	NA	NA
chr1D_232922523	1	232922523	T	C	NA	NA	NA	NA	NA	NA	NA	NA	NA	-7.66019	-24.1518	-27.3149	NA	NA	NA	NA	NA	NA	NA	NA	NA	NA	NA	NA	NA	NA	NA	NA	NA	NA	NA	NA	NA	NA	NA	NA	NA	NA	NA	NA	NA	NA
chr1D_232954288	1	232954288	C	T	NA	NA	NA	NA	NA	NA	NA	NA	NA	7.66019	24.1518	27.3149	NA	NA	NA	NA	NA	NA	NA	NA	NA	NA	NA	NA	NA	NA	NA	NA	NA	NA	NA	NA	NA	NA	NA	NA	NA	NA	NA	NA	NA	NA
chr1D_232958094	1	232958094	C	T	NA	NA	NA	NA	NA	NA	NA	NA	NA	7.66019	24.1518	27.3149	NA	NA	NA	NA	NA	NA	NA	NA	NA	NA	NA	NA	NA	NA	NA	NA	NA	NA	NA	NA	NA	NA	NA	NA	NA	NA	NA	NA	NA	NA
chr1D_232986347	1	232986347	T	G	NA	NA	NA	NA	NA	NA	NA	NA	NA	-7.66019	-24.1518	-27.3149	NA	NA	NA	NA	NA	NA	NA	NA	NA	NA	NA	NA	NA	NA	NA	NA	NA	NA	NA	NA	NA	NA	NA	NA	NA	NA	NA	NA	NA	NA
chr1D_233000800	1	233000800	T	C	NA	NA	NA	NA	NA	NA	NA	NA	NA	-7.66019	-24.1518	-27.3149	NA	NA	NA	NA	NA	NA	NA	NA	NA	NA	NA	NA	NA	NA	NA	NA	NA	NA	NA	NA	NA	NA	NA	NA	NA	NA	NA	NA	NA	NA
chr1D_233007367	1	233007367	C	T	NA	NA	NA	NA	NA	NA	NA	NA	NA	7.66019	24.1518	27.3149	NA	NA	NA	NA	NA	NA	NA	NA	NA	NA	NA	NA	NA	NA	NA	NA	NA	NA	NA	NA	NA	NA	NA	NA	NA	NA	NA	NA	NA	NA
chr1D_233031328	1	233031328	C	T	NA	NA	NA	NA	NA	NA	NA	NA	NA	7.66019	24.1518	27.3149	NA	NA	NA	NA	NA	NA	NA	NA	NA	NA	NA	NA	NA	NA	NA	NA	NA	NA	NA	NA	NA	NA	NA	NA	NA	NA	NA	NA	NA	NA
chr1D_233039567	1	233039567	C	T	NA	NA	NA	NA	NA	NA	NA	NA	NA	7.66019	24.1518	27.3149	NA	NA	NA	NA	NA	NA	NA	NA	NA	NA	NA	NA	NA	NA	NA	NA	NA	NA	NA	NA	NA	NA	NA	NA	NA	NA	NA	NA	NA	NA
chr1D_233055577	1	233055577	T	G	NA	NA	NA	NA	NA	NA	NA	NA	NA	-7.66019	-24.1518	-27.3149	NA	NA	NA	NA	NA	NA	NA	NA	NA	NA	NA	NA	NA	NA	NA	NA	NA	NA	NA	NA	NA	NA	NA	NA	NA	NA	NA	NA	NA	NA
chr1D_233459998	1	233459998	C	A	NA	NA	NA	NA	NA	NA	NA	NA	NA	NA	21.9057	NA	NA	NA	NA	NA	NA	NA	NA	NA	NA	NA	NA	NA	NA	NA	NA	NA	NA	NA	NA	NA	NA	NA	NA	NA	NA	NA	NA	NA	NA	NA
chr1D_233471411	1	233471411	G	A	NA	NA	NA	NA	NA	NA	NA	NA	NA	NA	21.9057	NA	NA	NA	NA	NA	NA	NA	NA	NA	NA	NA	NA	NA	NA	NA	NA	NA	NA	NA	NA	NA	NA	NA	NA	NA	NA	NA	NA	NA	NA	NA
chr1D_233508852	1	233508852	C	A	NA	NA	NA	NA	NA	NA	NA	NA	NA	NA	21.9057	NA	NA	NA	NA	NA	NA	NA	NA	NA	NA	NA	NA	NA	NA	NA	NA	NA	NA	NA	NA	NA	NA	NA	NA	NA	NA	NA	NA	NA	NA	NA
chr1D_233539710	1	233539710	A	G	NA	NA	NA	NA	NA	NA	NA	NA	NA	NA	-21.9057	NA	NA	NA	NA	NA	NA	NA	NA	NA	NA	NA	NA	NA	NA	NA	NA	NA	NA	NA	NA	NA	NA	NA	NA	NA	NA	NA	NA	NA	NA	NA
chr1D_233550950	1	233550950	G	A	NA	NA	NA	NA	NA	NA	NA	NA	NA	NA	21.9057	NA	NA	NA	NA	NA	NA	NA	NA	NA	NA	NA	NA	NA	NA	NA	NA	NA	NA	NA	NA	NA	NA	NA	NA	NA	NA	NA	NA	NA	NA	NA
chr1D_233582857	1	233582857	C	T	NA	NA	NA	NA	NA	NA	NA	NA	NA	NA	-21.9057	NA	NA	NA	NA	NA	NA	NA	NA	NA	NA	NA	NA	NA	NA	NA	NA	NA	NA	NA	NA	NA	NA	NA	NA	NA	NA	NA	NA	NA	NA	NA
chr1D_235756690	1	235756690	C	G	NA	NA	NA	NA	NA	NA	NA	NA	NA	NA	23.4315	28.1055	NA	NA	NA	NA	NA	NA	NA	NA	NA	NA	NA	NA	NA	NA	NA	NA	NA	NA	NA	NA	NA	NA	NA	NA	NA	NA	NA	NA	NA	NA
chr1D_235784128	1	235784128	G	T	NA	NA	NA	NA	NA	NA	NA	NA	NA	NA	23.4315	28.1055	NA	NA	NA	NA	NA	NA	NA	NA	NA	NA	NA	NA	NA	NA	NA	NA	NA	NA	NA	NA	NA	NA	NA	NA	NA	NA	NA	NA	NA	NA
chr1D_235826863	1	235826863	T	C	NA	NA	NA	NA	NA	NA	NA	NA	NA	NA	-23.4315	-28.1055	NA	NA	NA	NA	NA	NA	NA	NA	NA	NA	NA	NA	NA	NA	NA	NA	NA	NA	NA	NA	NA	NA	NA	NA	NA	NA	NA	NA	NA	NA
chr1D_235869157	1	235869157	G	C	NA	NA	NA	NA	NA	NA	NA	NA	NA	NA	-23.4315	-28.1055	NA	NA	NA	NA	NA	NA	NA	NA	NA	NA	NA	NA	NA	NA	NA	NA	NA	NA	NA	NA	NA	NA	NA	NA	NA	NA	NA	NA	NA	NA
chr1D_235891594	1	235891594	A	C	NA	NA	NA	NA	NA	NA	NA	NA	NA	NA	23.4315	28.1055	NA	NA	NA	NA	NA	NA	NA	NA	NA	NA	NA	NA	NA	NA	NA	NA	NA	NA	NA	NA	NA	NA	NA	NA	NA	NA	NA	NA	NA	NA
chr1D_235901218	1	235901218	T	C	NA	NA	NA	NA	NA	NA	NA	NA	NA	NA	-23.4315	-28.1055	NA	NA	NA	NA	NA	NA	NA	NA	NA	NA	NA	NA	NA	NA	NA	NA	NA	NA	NA	NA	NA	NA	NA	NA	NA	NA	NA	NA	NA	NA
chr1D_235923036	1	235923036	A	G	NA	NA	NA	NA	NA	NA	NA	NA	NA	NA	23.4315	28.1055	NA	NA	NA	NA	NA	NA	NA	NA	NA	NA	NA	NA	NA	NA	NA	NA	NA	NA	NA	NA	NA	NA	NA	NA	NA	NA	NA	NA	NA	NA
chr1D_235966496	1	235966496	C	T	NA	NA	NA	NA	NA	NA	NA	NA	NA	NA	23.4315	28.1055	NA	NA	NA	NA	NA	NA	NA	NA	NA	NA	NA	NA	NA	NA	NA	NA	NA	NA	NA	NA	NA	NA	NA	NA	NA	NA	NA	NA	NA	NA
chr1D_235977739	1	235977739	G	A	NA	NA	NA	NA	NA	NA	NA	NA	NA	NA	-23.4315	-28.1055	NA	NA	NA	NA	NA	NA	NA	NA	NA	NA	NA	NA	NA	NA	NA	NA	NA	NA	NA	NA	NA	NA	NA	NA	NA	NA	NA	NA	NA	NA
chr1D_235988024	1	235988024	C	G	NA	NA	NA	NA	NA	NA	NA	NA	NA	NA	23.4315	28.1055	NA	NA	NA	NA	NA	NA	NA	NA	NA	NA	NA	NA	NA	NA	NA	NA	NA	NA	NA	NA	NA	NA	NA	NA	NA	NA	NA	NA	NA	NA
chr1D_236003588	1	236003588	G	T	NA	NA	NA	NA	NA	NA	NA	NA	NA	NA	23.4315	28.1055	NA	NA	NA	NA	NA	NA	NA	NA	NA	NA	NA	NA	NA	NA	NA	NA	NA	NA	NA	NA	NA	NA	NA	NA	NA	NA	NA	NA	NA	NA
chr1D_236026495	1	236026495	C	A	NA	NA	NA	NA	NA	NA	NA	NA	NA	NA	-23.4315	-28.1055	NA	NA	NA	NA	NA	NA	NA	NA	NA	NA	NA	NA	NA	NA	NA	NA	NA	NA	NA	NA	NA	NA	NA	NA	NA	NA	NA	NA	NA	NA
chr1D_236097224	1	236097224	G	T	NA	NA	NA	NA	NA	NA	NA	NA	NA	NA	23.4315	28.1055	NA	NA	NA	NA	NA	NA	NA	NA	NA	NA	NA	NA	NA	NA	NA	NA	NA	NA	NA	NA	NA	NA	NA	NA	NA	NA	NA	NA	NA	NA
chr1D_236110463	1	236110463	A	T	NA	NA	NA	NA	NA	NA	NA	NA	NA	NA	23.4315	28.1055	NA	NA	NA	NA	NA	NA	NA	NA	NA	NA	NA	NA	NA	NA	NA	NA	NA	NA	NA	NA	NA	NA	NA	NA	NA	NA	NA	NA	NA	NA
chr1D_236611474	1	236611474	C	T	NA	NA	NA	NA	NA	NA	NA	58.0854	38.6999	36.6584	NA	NA	NA	NA	NA	NA	NA	NA	NA	NA	NA	NA	NA	NA	NA	NA	NA	NA	NA	NA	NA	NA	NA	NA	NA	NA	NA	NA	NA	NA	NA	NA
chr1D_236646946	1	236646946	C	T	NA	NA	NA	NA	NA	NA	NA	58.0854	38.6999	36.6584	NA	NA	NA	NA	NA	NA	NA	NA	NA	NA	NA	NA	NA	NA	NA	NA	NA	NA	NA	NA	NA	NA	NA	NA	NA	NA	NA	NA	NA	NA	NA	NA
chr1D_236676480	1	236676480	T	C	NA	NA	NA	NA	NA	NA	NA	-58.0854	-38.6999	-36.6584	NA	NA	NA	NA	NA	NA	NA	NA	NA	NA	NA	NA	NA	NA	NA	NA	NA	NA	NA	NA	NA	NA	NA	NA	NA	NA	NA	NA	NA	NA	NA	NA
chr1D_236708451	1	236708451	C	T	NA	NA	NA	NA	NA	NA	NA	58.0854	38.6999	36.6584	NA	NA	NA	NA	NA	NA	NA	NA	NA	NA	NA	NA	NA	NA	NA	NA	NA	NA	NA	NA	NA	NA	NA	NA	NA	NA	NA	NA	NA	NA	NA	NA
chr1D_236775883	1	236775883	C	T	NA	NA	NA	NA	NA	NA	NA	58.0854	38.6999	36.6584	NA	NA	NA	NA	NA	NA	NA	NA	NA	NA	NA	NA	NA	NA	NA	NA	NA	NA	NA	NA	NA	NA	NA	NA	NA	NA	NA	NA	NA	NA	NA	NA
chr1D_236789653	1	236789653	C	T	NA	NA	NA	NA	NA	NA	NA	58.0854	38.6999	36.6584	NA	NA	NA	NA	NA	NA	NA	NA	NA	NA	NA	NA	NA	NA	NA	NA	NA	NA	NA	NA	NA	NA	NA	NA	NA	NA	NA	NA	NA	NA	NA	NA
chr1D_236837211	1	236837211	A	G	NA	NA	NA	NA	NA	NA	NA	NA	NA	7.6873	25.208	28.7246	NA	NA	NA	NA	NA	NA	NA	NA	NA	NA	NA	NA	NA	NA	NA	NA	NA	NA	NA	NA	NA	NA	NA	NA	NA	NA	NA	NA	NA	NA
chr1D_237533606	1	237533606	A	G	NA	NA	NA	NA	NA	NA	NA	NA	NA	7.02684	22.5318	25.8786	NA	NA	NA	NA	NA	NA	NA	NA	NA	NA	NA	NA	NA	NA	NA	NA	NA	NA	NA	NA	NA	NA	NA	NA	NA	NA	NA	NA	NA	NA
chr1D_237553418	1	237553418	G	A	NA	NA	NA	NA	NA	NA	NA	NA	NA	-7.02684	-22.5318	-25.8786	NA	NA	NA	NA	NA	NA	NA	NA	NA	NA	NA	NA	NA	NA	NA	NA	NA	NA	NA	NA	NA	NA	NA	NA	NA	NA	NA	NA	NA	NA
chr1D_237561482	1	237561482	T	A	NA	NA	NA	NA	NA	NA	NA	NA	NA	-7.02684	-22.5318	-25.8786	NA	NA	NA	NA	NA	NA	NA	NA	NA	NA	NA	NA	NA	NA	NA	NA	NA	NA	NA	NA	NA	NA	NA	NA	NA	NA	NA	NA	NA	NA
chr1D_237569085	1	237569085	G	A	NA	NA	NA	NA	NA	NA	NA	NA	NA	-7.02684	-22.5318	-25.8786	NA	NA	NA	NA	NA	NA	NA	NA	NA	NA	NA	NA	NA	NA	NA	NA	NA	NA	NA	NA	NA	NA	NA	NA	NA	NA	NA	NA	NA	NA
chr1D_237577527	1	237577527	G	A	NA	NA	NA	NA	NA	NA	NA	NA	NA	-7.02684	-22.5318	-25.8786	NA	NA	NA	NA	NA	NA	NA	NA	NA	NA	NA	NA	NA	NA	NA	NA	NA	NA	NA	NA	NA	NA	NA	NA	NA	NA	NA	NA	NA	NA
chr1D_237600375	1	237600375	C	T	NA	NA	NA	NA	NA	NA	NA	NA	NA	7.02684	22.5318	25.8786	NA	NA	NA	NA	NA	NA	NA	NA	NA	NA	NA	NA	NA	NA	NA	NA	NA	NA	NA	NA	NA	NA	NA	NA	NA	NA	NA	NA	NA	NA
chr1D_237608814	1	237608814	C	A	NA	NA	NA	NA	NA	NA	NA	NA	NA	-7.02684	-22.5318	-25.8786	NA	NA	NA	NA	NA	NA	NA	NA	NA	NA	NA	NA	NA	NA	NA	NA	NA	NA	NA	NA	NA	NA	NA	NA	NA	NA	NA	NA	NA	NA
chr1D_237656996	1	237656996	T	C	NA	NA	NA	NA	NA	NA	NA	NA	NA	-7.02684	-22.5318	-25.8786	NA	NA	NA	NA	NA	NA	NA	NA	NA	NA	NA	NA	NA	NA	NA	NA	NA	NA	NA	NA	NA	NA	NA	NA	NA	NA	NA	NA	NA	NA
chr1D_237666144	1	237666144	G	A	NA	NA	NA	NA	NA	NA	NA	NA	NA	-7.02684	-22.5318	-25.8786	NA	NA	NA	NA	NA	NA	NA	NA	NA	NA	NA	NA	NA	NA	NA	NA	NA	NA	NA	NA	NA	NA	NA	NA	NA	NA	NA	NA	NA	NA
chr1D_237685018	1	237685018	G	C	NA	NA	NA	NA	NA	NA	NA	NA	NA	-7.02684	-22.5318	-25.8786	NA	NA	NA	NA	NA	NA	NA	NA	NA	NA	NA	NA	NA	NA	NA	NA	NA	NA	NA	NA	NA	NA	NA	NA	NA	NA	NA	NA	NA	NA
chr1D_237694021	1	237694021	C	T	NA	NA	NA	NA	NA	NA	NA	NA	NA	7.02684	22.5318	25.8786	NA	NA	NA	NA	NA	NA	NA	NA	NA	NA	NA	NA	NA	NA	NA	NA	NA	NA	NA	NA	NA	NA	NA	NA	NA	NA	NA	NA	NA	NA
chr1D_237704957	1	237704957	G	A	NA	NA	NA	NA	NA	NA	NA	NA	NA	-7.02684	-22.5318	-25.8786	NA	NA	NA	NA	NA	NA	NA	NA	NA	NA	NA	NA	NA	NA	NA	NA	NA	NA	NA	NA	NA	NA	NA	NA	NA	NA	NA	NA	NA	NA
chr1D_237713928	1	237713928	C	A	NA	NA	NA	NA	NA	NA	NA	NA	NA	-7.02684	-22.5318	-25.8786	NA	NA	NA	NA	NA	NA	NA	NA	NA	NA	NA	NA	NA	NA	NA	NA	NA	NA	NA	NA	NA	NA	NA	NA	NA	NA	NA	NA	NA	NA
chr1D_237726322	1	237726322	C	G	NA	NA	NA	NA	NA	NA	NA	NA	NA	7.02684	22.5318	25.8786	NA	NA	NA	NA	NA	NA	NA	NA	NA	NA	NA	NA	NA	NA	NA	NA	NA	NA	NA	NA	NA	NA	NA	NA	NA	NA	NA	NA	NA	NA
chr1D_237741900	1	237741900	A	T	NA	NA	NA	NA	NA	NA	NA	NA	NA	7.02684	22.5318	25.8786	NA	NA	NA	NA	NA	NA	NA	NA	NA	NA	NA	NA	NA	NA	NA	NA	NA	NA	NA	NA	NA	NA	NA	NA	NA	NA	NA	NA	NA	NA
chr1D_237759577	1	237759577	G	A	NA	NA	NA	NA	NA	NA	NA	NA	NA	-7.02684	-22.5318	-25.8786	NA	NA	NA	NA	NA	NA	NA	NA	NA	NA	NA	NA	NA	NA	NA	NA	NA	NA	NA	NA	NA	NA	NA	NA	NA	NA	NA	NA	NA	NA
chr1D_237785119	1	237785119	C	T	NA	NA	NA	NA	NA	NA	NA	NA	NA	7.02684	22.5318	25.8786	NA	NA	NA	NA	NA	NA	NA	NA	NA	NA	NA	NA	NA	NA	NA	NA	NA	NA	NA	NA	NA	NA	NA	NA	NA	NA	NA	NA	NA	NA
chr1D_237854292	1	237854292	T	C	NA	NA	NA	NA	NA	NA	NA	NA	NA	-7.02684	-22.5318	-25.8786	NA	NA	NA	NA	NA	NA	NA	NA	NA	NA	NA	NA	NA	NA	NA	NA	NA	NA	NA	NA	NA	NA	NA	NA	NA	NA	NA	NA	NA	NA
chr1D_237914021	1	237914021	C	A	NA	NA	NA	NA	NA	NA	NA	NA	NA	-7.02684	-22.5318	-25.8786	NA	NA	NA	NA	NA	NA	NA	NA	NA	NA	NA	NA	NA	NA	NA	NA	NA	NA	NA	NA	NA	NA	NA	NA	NA	NA	NA	NA	NA	NA
chr1D_237922468	1	237922468	A	T	NA	NA	NA	NA	NA	NA	NA	NA	NA	7.02684	22.5318	25.8786	NA	NA	NA	NA	NA	NA	NA	NA	NA	NA	NA	NA	NA	NA	NA	NA	NA	NA	NA	NA	NA	NA	NA	NA	NA	NA	NA	NA	NA	NA
chr1D_242594755	1	242594755	G	A	NA	NA	NA	NA	NA	NA	NA	NA	NA	NA	21.0765	23.8561	NA	NA	NA	NA	NA	NA	NA	NA	NA	NA	NA	NA	NA	NA	NA	NA	NA	NA	NA	NA	NA	NA	NA	NA	NA	NA	NA	NA	NA	NA
chr1D_242616746	1	242616746	C	G	NA	NA	NA	NA	NA	NA	NA	NA	NA	NA	-21.0765	-23.8561	NA	NA	NA	NA	NA	NA	NA	NA	NA	NA	NA	NA	NA	NA	NA	NA	NA	NA	NA	NA	NA	NA	NA	NA	NA	NA	NA	NA	NA	NA
chr1D_242637505	1	242637505	C	T	NA	NA	NA	NA	NA	NA	NA	NA	NA	NA	-21.0765	-23.8561	NA	NA	NA	NA	NA	NA	NA	NA	NA	NA	NA	NA	NA	NA	NA	NA	NA	NA	NA	NA	NA	NA	NA	NA	NA	NA	NA	NA	NA	NA
chr1D_242661892	1	242661892	C	T	NA	NA	NA	NA	NA	NA	NA	NA	NA	NA	-21.0765	-23.8561	NA	NA	NA	NA	NA	NA	NA	NA	NA	NA	NA	NA	NA	NA	NA	NA	NA	NA	NA	NA	NA	NA	NA	NA	NA	NA	NA	NA	NA	NA
chr1D_242679674	1	242679674	G	A	NA	NA	NA	NA	NA	NA	NA	NA	NA	NA	21.0765	23.8561	NA	NA	NA	NA	NA	NA	NA	NA	NA	NA	NA	NA	NA	NA	NA	NA	NA	NA	NA	NA	NA	NA	NA	NA	NA	NA	NA	NA	NA	NA
chr1D_242687907	1	242687907	C	A	NA	NA	NA	NA	NA	NA	NA	NA	NA	NA	21.0765	23.8561	NA	NA	NA	NA	NA	NA	NA	NA	NA	NA	NA	NA	NA	NA	NA	NA	NA	NA	NA	NA	NA	NA	NA	NA	NA	NA	NA	NA	NA	NA
chr1D_242697812	1	242697812	T	C	NA	NA	NA	NA	NA	NA	NA	NA	NA	NA	21.0765	23.8561	NA	NA	NA	NA	NA	NA	NA	NA	NA	NA	NA	NA	NA	NA	NA	NA	NA	NA	NA	NA	NA	NA	NA	NA	NA	NA	NA	NA	NA	NA
chr1D_242712094	1	242712094	G	T	NA	NA	NA	NA	NA	NA	NA	NA	NA	NA	-21.0765	-23.8561	NA	NA	NA	NA	NA	NA	NA	NA	NA	NA	NA	NA	NA	NA	NA	NA	NA	NA	NA	NA	NA	NA	NA	NA	NA	NA	NA	NA	NA	NA
chr1D_242768662	1	242768662	C	G	NA	NA	NA	NA	NA	NA	NA	NA	NA	NA	-21.0765	-23.8561	NA	NA	NA	NA	NA	NA	NA	NA	NA	NA	NA	NA	NA	NA	NA	NA	NA	NA	NA	NA	NA	NA	NA	NA	NA	NA	NA	NA	NA	NA
chr1D_242777155	1	242777155	G	A	NA	NA	NA	NA	NA	NA	NA	NA	NA	NA	21.0765	23.8561	NA	NA	NA	NA	NA	NA	NA	NA	NA	NA	NA	NA	NA	NA	NA	NA	NA	NA	NA	NA	NA	NA	NA	NA	NA	NA	NA	NA	NA	NA
chr1D_242785597	1	242785597	G	C	NA	NA	NA	NA	NA	NA	NA	NA	NA	NA	21.0765	23.8561	NA	NA	NA	NA	NA	NA	NA	NA	NA	NA	NA	NA	NA	NA	NA	NA	NA	NA	NA	NA	NA	NA	NA	NA	NA	NA	NA	NA	NA	NA
chr1D_242802842	1	242802842	A	G	NA	NA	NA	NA	NA	NA	NA	NA	NA	NA	-21.0765	-23.8561	NA	NA	NA	NA	NA	NA	NA	NA	NA	NA	NA	NA	NA	NA	NA	NA	NA	NA	NA	NA	NA	NA	NA	NA	NA	NA	NA	NA	NA	NA
chr1D_242809752	1	242809752	G	A	NA	NA	NA	NA	NA	NA	NA	NA	NA	NA	21.0765	23.8561	NA	NA	NA	NA	NA	NA	NA	NA	NA	NA	NA	NA	NA	NA	NA	NA	NA	NA	NA	NA	NA	NA	NA	NA	NA	NA	NA	NA	NA	NA
chr1D_242815421	1	242815421	G	T	NA	NA	NA	NA	NA	NA	NA	NA	NA	NA	-21.0765	-23.8561	NA	NA	NA	NA	NA	NA	NA	NA	NA	NA	NA	NA	NA	NA	NA	NA	NA	NA	NA	NA	NA	NA	NA	NA	NA	NA	NA	NA	NA	NA
chr1D_242820070	1	242820070	A	G	NA	NA	NA	NA	NA	NA	NA	NA	NA	NA	-21.0765	-23.8561	NA	NA	NA	NA	NA	NA	NA	NA	NA	NA	NA	NA	NA	NA	NA	NA	NA	NA	NA	NA	NA	NA	NA	NA	NA	NA	NA	NA	NA	NA
chr1D_242838654	1	242838654	C	T	NA	NA	NA	NA	NA	NA	NA	NA	NA	NA	-21.0765	-23.8561	NA	NA	NA	NA	NA	NA	NA	NA	NA	NA	NA	NA	NA	NA	NA	NA	NA	NA	NA	NA	NA	NA	NA	NA	NA	NA	NA	NA	NA	NA
chr1D_242874426	1	242874426	C	T	NA	NA	NA	NA	NA	NA	NA	NA	NA	NA	-21.0765	-23.8561	NA	NA	NA	NA	NA	NA	NA	NA	NA	NA	NA	NA	NA	NA	NA	NA	NA	NA	NA	NA	NA	NA	NA	NA	NA	NA	NA	NA	NA	NA
chr1D_242886688	1	242886688	G	A	NA	NA	NA	NA	NA	NA	NA	NA	NA	NA	21.0765	23.8561	NA	NA	NA	NA	NA	NA	NA	NA	NA	NA	NA	NA	NA	NA	NA	NA	NA	NA	NA	NA	NA	NA	NA	NA	NA	NA	NA	NA	NA	NA
chr1D_242902454	1	242902454	C	T	NA	NA	NA	NA	NA	NA	NA	NA	NA	NA	-21.0765	-23.8561	NA	NA	NA	NA	NA	NA	NA	NA	NA	NA	NA	NA	NA	NA	NA	NA	NA	NA	NA	NA	NA	NA	NA	NA	NA	NA	NA	NA	NA	NA
chr1D_242914071	1	242914071	C	G	NA	NA	NA	NA	NA	NA	NA	NA	NA	NA	-21.0765	-23.8561	NA	NA	NA	NA	NA	NA	NA	NA	NA	NA	NA	NA	NA	NA	NA	NA	NA	NA	NA	NA	NA	NA	NA	NA	NA	NA	NA	NA	NA	NA
chr1D_242930586	1	242930586	C	T	NA	NA	NA	NA	NA	NA	NA	NA	NA	NA	-21.0765	-23.8561	NA	NA	NA	NA	NA	NA	NA	NA	NA	NA	NA	NA	NA	NA	NA	NA	NA	NA	NA	NA	NA	NA	NA	NA	NA	NA	NA	NA	NA	NA
chr1D_242955285	1	242955285	C	G	NA	NA	NA	NA	NA	NA	NA	NA	NA	NA	-21.0765	-23.8561	NA	NA	NA	NA	NA	NA	NA	NA	NA	NA	NA	NA	NA	NA	NA	NA	NA	NA	NA	NA	NA	NA	NA	NA	NA	NA	NA	NA	NA	NA
chr1D_242997635	1	242997635	C	T	NA	NA	NA	NA	NA	NA	NA	NA	NA	NA	-21.0765	-23.8561	NA	NA	NA	NA	NA	NA	NA	NA	NA	NA	NA	NA	NA	NA	NA	NA	NA	NA	NA	NA	NA	NA	NA	NA	NA	NA	NA	NA	NA	NA
chr1D_243023193	1	243023193	T	A	NA	NA	NA	NA	NA	NA	NA	NA	NA	NA	21.0765	23.8561	NA	NA	NA	NA	NA	NA	NA	NA	NA	NA	NA	NA	NA	NA	NA	NA	NA	NA	NA	NA	NA	NA	NA	NA	NA	NA	NA	NA	NA	NA
chr1D_243044529	1	243044529	C	T	NA	NA	NA	NA	NA	NA	NA	NA	NA	NA	-21.0765	-23.8561	NA	NA	NA	NA	NA	NA	NA	NA	NA	NA	NA	NA	NA	NA	NA	NA	NA	NA	NA	NA	NA	NA	NA	NA	NA	NA	NA	NA	NA	NA
chr1D_243078433	1	243078433	G	C	NA	NA	NA	NA	NA	NA	NA	NA	NA	NA	21.0765	23.8561	NA	NA	NA	NA	NA	NA	NA	NA	NA	NA	NA	NA	NA	NA	NA	NA	NA	NA	NA	NA	NA	NA	NA	NA	NA	NA	NA	NA	NA	NA
chr1D_243108574	1	243108574	T	G	NA	NA	NA	NA	NA	NA	NA	NA	NA	NA	21.0765	23.8561	NA	NA	NA	NA	NA	NA	NA	NA	NA	NA	NA	NA	NA	NA	NA	NA	NA	NA	NA	NA	NA	NA	NA	NA	NA	NA	NA	NA	NA	NA
chr1D_243111012	1	243111012	C	G	NA	NA	NA	NA	NA	NA	NA	NA	NA	NA	-21.0765	-23.8561	NA	NA	NA	NA	NA	NA	NA	NA	NA	NA	NA	NA	NA	NA	NA	NA	NA	NA	NA	NA	NA	NA	NA	NA	NA	NA	NA	NA	NA	NA
chr1D_243121622	1	243121622	C	A	NA	NA	NA	NA	NA	NA	NA	NA	NA	NA	21.0765	23.8561	NA	NA	NA	NA	NA	NA	NA	NA	NA	NA	NA	NA	NA	NA	NA	NA	NA	NA	NA	NA	NA	NA	NA	NA	NA	NA	NA	NA	NA	NA
chr1D_243139563	1	243139563	C	T	NA	NA	NA	NA	NA	NA	NA	NA	NA	NA	-21.0765	-23.8561	NA	NA	NA	NA	NA	NA	NA	NA	NA	NA	NA	NA	NA	NA	NA	NA	NA	NA	NA	NA	NA	NA	NA	NA	NA	NA	NA	NA	NA	NA
chr1D_243146296	1	243146296	G	A	NA	NA	NA	NA	NA	NA	NA	NA	NA	NA	21.0765	23.8561	NA	NA	NA	NA	NA	NA	NA	NA	NA	NA	NA	NA	NA	NA	NA	NA	NA	NA	NA	NA	NA	NA	NA	NA	NA	NA	NA	NA	NA	NA
chr1D_243162418	1	243162418	A	G	NA	NA	NA	NA	NA	NA	NA	NA	NA	NA	-21.0765	-23.8561	NA	NA	NA	NA	NA	NA	NA	NA	NA	NA	NA	NA	NA	NA	NA	NA	NA	NA	NA	NA	NA	NA	NA	NA	NA	NA	NA	NA	NA	NA
chr1D_243174869	1	243174869	G	A	NA	NA	NA	NA	NA	NA	NA	NA	NA	NA	21.0765	23.8561	NA	NA	NA	NA	NA	NA	NA	NA	NA	NA	NA	NA	NA	NA	NA	NA	NA	NA	NA	NA	NA	NA	NA	NA	NA	NA	NA	NA	NA	NA
chr1D_243179727	1	243179727	G	A	NA	NA	NA	NA	NA	NA	NA	NA	NA	NA	21.0765	23.8561	NA	NA	NA	NA	NA	NA	NA	NA	NA	NA	NA	NA	NA	NA	NA	NA	NA	NA	NA	NA	NA	NA	NA	NA	NA	NA	NA	NA	NA	NA
chr1D_243185240	1	243185240	G	T	NA	NA	NA	NA	NA	NA	NA	NA	NA	NA	-21.0765	-23.8561	NA	NA	NA	NA	NA	NA	NA	NA	NA	NA	NA	NA	NA	NA	NA	NA	NA	NA	NA	NA	NA	NA	NA	NA	NA	NA	NA	NA	NA	NA
chr1D_243205469	1	243205469	G	A	NA	NA	NA	NA	NA	NA	NA	NA	NA	NA	21.0765	23.8561	NA	NA	NA	NA	NA	NA	NA	NA	NA	NA	NA	NA	NA	NA	NA	NA	NA	NA	NA	NA	NA	NA	NA	NA	NA	NA	NA	NA	NA	NA
chr1D_243213226	1	243213226	T	G	NA	NA	NA	NA	NA	NA	NA	NA	NA	NA	21.0765	23.8561	NA	NA	NA	NA	NA	NA	NA	NA	NA	NA	NA	NA	NA	NA	NA	NA	NA	NA	NA	NA	NA	NA	NA	NA	NA	NA	NA	NA	NA	NA
chr1D_243221586	1	243221586	G	A	NA	NA	NA	NA	NA	NA	NA	NA	NA	NA	21.0765	23.8561	NA	NA	NA	NA	NA	NA	NA	NA	NA	NA	NA	NA	NA	NA	NA	NA	NA	NA	NA	NA	NA	NA	NA	NA	NA	NA	NA	NA	NA	NA
chr1D_243235090	1	243235090	A	G	NA	NA	NA	NA	NA	NA	NA	NA	NA	NA	-21.0765	-23.8561	NA	NA	NA	NA	NA	NA	NA	NA	NA	NA	NA	NA	NA	NA	NA	NA	NA	NA	NA	NA	NA	NA	NA	NA	NA	NA	NA	NA	NA	NA
chr1D_243253269	1	243253269	G	A	NA	NA	NA	NA	NA	NA	NA	NA	NA	NA	21.0765	23.8561	NA	NA	NA	NA	NA	NA	NA	NA	NA	NA	NA	NA	NA	NA	NA	NA	NA	NA	NA	NA	NA	NA	NA	NA	NA	NA	NA	NA	NA	NA
chr1D_243260344	1	243260344	G	C	NA	NA	NA	NA	NA	NA	NA	NA	NA	NA	21.0765	23.8561	NA	NA	NA	NA	NA	NA	NA	NA	NA	NA	NA	NA	NA	NA	NA	NA	NA	NA	NA	NA	NA	NA	NA	NA	NA	NA	NA	NA	NA	NA
chr1D_243266941	1	243266941	G	A	NA	NA	NA	NA	NA	NA	NA	NA	NA	NA	21.0765	23.8561	NA	NA	NA	NA	NA	NA	NA	NA	NA	NA	NA	NA	NA	NA	NA	NA	NA	NA	NA	NA	NA	NA	NA	NA	NA	NA	NA	NA	NA	NA
chr1D_243278926	1	243278926	T	C	NA	NA	NA	NA	NA	NA	NA	NA	NA	NA	21.0765	23.8561	NA	NA	NA	NA	NA	NA	NA	NA	NA	NA	NA	NA	NA	NA	NA	NA	NA	NA	NA	NA	NA	NA	NA	NA	NA	NA	NA	NA	NA	NA
chr1D_243316811	1	243316811	G	A	NA	NA	NA	NA	NA	NA	NA	NA	NA	NA	21.0765	23.8561	NA	NA	NA	NA	NA	NA	NA	NA	NA	NA	NA	NA	NA	NA	NA	NA	NA	NA	NA	NA	NA	NA	NA	NA	NA	NA	NA	NA	NA	NA
chr1D_243325774	1	243325774	A	C	NA	NA	NA	NA	NA	NA	NA	NA	NA	NA	-21.0765	-23.8561	NA	NA	NA	NA	NA	NA	NA	NA	NA	NA	NA	NA	NA	NA	NA	NA	NA	NA	NA	NA	NA	NA	NA	NA	NA	NA	NA	NA	NA	NA
chr1D_243336666	1	243336666	C	T	NA	NA	NA	NA	NA	NA	NA	NA	NA	NA	-21.0765	-23.8561	NA	NA	NA	NA	NA	NA	NA	NA	NA	NA	NA	NA	NA	NA	NA	NA	NA	NA	NA	NA	NA	NA	NA	NA	NA	NA	NA	NA	NA	NA
chr1D_243360157	1	243360157	A	C	NA	NA	NA	NA	NA	NA	NA	NA	NA	NA	-21.0765	-23.8561	NA	NA	NA	NA	NA	NA	NA	NA	NA	NA	NA	NA	NA	NA	NA	NA	NA	NA	NA	NA	NA	NA	NA	NA	NA	NA	NA	NA	NA	NA
chr1D_243389571	1	243389571	A	G	NA	NA	NA	NA	NA	NA	NA	NA	NA	NA	-21.0765	-23.8561	NA	NA	NA	NA	NA	NA	NA	NA	NA	NA	NA	NA	NA	NA	NA	NA	NA	NA	NA	NA	NA	NA	NA	NA	NA	NA	NA	NA	NA	NA
chr1D_243402783	1	243402783	C	T	NA	NA	NA	NA	NA	NA	NA	NA	NA	NA	-21.0765	-23.8561	NA	NA	NA	NA	NA	NA	NA	NA	NA	NA	NA	NA	NA	NA	NA	NA	NA	NA	NA	NA	NA	NA	NA	NA	NA	NA	NA	NA	NA	NA
chr1D_243410054	1	243410054	G	A	NA	NA	NA	NA	NA	NA	NA	NA	NA	NA	21.0765	23.8561	NA	NA	NA	NA	NA	NA	NA	NA	NA	NA	NA	NA	NA	NA	NA	NA	NA	NA	NA	NA	NA	NA	NA	NA	NA	NA	NA	NA	NA	NA
chr1D_243449103	1	243449103	C	T	NA	NA	NA	NA	NA	NA	NA	NA	NA	NA	-21.0765	-23.8561	NA	NA	NA	NA	NA	NA	NA	NA	NA	NA	NA	NA	NA	NA	NA	NA	NA	NA	NA	NA	NA	NA	NA	NA	NA	NA	NA	NA	NA	NA
chr1D_243470456	1	243470456	C	T	NA	NA	NA	NA	NA	NA	NA	NA	NA	NA	-21.0765	-23.8561	NA	NA	NA	NA	NA	NA	NA	NA	NA	NA	NA	NA	NA	NA	NA	NA	NA	NA	NA	NA	NA	NA	NA	NA	NA	NA	NA	NA	NA	NA
chr1D_243489730	1	243489730	G	A	NA	NA	NA	NA	NA	NA	NA	NA	NA	NA	21.0765	23.8561	NA	NA	NA	NA	NA	NA	NA	NA	NA	NA	NA	NA	NA	NA	NA	NA	NA	NA	NA	NA	NA	NA	NA	NA	NA	NA	NA	NA	NA	NA
chr1D_243509092	1	243509092	A	G	NA	NA	NA	NA	NA	NA	NA	NA	NA	NA	-21.0765	-23.8561	NA	NA	NA	NA	NA	NA	NA	NA	NA	NA	NA	NA	NA	NA	NA	NA	NA	NA	NA	NA	NA	NA	NA	NA	NA	NA	NA	NA	NA	NA
chr1D_243531790	1	243531790	T	A	NA	NA	NA	NA	NA	NA	NA	NA	NA	NA	21.0765	23.8561	NA	NA	NA	NA	NA	NA	NA	NA	NA	NA	NA	NA	NA	NA	NA	NA	NA	NA	NA	NA	NA	NA	NA	NA	NA	NA	NA	NA	NA	NA
chr1D_243556493	1	243556493	G	A	NA	NA	NA	NA	NA	NA	NA	NA	NA	NA	21.0765	23.8561	NA	NA	NA	NA	NA	NA	NA	NA	NA	NA	NA	NA	NA	NA	NA	NA	NA	NA	NA	NA	NA	NA	NA	NA	NA	NA	NA	NA	NA	NA
chr1D_243579171	1	243579171	C	A	NA	NA	NA	NA	NA	NA	NA	NA	NA	NA	21.0765	23.8561	NA	NA	NA	NA	NA	NA	NA	NA	NA	NA	NA	NA	NA	NA	NA	NA	NA	NA	NA	NA	NA	NA	NA	NA	NA	NA	NA	NA	NA	NA
chr1D_243608794	1	243608794	G	A	NA	NA	NA	NA	NA	NA	NA	NA	NA	NA	18.7108	NA	NA	NA	NA	NA	NA	NA	NA	NA	NA	NA	NA	NA	NA	NA	NA	NA	NA	NA	NA	NA	NA	NA	NA	NA	NA	NA	NA	NA	NA	NA
chr1D_246870394	1	246870394	T	C	NA	NA	NA	NA	NA	NA	NA	NA	NA	NA	18.7108	NA	NA	NA	NA	NA	NA	NA	NA	NA	NA	NA	NA	NA	NA	NA	NA	NA	NA	NA	NA	NA	NA	NA	NA	NA	NA	NA	NA	NA	NA	NA
chr1D_246927624	1	246927624	C	A	NA	NA	NA	NA	NA	NA	NA	NA	NA	NA	18.7108	NA	NA	NA	NA	NA	NA	NA	NA	NA	NA	NA	NA	NA	NA	NA	NA	NA	NA	NA	NA	NA	NA	NA	NA	NA	NA	NA	NA	NA	NA	NA
chr1D_246935726	1	246935726	G	A	NA	NA	NA	NA	NA	NA	NA	NA	NA	NA	18.7108	NA	NA	NA	NA	NA	NA	NA	NA	NA	NA	NA	NA	NA	NA	NA	NA	NA	NA	NA	NA	NA	NA	NA	NA	NA	NA	NA	NA	NA	NA	NA
chr1D_246956027	1	246956027	G	A	NA	NA	NA	NA	NA	NA	NA	NA	NA	NA	18.7108	NA	NA	NA	NA	NA	NA	NA	NA	NA	NA	NA	NA	NA	NA	NA	NA	NA	NA	NA	NA	NA	NA	NA	NA	NA	NA	NA	NA	NA	NA	NA
chr1D_246973554	1	246973554	T	C	NA	NA	NA	NA	NA	NA	NA	NA	NA	NA	18.7108	NA	NA	NA	NA	NA	NA	NA	NA	NA	NA	NA	NA	NA	NA	NA	NA	NA	NA	NA	NA	NA	NA	NA	NA	NA	NA	NA	NA	NA	NA	NA
chr1D_246987554	1	246987554	G	A	NA	NA	NA	NA	NA	NA	NA	NA	NA	NA	18.7108	NA	NA	NA	NA	NA	NA	NA	NA	NA	NA	NA	NA	NA	NA	NA	NA	NA	NA	NA	NA	NA	NA	NA	NA	NA	NA	NA	NA	NA	NA	NA
chr1D_247024648	1	247024648	G	C	NA	NA	NA	NA	NA	NA	NA	NA	NA	NA	18.7108	NA	NA	NA	NA	NA	NA	NA	NA	NA	NA	NA	NA	NA	NA	NA	NA	NA	NA	NA	NA	NA	NA	NA	NA	NA	NA	NA	NA	NA	NA	NA
chr1D_247057414	1	247057414	C	T	NA	NA	NA	NA	NA	NA	NA	NA	NA	NA	-18.7108	NA	NA	NA	NA	NA	NA	NA	NA	NA	NA	NA	NA	NA	NA	NA	NA	NA	NA	NA	NA	NA	NA	NA	NA	NA	NA	NA	NA	NA	NA	NA
chr1D_247070857	1	247070857	C	T	NA	NA	NA	NA	NA	NA	NA	NA	NA	NA	-18.7108	NA	NA	NA	NA	NA	NA	NA	NA	NA	NA	NA	NA	NA	NA	NA	NA	NA	NA	NA	NA	NA	NA	NA	NA	NA	NA	NA	NA	NA	NA	NA
chr1D_247084348	1	247084348	G	A	NA	NA	NA	NA	NA	NA	NA	NA	NA	NA	18.7108	NA	NA	NA	NA	NA	NA	NA	NA	NA	NA	NA	NA	NA	NA	NA	NA	NA	NA	NA	NA	NA	NA	NA	NA	NA	NA	NA	NA	NA	NA	NA
chr1D_247113048	1	247113048	G	C	NA	NA	NA	NA	NA	NA	NA	NA	NA	NA	18.7108	NA	NA	NA	NA	NA	NA	NA	NA	NA	NA	NA	NA	NA	NA	NA	NA	NA	NA	NA	NA	NA	NA	NA	NA	NA	NA	NA	NA	NA	NA	NA
chr1D_247119563	1	247119563	T	C	NA	NA	NA	NA	NA	NA	NA	NA	NA	NA	18.7108	NA	NA	NA	NA	NA	NA	NA	NA	NA	NA	NA	NA	NA	NA	NA	NA	NA	NA	NA	NA	NA	NA	NA	NA	NA	NA	NA	NA	NA	NA	NA
chr1D_247143160	1	247143160	C	G	NA	NA	NA	NA	NA	NA	NA	NA	NA	NA	-18.7108	NA	NA	NA	NA	NA	NA	NA	NA	NA	NA	NA	NA	NA	NA	NA	NA	NA	NA	NA	NA	NA	NA	NA	NA	NA	NA	NA	NA	NA	NA	NA
chr1D_247163509	1	247163509	C	T	NA	NA	NA	NA	NA	NA	NA	NA	NA	NA	-18.7108	NA	NA	NA	NA	NA	NA	NA	NA	NA	NA	NA	NA	NA	NA	NA	NA	NA	NA	NA	NA	NA	NA	NA	NA	NA	NA	NA	NA	NA	NA	NA
chr1D_247179430	1	247179430	T	C	NA	NA	NA	NA	NA	NA	NA	NA	NA	NA	18.7108	NA	NA	NA	NA	NA	NA	NA	NA	NA	NA	NA	NA	NA	NA	NA	NA	NA	NA	NA	NA	NA	NA	NA	NA	NA	NA	NA	NA	NA	NA	NA
chr1D_247202483	1	247202483	G	A	NA	NA	NA	NA	NA	NA	NA	NA	NA	NA	18.7108	NA	NA	NA	NA	NA	NA	NA	NA	NA	NA	NA	NA	NA	NA	NA	NA	NA	NA	NA	NA	NA	NA	NA	NA	NA	NA	NA	NA	NA	NA	NA
chr1D_247221369	1	247221369	G	A	NA	NA	NA	NA	NA	NA	NA	NA	NA	NA	18.7108	NA	NA	NA	NA	NA	NA	NA	NA	NA	NA	NA	NA	NA	NA	NA	NA	NA	NA	NA	NA	NA	NA	NA	NA	NA	NA	NA	NA	NA	NA	NA
chr1D_247262040	1	247262040	T	C	NA	NA	NA	NA	NA	NA	NA	NA	NA	NA	18.7108	NA	NA	NA	NA	NA	NA	NA	NA	NA	NA	NA	NA	NA	NA	NA	NA	NA	NA	NA	NA	NA	NA	NA	NA	NA	NA	NA	NA	NA	NA	NA
chr1D_247310626	1	247310626	G	A	NA	NA	NA	NA	NA	NA	NA	NA	NA	NA	18.7108	NA	NA	NA	NA	NA	NA	NA	NA	NA	NA	NA	NA	NA	NA	NA	NA	NA	NA	NA	NA	NA	NA	NA	NA	NA	NA	NA	NA	NA	NA	NA
chr1D_252642263	1	252642263	G	T	NA	NA	12.4429	NA	NA	NA	NA	NA	NA	NA	NA	NA	NA	NA	NA	NA	NA	NA	NA	NA	NA	NA	NA	NA	NA	NA	NA	NA	NA	NA	NA	NA	NA	NA	NA	NA	NA	NA	NA	NA	NA	NA
chr1D_252654011	1	252654011	A	G	NA	NA	12.4429	NA	NA	NA	NA	NA	NA	NA	NA	NA	NA	NA	NA	NA	NA	NA	NA	NA	NA	NA	NA	NA	NA	NA	NA	NA	NA	NA	NA	NA	NA	NA	NA	NA	NA	NA	NA	NA	NA	NA
chr1D_260711062	1	260711062	C	A	NA	NA	NA	NA	NA	NA	NA	NA	NA	-12.7942	NA	NA	NA	NA	NA	NA	NA	NA	NA	NA	NA	NA	NA	NA	NA	NA	NA	NA	NA	NA	NA	NA	NA	NA	NA	NA	NA	NA	NA	NA	NA	NA
chr1D_260735612	1	260735612	C	T	NA	NA	NA	NA	NA	NA	NA	NA	NA	12.7942	NA	NA	NA	NA	NA	NA	NA	NA	NA	NA	NA	NA	NA	NA	NA	NA	NA	NA	NA	NA	NA	NA	NA	NA	NA	NA	NA	NA	NA	NA	NA	NA
chr1D_260784348	1	260784348	C	G	NA	NA	NA	NA	NA	NA	NA	NA	NA	12.7942	NA	NA	NA	NA	NA	NA	NA	NA	NA	NA	NA	NA	NA	NA	NA	NA	NA	NA	NA	NA	NA	NA	NA	NA	NA	NA	NA	NA	NA	NA	NA	NA
chr1D_260804929	1	260804929	C	T	NA	NA	NA	NA	NA	NA	NA	NA	NA	12.7942	NA	NA	NA	NA	NA	NA	NA	NA	NA	NA	NA	NA	NA	NA	NA	NA	NA	NA	NA	NA	NA	NA	NA	NA	NA	NA	NA	NA	NA	NA	NA	NA
chr1D_260815138	1	260815138	A	C	NA	NA	NA	NA	NA	NA	NA	NA	NA	12.7942	NA	NA	NA	NA	NA	NA	NA	NA	NA	NA	NA	NA	NA	NA	NA	NA	NA	NA	NA	NA	NA	NA	NA	NA	NA	NA	NA	NA	NA	NA	NA	NA
chr1D_260823461	1	260823461	A	G	NA	NA	NA	NA	NA	NA	NA	NA	NA	12.7942	NA	NA	NA	NA	NA	NA	NA	NA	NA	NA	NA	NA	NA	NA	NA	NA	NA	NA	NA	NA	NA	NA	NA	NA	NA	NA	NA	NA	NA	NA	NA	NA
chr1D_260828436	1	260828436	C	A	NA	NA	NA	NA	NA	NA	NA	NA	NA	-12.7942	NA	NA	NA	NA	NA	NA	NA	NA	NA	NA	NA	NA	NA	NA	NA	NA	NA	NA	NA	NA	NA	NA	NA	NA	NA	NA	NA	NA	NA	NA	NA	NA
chr1D_260838160	1	260838160	T	C	NA	NA	NA	NA	NA	NA	NA	NA	NA	-12.7942	NA	NA	NA	NA	NA	NA	NA	NA	NA	NA	NA	NA	NA	NA	NA	NA	NA	NA	NA	NA	NA	NA	NA	NA	NA	NA	NA	NA	NA	NA	NA	NA
chr1D_260876082	1	260876082	G	T	NA	NA	NA	NA	NA	NA	NA	NA	NA	12.7942	NA	NA	NA	NA	NA	NA	NA	NA	NA	NA	NA	NA	NA	NA	NA	NA	NA	NA	NA	NA	NA	NA	NA	NA	NA	NA	NA	NA	NA	NA	NA	NA
chr1D_260885625	1	260885625	A	G	NA	NA	NA	NA	NA	NA	NA	NA	NA	12.7942	NA	NA	NA	NA	NA	NA	NA	NA	NA	NA	NA	NA	NA	NA	NA	NA	NA	NA	NA	NA	NA	NA	NA	NA	NA	NA	NA	NA	NA	NA	NA	NA
chr1D_260912077	1	260912077	G	A	NA	NA	NA	NA	NA	NA	NA	NA	NA	-12.7942	NA	NA	NA	NA	NA	NA	NA	NA	NA	NA	NA	NA	NA	NA	NA	NA	NA	NA	NA	NA	NA	NA	NA	NA	NA	NA	NA	NA	NA	NA	NA	NA
chr1D_260933549	1	260933549	T	C	NA	NA	NA	NA	NA	NA	NA	NA	NA	-12.7942	NA	NA	NA	NA	NA	NA	NA	NA	NA	NA	NA	NA	NA	NA	NA	NA	NA	NA	NA	NA	NA	NA	NA	NA	NA	NA	NA	NA	NA	NA	NA	NA
chr1D_260947455	1	260947455	G	C	NA	NA	NA	NA	NA	NA	NA	NA	NA	-12.7942	NA	NA	NA	NA	NA	NA	NA	NA	NA	NA	NA	NA	NA	NA	NA	NA	NA	NA	NA	NA	NA	NA	NA	NA	NA	NA	NA	NA	NA	NA	NA	NA
chr1D_261076694	1	261076694	C	G	NA	NA	NA	NA	NA	NA	NA	NA	11.8706	12.2992	NA	NA	NA	NA	NA	NA	NA	NA	NA	NA	NA	NA	NA	NA	NA	NA	NA	NA	NA	NA	NA	NA	NA	NA	NA	NA	NA	NA	NA	NA	NA	NA
chr1D_283498898	1	283498898	G	A	NA	NA	NA	NA	NA	NA	NA	NA	NA	NA	NA	NA	NA	NA	NA	NA	NA	NA	NA	NA	NA	NA	NA	NA	NA	NA	-23.7035	NA	-21.5557	NA	NA	NA	NA	NA	NA	NA	NA	NA	NA	NA	NA	NA
chr1D_283557492	1	283557492	A	T	NA	NA	NA	NA	NA	NA	NA	NA	NA	NA	NA	NA	NA	NA	NA	NA	NA	NA	NA	NA	NA	NA	NA	NA	NA	NA	23.7035	NA	21.5557	NA	NA	NA	NA	NA	NA	NA	NA	NA	NA	NA	NA	NA
chr1D_283587095	1	283587095	C	T	NA	NA	NA	NA	NA	NA	NA	NA	NA	NA	NA	NA	NA	NA	NA	NA	NA	NA	NA	NA	NA	NA	NA	NA	NA	NA	23.7035	NA	21.5557	NA	NA	NA	NA	NA	NA	NA	NA	NA	NA	NA	NA	NA
chr1D_283603432	1	283603432	G	C	NA	NA	NA	NA	NA	NA	NA	NA	NA	NA	NA	NA	NA	NA	NA	NA	NA	NA	NA	NA	NA	NA	NA	NA	NA	NA	-23.7035	NA	-21.5557	NA	NA	NA	NA	NA	NA	NA	NA	NA	NA	NA	NA	NA
chr1D_283607053	1	283607053	G	A	NA	NA	NA	NA	NA	NA	NA	NA	NA	NA	NA	NA	NA	NA	NA	NA	NA	NA	NA	NA	NA	NA	NA	NA	NA	NA	-23.7035	NA	-21.5557	NA	NA	NA	NA	NA	NA	NA	NA	NA	NA	NA	NA	NA
chr1D_283613168	1	283613168	C	G	NA	NA	NA	NA	NA	NA	NA	NA	NA	NA	NA	NA	NA	NA	NA	NA	NA	NA	NA	NA	NA	NA	NA	NA	NA	NA	23.7035	NA	21.5557	NA	NA	NA	NA	NA	NA	NA	NA	NA	NA	NA	NA	NA
chr1D_283631573	1	283631573	C	T	NA	NA	NA	NA	NA	NA	NA	NA	NA	NA	NA	NA	NA	NA	NA	NA	NA	NA	NA	NA	NA	NA	NA	NA	NA	NA	23.7035	NA	21.5557	NA	NA	NA	NA	NA	NA	NA	NA	NA	NA	NA	NA	NA
chr1D_283667616	1	283667616	C	G	NA	NA	NA	NA	NA	NA	NA	NA	NA	NA	NA	NA	NA	NA	NA	NA	NA	NA	NA	NA	NA	NA	NA	NA	NA	NA	23.7035	NA	21.5557	NA	NA	NA	NA	NA	NA	NA	NA	NA	NA	NA	NA	NA
chr1D_283694013	1	283694013	A	T	NA	NA	NA	NA	NA	NA	NA	NA	NA	NA	NA	NA	NA	NA	NA	NA	NA	NA	NA	NA	NA	NA	NA	NA	NA	NA	23.7035	NA	21.5557	NA	NA	NA	NA	NA	NA	NA	NA	NA	NA	NA	NA	NA
chr1D_284312250	1	284312250	G	A	NA	NA	NA	NA	NA	NA	NA	NA	NA	NA	-86.0311	-76.0294	-58.9759	NA	NA	NA	NA	NA	NA	NA	NA	NA	NA	NA	NA	NA	NA	NA	NA	NA	NA	NA	NA	NA	NA	NA	NA	NA	NA	NA	NA	NA
chr1D_284382387	1	284382387	C	T	NA	NA	NA	NA	NA	NA	NA	NA	NA	NA	86.0311	76.0294	58.9759	NA	NA	NA	NA	NA	NA	NA	NA	NA	NA	NA	NA	NA	NA	NA	NA	NA	NA	NA	NA	NA	NA	NA	NA	NA	NA	NA	NA	NA
chr1D_284425487	1	284425487	G	A	NA	NA	NA	NA	NA	NA	NA	NA	NA	NA	-86.0311	-76.0294	-58.9759	NA	NA	NA	NA	NA	NA	NA	NA	NA	NA	NA	NA	NA	NA	NA	NA	NA	NA	NA	NA	NA	NA	NA	NA	NA	NA	NA	NA	NA
chr1D_284455984	1	284455984	T	C	NA	NA	NA	NA	NA	NA	NA	NA	NA	NA	-86.0311	-76.0294	-58.9759	NA	NA	NA	NA	NA	NA	NA	NA	NA	NA	NA	NA	NA	NA	NA	NA	NA	NA	NA	NA	NA	NA	NA	NA	NA	NA	NA	NA	NA
chr1D_284482709	1	284482709	A	G	NA	NA	NA	NA	NA	NA	NA	NA	NA	NA	86.0311	76.0294	58.9759	NA	NA	NA	NA	NA	NA	NA	NA	NA	NA	NA	NA	NA	NA	NA	NA	NA	NA	NA	NA	NA	NA	NA	NA	NA	NA	NA	NA	NA
chr1D_284499486	1	284499486	C	T	NA	NA	NA	NA	NA	NA	NA	NA	NA	NA	86.0311	76.0294	58.9759	NA	NA	NA	NA	NA	NA	NA	NA	NA	NA	NA	NA	NA	NA	NA	NA	NA	NA	NA	NA	NA	NA	NA	NA	NA	NA	NA	NA	NA
chr1D_284565941	1	284565941	C	T	NA	NA	NA	NA	NA	NA	NA	NA	NA	NA	86.0311	76.0294	58.9759	NA	NA	NA	NA	NA	NA	NA	NA	NA	NA	NA	NA	NA	NA	NA	NA	NA	NA	NA	NA	NA	NA	NA	NA	NA	NA	NA	NA	NA
chr1D_284598271	1	284598271	T	A	NA	NA	NA	NA	NA	NA	NA	NA	NA	NA	-86.0311	-76.0294	-58.9759	NA	NA	NA	NA	NA	NA	NA	NA	NA	NA	NA	NA	NA	NA	NA	NA	NA	NA	NA	NA	NA	NA	NA	NA	NA	NA	NA	NA	NA
chr1D_284626512	1	284626512	G	A	NA	NA	NA	NA	NA	NA	NA	NA	NA	NA	-86.0311	-76.0294	-58.9759	NA	NA	NA	NA	NA	NA	NA	NA	NA	NA	NA	NA	NA	NA	NA	NA	NA	NA	NA	NA	NA	NA	NA	NA	NA	NA	NA	NA	NA
chr1D_284643274	1	284643274	T	A	NA	NA	NA	NA	NA	NA	NA	NA	NA	NA	-86.0311	-76.0294	-58.9759	NA	NA	NA	NA	NA	NA	NA	NA	NA	NA	NA	NA	NA	NA	NA	NA	NA	NA	NA	NA	NA	NA	NA	NA	NA	NA	NA	NA	NA
chr1D_284652439	1	284652439	T	C	NA	NA	NA	NA	NA	NA	NA	NA	NA	NA	-86.0311	-76.0294	-58.9759	NA	NA	NA	NA	NA	NA	NA	NA	NA	NA	NA	NA	NA	NA	NA	NA	NA	NA	NA	NA	NA	NA	NA	NA	NA	NA	NA	NA	NA
chr1D_284669264	1	284669264	C	A	NA	NA	NA	NA	NA	NA	NA	NA	NA	NA	-86.0311	-76.0294	-58.9759	NA	NA	NA	NA	NA	NA	NA	NA	NA	NA	NA	NA	NA	NA	NA	NA	NA	NA	NA	NA	NA	NA	NA	NA	NA	NA	NA	NA	NA
chr1D_284682679	1	284682679	T	C	NA	NA	NA	NA	NA	NA	NA	NA	NA	NA	-86.0311	-76.0294	-58.9759	NA	NA	NA	NA	NA	NA	NA	NA	NA	NA	NA	NA	NA	NA	NA	NA	NA	NA	NA	NA	NA	NA	NA	NA	NA	NA	NA	NA	NA
chr1D_284702661	1	284702661	T	A	NA	NA	NA	NA	NA	NA	NA	NA	NA	NA	-86.0311	-76.0294	-58.9759	NA	NA	NA	NA	NA	NA	NA	NA	NA	NA	NA	NA	NA	NA	NA	NA	NA	NA	NA	NA	NA	NA	NA	NA	NA	NA	NA	NA	NA
chr1D_284721868	1	284721868	A	G	NA	NA	NA	NA	NA	NA	NA	NA	NA	NA	86.0311	76.0294	58.9759	NA	NA	NA	NA	NA	NA	NA	NA	NA	NA	NA	NA	NA	NA	NA	NA	NA	NA	NA	NA	NA	NA	NA	NA	NA	NA	NA	NA	NA
chr1D_284750515	1	284750515	C	T	NA	NA	NA	NA	NA	NA	NA	NA	NA	NA	86.0311	76.0294	58.9759	NA	NA	NA	NA	NA	NA	NA	NA	NA	NA	NA	NA	NA	NA	NA	NA	NA	NA	NA	NA	NA	NA	NA	NA	NA	NA	NA	NA	NA
chr1D_284772222	1	284772222	G	A	NA	NA	NA	NA	NA	NA	NA	NA	NA	NA	-86.0311	-76.0294	-58.9759	NA	NA	NA	NA	NA	NA	NA	NA	NA	NA	NA	NA	NA	NA	NA	NA	NA	NA	NA	NA	NA	NA	NA	NA	NA	NA	NA	NA	NA
chr1D_284789215	1	284789215	A	T	NA	NA	NA	NA	NA	NA	NA	NA	NA	NA	86.0311	76.0294	58.9759	NA	NA	NA	NA	NA	NA	NA	NA	NA	NA	NA	NA	NA	NA	NA	NA	NA	NA	NA	NA	NA	NA	NA	NA	NA	NA	NA	NA	NA
chr1D_284817970	1	284817970	A	G	NA	NA	NA	NA	NA	NA	NA	NA	NA	NA	86.0311	76.0294	58.9759	NA	NA	NA	NA	NA	NA	NA	NA	NA	NA	NA	NA	NA	NA	NA	NA	NA	NA	NA	NA	NA	NA	NA	NA	NA	NA	NA	NA	NA
chr1D_284871395	1	284871395	T	C	NA	NA	NA	NA	NA	NA	NA	NA	NA	NA	-86.0311	-76.0294	-58.9759	NA	NA	NA	NA	NA	NA	NA	NA	NA	NA	NA	NA	NA	NA	NA	NA	NA	NA	NA	NA	NA	NA	NA	NA	NA	NA	NA	NA	NA
chr1D_284892696	1	284892696	G	T	NA	NA	NA	NA	NA	NA	NA	NA	NA	NA	86.0311	76.0294	58.9759	NA	NA	NA	NA	NA	NA	NA	NA	NA	NA	NA	NA	NA	NA	NA	NA	NA	NA	NA	NA	NA	NA	NA	NA	NA	NA	NA	NA	NA
chr1D_284910661	1	284910661	C	T	NA	NA	NA	NA	NA	NA	NA	NA	NA	NA	86.0311	76.0294	58.9759	NA	NA	NA	NA	NA	NA	NA	NA	NA	NA	NA	NA	NA	NA	NA	NA	NA	NA	NA	NA	NA	NA	NA	NA	NA	NA	NA	NA	NA
chr1D_284948483	1	284948483	T	C	NA	NA	NA	NA	NA	NA	NA	NA	NA	NA	-86.0311	-76.0294	-58.9759	NA	NA	NA	NA	NA	NA	NA	NA	NA	NA	NA	NA	NA	NA	NA	NA	NA	NA	NA	NA	NA	NA	NA	NA	NA	NA	NA	NA	NA
chr1D_285020659	1	285020659	G	T	NA	NA	NA	NA	NA	NA	NA	NA	NA	NA	86.0311	76.0294	58.9759	NA	NA	NA	NA	NA	NA	NA	NA	NA	NA	NA	NA	NA	NA	NA	NA	NA	NA	NA	NA	NA	NA	NA	NA	NA	NA	NA	NA	NA
chr1D_285063886	1	285063886	T	C	NA	NA	NA	NA	NA	NA	NA	NA	NA	NA	-86.0311	-76.0294	-58.9759	NA	NA	NA	NA	NA	NA	NA	NA	NA	NA	NA	NA	NA	NA	NA	NA	NA	NA	NA	NA	NA	NA	NA	NA	NA	NA	NA	NA	NA
chr1D_285067286	1	285067286	A	G	NA	NA	NA	NA	NA	NA	NA	NA	NA	NA	86.0311	76.0294	58.9759	NA	NA	NA	NA	NA	NA	NA	NA	NA	NA	NA	NA	NA	NA	NA	NA	NA	NA	NA	NA	NA	NA	NA	NA	NA	NA	NA	NA	NA
chr1D_304002605	1	304002605	T	G	NA	NA	NA	NA	NA	NA	NA	NA	NA	-17.6889	-53.6513	-59.2954	NA	NA	NA	NA	NA	NA	NA	NA	NA	NA	NA	NA	NA	NA	NA	NA	NA	NA	NA	NA	NA	NA	NA	NA	NA	NA	NA	NA	NA	NA
chr1D_304022447	1	304022447	A	G	NA	NA	NA	NA	NA	NA	NA	NA	NA	17.6889	53.6513	59.2954	NA	NA	NA	NA	NA	NA	NA	NA	NA	NA	NA	NA	NA	NA	NA	NA	NA	NA	NA	NA	NA	NA	NA	NA	NA	NA	NA	NA	NA	NA
chr1D_304048760	1	304048760	C	A	NA	NA	NA	NA	NA	NA	NA	NA	NA	-17.6889	-53.6513	-59.2954	NA	NA	NA	NA	NA	NA	NA	NA	NA	NA	NA	NA	NA	NA	NA	NA	NA	NA	NA	NA	NA	NA	NA	NA	NA	NA	NA	NA	NA	NA
chr1D_304063386	1	304063386	A	C	NA	NA	NA	NA	NA	NA	NA	NA	NA	17.6889	53.6513	59.2954	NA	NA	NA	NA	NA	NA	NA	NA	NA	NA	NA	NA	NA	NA	NA	NA	NA	NA	NA	NA	NA	NA	NA	NA	NA	NA	NA	NA	NA	NA
chr1D_304067700	1	304067700	G	A	NA	NA	NA	NA	NA	NA	NA	NA	NA	-17.6889	-53.6513	-59.2954	NA	NA	NA	NA	NA	NA	NA	NA	NA	NA	NA	NA	NA	NA	NA	NA	NA	NA	NA	NA	NA	NA	NA	NA	NA	NA	NA	NA	NA	NA
chr1D_304082572	1	304082572	A	G	NA	NA	NA	NA	NA	NA	NA	NA	NA	17.6889	53.6513	59.2954	NA	NA	NA	NA	NA	NA	NA	NA	NA	NA	NA	NA	NA	NA	NA	NA	NA	NA	NA	NA	NA	NA	NA	NA	NA	NA	NA	NA	NA	NA
chr1D_304090619	1	304090619	G	T	NA	NA	NA	NA	NA	NA	NA	NA	NA	17.6889	53.6513	59.2954	NA	NA	NA	NA	NA	NA	NA	NA	NA	NA	NA	NA	NA	NA	NA	NA	NA	NA	NA	NA	NA	NA	NA	NA	NA	NA	NA	NA	NA	NA
chr1D_304099533	1	304099533	G	A	NA	NA	NA	NA	NA	NA	NA	NA	NA	-17.6889	-53.6513	-59.2954	NA	NA	NA	NA	NA	NA	NA	NA	NA	NA	NA	NA	NA	NA	NA	NA	NA	NA	NA	NA	NA	NA	NA	NA	NA	NA	NA	NA	NA	NA
chr1D_304113744	1	304113744	C	T	NA	NA	NA	NA	NA	NA	NA	NA	NA	17.6889	53.6513	59.2954	NA	NA	NA	NA	NA	NA	NA	NA	NA	NA	NA	NA	NA	NA	NA	NA	NA	NA	NA	NA	NA	NA	NA	NA	NA	NA	NA	NA	NA	NA
chr1D_304124130	1	304124130	G	A	NA	NA	NA	NA	NA	NA	NA	NA	NA	-17.6889	-53.6513	-59.2954	NA	NA	NA	NA	NA	NA	NA	NA	NA	NA	NA	NA	NA	NA	NA	NA	NA	NA	NA	NA	NA	NA	NA	NA	NA	NA	NA	NA	NA	NA
chr1D_304139317	1	304139317	G	C	NA	NA	NA	NA	NA	NA	NA	NA	NA	-17.6889	-53.6513	-59.2954	NA	NA	NA	NA	NA	NA	NA	NA	NA	NA	NA	NA	NA	NA	NA	NA	NA	NA	NA	NA	NA	NA	NA	NA	NA	NA	NA	NA	NA	NA
chr1D_304164593	1	304164593	T	G	NA	NA	NA	NA	NA	NA	NA	NA	NA	26.6198	86.4371	98.9642	59.5386	NA	NA	NA	NA	NA	NA	NA	NA	NA	NA	NA	NA	NA	NA	NA	NA	NA	NA	NA	NA	NA	NA	NA	NA	NA	NA	NA	NA	NA
chr1D_304190459	1	304190459	C	A	NA	NA	NA	NA	NA	NA	NA	NA	NA	-26.6198	-86.4371	-98.9642	-59.5386	NA	NA	NA	NA	NA	NA	NA	NA	NA	NA	NA	NA	NA	NA	NA	NA	NA	NA	NA	NA	NA	NA	NA	NA	NA	NA	NA	NA	NA
chr1D_304207958	1	304207958	C	T	NA	NA	NA	NA	NA	NA	NA	NA	NA	-26.6198	-86.4371	-98.9642	-59.5386	NA	NA	NA	NA	NA	NA	NA	NA	NA	NA	NA	NA	NA	NA	NA	NA	NA	NA	NA	NA	NA	NA	NA	NA	NA	NA	NA	NA	NA
chr1D_304227918	1	304227918	G	A	NA	NA	NA	NA	NA	NA	NA	NA	NA	-26.6198	-86.4371	-98.9642	-59.5386	NA	NA	NA	NA	NA	NA	NA	NA	NA	NA	NA	NA	NA	NA	NA	NA	NA	NA	NA	NA	NA	NA	NA	NA	NA	NA	NA	NA	NA
chr1D_304241150	1	304241150	G	A	NA	NA	NA	NA	NA	NA	NA	NA	NA	-26.6198	-86.4371	-98.9642	-59.5386	NA	NA	NA	NA	NA	NA	NA	NA	NA	NA	NA	NA	NA	NA	NA	NA	NA	NA	NA	NA	NA	NA	NA	NA	NA	NA	NA	NA	NA
chr1D_304260264	1	304260264	T	A	NA	NA	NA	NA	NA	NA	NA	NA	NA	-26.6198	-86.4371	-98.9642	-59.5386	NA	NA	NA	NA	NA	NA	NA	NA	NA	NA	NA	NA	NA	NA	NA	NA	NA	NA	NA	NA	NA	NA	NA	NA	NA	NA	NA	NA	NA
chr1D_304270840	1	304270840	A	C	NA	NA	NA	NA	NA	NA	NA	NA	NA	26.6198	86.4371	98.9642	59.5386	NA	NA	NA	NA	NA	NA	NA	NA	NA	NA	NA	NA	NA	NA	NA	NA	NA	NA	NA	NA	NA	NA	NA	NA	NA	NA	NA	NA	NA
chr1D_304298589	1	304298589	G	T	NA	NA	NA	NA	NA	NA	NA	NA	NA	26.6198	86.4371	98.9642	59.5386	NA	NA	NA	NA	NA	NA	NA	NA	NA	NA	NA	NA	NA	NA	NA	NA	NA	NA	NA	NA	NA	NA	NA	NA	NA	NA	NA	NA	NA
chr1D_304309560	1	304309560	A	G	NA	NA	NA	NA	NA	NA	NA	NA	NA	26.6198	86.4371	98.9642	59.5386	NA	NA	NA	NA	NA	NA	NA	NA	NA	NA	NA	NA	NA	NA	NA	NA	NA	NA	NA	NA	NA	NA	NA	NA	NA	NA	NA	NA	NA
chr1D_304635702	1	304635702	C	T	NA	NA	NA	NA	NA	NA	NA	NA	NA	20.989	64.8314	73.4706	NA	NA	NA	NA	NA	NA	NA	NA	NA	NA	NA	NA	NA	NA	NA	NA	NA	NA	NA	NA	NA	NA	NA	NA	NA	NA	NA	NA	NA	NA
chr1D_304646436	1	304646436	G	A	NA	NA	NA	NA	NA	NA	NA	NA	NA	-20.989	-64.8314	-73.4706	NA	NA	NA	NA	NA	NA	NA	NA	NA	NA	NA	NA	NA	NA	NA	NA	NA	NA	NA	NA	NA	NA	NA	NA	NA	NA	NA	NA	NA	NA
chr1D_304683346	1	304683346	T	G	NA	NA	NA	NA	NA	NA	NA	NA	NA	-20.989	-64.8314	-73.4706	NA	NA	NA	NA	NA	NA	NA	NA	NA	NA	NA	NA	NA	NA	NA	NA	NA	NA	NA	NA	NA	NA	NA	NA	NA	NA	NA	NA	NA	NA
chr1D_304704656	1	304704656	C	T	NA	NA	NA	NA	NA	NA	NA	NA	NA	20.989	64.8314	73.4706	NA	NA	NA	NA	NA	NA	NA	NA	NA	NA	NA	NA	NA	NA	NA	NA	NA	NA	NA	NA	NA	NA	NA	NA	NA	NA	NA	NA	NA	NA
chr1D_304718982	1	304718982	T	C	NA	NA	NA	NA	NA	NA	NA	NA	NA	-20.989	-64.8314	-73.4706	NA	NA	NA	NA	NA	NA	NA	NA	NA	NA	NA	NA	NA	NA	NA	NA	NA	NA	NA	NA	NA	NA	NA	NA	NA	NA	NA	NA	NA	NA
chr1D_306009180	1	306009180	T	G	NA	NA	NA	NA	NA	NA	NA	NA	NA	-26.6198	-86.4371	-98.9642	-59.5386	NA	NA	NA	NA	NA	NA	NA	NA	NA	NA	NA	NA	NA	NA	NA	NA	NA	NA	NA	NA	NA	NA	NA	NA	NA	NA	NA	NA	NA
chr1D_306023457	1	306023457	C	T	NA	NA	NA	NA	NA	NA	NA	NA	NA	26.6198	86.4371	98.9642	59.5386	NA	NA	NA	NA	NA	NA	NA	NA	NA	NA	NA	NA	NA	NA	NA	NA	NA	NA	NA	NA	NA	NA	NA	NA	NA	NA	NA	NA	NA
chr1D_306043027	1	306043027	T	C	NA	NA	NA	NA	NA	NA	NA	NA	NA	-26.6198	-86.4371	-98.9642	-59.5386	NA	NA	NA	NA	NA	NA	NA	NA	NA	NA	NA	NA	NA	NA	NA	NA	NA	NA	NA	NA	NA	NA	NA	NA	NA	NA	NA	NA	NA
chr1D_306055722	1	306055722	T	C	NA	NA	NA	NA	NA	NA	NA	NA	NA	-26.6198	-86.4371	-98.9642	-59.5386	NA	NA	NA	NA	NA	NA	NA	NA	NA	NA	NA	NA	NA	NA	NA	NA	NA	NA	NA	NA	NA	NA	NA	NA	NA	NA	NA	NA	NA
chr1D_306077126	1	306077126	C	T	NA	NA	NA	NA	NA	NA	NA	NA	NA	26.6198	86.4371	98.9642	59.5386	NA	NA	NA	NA	NA	NA	NA	NA	NA	NA	NA	NA	NA	NA	NA	NA	NA	NA	NA	NA	NA	NA	NA	NA	NA	NA	NA	NA	NA
chr1D_306084229	1	306084229	T	C	NA	NA	NA	NA	NA	NA	NA	NA	NA	-26.6198	-86.4371	-98.9642	-59.5386	NA	NA	NA	NA	NA	NA	NA	NA	NA	NA	NA	NA	NA	NA	NA	NA	NA	NA	NA	NA	NA	NA	NA	NA	NA	NA	NA	NA	NA
chr1D_306093285	1	306093285	C	T	NA	NA	NA	NA	NA	NA	NA	NA	NA	26.6198	86.4371	98.9642	59.5386	NA	NA	NA	NA	NA	NA	NA	NA	NA	NA	NA	NA	NA	NA	NA	NA	NA	NA	NA	NA	NA	NA	NA	NA	NA	NA	NA	NA	NA
chr1D_306111863	1	306111863	G	A	NA	NA	NA	NA	NA	NA	NA	NA	NA	-26.6198	-86.4371	-98.9642	-59.5386	NA	NA	NA	NA	NA	NA	NA	NA	NA	NA	NA	NA	NA	NA	NA	NA	NA	NA	NA	NA	NA	NA	NA	NA	NA	NA	NA	NA	NA
chr1D_306125584	1	306125584	A	C	NA	NA	NA	NA	NA	NA	NA	NA	NA	26.6198	86.4371	98.9642	59.5386	NA	NA	NA	NA	NA	NA	NA	NA	NA	NA	NA	NA	NA	NA	NA	NA	NA	NA	NA	NA	NA	NA	NA	NA	NA	NA	NA	NA	NA
chr1D_306140641	1	306140641	C	T	NA	NA	NA	NA	NA	NA	NA	NA	NA	26.6198	86.4371	98.9642	59.5386	NA	NA	NA	NA	NA	NA	NA	NA	NA	NA	NA	NA	NA	NA	NA	NA	NA	NA	NA	NA	NA	NA	NA	NA	NA	NA	NA	NA	NA
chr1D_306177942	1	306177942	A	C	NA	NA	NA	NA	NA	NA	NA	NA	NA	26.6198	86.4371	98.9642	59.5386	NA	NA	NA	NA	NA	NA	NA	NA	NA	NA	NA	NA	NA	NA	NA	NA	NA	NA	NA	NA	NA	NA	NA	NA	NA	NA	NA	NA	NA
chr1D_306189171	1	306189171	C	A	NA	NA	NA	NA	NA	NA	NA	NA	NA	-26.6198	-86.4371	-98.9642	-59.5386	NA	NA	NA	NA	NA	NA	NA	NA	NA	NA	NA	NA	NA	NA	NA	NA	NA	NA	NA	NA	NA	NA	NA	NA	NA	NA	NA	NA	NA
chr1D_306206883	1	306206883	A	T	NA	NA	NA	NA	NA	NA	NA	NA	NA	26.6198	86.4371	98.9642	59.5386	NA	NA	NA	NA	NA	NA	NA	NA	NA	NA	NA	NA	NA	NA	NA	NA	NA	NA	NA	NA	NA	NA	NA	NA	NA	NA	NA	NA	NA
chr1D_306218793	1	306218793	G	T	NA	NA	NA	NA	NA	NA	NA	NA	NA	26.6198	86.4371	98.9642	59.5386	NA	NA	NA	NA	NA	NA	NA	NA	NA	NA	NA	NA	NA	NA	NA	NA	NA	NA	NA	NA	NA	NA	NA	NA	NA	NA	NA	NA	NA
chr1D_310634672	1	310634672	C	T	NA	NA	NA	NA	NA	NA	NA	29.8714	19.7962	19.253	NA	NA	NA	NA	NA	NA	NA	NA	NA	NA	NA	NA	NA	NA	NA	NA	NA	NA	NA	NA	NA	NA	NA	NA	NA	NA	NA	NA	NA	NA	NA	NA
chr1D_310652275	1	310652275	C	A	NA	NA	NA	NA	NA	NA	NA	-29.8714	-19.7962	-19.253	NA	NA	NA	NA	NA	NA	NA	NA	NA	NA	NA	NA	NA	NA	NA	NA	NA	NA	NA	NA	NA	NA	NA	NA	NA	NA	NA	NA	NA	NA	NA	NA
chr1D_310676519	1	310676519	C	T	NA	NA	NA	NA	NA	NA	NA	29.8714	19.7962	19.253	NA	NA	NA	NA	NA	NA	NA	NA	NA	NA	NA	NA	NA	NA	NA	NA	NA	NA	NA	NA	NA	NA	NA	NA	NA	NA	NA	NA	NA	NA	NA	NA
chr1D_310734964	1	310734964	C	T	NA	NA	NA	NA	NA	NA	NA	29.8714	19.7962	19.253	NA	NA	NA	NA	NA	NA	NA	NA	NA	NA	NA	NA	NA	NA	NA	NA	NA	NA	NA	NA	NA	NA	NA	NA	NA	NA	NA	NA	NA	NA	NA	NA
chr1D_310757848	1	310757848	G	T	NA	NA	NA	NA	NA	NA	NA	29.8714	19.7962	19.253	NA	NA	NA	NA	NA	NA	NA	NA	NA	NA	NA	NA	NA	NA	NA	NA	NA	NA	NA	NA	NA	NA	NA	NA	NA	NA	NA	NA	NA	NA	NA	NA
chr1D_315858320	1	315858320	A	G	NA	NA	NA	NA	NA	NA	NA	23.1158	NA	NA	NA	NA	NA	NA	NA	NA	NA	NA	NA	NA	NA	NA	NA	NA	NA	NA	NA	NA	NA	NA	NA	NA	NA	NA	NA	NA	NA	NA	NA	NA	NA	NA
chr1D_315880341	1	315880341	C	T	NA	NA	NA	NA	NA	NA	NA	23.1158	NA	NA	NA	NA	NA	NA	NA	NA	NA	NA	NA	NA	NA	NA	NA	NA	NA	NA	NA	NA	NA	NA	NA	NA	NA	NA	NA	NA	NA	NA	NA	NA	NA	NA
chr1D_315901959	1	315901959	C	G	NA	NA	NA	NA	NA	NA	NA	23.1158	NA	NA	NA	NA	NA	NA	NA	NA	NA	NA	NA	NA	NA	NA	NA	NA	NA	NA	NA	NA	NA	NA	NA	NA	NA	NA	NA	NA	NA	NA	NA	NA	NA	NA
chr1D_315927512	1	315927512	G	A	NA	NA	NA	NA	NA	NA	NA	-23.1158	NA	NA	NA	NA	NA	NA	NA	NA	NA	NA	NA	NA	NA	NA	NA	NA	NA	NA	NA	NA	NA	NA	NA	NA	NA	NA	NA	NA	NA	NA	NA	NA	NA	NA
chr1D_315949425	1	315949425	T	G	NA	NA	NA	NA	NA	NA	NA	-23.1158	NA	NA	NA	NA	NA	NA	NA	NA	NA	NA	NA	NA	NA	NA	NA	NA	NA	NA	NA	NA	NA	NA	NA	NA	NA	NA	NA	NA	NA	NA	NA	NA	NA	NA
chr1D_315962334	1	315962334	T	C	NA	NA	NA	NA	NA	NA	NA	-23.1158	NA	NA	NA	NA	NA	NA	NA	NA	NA	NA	NA	NA	NA	NA	NA	NA	NA	NA	NA	NA	NA	NA	NA	NA	NA	NA	NA	NA	NA	NA	NA	NA	NA	NA
chr1D_315984799	1	315984799	C	T	NA	NA	NA	NA	NA	NA	NA	23.1158	NA	NA	NA	NA	NA	NA	NA	NA	NA	NA	NA	NA	NA	NA	NA	NA	NA	NA	NA	NA	NA	NA	NA	NA	NA	NA	NA	NA	NA	NA	NA	NA	NA	NA
chr1D_316036864	1	316036864	T	C	NA	NA	NA	NA	NA	NA	NA	-23.1158	NA	NA	NA	NA	NA	NA	NA	NA	NA	NA	NA	NA	NA	NA	NA	NA	NA	NA	NA	NA	NA	NA	NA	NA	NA	NA	NA	NA	NA	NA	NA	NA	NA	NA
chr1D_316087964	1	316087964	G	A	NA	NA	NA	NA	NA	NA	NA	-23.1158	NA	NA	NA	NA	NA	NA	NA	NA	NA	NA	NA	NA	NA	NA	NA	NA	NA	NA	NA	NA	NA	NA	NA	NA	NA	NA	NA	NA	NA	NA	NA	NA	NA	NA
chr1D_316127369	1	316127369	C	T	NA	NA	NA	NA	NA	NA	NA	23.1158	NA	NA	NA	NA	NA	NA	NA	NA	NA	NA	NA	NA	NA	NA	NA	NA	NA	NA	NA	NA	NA	NA	NA	NA	NA	NA	NA	NA	NA	NA	NA	NA	NA	NA
chr1D_316170036	1	316170036	G	A	NA	NA	NA	NA	NA	NA	NA	-23.1158	NA	NA	NA	NA	NA	NA	NA	NA	NA	NA	NA	NA	NA	NA	NA	NA	NA	NA	NA	NA	NA	NA	NA	NA	NA	NA	NA	NA	NA	NA	NA	NA	NA	NA
chr1D_316178276	1	316178276	T	C	NA	NA	NA	NA	NA	NA	NA	-23.1158	NA	NA	NA	NA	NA	NA	NA	NA	NA	NA	NA	NA	NA	NA	NA	NA	NA	NA	NA	NA	NA	NA	NA	NA	NA	NA	NA	NA	NA	NA	NA	NA	NA	NA
chr1D_316348224	1	316348224	C	T	NA	NA	NA	NA	NA	NA	NA	23.1158	NA	NA	NA	NA	NA	NA	NA	NA	NA	NA	NA	NA	NA	NA	NA	NA	NA	NA	NA	NA	NA	NA	NA	NA	NA	NA	NA	NA	NA	NA	NA	NA	NA	NA
chr1D_317637208	1	317637208	A	C	NA	NA	NA	NA	NA	NA	NA	NA	NA	NA	NA	NA	NA	NA	NA	NA	NA	NA	NA	NA	NA	NA	NA	NA	NA	NA	NA	NA	NA	NA	NA	NA	NA	NA	NA	NA	-29.0371	NA	NA	NA	NA	NA
chr1D_318124305	1	318124305	T	C	NA	NA	-12.4429	NA	NA	NA	NA	NA	NA	NA	NA	NA	NA	NA	NA	NA	NA	NA	NA	NA	NA	NA	NA	NA	NA	NA	NA	NA	NA	NA	NA	NA	NA	NA	NA	NA	NA	NA	NA	NA	NA	NA
chr1D_318151940	1	318151940	A	G	NA	NA	12.4429	NA	NA	NA	NA	NA	NA	NA	NA	NA	NA	NA	NA	NA	NA	NA	NA	NA	NA	NA	NA	NA	NA	NA	NA	NA	NA	NA	NA	NA	NA	NA	NA	NA	NA	NA	NA	NA	NA	NA
chr1D_318170301	1	318170301	G	A	NA	NA	-12.4429	NA	NA	NA	NA	NA	NA	NA	NA	NA	NA	NA	NA	NA	NA	NA	NA	NA	NA	NA	NA	NA	NA	NA	NA	NA	NA	NA	NA	NA	NA	NA	NA	NA	NA	NA	NA	NA	NA	NA
chr1D_321668363	1	321668363	G	A	NA	NA	NA	NA	NA	NA	NA	8.88495	NA	8.81248	NA	NA	NA	NA	NA	NA	NA	NA	NA	NA	NA	NA	NA	NA	NA	NA	NA	NA	NA	NA	NA	NA	NA	NA	NA	NA	NA	NA	NA	NA	NA	NA
chr1D_321745218	1	321745218	G	C	NA	NA	NA	NA	NA	NA	NA	8.88495	NA	8.81248	NA	NA	NA	NA	NA	NA	NA	NA	NA	NA	NA	NA	NA	NA	NA	NA	NA	NA	NA	NA	NA	NA	NA	NA	-3.38827	NA	NA	NA	NA	NA	NA	NA
chr1D_321775006	1	321775006	C	T	NA	NA	NA	NA	NA	NA	NA	-8.88495	NA	-8.81248	NA	NA	NA	NA	NA	NA	NA	NA	NA	NA	NA	NA	NA	NA	NA	NA	NA	NA	NA	NA	NA	NA	NA	NA	3.60181	NA	NA	NA	NA	NA	NA	NA
chr1D_322068171	1	322068171	G	T	NA	NA	NA	NA	NA	NA	NA	8.55847	NA	8.43932	NA	NA	NA	NA	NA	NA	NA	NA	NA	NA	NA	NA	NA	NA	NA	NA	NA	NA	NA	NA	NA	NA	NA	NA	-3.45697	NA	NA	5.92672	NA	NA	19.7792	29.9022
chr1D_322124960	1	322124960	A	G	NA	NA	NA	NA	NA	NA	NA	-8.55847	NA	-8.43932	NA	NA	NA	NA	NA	NA	NA	NA	NA	NA	NA	NA	NA	NA	NA	NA	NA	NA	NA	NA	NA	NA	NA	NA	3.34863	NA	NA	-5.09145	NA	NA	-17.2567	-28.1688
chr1D_322142539	1	322142539	C	T	NA	NA	NA	NA	NA	NA	NA	-8.55847	NA	-8.43932	NA	NA	NA	NA	NA	NA	NA	NA	NA	NA	NA	NA	NA	NA	NA	NA	NA	NA	NA	NA	NA	NA	NA	NA	3.2105	NA	NA	-5.10217	NA	NA	-16.9482	NA
chr1D_322157409	1	322157409	A	G	NA	NA	NA	NA	NA	NA	NA	-8.55847	NA	-8.43932	NA	NA	NA	NA	NA	NA	NA	NA	NA	NA	NA	NA	NA	NA	NA	NA	NA	NA	NA	NA	NA	NA	NA	NA	3.50156	NA	NA	-5.01965	NA	NA	-16.8982	-27.6857
chr1D_322197334	1	322197334	C	T	NA	NA	NA	NA	NA	NA	NA	-8.55847	NA	-8.43932	NA	NA	NA	NA	NA	NA	NA	NA	NA	NA	NA	NA	NA	NA	NA	NA	NA	NA	NA	NA	NA	NA	NA	NA	3.45697	NA	NA	-5.92672	NA	NA	-19.7792	-29.9022
chr1D_322202775	1	322202775	G	A	NA	NA	NA	NA	NA	NA	NA	8.55847	NA	8.43932	NA	NA	NA	NA	NA	NA	NA	NA	NA	NA	NA	NA	NA	NA	NA	NA	NA	NA	NA	NA	NA	NA	NA	NA	-3.45697	NA	NA	5.92672	NA	NA	19.7792	29.9022
chr1D_322216831	1	322216831	A	T	NA	NA	NA	NA	NA	NA	NA	8.55847	NA	8.43932	NA	NA	NA	NA	NA	NA	NA	NA	NA	NA	NA	NA	NA	NA	NA	NA	NA	NA	NA	NA	NA	NA	NA	NA	-3.45697	NA	NA	5.92672	NA	NA	19.7792	29.9022
chr1D_322222737	1	322222737	T	C	NA	NA	NA	NA	NA	NA	NA	8.55847	NA	8.43932	NA	NA	NA	NA	NA	NA	NA	NA	NA	NA	NA	NA	NA	NA	NA	NA	NA	NA	NA	NA	NA	NA	NA	NA	-3.45697	NA	NA	5.92672	NA	NA	19.7792	29.9022
chr1D_322223839	1	322223839	T	C	NA	NA	NA	NA	NA	NA	NA	8.7511	NA	8.55321	NA	NA	NA	NA	NA	NA	NA	NA	NA	NA	NA	NA	NA	NA	NA	NA	NA	NA	NA	NA	NA	NA	NA	NA	NA	NA	NA	NA	NA	NA	NA	NA
chr1D_322227970	1	322227970	A	G	NA	NA	NA	NA	NA	NA	NA	-8.55847	NA	-8.43932	NA	NA	NA	NA	NA	NA	NA	NA	NA	NA	NA	NA	NA	NA	NA	NA	NA	NA	NA	NA	NA	NA	NA	NA	3.45697	NA	NA	-5.92672	NA	NA	-19.7792	-29.9022
chr1D_322239140	1	322239140	G	A	NA	NA	NA	NA	NA	NA	NA	8.55847	NA	8.43932	NA	NA	NA	NA	NA	NA	NA	NA	NA	NA	NA	NA	NA	NA	NA	NA	NA	NA	NA	NA	NA	NA	NA	NA	-3.336	NA	NA	5.6307	NA	NA	18.7398	28.3685
chr1D_322246149	1	322246149	T	C	NA	NA	NA	NA	NA	NA	NA	8.55847	NA	8.43932	NA	NA	NA	NA	NA	NA	NA	NA	NA	NA	NA	NA	NA	NA	NA	NA	NA	NA	NA	NA	NA	NA	NA	NA	-3.45697	NA	NA	5.92672	NA	NA	19.7792	29.9022
chr1D_322251655	1	322251655	T	C	NA	NA	NA	NA	NA	NA	NA	8.55847	NA	8.43932	NA	NA	NA	NA	NA	NA	NA	NA	NA	NA	NA	NA	NA	NA	NA	NA	NA	NA	NA	NA	NA	NA	NA	NA	-3.45697	NA	NA	5.92672	NA	NA	19.7792	29.9022
chr1D_322275693	1	322275693	A	C	NA	NA	NA	NA	NA	NA	NA	-8.55847	NA	-8.43932	NA	NA	NA	NA	NA	NA	NA	NA	NA	NA	NA	NA	NA	NA	NA	NA	NA	NA	NA	NA	NA	NA	NA	NA	3.36945	NA	NA	-5.42253	NA	NA	-18.338	-27.3609
chr1D_322297845	1	322297845	A	G	NA	NA	NA	NA	NA	NA	NA	-8.55847	NA	-8.43932	NA	NA	NA	NA	NA	NA	NA	NA	NA	NA	NA	NA	NA	NA	NA	NA	NA	NA	NA	NA	NA	NA	NA	NA	3.45697	NA	NA	-5.92672	NA	NA	-19.7792	-29.9022
chr1D_322311630	1	322311630	G	A	NA	NA	NA	NA	NA	NA	NA	-8.55847	NA	-8.43932	NA	NA	NA	NA	NA	NA	NA	NA	NA	NA	NA	NA	NA	NA	NA	NA	NA	NA	NA	NA	NA	NA	NA	NA	3.45697	NA	NA	-5.92672	NA	NA	-19.7792	-29.9022
chr1D_322356529	1	322356529	T	C	NA	NA	NA	NA	NA	NA	NA	8.7511	NA	8.55321	NA	NA	NA	NA	NA	NA	NA	NA	NA	NA	NA	NA	NA	NA	NA	NA	NA	NA	NA	NA	NA	NA	NA	NA	NA	NA	NA	4.21222	NA	NA	13.7168	NA
chr1D_322365838	1	322365838	T	C	NA	NA	NA	NA	NA	NA	NA	8.55847	NA	8.43932	NA	NA	NA	NA	NA	NA	NA	NA	NA	NA	NA	NA	NA	NA	NA	NA	NA	NA	NA	NA	NA	NA	NA	NA	-3.45697	NA	NA	5.92672	NA	NA	19.7792	29.9022
chr1D_322373268	1	322373268	G	A	NA	NA	NA	NA	NA	NA	NA	8.7511	NA	8.55321	NA	NA	NA	NA	NA	NA	NA	NA	NA	NA	NA	NA	NA	NA	NA	NA	NA	NA	NA	NA	NA	NA	NA	NA	-3.44833	NA	NA	5.74752	NA	NA	19.178	29.7018
chr1D_322387746	1	322387746	C	T	NA	NA	NA	NA	NA	NA	NA	-8.55847	NA	-8.43932	NA	NA	NA	NA	NA	NA	NA	NA	NA	NA	NA	NA	NA	NA	NA	NA	NA	NA	NA	NA	NA	NA	NA	NA	3.01248	NA	NA	-4.75506	NA	NA	NA	NA
chr1D_322398899	1	322398899	T	G	NA	NA	NA	NA	NA	NA	NA	8.55847	NA	8.43932	NA	NA	NA	NA	NA	NA	NA	NA	NA	NA	NA	NA	NA	NA	NA	NA	NA	NA	NA	NA	NA	NA	NA	NA	-3.45697	NA	NA	5.92672	NA	NA	19.7792	29.9022
chr1D_322408799	1	322408799	T	C	NA	NA	NA	NA	NA	NA	NA	8.55847	NA	8.43932	NA	NA	NA	NA	NA	NA	NA	NA	NA	NA	NA	NA	NA	NA	NA	NA	NA	NA	NA	NA	NA	NA	NA	NA	-3.45697	NA	NA	5.92672	NA	NA	19.7792	29.9022
chr1D_322425423	1	322425423	C	T	NA	NA	NA	NA	NA	NA	NA	-8.55847	NA	-8.43932	NA	NA	NA	NA	NA	NA	NA	NA	NA	NA	NA	NA	NA	NA	NA	NA	NA	NA	NA	NA	NA	NA	NA	NA	3.45697	NA	NA	-5.92672	NA	NA	-19.7792	-29.9022
chr1D_322451042	1	322451042	A	G	NA	NA	NA	NA	NA	NA	NA	-8.7511	NA	-8.55321	NA	NA	NA	NA	NA	NA	NA	NA	NA	NA	NA	NA	NA	NA	NA	NA	NA	NA	NA	NA	NA	NA	NA	NA	NA	NA	NA	-4.96307	NA	NA	-16.3248	NA
chr1D_322512528	1	322512528	G	A	NA	NA	NA	NA	NA	NA	NA	8.55847	NA	8.43932	NA	NA	NA	NA	NA	NA	NA	NA	NA	NA	NA	NA	NA	NA	NA	NA	NA	NA	NA	NA	NA	NA	NA	NA	-3.45697	NA	NA	5.92672	NA	NA	19.7792	29.9022
chr1D_322522238	1	322522238	A	G	NA	NA	NA	NA	NA	NA	NA	-8.55847	NA	-8.43932	NA	NA	NA	NA	NA	NA	NA	NA	NA	NA	NA	NA	NA	NA	NA	NA	NA	NA	NA	NA	NA	NA	NA	NA	3.41103	NA	NA	-5.62951	NA	NA	-18.7887	-28.6221
chr1D_322529494	1	322529494	C	A	NA	NA	NA	NA	NA	NA	NA	8.55847	NA	8.43932	NA	NA	NA	NA	NA	NA	NA	NA	NA	NA	NA	NA	NA	NA	NA	NA	NA	NA	NA	NA	NA	NA	NA	NA	-3.45697	NA	NA	5.92672	NA	NA	19.7792	29.9022
chr1D_322539326	1	322539326	C	T	NA	NA	NA	NA	NA	NA	NA	-8.55847	NA	-8.43932	NA	NA	NA	NA	NA	NA	NA	NA	NA	NA	NA	NA	NA	NA	NA	NA	NA	NA	NA	NA	NA	NA	NA	NA	3.45697	NA	NA	-5.92672	NA	NA	-19.7792	-29.9022
chr1D_322557976	1	322557976	A	G	NA	NA	NA	NA	NA	NA	NA	-8.7511	NA	-8.55321	NA	NA	NA	NA	NA	NA	NA	NA	NA	NA	NA	NA	NA	NA	NA	NA	NA	NA	NA	NA	NA	NA	NA	NA	NA	NA	NA	-4.46728	NA	NA	-14.5771	NA
chr1D_322620962	1	322620962	A	G	NA	NA	NA	NA	NA	NA	NA	-8.55847	NA	-8.43932	NA	NA	NA	NA	NA	NA	NA	NA	NA	NA	NA	NA	NA	NA	NA	NA	NA	NA	NA	NA	NA	NA	NA	NA	3.45697	NA	NA	-5.92672	NA	NA	-19.7792	-29.9022
chr1D_322701143	1	322701143	A	G	NA	NA	NA	NA	NA	NA	NA	-8.55847	NA	-8.43932	NA	NA	NA	NA	NA	NA	NA	NA	NA	NA	NA	NA	NA	NA	NA	NA	NA	NA	NA	NA	NA	NA	NA	NA	3.49683	NA	NA	-5.69201	NA	NA	-19.181	-30.257
chr1D_322710152	1	322710152	A	T	NA	NA	NA	NA	NA	NA	NA	-8.55847	NA	-8.43932	NA	NA	NA	NA	NA	NA	NA	NA	NA	NA	NA	NA	NA	NA	NA	NA	NA	NA	NA	NA	NA	NA	NA	NA	3.45697	NA	NA	-5.92672	NA	NA	-19.7792	-29.9022
chr1D_322722375	1	322722375	G	C	NA	NA	NA	NA	NA	NA	NA	8.55847	NA	8.43932	NA	NA	NA	NA	NA	NA	NA	NA	NA	NA	NA	NA	NA	NA	NA	NA	NA	NA	NA	NA	NA	NA	NA	NA	-3.45697	NA	NA	5.92672	NA	NA	19.7792	29.9022
chr1D_322786271	1	322786271	G	T	NA	NA	NA	NA	NA	NA	NA	-8.55847	NA	-8.43932	NA	NA	NA	NA	NA	NA	NA	NA	NA	NA	NA	NA	NA	NA	NA	NA	NA	NA	NA	NA	NA	NA	NA	NA	3.45697	NA	NA	-5.92672	NA	NA	-19.7792	-29.9022
chr1D_322898742	1	322898742	C	T	NA	NA	NA	NA	NA	NA	NA	-8.55847	NA	-8.43932	NA	NA	NA	NA	NA	NA	NA	NA	NA	NA	NA	NA	NA	NA	NA	NA	NA	NA	NA	NA	NA	NA	NA	NA	3.45697	NA	NA	-5.92672	NA	NA	-19.7792	-29.9022
chr1D_322902245	1	322902245	T	C	NA	NA	NA	NA	NA	NA	NA	8.55847	NA	8.43932	NA	NA	NA	NA	NA	NA	NA	NA	NA	NA	NA	NA	NA	NA	NA	NA	NA	NA	NA	NA	NA	NA	NA	NA	-3.24663	NA	NA	5.18649	NA	NA	17.4607	28.1068
chr1D_322907374	1	322907374	T	A	NA	NA	NA	NA	NA	NA	NA	-8.55847	NA	-8.43932	NA	NA	NA	NA	NA	NA	NA	NA	NA	NA	NA	NA	NA	NA	NA	NA	NA	NA	NA	NA	NA	NA	NA	NA	3.45697	NA	NA	-5.92672	NA	NA	-19.7792	-29.9022
chr1D_324606875	1	324606875	G	A	NA	NA	NA	NA	NA	NA	NA	NA	6.40593	8.11529	NA	NA	NA	NA	NA	NA	NA	NA	NA	NA	NA	NA	NA	NA	NA	NA	NA	NA	NA	NA	NA	NA	NA	NA	NA	NA	NA	NA	NA	NA	NA	NA
chr1D_324626196	1	324626196	G	A	NA	NA	NA	NA	NA	NA	NA	NA	6.40593	8.11529	NA	NA	NA	NA	NA	NA	NA	NA	NA	NA	NA	NA	NA	NA	NA	NA	NA	NA	NA	NA	NA	NA	NA	NA	-3.43633	NA	NA	NA	NA	NA	NA	NA
chr1D_324635049	1	324635049	G	A	NA	NA	NA	NA	NA	NA	NA	NA	6.40593	8.11529	NA	NA	NA	NA	NA	NA	NA	NA	NA	NA	NA	NA	NA	NA	NA	NA	NA	NA	NA	NA	NA	NA	NA	NA	NA	NA	NA	NA	NA	NA	NA	NA
chr1D_324663158	1	324663158	C	A	NA	NA	NA	NA	NA	NA	NA	NA	6.40593	8.11529	NA	NA	NA	NA	NA	NA	NA	NA	NA	NA	NA	NA	NA	NA	NA	NA	NA	NA	NA	NA	NA	NA	NA	NA	-3.5056	NA	NA	NA	NA	NA	NA	NA
chr1D_324684673	1	324684673	G	T	NA	NA	NA	NA	NA	NA	NA	NA	-6.40593	-8.11529	NA	NA	NA	NA	NA	NA	NA	NA	NA	NA	NA	NA	NA	NA	NA	NA	NA	NA	NA	NA	NA	NA	NA	NA	NA	NA	NA	NA	NA	NA	NA	NA
chr1D_324691442	1	324691442	C	T	NA	NA	NA	NA	NA	NA	NA	NA	-6.40593	-8.11529	NA	NA	NA	NA	NA	NA	NA	NA	NA	NA	NA	NA	NA	NA	NA	NA	NA	NA	NA	NA	NA	NA	NA	NA	3.51464	NA	NA	NA	NA	NA	NA	NA
chr1D_324716889	1	324716889	A	G	NA	NA	NA	NA	NA	NA	NA	NA	-6.40593	-8.11529	NA	NA	NA	NA	NA	NA	NA	NA	NA	NA	NA	NA	NA	NA	NA	NA	NA	NA	NA	NA	NA	NA	NA	NA	NA	NA	NA	NA	NA	NA	NA	NA
chr1D_324724288	1	324724288	T	C	NA	NA	NA	NA	NA	NA	NA	NA	6.40593	8.11529	NA	NA	NA	NA	NA	NA	NA	NA	NA	NA	NA	NA	NA	NA	NA	NA	NA	NA	NA	NA	NA	NA	NA	NA	-3.52279	NA	NA	NA	NA	NA	NA	NA
chr1D_324735432	1	324735432	G	A	NA	NA	NA	NA	NA	NA	NA	NA	6.40593	8.11529	NA	NA	NA	NA	NA	NA	NA	NA	NA	NA	NA	NA	NA	NA	NA	NA	NA	NA	NA	NA	NA	NA	NA	NA	-3.6656	NA	NA	NA	NA	NA	NA	NA
chr1D_324758993	1	324758993	C	T	NA	NA	NA	NA	NA	NA	NA	NA	-6.40593	-8.11529	NA	NA	NA	NA	NA	NA	NA	NA	NA	NA	NA	NA	NA	NA	NA	NA	NA	NA	NA	NA	NA	NA	NA	NA	3.33294	NA	NA	NA	NA	NA	NA	NA
chr1D_324769779	1	324769779	C	T	NA	NA	NA	NA	NA	NA	NA	NA	-6.40593	-8.11529	NA	NA	NA	NA	NA	NA	NA	NA	NA	NA	NA	NA	NA	NA	NA	NA	NA	NA	NA	NA	NA	NA	NA	NA	NA	NA	NA	NA	NA	NA	NA	NA
chr1D_324799551	1	324799551	G	T	NA	NA	NA	NA	NA	NA	NA	NA	-6.40593	-8.11529	NA	NA	NA	NA	NA	NA	NA	NA	NA	NA	NA	NA	NA	NA	NA	NA	NA	NA	NA	NA	NA	NA	NA	NA	NA	NA	NA	NA	NA	NA	NA	NA
chr1D_324822856	1	324822856	G	A	NA	NA	NA	NA	NA	NA	NA	NA	6.40593	8.11529	NA	NA	NA	NA	NA	NA	NA	NA	NA	NA	NA	NA	NA	NA	NA	NA	NA	NA	NA	NA	NA	NA	NA	NA	NA	NA	NA	NA	NA	NA	NA	NA
chr1D_324844695	1	324844695	C	T	NA	NA	NA	NA	NA	NA	NA	NA	-6.40593	-8.11529	NA	NA	NA	NA	NA	NA	NA	NA	NA	NA	NA	NA	NA	NA	NA	NA	NA	NA	NA	NA	NA	NA	NA	NA	NA	NA	NA	NA	NA	NA	NA	NA
chr1D_324880845	1	324880845	C	T	NA	NA	NA	NA	NA	NA	NA	NA	-6.40593	-8.11529	NA	NA	NA	NA	NA	NA	NA	NA	NA	NA	NA	NA	NA	NA	NA	NA	NA	NA	NA	NA	NA	NA	NA	NA	3.52634	NA	NA	NA	NA	NA	NA	NA
chr1D_324972424	1	324972424	G	A	NA	NA	NA	NA	NA	NA	NA	NA	6.40593	8.11529	NA	NA	NA	NA	NA	NA	NA	NA	NA	NA	NA	NA	NA	NA	NA	NA	NA	NA	NA	NA	NA	NA	NA	NA	NA	NA	NA	NA	NA	NA	NA	NA
chr1D_325043296	1	325043296	A	G	NA	NA	NA	NA	NA	NA	NA	NA	-6.40593	-8.11529	NA	NA	NA	NA	NA	NA	NA	NA	NA	NA	NA	NA	NA	NA	NA	NA	NA	NA	NA	NA	NA	NA	NA	NA	3.62064	NA	NA	NA	NA	NA	NA	NA
chr1D_325077289	1	325077289	C	T	NA	NA	NA	NA	NA	NA	NA	NA	-6.40593	-8.11529	NA	NA	NA	NA	NA	NA	NA	NA	NA	NA	NA	NA	NA	NA	NA	NA	NA	NA	NA	NA	NA	NA	NA	NA	NA	NA	NA	NA	NA	NA	NA	NA
chr1D_325083687	1	325083687	C	T	NA	NA	NA	NA	NA	NA	NA	NA	-6.40593	-8.11529	NA	NA	NA	NA	NA	NA	NA	NA	NA	NA	NA	NA	NA	NA	NA	NA	NA	NA	NA	NA	NA	NA	NA	NA	3.43449	NA	NA	NA	NA	NA	NA	NA
chr1D_325148498	1	325148498	G	A	NA	NA	NA	NA	NA	NA	NA	NA	6.40593	8.11529	NA	NA	NA	NA	NA	NA	NA	NA	NA	NA	NA	NA	NA	NA	NA	NA	NA	NA	NA	NA	NA	NA	NA	NA	NA	NA	NA	NA	NA	NA	NA	NA
chr1D_325180973	1	325180973	C	G	NA	NA	NA	NA	NA	NA	NA	NA	-6.40593	-8.11529	NA	NA	NA	NA	NA	NA	NA	NA	NA	NA	NA	NA	NA	NA	NA	NA	NA	NA	NA	NA	NA	NA	NA	NA	3.23072	NA	NA	NA	NA	NA	NA	NA
chr1D_325315226	1	325315226	C	T	NA	NA	NA	NA	NA	NA	NA	NA	-6.40593	-8.11529	NA	NA	NA	NA	NA	NA	NA	NA	NA	NA	NA	NA	NA	NA	NA	NA	NA	NA	NA	NA	NA	NA	NA	NA	NA	NA	NA	NA	NA	NA	NA	NA
chr1D_327395326	1	327395326	C	T	NA	NA	NA	NA	NA	NA	NA	NA	NA	-6.65873	NA	NA	NA	NA	NA	NA	NA	NA	NA	NA	NA	NA	NA	NA	NA	NA	NA	NA	NA	NA	NA	NA	NA	NA	NA	NA	NA	NA	NA	NA	NA	NA
chr1D_327406357	1	327406357	C	A	NA	NA	NA	NA	NA	NA	NA	NA	NA	6.65873	NA	NA	NA	NA	NA	NA	NA	NA	NA	NA	NA	NA	NA	NA	NA	NA	NA	NA	NA	NA	NA	NA	NA	NA	NA	NA	NA	NA	NA	NA	NA	NA
chr1D_327419923	1	327419923	G	A	NA	NA	NA	NA	NA	NA	NA	NA	NA	6.65873	NA	NA	NA	NA	NA	NA	NA	NA	NA	NA	NA	NA	NA	NA	NA	NA	NA	NA	NA	NA	NA	NA	NA	NA	NA	NA	NA	NA	NA	NA	NA	NA
chr1D_327437842	1	327437842	G	A	NA	NA	NA	NA	NA	NA	NA	NA	NA	6.65873	NA	NA	NA	NA	NA	NA	NA	NA	NA	NA	NA	NA	NA	NA	NA	NA	NA	NA	NA	NA	NA	NA	NA	NA	NA	NA	NA	NA	NA	NA	NA	NA
chr1D_327461615	1	327461615	T	C	NA	NA	NA	NA	NA	NA	NA	NA	NA	6.65873	NA	NA	NA	NA	NA	NA	NA	NA	NA	NA	NA	NA	NA	NA	NA	NA	NA	NA	NA	NA	NA	NA	NA	NA	NA	NA	NA	NA	NA	NA	NA	NA
chr1D_327471554	1	327471554	C	A	NA	NA	NA	NA	NA	NA	NA	NA	NA	6.65873	NA	NA	NA	NA	NA	NA	NA	NA	NA	NA	NA	NA	NA	NA	NA	NA	NA	NA	NA	NA	NA	NA	NA	NA	NA	NA	NA	NA	NA	NA	NA	NA
chr1D_327510100	1	327510100	G	A	NA	NA	NA	NA	NA	NA	NA	NA	NA	6.65873	NA	NA	NA	NA	NA	NA	NA	NA	NA	NA	NA	NA	NA	NA	NA	NA	NA	NA	NA	NA	NA	NA	NA	NA	NA	NA	NA	NA	NA	NA	NA	NA
chr1D_327528250	1	327528250	G	A	NA	NA	NA	NA	NA	NA	NA	NA	NA	6.65873	NA	NA	NA	NA	NA	NA	NA	NA	NA	NA	NA	NA	NA	NA	NA	NA	NA	NA	NA	NA	NA	NA	NA	NA	NA	NA	NA	NA	NA	NA	NA	NA
chr1D_327545067	1	327545067	T	C	NA	NA	NA	NA	NA	NA	NA	NA	NA	6.65873	NA	NA	NA	NA	NA	NA	NA	NA	NA	NA	NA	NA	NA	NA	NA	NA	NA	NA	NA	NA	NA	NA	NA	NA	NA	NA	NA	NA	NA	NA	NA	NA
chr1D_327561464	1	327561464	T	C	NA	NA	NA	NA	NA	NA	NA	NA	NA	6.65873	NA	NA	NA	NA	NA	NA	NA	NA	NA	NA	NA	NA	NA	NA	NA	NA	NA	NA	NA	NA	NA	NA	NA	NA	NA	NA	NA	NA	NA	NA	NA	NA
chr1D_327586773	1	327586773	C	T	NA	NA	NA	NA	NA	NA	NA	NA	NA	-6.65873	NA	NA	NA	NA	NA	NA	NA	NA	NA	NA	NA	NA	NA	NA	NA	NA	NA	NA	NA	NA	NA	NA	NA	NA	NA	NA	NA	NA	NA	NA	NA	NA
chr1D_327806644	1	327806644	A	C	NA	NA	NA	NA	NA	NA	NA	NA	NA	-6.78772	NA	NA	NA	NA	NA	NA	NA	NA	NA	NA	NA	NA	NA	NA	NA	NA	NA	NA	NA	NA	NA	NA	NA	NA	NA	NA	NA	NA	NA	NA	NA	NA
chr1D_327817066	1	327817066	A	T	NA	NA	NA	NA	NA	NA	NA	NA	NA	-6.78772	NA	NA	NA	NA	NA	NA	NA	NA	NA	NA	NA	NA	NA	NA	NA	NA	NA	NA	NA	NA	NA	NA	NA	NA	NA	NA	NA	NA	NA	NA	NA	NA
chr1D_327843004	1	327843004	G	A	NA	NA	NA	NA	NA	NA	NA	NA	NA	6.78772	NA	NA	NA	NA	NA	NA	NA	NA	NA	NA	NA	NA	NA	NA	NA	NA	NA	NA	NA	NA	NA	NA	NA	NA	NA	NA	NA	NA	NA	NA	NA	NA
chr1D_327851790	1	327851790	A	G	NA	NA	NA	NA	NA	NA	NA	NA	NA	-6.78772	NA	NA	NA	NA	NA	NA	NA	NA	NA	NA	NA	NA	NA	NA	NA	NA	NA	NA	NA	NA	NA	NA	NA	NA	NA	NA	NA	NA	NA	NA	NA	NA
chr1D_327872804	1	327872804	A	C	NA	NA	NA	NA	NA	NA	NA	NA	NA	-6.78772	NA	NA	NA	NA	NA	NA	NA	NA	NA	NA	NA	NA	NA	NA	NA	NA	NA	NA	NA	NA	NA	NA	NA	NA	NA	NA	NA	NA	NA	NA	NA	NA
chr1D_327903623	1	327903623	C	T	NA	NA	NA	NA	NA	NA	NA	NA	NA	-6.78772	NA	NA	NA	NA	NA	NA	NA	NA	NA	NA	NA	NA	NA	NA	NA	NA	NA	NA	NA	NA	NA	NA	NA	NA	NA	NA	NA	NA	NA	NA	NA	NA
chr1D_327914969	1	327914969	G	T	NA	NA	NA	NA	NA	NA	NA	NA	NA	-6.78772	NA	NA	NA	NA	NA	NA	NA	NA	NA	NA	NA	NA	NA	NA	NA	NA	NA	NA	NA	NA	NA	NA	NA	NA	NA	NA	NA	NA	NA	NA	NA	NA
chr1D_327923871	1	327923871	A	C	NA	NA	NA	NA	NA	NA	NA	NA	NA	-6.78772	NA	NA	NA	NA	NA	NA	NA	NA	NA	NA	NA	NA	NA	NA	NA	NA	NA	NA	NA	NA	NA	NA	NA	NA	NA	NA	NA	NA	NA	NA	NA	NA
chr1D_327941318	1	327941318	G	A	NA	NA	NA	NA	NA	NA	NA	NA	NA	6.78772	NA	NA	NA	NA	NA	NA	NA	NA	NA	NA	NA	NA	NA	NA	NA	NA	NA	NA	NA	NA	NA	NA	NA	NA	NA	NA	NA	NA	NA	NA	NA	NA
chr1D_328021069	1	328021069	C	T	NA	NA	NA	NA	NA	NA	NA	NA	NA	-6.78772	NA	NA	NA	NA	NA	NA	NA	NA	NA	NA	NA	NA	NA	NA	NA	NA	NA	NA	NA	NA	NA	NA	NA	NA	NA	NA	NA	NA	NA	NA	NA	NA
chr1D_328066038	1	328066038	A	G	NA	NA	NA	NA	NA	NA	NA	NA	NA	-6.78772	NA	NA	NA	NA	NA	NA	NA	NA	NA	NA	NA	NA	NA	NA	NA	NA	NA	NA	NA	NA	NA	NA	NA	NA	NA	NA	NA	NA	NA	NA	NA	NA
chr1D_328085681	1	328085681	G	A	NA	NA	NA	NA	NA	NA	NA	NA	NA	6.78772	NA	NA	NA	NA	NA	NA	NA	NA	NA	NA	NA	NA	NA	NA	NA	NA	NA	NA	NA	NA	NA	NA	NA	NA	NA	NA	NA	NA	NA	NA	NA	NA
chr1D_328172222	1	328172222	A	G	NA	NA	NA	NA	NA	NA	NA	NA	NA	-6.78772	NA	NA	NA	NA	NA	NA	NA	NA	NA	NA	NA	NA	NA	NA	NA	NA	NA	NA	NA	NA	NA	NA	NA	NA	NA	NA	NA	NA	NA	NA	NA	NA
chr1D_328263873	1	328263873	T	C	NA	NA	NA	NA	NA	NA	NA	NA	NA	6.78772	NA	NA	NA	NA	NA	NA	NA	NA	NA	NA	NA	NA	NA	NA	NA	NA	NA	NA	NA	NA	NA	NA	NA	NA	NA	NA	NA	NA	NA	NA	NA	NA
chr1D_328302232	1	328302232	C	T	NA	NA	NA	NA	NA	NA	NA	NA	NA	-6.78772	NA	NA	NA	NA	NA	NA	NA	NA	NA	NA	NA	NA	NA	NA	NA	NA	NA	NA	NA	NA	NA	NA	NA	NA	NA	NA	NA	NA	NA	NA	NA	NA
chr1D_328344955	1	328344955	C	G	NA	NA	NA	NA	NA	NA	NA	NA	NA	-6.78772	NA	NA	NA	NA	NA	NA	NA	NA	NA	NA	NA	NA	NA	NA	NA	NA	NA	NA	NA	NA	NA	NA	NA	NA	NA	NA	NA	NA	NA	NA	NA	NA
chr1D_328354788	1	328354788	A	G	NA	NA	NA	NA	NA	NA	NA	NA	NA	-6.78772	NA	NA	NA	NA	NA	NA	NA	NA	NA	NA	NA	NA	NA	NA	NA	NA	NA	NA	NA	NA	NA	NA	NA	NA	NA	NA	NA	NA	NA	NA	NA	NA
chr1D_328404282	1	328404282	G	T	NA	NA	NA	NA	NA	NA	NA	NA	NA	-6.78772	NA	NA	NA	NA	NA	NA	NA	NA	NA	NA	NA	NA	NA	NA	NA	NA	NA	NA	NA	NA	NA	NA	NA	NA	NA	NA	NA	NA	NA	NA	NA	NA
chr1D_328426193	1	328426193	G	A	NA	NA	NA	NA	NA	NA	NA	NA	NA	6.78772	NA	NA	NA	NA	NA	NA	NA	NA	NA	NA	NA	NA	NA	NA	NA	NA	NA	NA	NA	NA	NA	NA	NA	NA	NA	NA	NA	NA	NA	NA	NA	NA
chr1D_328481225	1	328481225	C	A	NA	NA	NA	NA	NA	NA	NA	NA	NA	6.78772	NA	NA	NA	NA	NA	NA	NA	NA	NA	NA	NA	NA	NA	NA	NA	NA	NA	NA	NA	NA	NA	NA	NA	NA	NA	NA	NA	NA	NA	NA	NA	NA
chr1D_328489736	1	328489736	A	C	NA	NA	NA	NA	NA	NA	NA	NA	NA	-6.78772	NA	NA	NA	NA	NA	NA	NA	NA	NA	NA	NA	NA	NA	NA	NA	NA	NA	NA	NA	NA	NA	NA	NA	NA	NA	NA	NA	NA	NA	NA	NA	NA
chr1D_328564896	1	328564896	C	T	NA	NA	NA	NA	NA	NA	NA	NA	-6.26046	-8.25339	NA	NA	NA	NA	NA	NA	NA	NA	NA	NA	NA	NA	NA	NA	NA	NA	NA	NA	NA	NA	NA	NA	NA	NA	NA	NA	NA	NA	NA	NA	NA	NA
chr1D_328629439	1	328629439	G	C	NA	NA	NA	NA	NA	NA	NA	NA	6.26046	8.25339	NA	NA	NA	NA	NA	NA	NA	NA	NA	NA	NA	NA	NA	NA	NA	NA	NA	NA	NA	NA	NA	NA	NA	NA	NA	NA	NA	NA	NA	NA	NA	NA
chr1D_328643386	1	328643386	G	T	NA	NA	NA	NA	NA	NA	NA	NA	-6.26046	-8.25339	NA	NA	NA	NA	NA	NA	NA	NA	NA	NA	NA	NA	NA	NA	NA	NA	NA	NA	NA	NA	NA	NA	NA	NA	NA	NA	NA	NA	NA	NA	NA	NA
chr1D_328670764	1	328670764	A	G	NA	NA	NA	NA	NA	NA	NA	NA	NA	-6.78772	NA	NA	NA	NA	NA	NA	NA	NA	NA	NA	NA	NA	NA	NA	NA	NA	NA	NA	NA	NA	NA	NA	NA	NA	NA	NA	NA	NA	NA	NA	NA	NA
chr1D_328684868	1	328684868	T	A	NA	NA	NA	NA	NA	NA	NA	NA	NA	6.78772	NA	NA	NA	NA	NA	NA	NA	NA	NA	NA	NA	NA	NA	NA	NA	NA	NA	NA	NA	NA	NA	NA	NA	NA	NA	NA	NA	NA	NA	NA	NA	NA
chr1D_328708766	1	328708766	G	A	NA	NA	NA	NA	NA	NA	NA	NA	6.26046	8.25339	NA	NA	NA	NA	NA	NA	NA	NA	NA	NA	NA	NA	NA	NA	NA	NA	NA	NA	NA	NA	NA	NA	NA	NA	NA	NA	NA	NA	NA	NA	NA	NA
chr1D_328765149	1	328765149	A	G	NA	NA	NA	NA	NA	NA	NA	NA	-6.26046	-8.25339	NA	NA	NA	NA	NA	NA	NA	NA	NA	NA	NA	NA	NA	NA	NA	NA	NA	NA	NA	NA	NA	NA	NA	NA	NA	NA	NA	NA	NA	NA	NA	NA
chr1D_328777703	1	328777703	G	T	NA	NA	NA	NA	NA	NA	NA	NA	-6.26046	-8.25339	NA	NA	NA	NA	NA	NA	NA	NA	NA	NA	NA	NA	NA	NA	NA	NA	NA	NA	NA	NA	NA	NA	NA	NA	NA	NA	NA	NA	NA	NA	NA	NA
chr1D_329406228	1	329406228	T	C	NA	NA	NA	NA	NA	NA	NA	NA	6.26046	8.25339	NA	NA	NA	NA	NA	NA	NA	NA	NA	NA	NA	NA	NA	NA	NA	NA	NA	NA	NA	NA	NA	NA	NA	NA	-3.33315	NA	NA	4.85607	NA	NA	NA	NA
chr1D_329445221	1	329445221	A	G	NA	NA	NA	NA	NA	NA	NA	NA	-6.26046	-8.25339	NA	NA	NA	NA	NA	NA	NA	NA	NA	NA	NA	NA	NA	NA	NA	NA	NA	NA	NA	NA	NA	NA	NA	NA	3.13337	NA	NA	NA	NA	NA	NA	NA
chr1D_329484815	1	329484815	T	A	NA	NA	NA	NA	NA	NA	NA	NA	NA	NA	19.8789	23.0869	20.7419	NA	NA	NA	NA	NA	NA	NA	NA	NA	NA	NA	NA	NA	NA	NA	NA	NA	NA	NA	NA	NA	NA	NA	NA	NA	NA	NA	NA	NA
chr1D_332075518	1	332075518	A	G	NA	NA	NA	NA	NA	NA	NA	NA	NA	NA	NA	NA	NA	NA	NA	NA	NA	NA	NA	NA	NA	NA	NA	NA	NA	NA	NA	NA	NA	NA	NA	NA	NA	NA	-3.48616	NA	NA	NA	NA	NA	NA	NA
chr1D_332102709	1	332102709	G	A	NA	NA	NA	NA	NA	NA	NA	NA	NA	NA	NA	NA	NA	NA	NA	NA	NA	NA	NA	NA	NA	NA	NA	NA	NA	NA	NA	NA	NA	NA	NA	NA	NA	NA	3.48616	NA	NA	NA	NA	NA	NA	NA
chr1D_332137135	1	332137135	G	A	NA	NA	NA	NA	NA	NA	NA	NA	NA	NA	NA	NA	NA	NA	NA	NA	NA	NA	NA	NA	NA	NA	NA	NA	NA	NA	NA	NA	NA	NA	NA	NA	NA	NA	4.82489	NA	NA	NA	NA	NA	NA	NA
chr1D_332153642	1	332153642	T	C	NA	NA	NA	NA	NA	NA	NA	NA	NA	NA	NA	NA	NA	NA	NA	NA	NA	NA	NA	NA	NA	NA	NA	NA	NA	NA	NA	NA	NA	NA	NA	NA	NA	NA	5.0222	NA	NA	NA	NA	NA	NA	NA
chr1D_332172421	1	332172421	A	T	NA	NA	NA	NA	NA	NA	NA	NA	NA	NA	NA	NA	NA	NA	NA	NA	NA	NA	NA	NA	NA	NA	NA	NA	NA	NA	NA	NA	NA	NA	NA	NA	NA	NA	-4.68211	NA	NA	NA	NA	NA	NA	NA
chr1D_332192005	1	332192005	C	A	NA	NA	NA	NA	NA	NA	NA	NA	NA	NA	NA	NA	NA	NA	NA	NA	NA	NA	NA	NA	NA	NA	NA	NA	NA	NA	NA	NA	NA	NA	NA	NA	NA	NA	4.68608	NA	NA	NA	NA	NA	NA	NA
chr1D_332204501	1	332204501	T	C	NA	NA	NA	NA	NA	NA	NA	NA	NA	NA	NA	NA	NA	NA	NA	NA	NA	NA	NA	NA	NA	NA	NA	NA	NA	NA	NA	NA	NA	NA	NA	NA	NA	NA	5.5271	NA	NA	NA	NA	NA	NA	NA
chr1D_332299855	1	332299855	A	G	NA	NA	NA	NA	NA	NA	NA	NA	NA	NA	NA	NA	NA	NA	NA	NA	NA	NA	NA	NA	NA	NA	NA	NA	NA	NA	NA	NA	NA	NA	NA	NA	NA	NA	-4.02343	NA	NA	NA	NA	NA	NA	NA
chr1D_332311457	1	332311457	G	C	NA	NA	NA	NA	NA	NA	NA	NA	NA	NA	NA	NA	NA	NA	NA	NA	NA	NA	NA	NA	NA	NA	NA	NA	NA	NA	NA	NA	NA	NA	NA	NA	NA	NA	4.77598	NA	NA	NA	NA	NA	NA	NA
chr1D_332342265	1	332342265	A	C	NA	NA	NA	NA	NA	NA	NA	NA	NA	NA	NA	NA	NA	NA	NA	NA	NA	NA	NA	NA	NA	NA	NA	NA	NA	NA	NA	NA	NA	NA	NA	NA	NA	NA	-4.77742	NA	NA	NA	NA	NA	NA	NA
chr1D_332367749	1	332367749	G	C	NA	NA	NA	NA	NA	NA	NA	NA	NA	NA	NA	NA	NA	NA	NA	NA	NA	NA	NA	NA	NA	NA	NA	NA	NA	NA	NA	NA	NA	NA	NA	NA	NA	NA	4.22429	NA	NA	NA	NA	NA	NA	NA
chr1D_332381705	1	332381705	C	T	NA	NA	NA	NA	NA	NA	NA	NA	NA	NA	NA	NA	NA	NA	NA	NA	NA	NA	NA	NA	NA	NA	NA	NA	NA	NA	NA	NA	NA	NA	NA	NA	NA	NA	-4.85719	NA	NA	NA	NA	NA	NA	NA
chr1D_332393061	1	332393061	C	T	NA	NA	NA	NA	NA	NA	NA	NA	NA	NA	NA	NA	NA	NA	NA	NA	NA	NA	NA	NA	NA	NA	NA	NA	NA	NA	NA	NA	NA	NA	NA	NA	NA	NA	-4.97887	NA	NA	NA	NA	NA	NA	NA
chr1D_332406607	1	332406607	G	A	NA	NA	NA	NA	NA	NA	NA	NA	NA	NA	NA	NA	NA	NA	NA	NA	NA	NA	NA	NA	NA	NA	NA	NA	NA	NA	NA	NA	NA	NA	NA	NA	NA	NA	5.51086	NA	NA	NA	NA	NA	NA	NA
chr1D_332431984	1	332431984	T	C	NA	NA	NA	NA	NA	NA	NA	NA	NA	6.76328	16.1646	15.589	NA	NA	NA	NA	NA	NA	NA	NA	NA	NA	NA	NA	NA	NA	NA	NA	NA	NA	NA	NA	NA	NA	NA	NA	NA	NA	NA	NA	NA	NA
chr1D_332441191	1	332441191	A	G	NA	NA	NA	NA	NA	NA	NA	NA	-5.50322	-7.43389	-17.9389	-17.3822	NA	NA	NA	NA	NA	NA	NA	NA	NA	NA	NA	NA	NA	NA	NA	NA	NA	NA	NA	NA	NA	NA	NA	NA	NA	NA	NA	NA	NA	-26.605
chr1D_332465821	1	332465821	G	C	NA	NA	NA	NA	NA	NA	NA	NA	5.50322	7.43389	17.9389	17.3822	NA	NA	NA	NA	NA	NA	NA	NA	NA	NA	NA	NA	NA	NA	NA	NA	NA	NA	NA	NA	NA	NA	NA	NA	NA	NA	NA	NA	NA	24.6911
chr1D_332479906	1	332479906	C	A	NA	NA	NA	NA	NA	NA	NA	NA	5.59916	7.78435	19.0551	19.0748	NA	NA	NA	NA	NA	NA	NA	NA	NA	NA	NA	NA	NA	NA	NA	NA	NA	NA	NA	NA	NA	NA	NA	NA	NA	NA	NA	NA	NA	24.0575
chr1D_332500741	1	332500741	C	T	NA	NA	NA	NA	NA	NA	NA	NA	-5.59916	-7.78435	-19.0551	-19.0748	NA	NA	NA	NA	NA	NA	NA	NA	NA	NA	NA	NA	NA	NA	NA	NA	NA	NA	NA	NA	NA	NA	NA	NA	NA	NA	NA	NA	NA	-23.7732
chr1D_346251083	1	346251083	T	C	NA	NA	NA	NA	NA	NA	NA	NA	NA	8.46998	29.2363	34.1537	NA	NA	NA	NA	NA	NA	NA	NA	NA	NA	NA	NA	NA	NA	NA	NA	NA	NA	NA	NA	NA	NA	NA	169.268	39.9871	NA	NA	NA	NA	NA
chr1D_346264475	1	346264475	C	T	NA	NA	NA	NA	NA	NA	NA	NA	NA	-8.46998	-29.2363	-34.1537	NA	NA	NA	NA	NA	NA	NA	NA	NA	NA	NA	NA	NA	NA	NA	NA	NA	NA	NA	NA	NA	NA	NA	NA	NA	NA	NA	NA	NA	NA
chr1D_346276006	1	346276006	A	C	NA	NA	NA	NA	NA	NA	NA	NA	NA	-8.46998	-29.2363	-34.1537	NA	NA	NA	NA	NA	NA	NA	NA	NA	NA	NA	NA	NA	NA	NA	NA	NA	NA	NA	NA	NA	NA	NA	NA	NA	NA	NA	NA	NA	NA
chr1D_346327752	1	346327752	C	T	NA	NA	NA	NA	NA	NA	NA	NA	NA	-8.46998	-29.2363	-34.1537	NA	NA	NA	NA	NA	NA	NA	NA	NA	NA	NA	NA	NA	NA	NA	NA	NA	NA	NA	NA	NA	NA	NA	NA	NA	NA	NA	NA	NA	NA
chr1D_346342632	1	346342632	G	T	NA	NA	NA	NA	NA	NA	NA	NA	NA	-8.46998	-29.2363	-34.1537	NA	NA	NA	NA	NA	NA	NA	NA	NA	NA	NA	NA	NA	NA	NA	NA	NA	NA	NA	NA	NA	NA	NA	NA	NA	NA	NA	NA	NA	NA
chr1D_346356988	1	346356988	C	T	NA	NA	NA	NA	NA	NA	NA	NA	NA	-8.46998	-29.2363	-34.1537	NA	NA	NA	NA	NA	NA	NA	NA	NA	NA	NA	NA	NA	NA	NA	NA	NA	NA	NA	NA	NA	NA	NA	NA	NA	NA	NA	NA	NA	NA
chr1D_346365956	1	346365956	G	C	NA	NA	NA	NA	NA	NA	NA	NA	NA	8.46998	29.2363	34.1537	NA	NA	NA	NA	NA	NA	NA	NA	NA	NA	NA	NA	NA	NA	NA	NA	NA	NA	NA	NA	NA	NA	NA	NA	NA	NA	NA	NA	NA	NA
chr1D_346377783	1	346377783	A	T	NA	NA	NA	NA	NA	NA	NA	NA	NA	-8.46998	-29.2363	-34.1537	NA	NA	NA	NA	NA	NA	NA	NA	NA	NA	NA	NA	NA	NA	NA	NA	NA	NA	NA	NA	NA	NA	NA	NA	NA	NA	NA	NA	NA	NA
chr1D_346406494	1	346406494	G	A	NA	NA	NA	NA	NA	NA	NA	NA	NA	8.46998	29.2363	34.1537	NA	NA	NA	NA	NA	NA	NA	NA	NA	NA	NA	NA	NA	NA	NA	NA	NA	NA	NA	NA	NA	NA	NA	NA	NA	NA	NA	NA	NA	NA
chr1D_347078549	1	347078549	T	G	NA	NA	NA	11.6661	11.9809	NA	NA	NA	NA	NA	14.8231	18.5676	17.53	NA	NA	NA	NA	NA	NA	NA	NA	NA	NA	NA	NA	NA	NA	NA	NA	NA	NA	NA	NA	NA	NA	106.62	26.4704	NA	8.28608	57.2911	NA	NA
chr1D_347130013	1	347130013	C	T	NA	NA	NA	-11.6661	-11.9809	NA	NA	NA	NA	NA	-14.8231	-18.5676	-17.53	NA	NA	NA	NA	NA	NA	NA	NA	NA	NA	NA	NA	NA	NA	NA	NA	NA	NA	NA	NA	NA	NA	NA	-23.5995	NA	NA	NA	NA	NA
chr1D_347228153	1	347228153	T	C	NA	NA	NA	11.6661	11.9809	NA	NA	NA	NA	NA	14.8231	18.5676	17.53	NA	NA	NA	NA	NA	NA	NA	NA	NA	NA	NA	NA	NA	NA	NA	NA	NA	NA	NA	NA	NA	NA	NA	24.2591	NA	8.56723	51.8585	NA	NA
chr1D_347247418	1	347247418	G	C	NA	NA	NA	11.6661	11.9809	NA	NA	NA	NA	NA	14.8231	18.5676	17.53	NA	NA	NA	NA	NA	NA	NA	NA	NA	NA	NA	NA	NA	NA	NA	NA	NA	NA	NA	NA	NA	NA	105.401	28.3127	NA	9.06097	60.959	NA	NA
chr1D_347281025	1	347281025	T	C	NA	NA	NA	11.6661	11.9809	NA	NA	NA	NA	NA	14.8231	18.5676	17.53	NA	NA	NA	NA	NA	NA	NA	NA	NA	NA	NA	NA	NA	NA	NA	NA	NA	NA	NA	NA	NA	NA	105.709	26.7303	NA	7.9645	57.9314	NA	NA
chr1D_347302567	1	347302567	C	T	NA	NA	NA	-11.6661	-11.9809	NA	NA	NA	NA	NA	-14.8231	-18.5676	-17.53	NA	NA	NA	NA	NA	NA	NA	NA	NA	NA	NA	NA	NA	NA	NA	NA	NA	NA	NA	NA	NA	NA	-101.87	-27.4858	NA	-9.00746	-58.5328	NA	NA
chr1D_347317346	1	347317346	C	A	NA	NA	NA	11.6661	11.9809	NA	NA	NA	NA	NA	14.8231	18.5676	17.53	NA	NA	NA	NA	NA	NA	NA	NA	NA	NA	NA	NA	NA	NA	NA	NA	NA	NA	NA	NA	NA	NA	NA	25.1754	NA	8.11244	54.0275	NA	NA
chr1D_347345105	1	347345105	G	T	NA	NA	NA	-11.6661	-11.9809	NA	NA	NA	NA	NA	-14.8231	-18.5676	-17.53	NA	NA	NA	NA	NA	NA	NA	NA	NA	NA	NA	NA	NA	NA	NA	NA	NA	NA	NA	NA	NA	NA	-118.652	-30.5769	NA	-8.85376	-66.2527	NA	NA
chr1D_347374681	1	347374681	G	A	NA	NA	NA	11.6661	11.9809	NA	NA	NA	NA	NA	14.8231	18.5676	17.53	NA	NA	NA	NA	NA	NA	NA	NA	NA	NA	NA	NA	NA	NA	NA	NA	NA	NA	NA	NA	NA	NA	104.284	27.2268	NA	8.54107	58.8906	NA	NA
chr1D_347413578	1	347413578	T	C	NA	NA	NA	-18.3034	-18.5273	NA	NA	NA	NA	NA	NA	NA	-18.5663	NA	NA	NA	NA	NA	NA	NA	NA	NA	NA	NA	NA	NA	NA	NA	NA	NA	NA	NA	NA	NA	NA	NA	NA	NA	NA	NA	NA	NA
chr1D_347429629	1	347429629	C	T	NA	NA	NA	18.3034	18.5273	NA	NA	NA	NA	NA	NA	NA	18.5663	NA	NA	NA	NA	NA	NA	NA	NA	NA	NA	NA	NA	NA	NA	NA	NA	NA	NA	NA	NA	NA	NA	NA	NA	NA	NA	NA	NA	NA
chr1D_347454043	1	347454043	G	C	NA	NA	NA	-18.3034	-18.5273	NA	NA	NA	NA	NA	NA	NA	-18.5663	NA	NA	NA	NA	NA	NA	NA	NA	NA	NA	NA	NA	NA	NA	NA	NA	NA	NA	NA	NA	NA	NA	NA	NA	NA	NA	NA	NA	NA
chr1D_347487656	1	347487656	T	C	NA	NA	NA	-18.3034	-18.5273	NA	NA	NA	NA	NA	NA	NA	-18.5663	NA	NA	NA	NA	NA	NA	NA	NA	NA	NA	NA	NA	NA	NA	NA	NA	NA	NA	NA	NA	NA	NA	NA	NA	NA	NA	NA	NA	NA
chr1D_347501019	1	347501019	A	G	NA	NA	NA	18.3034	18.5273	NA	NA	NA	NA	NA	NA	NA	18.5663	NA	NA	NA	NA	NA	NA	NA	NA	NA	NA	NA	NA	NA	NA	NA	NA	NA	NA	NA	NA	NA	NA	NA	NA	NA	12.3774	NA	NA	NA
chr1D_347506210	1	347506210	C	T	NA	NA	NA	18.3034	18.5273	NA	NA	NA	NA	NA	NA	NA	18.5663	NA	NA	NA	NA	NA	NA	NA	NA	NA	NA	NA	NA	NA	NA	NA	NA	NA	NA	NA	NA	NA	NA	NA	NA	NA	NA	NA	NA	NA
chr1D_347511697	1	347511697	G	A	NA	NA	NA	-18.3034	-18.5273	NA	NA	NA	NA	NA	NA	NA	-18.5663	NA	NA	NA	NA	NA	NA	NA	NA	NA	NA	NA	NA	NA	NA	NA	NA	NA	NA	NA	NA	NA	NA	NA	NA	NA	NA	NA	NA	NA
chr1D_347529612	1	347529612	G	A	NA	NA	NA	-18.3034	-18.5273	NA	NA	NA	NA	NA	NA	NA	-18.5663	NA	NA	NA	NA	NA	NA	NA	NA	NA	NA	NA	NA	NA	NA	NA	NA	NA	NA	NA	NA	NA	NA	NA	NA	NA	NA	NA	NA	NA
chr1D_347576232	1	347576232	G	A	NA	NA	NA	-18.3034	-18.5273	NA	NA	NA	NA	NA	NA	NA	-18.5663	NA	NA	NA	NA	NA	NA	NA	NA	NA	NA	NA	NA	NA	NA	NA	NA	NA	NA	NA	NA	NA	NA	NA	NA	NA	-12.7245	NA	NA	NA
chr1D_347622742	1	347622742	C	T	NA	NA	NA	18.3034	18.5273	NA	NA	NA	NA	NA	NA	NA	18.5663	NA	NA	NA	NA	NA	NA	NA	NA	NA	NA	NA	NA	NA	NA	NA	NA	NA	NA	NA	NA	NA	NA	NA	NA	NA	NA	NA	NA	NA
chr1D_347677216	1	347677216	G	C	NA	NA	NA	-18.3034	-18.5273	NA	NA	NA	NA	NA	NA	NA	-18.5663	NA	NA	NA	NA	NA	NA	NA	NA	NA	NA	NA	NA	NA	NA	NA	NA	NA	NA	NA	NA	NA	NA	NA	NA	NA	-13.2001	NA	NA	NA
chr1D_347931738	1	347931738	G	A	NA	NA	NA	NA	NA	NA	NA	NA	NA	NA	-16.4574	NA	NA	NA	NA	NA	NA	NA	NA	NA	NA	NA	NA	NA	NA	NA	NA	NA	NA	NA	NA	NA	NA	NA	NA	NA	-28.073	NA	NA	NA	NA	NA
chr1D_347945913	1	347945913	C	T	NA	NA	NA	NA	NA	NA	NA	NA	NA	NA	16.4574	NA	NA	NA	NA	NA	NA	NA	NA	NA	NA	NA	NA	NA	NA	NA	NA	NA	NA	NA	NA	NA	NA	NA	NA	NA	NA	NA	NA	NA	NA	NA
chr1D_348007139	1	348007139	A	G	NA	NA	NA	NA	NA	NA	NA	NA	NA	NA	-16.4574	NA	NA	NA	NA	NA	NA	NA	NA	NA	NA	NA	NA	NA	NA	NA	NA	NA	NA	NA	NA	NA	NA	NA	NA	NA	-27.3227	NA	NA	NA	NA	NA
chr1D_349345686	1	349345686	G	A	NA	NA	NA	NA	NA	NA	NA	NA	NA	NA	NA	NA	NA	NA	NA	NA	NA	NA	NA	NA	NA	NA	NA	NA	NA	NA	NA	NA	NA	NA	NA	NA	NA	NA	3.06125	NA	NA	NA	NA	NA	NA	NA
chr1D_349391322	1	349391322	T	A	NA	NA	NA	NA	NA	NA	NA	NA	NA	NA	NA	NA	NA	NA	NA	NA	NA	NA	NA	NA	NA	NA	NA	NA	NA	NA	NA	NA	NA	NA	NA	NA	NA	NA	2.76668	NA	NA	NA	NA	NA	NA	NA
chr1D_349400236	1	349400236	G	A	NA	NA	NA	NA	NA	NA	NA	NA	NA	NA	NA	NA	NA	NA	NA	NA	NA	NA	NA	NA	NA	NA	NA	NA	NA	NA	NA	NA	NA	NA	NA	NA	NA	NA	3.06125	NA	NA	NA	NA	NA	NA	NA
chr1D_349414609	1	349414609	C	T	NA	NA	NA	NA	NA	NA	NA	NA	NA	NA	NA	NA	NA	NA	NA	NA	NA	NA	NA	NA	NA	NA	NA	NA	NA	NA	NA	NA	NA	NA	NA	NA	NA	NA	-3.06125	NA	NA	NA	NA	NA	NA	NA
chr1D_349435873	1	349435873	G	T	NA	NA	NA	NA	NA	NA	NA	NA	NA	NA	NA	NA	NA	NA	NA	NA	NA	NA	NA	NA	NA	NA	NA	NA	NA	NA	NA	NA	NA	NA	NA	NA	NA	NA	-3.06125	NA	NA	NA	NA	NA	NA	NA
chr1D_351702750	1	351702750	A	G	NA	NA	NA	NA	NA	NA	NA	NA	NA	NA	NA	NA	-19.7866	NA	NA	NA	NA	NA	NA	NA	NA	NA	NA	NA	NA	NA	NA	NA	NA	NA	NA	NA	NA	NA	NA	NA	NA	NA	NA	NA	NA	NA
chr1D_351780187	1	351780187	A	G	NA	NA	NA	NA	NA	NA	NA	NA	NA	NA	NA	NA	-19.7866	NA	NA	NA	NA	NA	NA	NA	NA	NA	NA	NA	NA	NA	NA	NA	NA	NA	NA	NA	NA	NA	NA	NA	NA	NA	NA	NA	NA	NA
chr1D_351811338	1	351811338	A	C	NA	NA	NA	NA	NA	NA	NA	NA	NA	NA	NA	NA	-19.7866	NA	NA	NA	NA	NA	NA	NA	NA	NA	NA	NA	NA	NA	NA	NA	NA	NA	NA	NA	NA	NA	NA	NA	NA	NA	NA	NA	NA	NA
chr1D_351855571	1	351855571	A	G	NA	NA	NA	NA	NA	NA	NA	NA	NA	NA	NA	NA	-19.7866	NA	NA	NA	NA	NA	NA	NA	NA	NA	NA	NA	NA	NA	NA	NA	NA	NA	NA	NA	NA	NA	NA	NA	NA	NA	NA	NA	NA	NA
chr1D_351941908	1	351941908	G	A	NA	NA	NA	NA	NA	NA	NA	NA	NA	NA	NA	NA	19.7866	NA	NA	NA	NA	NA	NA	NA	NA	NA	NA	NA	NA	NA	NA	NA	NA	NA	NA	NA	NA	NA	NA	NA	NA	NA	NA	NA	NA	NA
chr1D_351977580	1	351977580	G	A	NA	NA	NA	NA	NA	NA	NA	NA	NA	NA	NA	NA	19.7866	NA	NA	NA	NA	NA	NA	NA	NA	NA	NA	NA	NA	NA	NA	NA	NA	NA	NA	NA	NA	NA	NA	NA	NA	NA	NA	NA	NA	NA
chr1D_352030939	1	352030939	C	T	NA	NA	NA	NA	NA	NA	NA	NA	NA	NA	NA	NA	-19.7866	NA	NA	NA	NA	NA	NA	NA	NA	NA	NA	NA	NA	NA	NA	NA	NA	NA	NA	NA	NA	NA	NA	NA	NA	NA	NA	NA	NA	NA
chr1D_352083544	1	352083544	G	A	NA	NA	NA	NA	NA	NA	NA	NA	NA	NA	NA	NA	19.7866	NA	NA	NA	NA	NA	NA	NA	NA	NA	NA	NA	NA	NA	NA	NA	NA	NA	NA	NA	NA	NA	NA	NA	NA	NA	NA	NA	NA	NA
chr1D_352118353	1	352118353	T	A	NA	NA	NA	NA	NA	NA	NA	NA	NA	NA	NA	NA	19.7866	NA	NA	NA	NA	NA	NA	NA	NA	NA	NA	NA	NA	NA	NA	NA	NA	NA	NA	NA	NA	NA	NA	NA	NA	NA	NA	NA	NA	NA
chr1D_352153923	1	352153923	G	A	NA	NA	NA	NA	NA	NA	NA	NA	NA	NA	NA	NA	19.7866	NA	NA	NA	NA	NA	NA	NA	NA	NA	NA	NA	NA	NA	NA	NA	NA	NA	NA	NA	NA	NA	NA	NA	NA	NA	NA	NA	NA	NA
chr1D_352225458	1	352225458	G	A	NA	NA	NA	NA	NA	NA	NA	NA	NA	NA	NA	NA	19.7866	NA	NA	NA	NA	NA	NA	NA	NA	NA	NA	NA	NA	NA	NA	NA	NA	NA	NA	NA	NA	NA	NA	NA	NA	NA	NA	NA	NA	NA
chr1D_352285190	1	352285190	C	T	NA	NA	NA	NA	NA	NA	NA	NA	NA	NA	NA	NA	-19.7866	NA	NA	NA	NA	NA	NA	NA	NA	NA	NA	NA	NA	NA	NA	NA	NA	NA	NA	NA	NA	NA	NA	NA	NA	NA	NA	NA	NA	NA
chr1D_352323099	1	352323099	T	C	NA	NA	NA	NA	NA	NA	NA	NA	NA	NA	NA	NA	19.7866	NA	NA	NA	NA	NA	NA	NA	NA	NA	NA	NA	NA	NA	NA	NA	NA	NA	NA	NA	NA	NA	NA	NA	NA	NA	NA	NA	NA	NA
chr1D_352363789	1	352363789	G	A	NA	NA	NA	NA	NA	NA	NA	NA	NA	NA	NA	NA	19.7866	NA	NA	NA	NA	NA	NA	NA	NA	NA	NA	NA	NA	NA	NA	NA	NA	NA	NA	NA	NA	NA	NA	NA	NA	NA	NA	NA	NA	NA
chr1D_355261480	1	355261480	G	T	NA	NA	NA	NA	NA	NA	NA	-9.21557	-8.37964	-10.1048	NA	NA	NA	NA	NA	NA	NA	NA	NA	NA	NA	NA	NA	NA	NA	NA	NA	NA	NA	NA	NA	NA	NA	NA	3.30933	NA	NA	NA	NA	NA	NA	NA
chr1D_355279398	1	355279398	T	C	NA	NA	NA	NA	NA	NA	NA	9.21557	8.37964	10.1048	NA	NA	NA	NA	NA	NA	NA	NA	NA	NA	NA	NA	NA	NA	NA	NA	NA	NA	NA	NA	NA	NA	NA	NA	-3.45984	NA	NA	NA	NA	NA	NA	NA
chr1D_355292267	1	355292267	C	T	NA	NA	NA	NA	NA	NA	NA	-9.21557	-8.37964	-10.1048	NA	NA	NA	NA	NA	NA	NA	NA	NA	NA	NA	NA	NA	NA	NA	NA	NA	NA	NA	NA	NA	NA	NA	NA	3.45984	NA	NA	NA	NA	NA	NA	NA
chr1D_355328196	1	355328196	A	G	NA	NA	NA	NA	NA	NA	NA	-9.21557	-8.37964	-10.1048	NA	NA	NA	NA	NA	NA	NA	NA	NA	NA	NA	NA	NA	NA	NA	NA	NA	NA	NA	NA	NA	NA	NA	NA	3.65876	NA	NA	NA	NA	NA	NA	NA
chr1D_355343390	1	355343390	G	A	NA	NA	NA	NA	NA	NA	NA	9.21557	8.37964	10.1048	NA	NA	NA	NA	NA	NA	NA	NA	NA	NA	NA	NA	NA	NA	NA	NA	NA	NA	NA	NA	NA	NA	NA	NA	-3.80272	NA	NA	NA	NA	NA	NA	NA
chr1D_355803510	1	355803510	T	C	NA	NA	NA	NA	NA	NA	NA	NA	7.56514	7.93584	NA	NA	NA	NA	NA	NA	NA	NA	NA	NA	NA	NA	NA	NA	NA	NA	NA	NA	NA	NA	NA	NA	NA	NA	NA	NA	NA	NA	NA	NA	NA	NA
chr1D_355841383	1	355841383	C	A	NA	NA	NA	NA	NA	NA	NA	NA	7.56514	7.93584	NA	NA	NA	NA	NA	NA	NA	NA	NA	NA	NA	NA	NA	NA	NA	NA	NA	NA	NA	NA	NA	NA	NA	NA	NA	NA	NA	NA	NA	NA	NA	NA
chr1D_355876902	1	355876902	C	A	NA	NA	NA	NA	NA	NA	NA	NA	7.56514	7.93584	NA	NA	NA	NA	NA	NA	NA	NA	NA	NA	NA	NA	NA	NA	NA	NA	NA	NA	NA	NA	NA	NA	NA	NA	NA	NA	NA	NA	NA	NA	NA	NA
chr1D_355885813	1	355885813	G	C	NA	NA	NA	NA	NA	NA	NA	NA	7.56514	7.93584	NA	NA	NA	NA	NA	NA	NA	NA	NA	NA	NA	NA	NA	NA	NA	NA	NA	NA	NA	NA	NA	NA	NA	NA	NA	NA	NA	5.74176	NA	NA	NA	NA
chr1D_355905687	1	355905687	T	C	NA	NA	NA	NA	NA	NA	NA	NA	7.56514	7.93584	NA	NA	NA	NA	NA	NA	NA	NA	NA	NA	NA	NA	NA	NA	NA	NA	NA	NA	NA	NA	NA	NA	NA	NA	NA	NA	NA	NA	NA	NA	NA	NA
chr1D_355911221	1	355911221	A	G	NA	NA	NA	NA	NA	NA	NA	NA	-7.56514	-7.93584	NA	NA	NA	NA	NA	NA	NA	NA	NA	NA	NA	NA	NA	NA	NA	NA	NA	NA	NA	NA	NA	NA	NA	NA	NA	NA	NA	NA	NA	NA	NA	NA
chr1D_355934465	1	355934465	A	G	NA	NA	NA	NA	NA	NA	NA	NA	-7.56514	-7.93584	NA	NA	NA	NA	NA	NA	NA	NA	NA	NA	NA	NA	NA	NA	NA	NA	NA	NA	NA	NA	NA	NA	NA	NA	NA	NA	NA	NA	NA	NA	NA	NA
chr1D_355940114	1	355940114	T	C	NA	NA	NA	NA	NA	NA	NA	NA	7.56514	7.93584	NA	NA	NA	NA	NA	NA	NA	NA	NA	NA	NA	NA	NA	NA	NA	NA	NA	NA	NA	NA	NA	NA	NA	NA	NA	NA	NA	NA	NA	NA	NA	NA
chr1D_355965482	1	355965482	C	T	NA	NA	NA	NA	NA	NA	NA	NA	-7.56514	-7.93584	NA	NA	NA	NA	NA	NA	NA	NA	NA	NA	NA	NA	NA	NA	NA	NA	NA	NA	NA	NA	NA	NA	NA	NA	NA	NA	NA	NA	NA	NA	NA	NA
chr1D_355970162	1	355970162	G	A	NA	NA	NA	NA	NA	NA	NA	NA	7.56514	7.93584	NA	NA	NA	NA	NA	NA	NA	NA	NA	NA	NA	NA	NA	NA	NA	NA	NA	NA	NA	NA	NA	NA	NA	NA	NA	NA	NA	5.78985	NA	NA	NA	NA
chr1D_361453449	1	361453449	T	C	NA	NA	NA	NA	NA	NA	NA	NA	NA	NA	-20.4937	NA	NA	NA	NA	NA	NA	NA	NA	NA	NA	NA	NA	NA	NA	NA	NA	NA	NA	NA	NA	NA	NA	NA	NA	NA	NA	NA	NA	NA	NA	NA
chr1D_361489138	1	361489138	C	A	NA	NA	NA	NA	NA	NA	NA	NA	NA	NA	-20.4937	NA	NA	NA	NA	NA	NA	NA	NA	NA	NA	NA	NA	NA	NA	NA	NA	NA	NA	NA	NA	NA	NA	NA	NA	NA	NA	NA	NA	NA	NA	NA
chr1D_361494916	1	361494916	T	C	NA	NA	NA	NA	NA	NA	NA	NA	NA	NA	-20.4937	NA	NA	NA	NA	NA	NA	NA	NA	NA	NA	NA	NA	NA	NA	NA	NA	NA	NA	NA	NA	NA	NA	NA	NA	NA	NA	NA	NA	NA	NA	NA
chr1D_361511593	1	361511593	C	T	NA	NA	NA	NA	NA	NA	NA	NA	NA	NA	-20.4937	NA	NA	NA	NA	NA	NA	NA	NA	NA	NA	NA	NA	NA	NA	NA	NA	NA	NA	NA	NA	NA	NA	NA	NA	NA	NA	NA	NA	NA	NA	NA
chr1D_361519533	1	361519533	T	G	NA	NA	NA	NA	NA	NA	NA	NA	NA	NA	-20.4937	NA	NA	NA	NA	NA	NA	NA	NA	NA	NA	NA	NA	NA	NA	NA	NA	NA	NA	NA	NA	NA	NA	NA	NA	NA	NA	NA	NA	NA	NA	NA
chr1D_361523265	1	361523265	T	C	NA	NA	NA	NA	NA	NA	NA	NA	NA	NA	-20.4937	NA	NA	NA	NA	NA	NA	NA	NA	NA	NA	NA	NA	NA	NA	NA	NA	NA	NA	NA	NA	NA	NA	NA	NA	NA	NA	NA	NA	NA	NA	NA
chr1D_361528071	1	361528071	A	T	NA	NA	NA	NA	NA	NA	NA	NA	NA	NA	20.4937	NA	NA	NA	NA	NA	NA	NA	NA	NA	NA	NA	NA	NA	NA	NA	NA	NA	NA	NA	NA	NA	NA	NA	NA	NA	NA	NA	NA	NA	NA	NA
chr1D_368627059	1	368627059	G	T	NA	NA	NA	NA	NA	NA	-98.2608	NA	NA	NA	NA	NA	NA	NA	NA	NA	NA	86.7586	82.997	78.7287	76.8118	72.0858	NA	NA	NA	NA	49.6466	NA	NA	NA	NA	NA	NA	NA	NA	NA	-57.5126	NA	NA	-147.282	NA	NA
chr1D_368652603	1	368652603	G	A	NA	NA	NA	NA	NA	NA	NA	NA	NA	NA	NA	NA	NA	NA	NA	NA	NA	NA	NA	NA	NA	NA	NA	NA	NA	NA	NA	NA	NA	NA	NA	NA	NA	NA	NA	NA	26.0969	NA	NA	63.5044	NA	NA
chr1D_368664670	1	368664670	T	A	NA	NA	NA	NA	NA	NA	NA	NA	NA	NA	NA	NA	NA	NA	NA	NA	NA	NA	NA	NA	NA	NA	NA	NA	NA	NA	NA	NA	NA	NA	NA	NA	NA	NA	NA	NA	26.6182	NA	NA	64.5587	NA	NA
chr1D_368723800	1	368723800	G	A	NA	NA	NA	NA	NA	NA	NA	NA	NA	NA	NA	NA	NA	NA	NA	NA	NA	NA	NA	NA	NA	NA	NA	NA	NA	NA	NA	NA	NA	NA	NA	NA	NA	NA	NA	NA	25.1684	NA	NA	62.2798	NA	NA
chr1D_368749895	1	368749895	A	T	NA	NA	NA	NA	NA	NA	NA	NA	NA	NA	NA	NA	NA	NA	NA	NA	NA	NA	NA	NA	NA	NA	NA	NA	NA	NA	NA	NA	NA	NA	NA	NA	NA	NA	NA	NA	-28.1897	NA	NA	-68.24	NA	NA
chr1D_368765805	1	368765805	A	T	NA	NA	NA	NA	NA	NA	NA	NA	NA	NA	NA	NA	NA	NA	NA	NA	NA	NA	NA	NA	NA	NA	NA	NA	NA	NA	NA	NA	NA	NA	NA	NA	NA	NA	NA	NA	-27.5868	NA	NA	-65.9798	NA	NA
chr1D_368867011	1	368867011	C	A	NA	NA	NA	NA	NA	NA	NA	NA	NA	NA	NA	NA	NA	NA	NA	NA	NA	NA	NA	NA	NA	NA	NA	NA	NA	NA	NA	NA	NA	NA	NA	NA	NA	NA	NA	NA	25.7047	NA	NA	63.01	NA	NA
chr1D_368887249	1	368887249	G	A	NA	NA	NA	NA	NA	NA	NA	NA	NA	NA	NA	NA	NA	NA	NA	NA	NA	NA	NA	NA	NA	NA	NA	NA	NA	NA	NA	NA	NA	NA	NA	NA	NA	NA	NA	NA	26.3574	NA	NA	65.08	NA	NA
chr1D_368893555	1	368893555	A	C	NA	NA	NA	NA	NA	NA	NA	NA	NA	NA	NA	NA	NA	NA	NA	NA	NA	NA	NA	NA	NA	NA	NA	NA	NA	NA	NA	NA	NA	NA	NA	NA	NA	NA	NA	NA	-28.1897	NA	NA	-68.24	NA	NA
chr1D_368900697	1	368900697	G	A	NA	NA	NA	NA	NA	NA	NA	NA	NA	NA	NA	NA	NA	NA	NA	NA	NA	NA	NA	NA	NA	NA	NA	NA	NA	NA	NA	NA	NA	NA	NA	NA	NA	NA	NA	NA	27.0702	NA	NA	65.7866	NA	NA
chr1D_368911729	1	368911729	C	A	NA	NA	NA	NA	NA	NA	NA	NA	NA	NA	NA	NA	NA	NA	NA	NA	NA	NA	NA	NA	NA	NA	NA	NA	NA	NA	NA	NA	NA	NA	NA	NA	NA	NA	NA	122.803	28.8568	NA	NA	70.1018	NA	NA
chr1D_368981222	1	368981222	C	T	NA	NA	NA	NA	NA	NA	NA	NA	NA	NA	NA	NA	NA	NA	NA	NA	NA	NA	NA	NA	NA	NA	NA	NA	NA	NA	NA	NA	NA	NA	NA	NA	NA	NA	NA	NA	-24.9827	NA	NA	-60.8806	NA	NA
chr1D_368987019	1	368987019	T	C	NA	NA	NA	NA	NA	NA	NA	NA	NA	NA	NA	NA	NA	NA	NA	NA	NA	NA	NA	NA	NA	NA	NA	NA	NA	NA	NA	NA	NA	NA	NA	NA	NA	NA	NA	110.046	26.0857	NA	NA	64.2033	NA	NA
chr1D_376242742	1	376242742	C	T	NA	NA	NA	NA	NA	NA	NA	NA	NA	NA	NA	83.5226	NA	NA	NA	NA	NA	NA	NA	NA	NA	NA	NA	NA	NA	NA	NA	NA	NA	NA	NA	NA	NA	NA	NA	NA	NA	NA	NA	NA	NA	NA
chr1D_376253792	1	376253792	A	G	NA	NA	NA	NA	NA	NA	NA	NA	NA	NA	NA	83.5226	NA	NA	NA	NA	NA	NA	NA	NA	NA	NA	NA	NA	NA	NA	NA	NA	NA	NA	NA	NA	NA	NA	NA	NA	NA	NA	NA	NA	NA	NA
chr1D_376258419	1	376258419	G	A	NA	NA	NA	NA	NA	NA	NA	NA	NA	NA	NA	-83.5226	NA	NA	NA	NA	NA	NA	NA	NA	NA	NA	NA	NA	NA	NA	NA	NA	NA	NA	NA	NA	NA	NA	NA	NA	NA	NA	NA	NA	NA	NA
chr1D_376279775	1	376279775	C	T	NA	NA	NA	NA	NA	NA	NA	NA	NA	NA	NA	83.5226	NA	NA	NA	NA	NA	NA	NA	NA	NA	NA	NA	NA	NA	NA	NA	NA	NA	NA	NA	NA	NA	NA	NA	NA	NA	NA	NA	NA	NA	NA
chr1D_376292052	1	376292052	C	A	NA	NA	NA	NA	NA	NA	NA	NA	NA	NA	NA	-83.5226	NA	NA	NA	NA	NA	NA	NA	NA	NA	NA	NA	NA	NA	NA	NA	NA	NA	NA	NA	NA	NA	NA	NA	NA	NA	NA	NA	NA	NA	NA
chr1D_376295534	1	376295534	G	C	NA	NA	NA	NA	NA	NA	NA	NA	NA	NA	NA	83.5226	NA	NA	NA	NA	NA	NA	NA	NA	NA	NA	NA	NA	NA	NA	NA	NA	NA	NA	NA	NA	NA	NA	NA	NA	NA	NA	NA	NA	NA	NA
chr1D_376314797	1	376314797	C	A	NA	NA	NA	NA	NA	NA	NA	NA	NA	-7.7546	-26.9134	-34.1701	-22.8035	NA	NA	NA	NA	NA	NA	NA	NA	NA	NA	NA	NA	NA	NA	NA	NA	NA	NA	NA	NA	NA	NA	-149.879	-41.1701	NA	NA	-80.0071	NA	NA
chr1D_376571764	1	376571764	G	C	NA	NA	NA	NA	NA	NA	NA	NA	NA	-26.6198	-86.4371	-98.9642	-59.5386	NA	NA	NA	NA	NA	NA	NA	NA	NA	NA	NA	NA	NA	NA	NA	NA	NA	NA	NA	NA	NA	NA	NA	NA	NA	NA	NA	NA	NA
chr1D_376608009	1	376608009	T	C	NA	NA	NA	NA	NA	NA	NA	NA	NA	-26.6198	-86.4371	-98.9642	-59.5386	NA	NA	NA	NA	NA	NA	NA	NA	NA	NA	NA	NA	NA	NA	NA	NA	NA	NA	NA	NA	NA	NA	NA	NA	NA	NA	NA	NA	NA
chr1D_376613809	1	376613809	C	T	NA	NA	NA	NA	NA	NA	NA	NA	NA	26.6198	86.4371	98.9642	59.5386	NA	NA	NA	NA	NA	NA	NA	NA	NA	NA	NA	NA	NA	NA	NA	NA	NA	NA	NA	NA	NA	NA	NA	NA	NA	NA	NA	NA	NA
chr1D_376632756	1	376632756	G	A	NA	NA	NA	NA	NA	NA	NA	NA	NA	-26.6198	-86.4371	-98.9642	-59.5386	NA	NA	NA	NA	NA	NA	NA	NA	NA	NA	NA	NA	NA	NA	NA	NA	NA	NA	NA	NA	NA	NA	NA	NA	NA	NA	NA	NA	NA
chr1D_376648302	1	376648302	C	T	NA	NA	NA	NA	NA	NA	NA	NA	NA	26.6198	86.4371	98.9642	59.5386	NA	NA	NA	NA	NA	NA	NA	NA	NA	NA	NA	NA	NA	NA	NA	NA	NA	NA	NA	NA	NA	NA	NA	NA	NA	NA	NA	NA	NA
chr1D_376670782	1	376670782	A	T	NA	NA	NA	NA	NA	NA	NA	NA	NA	26.6198	86.4371	98.9642	59.5386	NA	NA	NA	NA	NA	NA	NA	NA	NA	NA	NA	NA	NA	NA	NA	NA	NA	NA	NA	NA	NA	NA	NA	77.2325	NA	NA	NA	NA	NA
chr1D_376721351	1	376721351	G	A	NA	NA	NA	NA	NA	NA	NA	NA	NA	-26.6198	-86.4371	-98.9642	-59.5386	NA	NA	NA	NA	NA	NA	NA	NA	NA	NA	NA	NA	NA	NA	NA	NA	NA	NA	NA	NA	NA	NA	NA	NA	NA	NA	NA	NA	NA
chr1D_376767200	1	376767200	A	G	NA	NA	NA	NA	NA	NA	NA	NA	NA	26.6198	86.4371	98.9642	59.5386	NA	NA	NA	NA	NA	NA	NA	NA	NA	NA	NA	NA	NA	NA	NA	NA	NA	NA	NA	NA	NA	NA	NA	NA	NA	NA	NA	NA	NA
chr1D_376791447	1	376791447	A	G	NA	NA	NA	NA	NA	NA	NA	NA	NA	26.6198	86.4371	98.9642	59.5386	NA	NA	NA	NA	NA	NA	NA	NA	NA	NA	NA	NA	NA	NA	NA	NA	NA	NA	NA	NA	NA	NA	NA	NA	NA	NA	NA	NA	NA
chr1D_380043540	1	380043540	A	G	NA	NA	NA	NA	NA	NA	52.4123	NA	NA	NA	NA	NA	NA	NA	NA	NA	NA	NA	NA	NA	NA	NA	NA	NA	NA	NA	NA	NA	NA	NA	NA	NA	NA	NA	NA	NA	NA	NA	NA	NA	NA	NA
chr1D_380054754	1	380054754	C	A	NA	NA	NA	NA	NA	NA	53.0679	NA	NA	NA	NA	NA	NA	NA	NA	NA	NA	NA	NA	NA	NA	NA	NA	NA	NA	NA	NA	NA	NA	NA	NA	NA	NA	NA	NA	NA	NA	NA	NA	NA	NA	NA
chr1D_380059976	1	380059976	G	A	NA	NA	NA	NA	NA	NA	-52.4123	NA	NA	NA	NA	NA	NA	NA	NA	NA	NA	NA	NA	NA	NA	NA	NA	NA	NA	NA	NA	NA	NA	NA	NA	NA	NA	NA	NA	NA	NA	NA	NA	NA	NA	NA
chr1D_380067746	1	380067746	G	A	NA	NA	NA	NA	NA	NA	53.0679	NA	NA	NA	NA	NA	NA	NA	NA	NA	NA	NA	NA	NA	NA	NA	NA	NA	NA	NA	NA	NA	NA	NA	NA	NA	NA	NA	NA	NA	NA	NA	NA	NA	NA	NA
chr1D_380082393	1	380082393	G	A	NA	NA	NA	NA	NA	NA	-52.4123	NA	NA	NA	NA	NA	NA	NA	NA	NA	NA	NA	NA	NA	NA	NA	NA	NA	NA	NA	NA	NA	NA	NA	NA	NA	NA	NA	NA	NA	NA	NA	NA	NA	NA	NA
chr1D_380083087	1	380083087	C	T	NA	NA	NA	NA	NA	NA	-53.0679	NA	NA	NA	NA	NA	NA	NA	NA	NA	NA	NA	NA	NA	NA	NA	NA	NA	NA	NA	NA	NA	NA	NA	NA	NA	NA	NA	NA	NA	NA	NA	NA	NA	NA	NA
chr1D_380089037	1	380089037	C	T	NA	NA	NA	NA	NA	NA	52.4123	NA	NA	NA	NA	NA	NA	NA	NA	NA	NA	NA	NA	NA	NA	NA	NA	NA	NA	NA	NA	NA	NA	NA	NA	NA	NA	NA	NA	NA	NA	NA	NA	NA	NA	NA
chr1D_380107933	1	380107933	G	A	NA	NA	NA	NA	NA	NA	53.0679	NA	NA	NA	NA	NA	NA	NA	NA	NA	NA	NA	NA	NA	NA	NA	NA	NA	NA	NA	NA	NA	NA	NA	NA	NA	NA	NA	NA	NA	NA	NA	NA	NA	NA	NA
chr1D_380112847	1	380112847	G	A	NA	NA	NA	NA	NA	NA	-52.4123	NA	NA	NA	NA	NA	NA	NA	NA	NA	NA	NA	NA	NA	NA	NA	NA	NA	NA	NA	NA	NA	NA	NA	NA	NA	NA	NA	NA	NA	NA	NA	NA	NA	NA	NA
chr1D_380117207	1	380117207	G	A	NA	NA	NA	NA	NA	NA	53.0679	NA	NA	NA	NA	NA	NA	NA	NA	NA	NA	NA	NA	NA	NA	NA	NA	NA	NA	NA	NA	NA	NA	NA	NA	NA	NA	NA	NA	NA	NA	NA	NA	NA	NA	NA
chr1D_380139052	1	380139052	G	A	NA	NA	NA	NA	NA	NA	-52.4123	NA	NA	NA	NA	NA	NA	NA	NA	NA	NA	NA	NA	NA	NA	NA	NA	NA	NA	NA	NA	NA	NA	NA	NA	NA	NA	NA	NA	NA	NA	NA	NA	NA	NA	NA
chr1D_380145601	1	380145601	T	C	NA	NA	NA	NA	NA	NA	-52.4123	NA	NA	NA	NA	NA	NA	NA	NA	NA	NA	NA	NA	NA	NA	NA	NA	NA	NA	NA	NA	NA	NA	NA	NA	NA	NA	NA	NA	NA	NA	NA	NA	NA	NA	NA
chr1D_380146398	1	380146398	T	C	NA	NA	NA	NA	NA	NA	53.0679	NA	NA	NA	NA	NA	NA	NA	NA	NA	NA	NA	NA	NA	NA	NA	NA	NA	NA	NA	NA	NA	NA	NA	NA	NA	NA	NA	NA	NA	NA	NA	NA	NA	NA	NA
chr1D_380163326	1	380163326	G	A	NA	NA	NA	NA	NA	NA	-52.4123	NA	NA	NA	NA	NA	NA	NA	NA	NA	NA	NA	NA	NA	NA	NA	NA	NA	NA	NA	NA	NA	NA	NA	NA	NA	NA	NA	NA	NA	NA	NA	NA	NA	NA	NA
chr1D_380173585	1	380173585	A	G	NA	NA	NA	NA	NA	NA	52.4123	NA	NA	NA	NA	NA	NA	NA	NA	NA	NA	NA	NA	NA	NA	NA	NA	NA	NA	NA	NA	NA	NA	NA	NA	NA	NA	NA	NA	NA	NA	NA	NA	NA	NA	NA
chr1D_380174206	1	380174206	C	T	NA	NA	NA	NA	NA	NA	-53.0679	NA	NA	NA	NA	NA	NA	NA	NA	NA	NA	NA	NA	NA	NA	NA	NA	NA	NA	NA	NA	NA	NA	NA	NA	NA	NA	NA	NA	NA	NA	NA	NA	NA	NA	NA
chr1D_380188501	1	380188501	C	T	NA	NA	NA	NA	NA	NA	52.4123	NA	NA	NA	NA	NA	NA	NA	NA	NA	NA	NA	NA	NA	NA	NA	NA	NA	NA	NA	NA	NA	NA	NA	NA	NA	NA	NA	NA	NA	NA	NA	NA	NA	NA	NA
chr1D_380198875	1	380198875	C	A	NA	NA	NA	NA	NA	NA	-52.4123	NA	NA	NA	NA	NA	NA	NA	NA	NA	NA	NA	NA	NA	NA	NA	NA	NA	NA	NA	NA	NA	NA	NA	NA	NA	NA	NA	NA	NA	NA	NA	NA	NA	NA	NA
chr1D_380203358	1	380203358	G	A	NA	NA	NA	NA	NA	NA	53.0679	NA	NA	NA	NA	NA	NA	NA	NA	NA	NA	NA	NA	NA	NA	NA	NA	NA	NA	NA	NA	NA	NA	NA	NA	NA	NA	NA	NA	NA	NA	NA	NA	NA	NA	NA
chr1D_380210746	1	380210746	G	A	NA	NA	NA	NA	NA	NA	-52.4123	NA	NA	NA	NA	NA	NA	NA	NA	NA	NA	NA	NA	NA	NA	NA	NA	NA	NA	NA	NA	NA	NA	NA	NA	NA	NA	NA	NA	NA	NA	NA	NA	NA	NA	NA
chr1D_380211635	1	380211635	G	A	NA	NA	NA	NA	NA	NA	53.0679	NA	NA	NA	NA	NA	NA	NA	NA	NA	NA	NA	NA	NA	NA	NA	NA	NA	NA	NA	NA	NA	NA	NA	NA	NA	NA	NA	NA	NA	NA	NA	NA	NA	NA	NA
chr1D_380219989	1	380219989	T	C	NA	NA	NA	NA	NA	NA	-52.4123	NA	NA	NA	NA	NA	NA	NA	NA	NA	NA	NA	NA	NA	NA	NA	NA	NA	NA	NA	NA	NA	NA	NA	NA	NA	NA	NA	NA	NA	NA	NA	NA	NA	NA	NA
chr1D_380224593	1	380224593	G	A	NA	NA	NA	NA	NA	NA	53.0679	NA	NA	NA	NA	NA	NA	NA	NA	NA	NA	NA	NA	NA	NA	NA	NA	NA	NA	NA	NA	NA	NA	NA	NA	NA	NA	NA	NA	NA	NA	NA	NA	NA	NA	NA
chr1D_380230860	1	380230860	C	A	NA	NA	NA	NA	NA	NA	-52.4123	NA	NA	NA	NA	NA	NA	NA	NA	NA	NA	NA	NA	NA	NA	NA	NA	NA	NA	NA	NA	NA	NA	NA	NA	NA	NA	NA	NA	NA	NA	NA	NA	NA	NA	NA
chr1D_380236566	1	380236566	T	C	NA	NA	NA	NA	NA	NA	53.0679	NA	NA	NA	NA	NA	NA	NA	NA	NA	NA	NA	NA	NA	NA	NA	NA	NA	NA	NA	NA	NA	NA	NA	NA	NA	NA	NA	NA	NA	NA	NA	NA	NA	NA	NA
chr1D_380238032	1	380238032	A	G	NA	NA	NA	NA	NA	NA	52.4123	NA	NA	NA	NA	NA	NA	NA	NA	NA	NA	NA	NA	NA	NA	NA	NA	NA	NA	NA	NA	NA	NA	NA	NA	NA	NA	NA	NA	NA	NA	NA	NA	NA	NA	NA
chr1D_380246641	1	380246641	G	T	NA	NA	NA	NA	NA	NA	52.4123	NA	NA	NA	NA	NA	NA	NA	NA	NA	NA	NA	NA	NA	NA	NA	NA	NA	NA	NA	NA	NA	NA	NA	NA	NA	NA	NA	NA	NA	NA	NA	NA	NA	NA	NA
chr1D_380269528	1	380269528	C	T	NA	NA	NA	NA	NA	NA	-53.0679	NA	NA	NA	NA	NA	NA	NA	NA	NA	NA	NA	NA	NA	NA	NA	NA	NA	NA	NA	NA	NA	NA	NA	NA	NA	NA	NA	NA	NA	NA	NA	NA	NA	NA	NA
chr1D_380296303	1	380296303	G	A	NA	NA	NA	NA	NA	NA	53.0679	NA	NA	NA	NA	NA	NA	NA	NA	NA	NA	NA	NA	NA	NA	NA	NA	NA	NA	NA	NA	NA	NA	NA	NA	NA	NA	NA	NA	NA	NA	NA	NA	NA	NA	NA
chr1D_380303958	1	380303958	G	C	NA	NA	NA	NA	NA	NA	53.0679	NA	NA	NA	NA	NA	NA	NA	NA	NA	NA	NA	NA	NA	NA	NA	NA	NA	NA	NA	NA	NA	NA	NA	NA	NA	NA	NA	NA	NA	NA	NA	NA	NA	NA	NA
chr1D_380321605	1	380321605	G	T	NA	NA	NA	NA	NA	NA	-53.0679	NA	NA	NA	NA	NA	NA	NA	NA	NA	NA	NA	NA	NA	NA	NA	NA	NA	NA	NA	NA	NA	NA	NA	NA	NA	NA	NA	NA	NA	NA	NA	NA	NA	NA	NA
chr1D_380332912	1	380332912	C	T	NA	NA	NA	NA	NA	NA	-53.0679	NA	NA	NA	NA	NA	NA	NA	NA	NA	NA	NA	NA	NA	NA	NA	NA	NA	NA	NA	NA	NA	NA	NA	NA	NA	NA	NA	NA	NA	NA	NA	NA	NA	NA	NA
chr1D_380365678	1	380365678	A	G	NA	NA	NA	NA	NA	NA	-53.0679	NA	NA	NA	NA	NA	NA	NA	NA	NA	NA	NA	NA	NA	NA	NA	NA	NA	NA	NA	NA	NA	NA	NA	NA	NA	NA	NA	NA	NA	NA	NA	NA	NA	NA	NA
chr1D_380411507	1	380411507	G	A	NA	NA	NA	NA	NA	NA	53.0679	NA	NA	NA	NA	NA	NA	NA	NA	NA	NA	NA	NA	NA	NA	NA	NA	NA	NA	NA	NA	NA	NA	NA	NA	NA	NA	NA	NA	NA	NA	NA	NA	NA	NA	NA
chr1D_380429149	1	380429149	G	C	NA	NA	NA	NA	NA	NA	53.0679	NA	NA	NA	NA	NA	NA	NA	NA	NA	NA	NA	NA	NA	NA	NA	NA	NA	NA	NA	NA	NA	NA	NA	NA	NA	NA	NA	NA	NA	NA	NA	NA	NA	NA	NA
chr1D_380439085	1	380439085	C	A	NA	NA	NA	NA	NA	NA	53.0679	NA	NA	NA	NA	NA	NA	NA	NA	NA	NA	NA	NA	NA	NA	NA	NA	NA	NA	NA	NA	NA	NA	NA	NA	NA	NA	NA	NA	NA	NA	NA	NA	NA	NA	NA
chr1D_380447575	1	380447575	G	T	NA	NA	NA	NA	NA	NA	-53.0679	NA	NA	NA	NA	NA	NA	NA	NA	NA	NA	NA	NA	NA	NA	NA	NA	NA	NA	NA	NA	NA	NA	NA	NA	NA	NA	NA	NA	NA	NA	NA	NA	NA	NA	NA
chr1D_380498237	1	380498237	G	A	NA	NA	NA	NA	NA	NA	53.0679	NA	NA	NA	NA	NA	NA	NA	NA	NA	NA	NA	NA	NA	NA	NA	NA	NA	NA	NA	NA	NA	NA	NA	NA	NA	NA	NA	NA	NA	NA	NA	NA	NA	NA	NA
chr1D_380549206	1	380549206	G	A	NA	NA	NA	NA	NA	NA	53.0679	NA	NA	NA	NA	NA	NA	NA	NA	NA	NA	NA	NA	NA	NA	NA	NA	NA	NA	NA	NA	NA	NA	NA	NA	NA	NA	NA	NA	NA	NA	NA	NA	NA	NA	NA
chr1D_380571673	1	380571673	G	A	NA	NA	NA	NA	NA	NA	53.0679	NA	NA	NA	NA	NA	NA	NA	NA	NA	NA	NA	NA	NA	NA	NA	NA	NA	NA	NA	NA	NA	NA	NA	NA	NA	NA	NA	NA	NA	NA	NA	NA	NA	NA	NA
chr1D_380635389	1	380635389	G	A	NA	NA	NA	NA	NA	NA	53.0679	NA	NA	NA	NA	NA	NA	NA	NA	NA	NA	NA	NA	NA	NA	NA	NA	NA	NA	NA	NA	NA	NA	NA	NA	NA	NA	NA	NA	NA	NA	NA	NA	NA	NA	NA
chr1D_380648774	1	380648774	C	T	NA	NA	NA	NA	NA	NA	-53.0679	NA	NA	NA	NA	NA	NA	NA	NA	NA	NA	NA	NA	NA	NA	NA	NA	NA	NA	NA	NA	NA	NA	NA	NA	NA	NA	NA	NA	NA	NA	NA	NA	NA	NA	NA
chr1D_382492343	1	382492343	G	C	NA	NA	NA	NA	NA	NA	NA	NA	NA	NA	-16.4081	NA	NA	NA	NA	NA	NA	NA	NA	NA	NA	NA	NA	NA	NA	NA	NA	NA	NA	NA	NA	NA	NA	NA	NA	NA	NA	NA	NA	NA	NA	NA
chr1D_382502493	1	382502493	A	G	NA	NA	NA	NA	NA	NA	NA	NA	NA	NA	-16.4081	NA	NA	NA	NA	NA	NA	NA	NA	NA	NA	NA	NA	NA	NA	NA	NA	NA	NA	NA	NA	NA	NA	NA	NA	NA	NA	NA	NA	NA	NA	NA
chr1D_382511791	1	382511791	C	T	NA	NA	NA	NA	NA	NA	NA	NA	NA	NA	-16.4081	NA	NA	NA	NA	NA	NA	NA	NA	NA	NA	NA	NA	NA	NA	NA	NA	NA	NA	NA	NA	NA	NA	NA	NA	NA	NA	NA	NA	NA	NA	NA
chr1D_382582144	1	382582144	C	T	NA	NA	NA	NA	NA	NA	NA	NA	NA	NA	16.4081	NA	NA	NA	NA	NA	NA	NA	NA	NA	NA	NA	NA	NA	NA	NA	NA	NA	NA	NA	NA	NA	NA	NA	NA	NA	NA	NA	NA	NA	NA	NA
chr1D_382610722	1	382610722	C	T	NA	NA	NA	NA	NA	NA	NA	NA	NA	NA	16.4081	NA	NA	NA	NA	NA	NA	NA	NA	NA	NA	NA	NA	NA	NA	NA	NA	NA	NA	NA	NA	NA	NA	NA	NA	NA	NA	NA	NA	NA	NA	NA
chr1D_383245916	1	383245916	T	C	NA	NA	NA	NA	NA	NA	NA	NA	NA	NA	18.6275	NA	NA	NA	NA	NA	NA	NA	NA	NA	NA	NA	NA	NA	NA	NA	NA	NA	NA	NA	NA	NA	NA	NA	NA	NA	NA	NA	NA	NA	NA	NA
chr1D_383252374	1	383252374	G	C	NA	NA	NA	NA	NA	NA	NA	NA	NA	NA	-18.6275	NA	NA	NA	NA	NA	NA	NA	NA	NA	NA	NA	NA	NA	NA	NA	NA	NA	NA	NA	NA	NA	NA	NA	NA	NA	NA	NA	NA	NA	NA	NA
chr1D_383270339	1	383270339	C	T	NA	NA	NA	NA	NA	NA	NA	NA	NA	NA	18.6275	NA	NA	NA	NA	NA	NA	NA	NA	NA	NA	NA	NA	NA	NA	NA	NA	NA	NA	NA	NA	NA	NA	NA	NA	NA	NA	NA	NA	NA	NA	NA
chr1D_383295212	1	383295212	G	A	NA	NA	NA	NA	NA	NA	NA	NA	NA	NA	18.6275	NA	NA	NA	NA	NA	NA	NA	NA	NA	NA	NA	NA	NA	NA	NA	NA	NA	NA	NA	NA	NA	NA	NA	NA	NA	NA	NA	NA	NA	NA	NA
chr1D_383305485	1	383305485	C	T	NA	NA	NA	NA	NA	NA	NA	NA	NA	NA	18.6275	NA	NA	NA	NA	NA	NA	NA	NA	NA	NA	NA	NA	NA	NA	NA	NA	NA	NA	NA	NA	NA	NA	NA	NA	NA	NA	NA	NA	NA	NA	NA
chr1D_383684185	1	383684185	C	T	NA	NA	NA	NA	NA	NA	NA	NA	NA	NA	22.6789	24.5748	NA	NA	NA	NA	NA	NA	NA	NA	NA	NA	NA	NA	NA	NA	NA	NA	NA	NA	NA	NA	NA	NA	NA	NA	NA	NA	NA	NA	NA	NA
chr1D_383896412	1	383896412	G	A	NA	NA	NA	NA	NA	NA	NA	NA	NA	NA	-22.6789	-24.5748	NA	NA	NA	NA	NA	NA	NA	NA	NA	NA	NA	NA	NA	NA	NA	NA	NA	NA	NA	NA	NA	NA	NA	NA	NA	NA	NA	NA	NA	NA
chr1D_383970856	1	383970856	G	A	NA	NA	NA	NA	NA	NA	NA	NA	NA	NA	22.6789	24.5748	NA	NA	NA	NA	NA	NA	NA	NA	NA	NA	NA	NA	NA	NA	NA	NA	NA	NA	NA	NA	NA	NA	NA	NA	NA	NA	NA	NA	NA	NA
chr1D_384174211	1	384174211	G	A	NA	NA	NA	NA	NA	NA	NA	NA	NA	NA	22.6789	24.5748	NA	NA	NA	NA	NA	NA	NA	NA	NA	NA	NA	NA	NA	NA	NA	NA	NA	NA	NA	NA	NA	NA	NA	NA	NA	NA	NA	NA	NA	NA
chr1D_386325770	1	386325770	C	T	NA	NA	NA	NA	NA	NA	NA	NA	NA	NA	10.1143	NA	NA	NA	NA	NA	NA	NA	NA	NA	NA	NA	NA	NA	NA	NA	NA	NA	NA	NA	NA	NA	NA	NA	NA	NA	17.9948	NA	NA	43.3473	NA	NA
chr1D_389117326	1	389117326	C	T	NA	NA	NA	NA	NA	NA	NA	NA	NA	NA	25.1976	39.0098	28.1891	NA	NA	NA	NA	NA	NA	NA	NA	NA	NA	NA	NA	NA	NA	NA	NA	NA	NA	NA	NA	NA	NA	NA	NA	NA	NA	NA	NA	NA
chr1D_389133006	1	389133006	G	A	NA	NA	NA	NA	NA	NA	NA	NA	NA	NA	-25.1976	-39.0098	-28.1891	NA	NA	NA	NA	NA	NA	NA	NA	NA	NA	NA	NA	NA	NA	NA	NA	NA	NA	NA	NA	NA	NA	NA	NA	NA	NA	NA	NA	NA
chr1D_389201478	1	389201478	C	T	NA	NA	NA	NA	NA	NA	NA	NA	NA	NA	25.1976	39.0098	28.1891	NA	NA	NA	NA	NA	NA	NA	NA	NA	NA	NA	NA	NA	NA	NA	NA	NA	NA	NA	NA	NA	NA	NA	NA	NA	NA	NA	NA	NA
chr1D_389275161	1	389275161	C	T	NA	NA	NA	NA	NA	NA	NA	NA	NA	NA	25.1976	39.0098	28.1891	NA	NA	NA	NA	NA	NA	NA	NA	NA	NA	NA	NA	NA	NA	NA	NA	NA	NA	NA	NA	NA	NA	NA	NA	NA	NA	NA	NA	NA
chr1D_389368031	1	389368031	C	T	NA	NA	NA	NA	NA	NA	NA	NA	NA	NA	25.1976	39.0098	28.1891	NA	NA	NA	NA	NA	NA	NA	NA	NA	NA	NA	NA	NA	NA	NA	NA	NA	NA	NA	NA	NA	NA	NA	NA	NA	NA	NA	NA	NA
chr1D_389403206	1	389403206	C	T	NA	NA	NA	NA	NA	NA	NA	NA	NA	NA	25.1976	39.0098	28.1891	NA	NA	NA	NA	NA	NA	NA	NA	NA	NA	NA	NA	NA	NA	NA	NA	NA	NA	NA	NA	NA	NA	NA	NA	NA	NA	NA	NA	NA
chr1D_389470292	1	389470292	A	G	NA	NA	NA	NA	NA	NA	NA	NA	NA	NA	25.1976	39.0098	28.1891	NA	NA	NA	NA	NA	NA	NA	NA	NA	NA	NA	NA	NA	NA	NA	NA	NA	NA	NA	NA	NA	NA	NA	NA	NA	NA	NA	NA	NA
chr1D_392145370	1	392145370	A	G	NA	NA	NA	NA	NA	NA	NA	NA	NA	NA	NA	NA	NA	NA	NA	NA	NA	NA	NA	NA	NA	NA	NA	NA	NA	NA	-33.6025	NA	-31.9041	NA	NA	NA	NA	NA	NA	NA	NA	NA	NA	NA	NA	NA
chr1D_392183406	1	392183406	G	A	NA	NA	NA	NA	NA	NA	NA	NA	NA	NA	NA	NA	NA	NA	NA	NA	NA	NA	NA	NA	NA	NA	NA	NA	NA	NA	33.6025	NA	31.9041	NA	NA	NA	NA	NA	NA	NA	NA	NA	NA	NA	NA	NA
chr1D_392233547	1	392233547	G	A	NA	NA	NA	NA	NA	NA	NA	NA	NA	NA	NA	NA	NA	NA	NA	NA	NA	NA	NA	NA	NA	NA	NA	NA	NA	NA	NA	NA	37.5877	NA	NA	NA	NA	NA	NA	NA	NA	NA	NA	NA	NA	NA
chr1D_399178324	1	399178324	C	T	NA	NA	NA	NA	NA	NA	NA	NA	NA	10.4422	35.1814	40.8751	24.8508	NA	NA	NA	NA	NA	NA	NA	NA	NA	NA	NA	NA	NA	NA	NA	NA	NA	NA	-2.6457	NA	NA	-4.18214	184.328	41.7548	NA	NA	87.8764	NA	NA
chr1D_399196071	1	399196071	C	G	NA	NA	NA	NA	NA	NA	NA	NA	NA	10.4422	35.1814	40.8751	24.8508	NA	NA	NA	NA	NA	NA	NA	NA	NA	NA	NA	NA	NA	NA	NA	NA	NA	NA	-2.34308	NA	NA	-3.61157	171.162	35.456	NA	NA	77.2825	NA	31.0999
chr1D_399222130	1	399222130	G	A	NA	NA	NA	NA	NA	NA	NA	NA	NA	-10.4422	-35.1814	-40.8751	-24.8508	NA	NA	NA	NA	NA	NA	NA	NA	NA	NA	NA	NA	NA	NA	NA	NA	NA	NA	2.68178	NA	NA	3.80166	-178.145	-38.4792	NA	NA	-83.0063	NA	NA
chr1D_399254818	1	399254818	G	A	NA	NA	NA	NA	NA	NA	NA	NA	NA	10.4422	35.1814	40.8751	24.8508	NA	NA	NA	NA	NA	NA	NA	NA	NA	NA	NA	NA	NA	NA	NA	NA	NA	NA	-2.6445	NA	NA	-3.6332	197.952	46.6279	5.36426	NA	100.569	18.887	29.2645
chr1D_399314868	1	399314868	T	C	NA	NA	NA	NA	NA	NA	NA	NA	NA	-10.4422	-35.1814	-40.8751	-24.8508	NA	NA	NA	NA	NA	NA	NA	NA	NA	NA	NA	NA	NA	NA	NA	NA	NA	NA	NA	NA	NA	NA	-146.189	-35.7317	NA	NA	NA	NA	NA
chr1D_399332053	1	399332053	G	T	NA	NA	NA	NA	NA	NA	NA	NA	NA	10.4422	35.1814	40.8751	24.8508	NA	NA	NA	NA	NA	NA	NA	NA	NA	NA	NA	NA	NA	NA	NA	NA	NA	NA	-2.62257	NA	NA	-4.09133	178.837	40.6825	NA	NA	86.4806	NA	NA
chr1D_399359867	1	399359867	G	T	NA	NA	NA	NA	NA	NA	NA	NA	NA	10.4422	35.1814	40.8751	24.8508	NA	NA	NA	NA	NA	NA	NA	NA	NA	NA	NA	NA	NA	NA	NA	NA	NA	NA	-2.52953	NA	NA	NA	173.018	39.6083	NA	NA	83.4323	NA	NA
chr1D_400286576	1	400286576	G	T	NA	NA	NA	NA	NA	NA	NA	NA	NA	-6.67328	-21.1602	-24.2715	NA	NA	NA	NA	NA	NA	NA	NA	NA	NA	NA	NA	NA	NA	NA	NA	NA	NA	NA	NA	NA	NA	NA	-139.766	-31.254	NA	NA	-66.5186	NA	NA
chr1D_400295715	1	400295715	C	T	NA	NA	NA	NA	NA	NA	NA	NA	NA	-6.67328	-21.1602	-24.2715	NA	NA	NA	NA	NA	NA	NA	NA	NA	NA	NA	NA	NA	NA	NA	NA	NA	NA	NA	NA	NA	NA	NA	-139.766	-31.254	NA	NA	-66.5186	NA	NA
chr1D_400303156	1	400303156	G	A	NA	NA	NA	NA	NA	NA	NA	NA	NA	6.67328	21.1602	24.2715	NA	NA	NA	NA	NA	NA	NA	NA	NA	NA	NA	NA	NA	NA	NA	NA	NA	NA	NA	NA	NA	NA	NA	139.766	31.254	NA	NA	66.5186	NA	NA
chr1D_400323062	1	400323062	G	A	NA	NA	NA	NA	NA	NA	NA	NA	NA	6.67328	21.1602	24.2715	NA	NA	NA	NA	NA	NA	NA	NA	NA	NA	NA	NA	NA	NA	NA	NA	NA	NA	NA	NA	NA	NA	NA	140.159	31.1622	NA	NA	66.6698	NA	NA
chr1D_400335874	1	400335874	C	T	NA	NA	NA	NA	NA	NA	NA	NA	NA	-6.67328	-21.1602	-24.2715	NA	NA	NA	NA	NA	NA	NA	NA	NA	NA	NA	NA	NA	NA	NA	NA	NA	NA	NA	NA	NA	NA	NA	-139.766	-31.254	NA	NA	-66.5186	NA	NA
chr1D_400357106	1	400357106	T	C	NA	NA	NA	NA	NA	NA	NA	NA	NA	6.67328	21.1602	24.2715	NA	NA	NA	NA	NA	NA	NA	NA	NA	NA	NA	NA	NA	NA	NA	NA	NA	NA	NA	NA	NA	NA	NA	139.766	31.254	NA	NA	66.5186	NA	NA
chr1D_400498869	1	400498869	C	T	NA	NA	NA	NA	NA	NA	NA	NA	NA	6.67328	21.1602	24.2715	NA	NA	NA	NA	NA	NA	NA	NA	NA	NA	NA	NA	NA	NA	NA	NA	NA	NA	NA	NA	NA	NA	NA	139.766	31.254	NA	NA	66.5186	NA	NA
chr1D_400511793	1	400511793	C	T	NA	NA	NA	NA	NA	NA	NA	NA	NA	6.67328	21.1602	24.2715	NA	NA	NA	NA	NA	NA	NA	NA	NA	NA	NA	NA	NA	NA	NA	NA	NA	NA	NA	NA	NA	NA	NA	139.766	31.254	NA	NA	66.5186	NA	NA
chr1D_400550232	1	400550232	G	A	NA	NA	NA	NA	NA	NA	NA	NA	NA	-6.67328	-21.1602	-24.2715	NA	NA	NA	NA	NA	NA	NA	NA	NA	NA	NA	NA	NA	NA	NA	NA	NA	NA	NA	NA	NA	NA	NA	-139.766	-31.254	NA	NA	-66.5186	NA	NA
chr1D_400653966	1	400653966	C	T	NA	NA	NA	NA	NA	NA	NA	NA	NA	6.67328	21.1602	24.2715	NA	NA	NA	NA	NA	NA	NA	NA	NA	NA	NA	NA	NA	NA	NA	NA	NA	NA	NA	NA	NA	NA	NA	132.336	29.2995	NA	NA	63.224	NA	NA
chr1D_402416282	1	402416282	G	C	NA	NA	NA	NA	NA	NA	NA	NA	NA	NA	19.0026	NA	NA	NA	NA	NA	NA	NA	NA	NA	NA	NA	NA	NA	NA	NA	NA	NA	NA	NA	NA	NA	NA	NA	NA	NA	NA	NA	NA	NA	NA	NA
chr1D_402433303	1	402433303	G	A	NA	NA	NA	NA	NA	NA	NA	NA	NA	NA	19.0026	NA	NA	NA	NA	NA	NA	NA	NA	NA	NA	NA	NA	NA	NA	NA	NA	NA	NA	NA	NA	NA	NA	NA	NA	NA	NA	NA	NA	NA	NA	NA
chr1D_402437303	1	402437303	A	C	NA	NA	NA	NA	NA	NA	NA	NA	NA	NA	-19.0026	NA	NA	NA	NA	NA	NA	NA	NA	NA	NA	NA	NA	NA	NA	NA	NA	NA	NA	NA	NA	NA	NA	NA	NA	NA	NA	NA	NA	NA	NA	NA
chr1D_402455031	1	402455031	C	T	NA	NA	NA	NA	NA	NA	NA	NA	NA	NA	-19.0026	NA	NA	NA	NA	NA	NA	NA	NA	NA	NA	NA	NA	NA	NA	NA	NA	NA	NA	NA	NA	NA	NA	NA	NA	NA	NA	NA	NA	NA	NA	NA
chr1D_402464834	1	402464834	G	T	NA	NA	NA	NA	NA	NA	NA	NA	NA	NA	-19.0026	NA	NA	NA	NA	NA	NA	NA	NA	NA	NA	NA	NA	NA	NA	NA	NA	NA	NA	NA	NA	NA	NA	NA	NA	NA	NA	NA	NA	NA	NA	NA
chr1D_402475754	1	402475754	G	T	NA	NA	NA	NA	NA	NA	NA	NA	NA	NA	-19.0026	NA	NA	NA	NA	NA	NA	NA	NA	NA	NA	NA	NA	NA	NA	NA	NA	NA	NA	NA	NA	NA	NA	NA	NA	NA	NA	NA	NA	NA	NA	NA
chr1D_402533141	1	402533141	G	A	NA	NA	NA	NA	NA	NA	NA	NA	NA	NA	19.0026	NA	NA	NA	NA	NA	NA	NA	NA	NA	NA	NA	NA	NA	NA	NA	NA	NA	NA	NA	NA	NA	NA	NA	NA	NA	NA	NA	NA	NA	NA	NA
chr1D_402576050	1	402576050	C	G	NA	NA	NA	NA	NA	NA	NA	NA	NA	NA	-19.0026	NA	NA	NA	NA	NA	NA	NA	NA	NA	NA	NA	NA	NA	NA	NA	NA	NA	NA	NA	NA	NA	NA	NA	NA	NA	NA	NA	NA	NA	NA	NA
chr1D_402581674	1	402581674	T	C	NA	NA	NA	NA	NA	NA	NA	NA	NA	NA	19.0026	NA	NA	NA	NA	NA	NA	NA	NA	NA	NA	NA	NA	NA	NA	NA	NA	NA	NA	NA	NA	NA	NA	NA	NA	NA	NA	NA	NA	NA	NA	NA
chr1D_402592034	1	402592034	G	A	NA	NA	NA	NA	NA	NA	NA	NA	NA	NA	19.0026	NA	NA	NA	NA	NA	NA	NA	NA	NA	NA	NA	NA	NA	NA	NA	NA	NA	NA	NA	NA	NA	NA	NA	NA	NA	NA	NA	NA	NA	NA	NA
chr1D_402613389	1	402613389	C	T	NA	NA	NA	NA	NA	NA	NA	NA	NA	NA	-19.0026	NA	NA	NA	NA	NA	NA	NA	NA	NA	NA	NA	NA	NA	NA	NA	NA	NA	NA	NA	NA	NA	NA	NA	NA	NA	NA	NA	NA	NA	NA	NA
chr1D_403206485	1	403206485	C	T	NA	NA	NA	NA	NA	NA	NA	NA	NA	NA	-34.1671	-40.1171	NA	NA	NA	NA	NA	NA	NA	NA	NA	NA	NA	NA	NA	NA	NA	NA	NA	NA	NA	NA	NA	NA	NA	NA	NA	NA	NA	NA	NA	NA
chr1D_403249741	1	403249741	G	A	NA	NA	NA	NA	NA	NA	NA	NA	NA	NA	34.1671	40.1171	NA	NA	NA	NA	NA	NA	NA	NA	NA	NA	NA	NA	NA	NA	NA	NA	NA	NA	NA	NA	NA	NA	NA	NA	NA	NA	NA	NA	NA	NA
chr1D_409938039	1	409938039	C	G	NA	-1.18441	NA	NA	NA	NA	NA	NA	NA	NA	NA	NA	NA	NA	NA	NA	NA	NA	NA	NA	NA	NA	NA	NA	NA	NA	NA	NA	NA	NA	NA	NA	NA	NA	NA	NA	NA	NA	NA	NA	NA	NA
chr1D_409955396	1	409955396	C	T	NA	-1.18441	NA	NA	NA	NA	NA	NA	NA	NA	NA	NA	NA	NA	NA	NA	NA	NA	NA	NA	NA	NA	NA	NA	NA	NA	NA	NA	NA	NA	NA	NA	NA	NA	NA	NA	NA	NA	NA	NA	NA	NA
chr1D_410006987	1	410006987	C	T	NA	-1.18441	NA	NA	NA	NA	NA	NA	NA	NA	NA	NA	NA	NA	NA	NA	NA	NA	NA	NA	NA	NA	NA	NA	NA	NA	NA	NA	NA	NA	NA	NA	NA	NA	NA	NA	NA	NA	NA	NA	NA	NA
chr1D_410028936	1	410028936	G	A	NA	1.18441	NA	NA	NA	NA	NA	NA	NA	NA	NA	NA	NA	NA	NA	NA	NA	NA	NA	NA	NA	NA	NA	NA	NA	NA	NA	NA	NA	NA	NA	NA	NA	NA	NA	NA	NA	NA	NA	NA	NA	NA
chr1D_410050123	1	410050123	T	A	NA	1.18441	NA	NA	NA	NA	NA	NA	NA	NA	NA	NA	NA	NA	NA	NA	NA	NA	NA	NA	NA	NA	NA	NA	NA	NA	NA	NA	NA	NA	NA	NA	NA	NA	NA	NA	NA	NA	NA	NA	NA	NA
chr1D_410068489	1	410068489	C	T	NA	-1.18441	NA	NA	NA	NA	NA	NA	NA	NA	NA	NA	NA	NA	NA	NA	NA	NA	NA	NA	NA	NA	NA	NA	NA	NA	NA	NA	NA	NA	NA	NA	NA	NA	NA	NA	NA	NA	NA	NA	NA	NA
chr1D_410937734	1	410937734	C	A	NA	NA	NA	NA	NA	NA	NA	NA	NA	6.47794	NA	NA	NA	NA	NA	NA	NA	NA	NA	NA	NA	NA	NA	NA	NA	NA	NA	NA	NA	NA	NA	NA	NA	NA	NA	NA	NA	NA	NA	NA	NA	NA
chr1D_410962546	1	410962546	C	T	NA	NA	NA	NA	NA	NA	NA	NA	NA	-6.47794	NA	NA	NA	NA	NA	NA	NA	NA	NA	NA	NA	NA	NA	NA	NA	NA	NA	NA	NA	NA	NA	NA	NA	NA	NA	NA	NA	NA	NA	NA	NA	NA
chr1D_411006885	1	411006885	G	C	NA	NA	NA	NA	NA	NA	NA	NA	NA	6.47794	NA	NA	NA	NA	NA	NA	NA	NA	NA	NA	NA	NA	NA	NA	NA	NA	NA	NA	NA	NA	NA	NA	NA	NA	NA	NA	NA	NA	NA	NA	NA	NA
chr1D_411018564	1	411018564	G	C	NA	NA	NA	NA	NA	NA	NA	NA	NA	6.47794	NA	NA	NA	NA	NA	NA	NA	NA	NA	NA	NA	NA	NA	NA	NA	NA	NA	NA	NA	NA	NA	NA	NA	NA	NA	NA	NA	NA	NA	NA	NA	NA
chr1D_416445342	1	416445342	G	T	NA	NA	NA	NA	NA	NA	NA	NA	NA	NA	NA	NA	NA	NA	NA	NA	NA	NA	NA	NA	NA	NA	NA	NA	NA	NA	NA	NA	NA	NA	NA	-2.0576	NA	NA	NA	NA	NA	NA	NA	NA	NA	NA
chr1D_419342761	1	419342761	C	A	NA	NA	NA	NA	NA	NA	NA	NA	NA	NA	NA	NA	NA	NA	NA	NA	NA	NA	NA	NA	NA	NA	NA	25.7288	NA	NA	NA	NA	15.1548	NA	NA	NA	NA	NA	NA	NA	NA	NA	NA	NA	NA	NA
chr1D_419451749	1	419451749	C	T	NA	NA	NA	NA	NA	NA	NA	NA	NA	NA	NA	NA	NA	NA	NA	NA	NA	NA	NA	NA	NA	NA	NA	-25.7288	NA	NA	NA	NA	-15.1548	NA	NA	NA	NA	NA	NA	NA	NA	NA	NA	NA	NA	NA
chr1D_419466546	1	419466546	A	T	NA	NA	NA	NA	NA	NA	NA	NA	NA	NA	NA	NA	NA	NA	NA	NA	NA	NA	NA	NA	NA	NA	NA	-25.7288	NA	NA	NA	NA	-15.1548	NA	NA	NA	NA	NA	NA	NA	NA	NA	NA	NA	NA	NA
chr1D_419483235	1	419483235	G	A	NA	NA	NA	NA	NA	NA	NA	NA	NA	NA	NA	NA	NA	NA	NA	NA	NA	NA	NA	NA	NA	NA	NA	25.7288	NA	NA	NA	NA	15.1548	NA	NA	NA	NA	NA	NA	NA	NA	NA	NA	NA	NA	NA
chr1D_419501012	1	419501012	C	T	NA	NA	NA	NA	NA	NA	NA	NA	NA	NA	NA	NA	NA	NA	NA	NA	NA	NA	NA	NA	NA	NA	NA	-25.7288	NA	NA	NA	NA	-15.1548	NA	NA	NA	NA	NA	NA	NA	NA	NA	NA	NA	NA	NA
chr1D_424799034	1	424799034	C	T	NA	NA	2.32556	NA	NA	NA	NA	NA	NA	NA	NA	NA	NA	NA	NA	NA	NA	NA	NA	NA	NA	NA	NA	NA	NA	NA	NA	NA	NA	NA	NA	1.7462	NA	NA	2.9141	-112.33	-23.4966	NA	NA	NA	NA	NA
chr1D_424814849	1	424814849	A	G	NA	NA	2.32556	NA	NA	NA	NA	NA	NA	NA	NA	NA	NA	NA	NA	NA	NA	NA	NA	NA	NA	NA	NA	NA	NA	NA	NA	NA	NA	NA	NA	1.7462	NA	NA	2.9141	-112.33	-23.4966	NA	NA	NA	NA	NA
chr1D_424831553	1	424831553	C	T	NA	NA	2.32556	NA	NA	NA	NA	NA	NA	NA	NA	NA	NA	NA	NA	NA	NA	NA	NA	NA	NA	NA	NA	NA	NA	NA	NA	NA	NA	NA	NA	1.7462	NA	NA	2.9141	-112.33	-23.4966	NA	NA	NA	NA	NA
chr1D_424863520	1	424863520	T	C	NA	NA	-2.32556	NA	NA	NA	NA	NA	NA	NA	NA	NA	NA	NA	NA	NA	NA	NA	NA	NA	NA	NA	NA	NA	NA	NA	NA	NA	NA	NA	NA	-1.69371	NA	NA	-2.79886	113.497	23.0901	NA	NA	NA	NA	NA
chr1D_424906495	1	424906495	C	T	NA	NA	2.32556	NA	NA	NA	NA	NA	NA	NA	NA	NA	NA	NA	NA	NA	NA	NA	NA	NA	NA	NA	NA	NA	NA	NA	NA	NA	NA	NA	NA	1.7462	NA	NA	2.9141	-112.33	-23.4966	NA	NA	NA	NA	NA
chr1D_424930356	1	424930356	C	G	NA	NA	2.32556	NA	NA	NA	NA	NA	NA	NA	NA	NA	NA	NA	NA	NA	NA	NA	NA	NA	NA	NA	NA	NA	NA	NA	NA	NA	NA	NA	NA	1.7462	NA	NA	2.9141	-112.33	-23.4966	NA	NA	NA	NA	NA
chr1D_424942190	1	424942190	C	T	NA	NA	2.32556	NA	NA	NA	NA	NA	NA	NA	NA	NA	NA	NA	NA	NA	NA	NA	NA	NA	NA	NA	NA	NA	NA	NA	NA	NA	NA	NA	NA	1.67846	NA	NA	2.78307	-112.175	-23.0852	NA	NA	NA	NA	NA
chr1D_424971447	1	424971447	C	T	NA	NA	2.32556	NA	NA	NA	NA	NA	NA	NA	NA	NA	NA	NA	NA	NA	NA	NA	NA	NA	NA	NA	NA	NA	NA	NA	NA	NA	NA	NA	NA	1.63501	NA	NA	2.58134	NA	NA	NA	NA	NA	NA	NA
chr1D_424986471	1	424986471	A	G	NA	NA	2.32556	NA	NA	NA	NA	NA	NA	NA	NA	NA	NA	NA	NA	NA	NA	NA	NA	NA	NA	NA	NA	NA	NA	NA	NA	NA	NA	NA	NA	1.7462	NA	NA	2.9141	-112.33	-23.4966	NA	NA	NA	NA	NA
chr1D_424997487	1	424997487	G	C	NA	NA	-2.32556	NA	NA	NA	NA	NA	NA	NA	NA	NA	NA	NA	NA	NA	NA	NA	NA	NA	NA	NA	NA	NA	NA	NA	NA	NA	NA	NA	NA	-1.7462	NA	NA	-2.9141	112.33	23.4966	NA	NA	NA	NA	NA
chr1D_425050251	1	425050251	C	T	NA	NA	2.32556	NA	NA	NA	NA	NA	NA	NA	NA	NA	NA	NA	NA	NA	NA	NA	NA	NA	NA	NA	NA	NA	NA	NA	NA	NA	NA	NA	NA	1.75671	NA	NA	2.874	-105.654	NA	NA	NA	NA	NA	NA
chr1D_425057914	1	425057914	T	C	NA	NA	-2.32556	NA	NA	NA	NA	NA	NA	NA	NA	NA	NA	NA	NA	NA	NA	NA	NA	NA	NA	NA	NA	NA	NA	NA	NA	NA	NA	NA	NA	-1.7462	NA	NA	-2.9141	112.33	23.4966	NA	NA	NA	NA	NA
chr1D_425070191	1	425070191	G	A	NA	NA	-2.32556	NA	NA	NA	NA	NA	NA	NA	NA	NA	NA	NA	NA	NA	NA	NA	NA	NA	NA	NA	NA	NA	NA	NA	NA	NA	NA	NA	NA	-1.7462	NA	NA	-2.9141	112.33	23.4966	NA	NA	NA	NA	NA
chr1D_425096017	1	425096017	T	C	NA	NA	-2.32556	NA	NA	NA	NA	NA	NA	NA	NA	NA	NA	NA	NA	NA	NA	NA	NA	NA	NA	NA	NA	NA	NA	NA	NA	NA	NA	NA	NA	-1.7462	NA	NA	-2.9141	112.33	23.4966	NA	NA	NA	NA	NA
chr1D_425102413	1	425102413	G	A	NA	NA	-2.32556	NA	NA	NA	NA	NA	NA	NA	NA	NA	NA	NA	NA	NA	NA	NA	NA	NA	NA	NA	NA	NA	NA	NA	NA	NA	NA	NA	NA	-1.67846	NA	NA	-2.78307	112.175	23.0852	NA	NA	NA	NA	NA
chr1D_425110510	1	425110510	G	A	NA	NA	-2.32556	NA	NA	NA	NA	NA	NA	NA	NA	NA	NA	NA	NA	NA	NA	NA	NA	NA	NA	NA	NA	NA	NA	NA	NA	NA	NA	NA	NA	-1.7462	NA	NA	-2.9141	112.33	23.4966	NA	NA	NA	NA	NA
chr1D_425123141	1	425123141	G	A	NA	NA	-2.32556	NA	NA	NA	NA	NA	NA	NA	NA	NA	NA	NA	NA	NA	NA	NA	NA	NA	NA	NA	NA	NA	NA	NA	NA	NA	NA	NA	NA	-1.7462	NA	NA	-2.9141	112.33	23.4966	NA	NA	NA	NA	NA
chr1D_425149648	1	425149648	G	C	NA	NA	-2.32556	NA	NA	NA	NA	NA	NA	NA	NA	NA	NA	NA	NA	NA	NA	NA	NA	NA	NA	NA	NA	NA	NA	NA	NA	NA	NA	NA	NA	-1.7462	NA	NA	-2.9141	112.33	23.4966	NA	NA	NA	NA	NA
chr1D_425164512	1	425164512	G	T	NA	NA	2.32556	NA	NA	NA	NA	NA	NA	NA	NA	NA	NA	NA	NA	NA	NA	NA	NA	NA	NA	NA	NA	NA	NA	NA	NA	NA	NA	NA	NA	1.7462	NA	NA	2.9141	-112.33	-23.4966	NA	NA	NA	NA	NA
chr1D_425180624	1	425180624	C	T	NA	NA	2.32556	NA	NA	NA	NA	NA	NA	NA	NA	NA	NA	NA	NA	NA	NA	NA	NA	NA	NA	NA	NA	NA	NA	NA	NA	NA	NA	NA	NA	1.7462	NA	NA	2.9141	-112.33	-23.4966	NA	NA	NA	NA	NA
chr1D_425197401	1	425197401	G	A	NA	NA	-2.32556	NA	NA	NA	NA	NA	NA	NA	NA	NA	NA	NA	NA	NA	NA	NA	NA	NA	NA	NA	NA	NA	NA	NA	NA	NA	NA	NA	NA	-1.7462	NA	NA	-2.9141	112.33	23.4966	NA	NA	NA	NA	NA
chr1D_425203025	1	425203025	G	A	NA	NA	-2.32556	NA	NA	NA	NA	NA	NA	NA	NA	NA	NA	NA	NA	NA	NA	NA	NA	NA	NA	NA	NA	NA	NA	NA	NA	NA	NA	NA	NA	-1.7462	NA	NA	-2.9141	112.33	23.4966	NA	NA	NA	NA	NA
chr1D_425212356	1	425212356	C	T	NA	NA	2.32556	NA	NA	NA	NA	NA	NA	NA	NA	NA	NA	NA	NA	NA	NA	NA	NA	NA	NA	NA	NA	NA	NA	NA	NA	NA	NA	NA	NA	1.7462	NA	NA	2.9141	-112.33	-23.4966	NA	NA	NA	NA	NA
chr1D_425257468	1	425257468	G	A	NA	NA	-2.32556	NA	NA	NA	NA	NA	NA	NA	NA	NA	NA	NA	NA	NA	NA	NA	NA	NA	NA	NA	NA	NA	NA	NA	NA	NA	NA	NA	NA	-1.7462	NA	NA	-2.9141	112.33	23.4966	NA	NA	NA	NA	NA
chr1D_425267177	1	425267177	T	C	NA	NA	-2.32556	NA	NA	NA	NA	NA	NA	NA	NA	NA	NA	NA	NA	NA	NA	NA	NA	NA	NA	NA	NA	NA	NA	NA	NA	NA	NA	NA	NA	-1.7462	NA	NA	-2.9141	112.33	23.4966	NA	NA	NA	NA	NA
chr1D_425321744	1	425321744	C	T	NA	NA	2.32556	NA	NA	NA	NA	NA	NA	NA	NA	NA	NA	NA	NA	NA	NA	NA	NA	NA	NA	NA	NA	NA	NA	NA	NA	NA	NA	NA	NA	1.7462	NA	NA	2.9141	-112.33	-23.4966	NA	NA	NA	NA	NA
chr1D_425610478	1	425610478	C	T	NA	NA	2.32556	NA	NA	NA	NA	NA	NA	NA	NA	NA	NA	NA	NA	NA	NA	NA	NA	NA	NA	NA	NA	NA	NA	NA	NA	NA	NA	NA	NA	1.75598	NA	NA	2.94014	-110.625	-22.3391	NA	NA	NA	NA	NA
chr1D_425684808	1	425684808	C	A	NA	NA	-2.32556	NA	NA	NA	NA	NA	NA	NA	NA	NA	NA	NA	NA	NA	NA	NA	NA	NA	NA	NA	NA	NA	NA	NA	NA	NA	NA	NA	NA	-1.7462	NA	NA	-2.9141	112.33	23.4966	NA	NA	NA	NA	NA
chr1D_425692207	1	425692207	G	A	NA	NA	-2.32556	NA	NA	NA	NA	NA	NA	NA	NA	NA	NA	NA	NA	NA	NA	NA	NA	NA	NA	NA	NA	NA	NA	NA	NA	NA	NA	NA	NA	-1.7462	NA	NA	-2.9141	112.33	23.4966	NA	NA	NA	NA	NA
chr1D_425700996	1	425700996	C	T	NA	NA	2.32556	NA	NA	NA	NA	NA	NA	NA	NA	NA	NA	NA	NA	NA	NA	NA	NA	NA	NA	NA	NA	NA	NA	NA	NA	NA	NA	NA	NA	1.7462	NA	NA	2.9141	-112.33	-23.4966	NA	NA	NA	NA	NA
chr1D_425709458	1	425709458	G	A	NA	NA	-2.32556	NA	NA	NA	NA	NA	NA	NA	NA	NA	NA	NA	NA	NA	NA	NA	NA	NA	NA	NA	NA	NA	NA	NA	NA	NA	NA	NA	NA	-1.72609	NA	NA	NA	98.2432	19.9145	NA	NA	NA	NA	NA
chr1D_425717387	1	425717387	T	C	NA	NA	-2.33136	NA	NA	NA	NA	NA	NA	NA	NA	NA	NA	NA	NA	NA	NA	NA	NA	NA	NA	NA	NA	NA	NA	NA	NA	NA	NA	NA	NA	-1.6951	NA	NA	-2.9241	110.659	22.7529	NA	NA	NA	NA	NA
chr1D_425736398	1	425736398	C	T	NA	NA	2.32556	NA	NA	NA	NA	NA	NA	NA	NA	NA	NA	NA	NA	NA	NA	NA	NA	NA	NA	NA	NA	NA	NA	NA	NA	NA	NA	NA	NA	1.7462	NA	NA	2.9141	-112.33	-23.4966	NA	NA	NA	NA	NA
chr1D_425754773	1	425754773	T	C	NA	NA	-2.33136	NA	NA	NA	NA	NA	NA	NA	NA	NA	NA	NA	NA	NA	NA	NA	NA	NA	NA	NA	NA	NA	NA	NA	NA	NA	NA	NA	NA	-1.80623	NA	NA	-2.59408	99.1305	NA	NA	NA	NA	NA	NA
chr1D_425754869	1	425754869	C	T	NA	NA	2.32556	NA	NA	NA	NA	NA	NA	NA	NA	NA	NA	NA	NA	NA	NA	NA	NA	NA	NA	NA	NA	NA	NA	NA	NA	NA	NA	NA	NA	1.67846	NA	NA	2.78307	-112.175	-23.0852	NA	NA	NA	NA	NA
chr1D_425945020	1	425945020	G	A	NA	NA	-2.32556	NA	NA	NA	NA	NA	NA	NA	NA	NA	NA	NA	NA	NA	NA	NA	NA	NA	NA	NA	NA	NA	NA	NA	NA	NA	NA	NA	NA	-1.7462	NA	NA	-2.9141	112.33	23.4966	NA	NA	NA	NA	NA
chr1D_426056601	1	426056601	A	G	NA	NA	2.33136	NA	NA	NA	NA	NA	NA	NA	NA	NA	NA	NA	NA	NA	NA	NA	NA	NA	NA	NA	NA	NA	NA	NA	NA	NA	NA	NA	NA	1.75842	NA	NA	2.85798	-113.792	-23.6136	NA	NA	NA	NA	NA
chr1D_426065727	1	426065727	G	A	NA	NA	-2.32556	NA	NA	NA	NA	NA	NA	NA	NA	NA	NA	NA	NA	NA	NA	NA	NA	NA	NA	NA	NA	NA	NA	NA	NA	NA	NA	NA	NA	-1.7462	NA	NA	-2.9141	112.33	23.4966	NA	NA	NA	NA	NA
chr1D_426069300	1	426069300	A	T	NA	NA	2.33136	NA	NA	NA	NA	NA	NA	NA	NA	NA	NA	NA	NA	NA	NA	NA	NA	NA	NA	NA	NA	NA	NA	NA	NA	NA	NA	NA	NA	1.71822	NA	NA	2.72322	-110.845	-23.784	NA	NA	NA	NA	NA
chr1D_426072038	1	426072038	C	T	NA	NA	2.32556	NA	NA	NA	NA	NA	NA	NA	NA	NA	NA	NA	NA	NA	NA	NA	NA	NA	NA	NA	NA	NA	NA	NA	NA	NA	NA	NA	NA	1.72609	NA	NA	NA	-98.2432	-19.9145	NA	NA	NA	NA	NA
chr1D_426076835	1	426076835	G	T	NA	NA	-2.33136	NA	NA	NA	NA	NA	NA	NA	NA	NA	NA	NA	NA	NA	NA	NA	NA	NA	NA	NA	NA	NA	NA	NA	NA	NA	NA	NA	NA	NA	NA	NA	-2.4304	NA	NA	NA	NA	NA	NA	NA
chr1D_426084524	1	426084524	T	C	NA	NA	-2.32556	NA	NA	NA	NA	NA	NA	NA	NA	NA	NA	NA	NA	NA	NA	NA	NA	NA	NA	NA	NA	NA	NA	NA	NA	NA	NA	NA	NA	-1.70938	NA	NA	-2.82956	107.197	21.8643	NA	NA	NA	NA	NA
chr1D_426149213	1	426149213	G	A	NA	NA	-2.32556	NA	NA	NA	NA	NA	NA	NA	NA	NA	NA	NA	NA	NA	NA	NA	NA	NA	NA	NA	NA	NA	NA	NA	NA	NA	NA	NA	NA	-1.70309	NA	NA	-2.80025	112.231	23.4692	NA	NA	NA	NA	NA
chr1D_426180675	1	426180675	C	T	NA	NA	2.32556	NA	NA	NA	NA	NA	NA	NA	NA	NA	NA	NA	NA	NA	NA	NA	NA	NA	NA	NA	NA	NA	NA	NA	NA	NA	NA	NA	NA	1.72609	NA	NA	NA	-98.2432	-19.9145	NA	NA	NA	NA	NA
chr1D_426186428	1	426186428	G	A	NA	NA	-2.33136	NA	NA	NA	NA	NA	NA	NA	NA	NA	NA	NA	NA	NA	NA	NA	NA	NA	NA	NA	NA	NA	NA	NA	NA	NA	NA	NA	NA	-1.58942	NA	NA	-2.78163	97.7363	NA	NA	NA	NA	NA	NA
chr1D_426219079	1	426219079	G	A	NA	NA	-2.32556	NA	NA	NA	NA	NA	NA	NA	NA	NA	NA	NA	NA	NA	NA	NA	NA	NA	NA	NA	NA	NA	NA	NA	NA	NA	NA	NA	NA	-1.72609	NA	NA	NA	98.2432	19.9145	NA	NA	NA	NA	NA
chr1D_426222075	1	426222075	T	C	NA	NA	-2.33136	NA	NA	NA	NA	NA	NA	NA	NA	NA	NA	NA	NA	NA	NA	NA	NA	NA	NA	NA	NA	NA	NA	NA	NA	NA	NA	NA	NA	-1.75347	NA	NA	-2.77988	102.042	21.2487	NA	NA	NA	NA	NA
chr1D_426241257	1	426241257	C	G	NA	NA	2.32556	NA	NA	NA	NA	NA	NA	NA	NA	NA	NA	NA	NA	NA	NA	NA	NA	NA	NA	NA	NA	NA	NA	NA	NA	NA	NA	NA	NA	1.7462	NA	NA	2.9141	-112.33	-23.4966	NA	NA	NA	NA	NA
chr1D_426263544	1	426263544	T	C	NA	NA	-2.32556	NA	NA	NA	NA	NA	NA	NA	NA	NA	NA	NA	NA	NA	NA	NA	NA	NA	NA	NA	NA	NA	NA	NA	NA	NA	NA	NA	NA	-1.7462	NA	NA	-2.9141	112.33	23.4966	NA	NA	NA	NA	NA
chr1D_426264067	1	426264067	T	C	NA	NA	-2.33136	NA	NA	NA	NA	NA	NA	NA	NA	NA	NA	NA	NA	NA	NA	NA	NA	NA	NA	NA	NA	NA	NA	NA	NA	NA	NA	NA	NA	-1.72435	NA	NA	-2.85087	109.701	22.4571	NA	NA	NA	NA	NA
chr1D_426304230	1	426304230	T	C	NA	NA	-2.33136	NA	NA	NA	NA	NA	NA	NA	NA	NA	NA	NA	NA	NA	NA	NA	NA	NA	NA	NA	NA	NA	NA	NA	NA	NA	NA	NA	NA	-1.66229	NA	NA	-2.64251	99.9692	NA	NA	NA	NA	NA	NA
chr1D_426306117	1	426306117	C	T	NA	NA	2.32556	NA	NA	NA	NA	NA	NA	NA	NA	NA	NA	NA	NA	NA	NA	NA	NA	NA	NA	NA	NA	NA	NA	NA	NA	NA	NA	NA	NA	1.73049	NA	NA	2.85288	-105.799	-21.9834	NA	NA	NA	NA	NA
chr1D_426323415	1	426323415	A	G	NA	NA	2.33136	NA	NA	NA	NA	NA	NA	NA	NA	NA	NA	NA	NA	NA	NA	NA	NA	NA	NA	NA	NA	NA	NA	NA	NA	NA	NA	NA	NA	1.65003	NA	NA	2.55422	-103.27	-21.4218	NA	NA	NA	NA	NA
chr1D_426329589	1	426329589	T	C	NA	NA	-1.89982	NA	NA	NA	NA	NA	NA	NA	NA	NA	NA	NA	NA	NA	NA	NA	NA	NA	NA	NA	NA	NA	NA	NA	NA	NA	NA	NA	NA	-1.36381	NA	NA	NA	NA	NA	NA	NA	NA	NA	NA
chr1D_426347124	1	426347124	G	A	NA	NA	-2.32556	NA	NA	NA	NA	NA	NA	NA	NA	NA	NA	NA	NA	NA	NA	NA	NA	NA	NA	NA	NA	NA	NA	NA	NA	NA	NA	NA	NA	-1.66331	NA	NA	-2.69328	104.293	NA	NA	NA	NA	NA	NA
chr1D_426351363	1	426351363	A	G	NA	NA	2.33136	NA	NA	NA	NA	NA	NA	NA	NA	NA	NA	NA	NA	NA	NA	NA	NA	NA	NA	NA	NA	NA	NA	NA	NA	NA	NA	NA	NA	1.73756	NA	NA	2.67327	-108.605	-21.7509	NA	NA	NA	NA	NA
chr1D_426360854	1	426360854	C	T	NA	NA	2.32556	NA	NA	NA	NA	NA	NA	NA	NA	NA	NA	NA	NA	NA	NA	NA	NA	NA	NA	NA	NA	NA	NA	NA	NA	NA	NA	NA	NA	1.7462	NA	NA	2.9141	-112.33	-23.4966	NA	NA	NA	NA	NA
chr1D_426366717	1	426366717	C	T	NA	NA	2.32556	NA	NA	NA	NA	NA	NA	NA	NA	NA	NA	NA	NA	NA	NA	NA	NA	NA	NA	NA	NA	NA	NA	NA	NA	NA	NA	NA	NA	1.7462	NA	NA	2.9141	-112.33	-23.4966	NA	NA	NA	NA	NA
chr1D_426367986	1	426367986	A	G	NA	NA	2.33136	NA	NA	NA	NA	NA	NA	NA	NA	NA	NA	NA	NA	NA	NA	NA	NA	NA	NA	NA	NA	NA	NA	NA	NA	NA	NA	NA	NA	1.73725	NA	NA	2.98002	-109.988	-22.6768	NA	NA	NA	NA	NA
chr1D_426377872	1	426377872	A	C	NA	NA	2.32556	NA	NA	NA	NA	NA	NA	NA	NA	NA	NA	NA	NA	NA	NA	NA	NA	NA	NA	NA	NA	NA	NA	NA	NA	NA	NA	NA	NA	1.7462	NA	NA	2.9141	-112.33	-23.4966	NA	NA	NA	NA	NA
chr1D_426394669	1	426394669	A	G	NA	NA	2.33136	NA	NA	NA	NA	NA	NA	NA	NA	NA	NA	NA	NA	NA	NA	NA	NA	NA	NA	NA	NA	NA	NA	NA	NA	NA	NA	NA	NA	1.72755	NA	NA	2.59772	-102.326	-21.1147	NA	NA	NA	NA	NA
chr1D_426397066	1	426397066	C	T	NA	NA	2.32556	NA	NA	NA	NA	NA	NA	NA	NA	NA	NA	NA	NA	NA	NA	NA	NA	NA	NA	NA	NA	NA	NA	NA	NA	NA	NA	NA	NA	1.49429	NA	NA	NA	NA	NA	NA	NA	NA	NA	NA
chr1D_426401903	1	426401903	A	T	NA	NA	2.32556	NA	NA	NA	NA	NA	NA	NA	NA	NA	NA	NA	NA	NA	NA	NA	NA	NA	NA	NA	NA	NA	NA	NA	NA	NA	NA	NA	NA	1.7462	NA	NA	2.9141	-112.33	-23.4966	NA	NA	NA	NA	NA
chr1D_426403645	1	426403645	T	C	NA	NA	-2.33136	NA	NA	NA	NA	NA	NA	NA	NA	NA	NA	NA	NA	NA	NA	NA	NA	NA	NA	NA	NA	NA	NA	NA	NA	NA	NA	NA	NA	-1.73725	NA	NA	-2.98002	109.988	22.6768	NA	NA	NA	NA	NA
chr1D_426413300	1	426413300	C	T	NA	NA	2.32556	NA	NA	NA	NA	NA	NA	NA	NA	NA	NA	NA	NA	NA	NA	NA	NA	NA	NA	NA	NA	NA	NA	NA	NA	NA	NA	NA	NA	1.7462	NA	NA	2.9141	-112.33	-23.4966	NA	NA	NA	NA	NA
chr1D_426427634	1	426427634	G	A	NA	NA	2.33136	NA	NA	NA	NA	NA	NA	NA	NA	NA	NA	NA	NA	NA	NA	NA	NA	NA	NA	NA	NA	NA	NA	NA	NA	NA	NA	NA	NA	1.71139	NA	NA	2.81662	-109.164	-23.0394	NA	NA	NA	NA	NA
chr1D_426435615	1	426435615	C	T	NA	NA	2.32556	NA	NA	NA	NA	NA	NA	NA	NA	NA	NA	NA	NA	NA	NA	NA	NA	NA	NA	NA	NA	NA	NA	NA	NA	NA	NA	NA	NA	1.7462	NA	NA	2.9141	-112.33	-23.4966	NA	NA	NA	NA	NA
chr1D_426449160	1	426449160	T	C	NA	NA	-2.32556	NA	NA	NA	NA	NA	NA	NA	NA	NA	NA	NA	NA	NA	NA	NA	NA	NA	NA	NA	NA	NA	NA	NA	NA	NA	NA	NA	NA	-1.7462	NA	NA	-2.9141	112.33	23.4966	NA	NA	NA	NA	NA
chr1D_426459050	1	426459050	G	A	NA	NA	-2.32556	NA	NA	NA	NA	NA	NA	NA	NA	NA	NA	NA	NA	NA	NA	NA	NA	NA	NA	NA	NA	NA	NA	NA	NA	NA	NA	NA	NA	-1.7462	NA	NA	-2.9141	112.33	23.4966	NA	NA	NA	NA	NA
chr1D_426466504	1	426466504	G	T	NA	NA	2.32556	NA	NA	NA	NA	NA	NA	NA	NA	NA	NA	NA	NA	NA	NA	NA	NA	NA	NA	NA	NA	NA	NA	NA	NA	NA	NA	NA	NA	1.7462	NA	NA	2.9141	-112.33	-23.4966	NA	NA	NA	NA	NA
chr1D_426490690	1	426490690	T	G	NA	NA	-2.32556	NA	NA	NA	NA	NA	NA	NA	NA	NA	NA	NA	NA	NA	NA	NA	NA	NA	NA	NA	NA	NA	NA	NA	NA	NA	NA	NA	NA	-1.7462	NA	NA	-2.9141	112.33	23.4966	NA	NA	NA	NA	NA
chr1D_426504886	1	426504886	T	A	NA	NA	-2.32556	NA	NA	NA	NA	NA	NA	NA	NA	NA	NA	NA	NA	NA	NA	NA	NA	NA	NA	NA	NA	NA	NA	NA	NA	NA	NA	NA	NA	-1.7462	NA	NA	-2.9141	112.33	23.4966	NA	NA	NA	NA	NA
chr1D_427154750	1	427154750	C	T	NA	NA	NA	NA	NA	NA	NA	NA	NA	4.81082	NA	NA	NA	NA	NA	NA	NA	NA	NA	NA	NA	NA	NA	NA	NA	NA	NA	NA	NA	NA	NA	NA	NA	NA	NA	NA	NA	NA	NA	NA	NA	NA
chr1D_427164100	1	427164100	C	G	NA	NA	NA	NA	NA	NA	NA	NA	NA	4.81082	NA	NA	NA	NA	NA	NA	NA	NA	NA	NA	NA	NA	NA	NA	NA	NA	NA	NA	NA	NA	NA	NA	NA	NA	NA	NA	NA	NA	NA	NA	NA	NA
chr1D_427189249	1	427189249	T	A	NA	NA	NA	NA	NA	NA	NA	NA	NA	-4.81082	NA	NA	NA	NA	NA	NA	NA	NA	NA	NA	NA	NA	NA	NA	NA	NA	NA	NA	NA	NA	NA	NA	NA	NA	NA	NA	NA	NA	NA	NA	NA	NA
chr1D_427211375	1	427211375	A	C	NA	NA	NA	NA	NA	NA	NA	NA	NA	4.81082	NA	NA	NA	NA	NA	NA	NA	NA	NA	NA	NA	NA	NA	NA	NA	NA	NA	NA	NA	NA	NA	NA	NA	NA	NA	NA	NA	NA	NA	NA	NA	NA
chr1D_432307193	1	432307193	T	C	-709.924	NA	NA	NA	-25.4342	-27.9325	NA	NA	NA	NA	NA	NA	NA	NA	50.8674	50.8334	45.1806	NA	NA	NA	NA	NA	23.0592	52.0585	44.3391	34.1584	32.4044	NA	29.7341	NA	38.5167	NA	NA	NA	NA	NA	NA	NA	NA	NA	NA	NA
chr1D_432351990	1	432351990	A	G	709.924	NA	NA	NA	25.4342	27.9325	NA	NA	NA	NA	NA	NA	NA	NA	-50.8674	-50.8334	-45.1806	NA	NA	NA	NA	NA	-23.0592	-52.0585	-44.3391	-34.1584	-32.4044	NA	-29.7341	NA	-38.5167	NA	NA	NA	NA	NA	NA	NA	NA	NA	NA	NA
chr1D_432367341	1	432367341	T	C	-709.924	NA	NA	NA	-25.4342	-27.9325	NA	NA	NA	NA	NA	NA	NA	NA	50.8674	50.8334	45.1806	NA	NA	NA	NA	NA	23.0592	52.0585	44.3391	34.1584	32.4044	NA	29.7341	NA	38.5167	NA	NA	NA	NA	NA	NA	NA	NA	NA	NA	NA
chr1D_432386924	1	432386924	G	A	-709.924	NA	NA	NA	-25.4342	-27.9325	NA	NA	NA	NA	NA	NA	NA	NA	50.8674	50.8334	45.1806	NA	NA	NA	NA	NA	23.0592	52.0585	44.3391	34.1584	32.4044	NA	29.7341	NA	38.5167	NA	NA	NA	NA	NA	NA	NA	NA	NA	NA	NA
chr1D_432539087	1	432539087	A	C	709.924	NA	NA	NA	25.4342	27.9325	NA	NA	NA	NA	NA	NA	NA	NA	-50.8674	-50.8334	-45.1806	NA	NA	NA	NA	NA	-23.0592	-52.0585	-44.3391	-34.1584	-32.4044	NA	-29.7341	NA	-38.5167	NA	NA	NA	NA	NA	NA	NA	NA	NA	NA	NA
chr1D_432600691	1	432600691	C	T	709.924	NA	NA	NA	25.4342	27.9325	NA	NA	NA	NA	NA	NA	NA	NA	-50.8674	-50.8334	-45.1806	NA	NA	NA	NA	NA	-23.0592	-52.0585	-44.3391	-34.1584	-32.4044	NA	-29.7341	NA	-38.5167	NA	NA	NA	NA	NA	NA	NA	NA	NA	NA	NA
chr1D_432628602	1	432628602	G	A	-709.924	NA	NA	NA	-25.4342	-27.9325	NA	NA	NA	NA	NA	NA	NA	NA	50.8674	50.8334	45.1806	NA	NA	NA	NA	NA	23.0592	52.0585	44.3391	34.1584	32.4044	NA	29.7341	NA	38.5167	NA	NA	NA	NA	NA	NA	NA	NA	NA	NA	NA
chr1D_432647192	1	432647192	A	G	709.924	NA	NA	NA	25.4342	27.9325	NA	NA	NA	NA	NA	NA	NA	NA	-50.8674	-50.8334	-45.1806	NA	NA	NA	NA	NA	-23.0592	-52.0585	-44.3391	-34.1584	-32.4044	NA	-29.7341	NA	-38.5167	NA	NA	NA	NA	NA	NA	NA	NA	NA	NA	NA
chr1D_434072965	1	434072965	G	T	NA	NA	NA	NA	NA	NA	NA	NA	NA	NA	-19.6344	-26.8046	NA	NA	NA	NA	NA	NA	NA	NA	NA	NA	NA	NA	NA	NA	NA	NA	NA	NA	NA	NA	NA	NA	NA	NA	NA	NA	NA	NA	NA	NA
chr1D_435218260	1	435218260	G	A	NA	NA	NA	NA	NA	NA	NA	NA	NA	NA	NA	NA	-9.40039	NA	NA	NA	NA	NA	NA	NA	NA	NA	NA	NA	NA	NA	NA	NA	NA	NA	NA	NA	NA	NA	NA	NA	NA	NA	NA	NA	NA	NA
chr1D_435229717	1	435229717	C	T	NA	NA	NA	NA	NA	NA	NA	NA	NA	NA	13.3777	17.8204	NA	NA	NA	NA	NA	NA	NA	NA	NA	NA	NA	NA	NA	NA	NA	NA	NA	NA	NA	NA	NA	NA	NA	NA	NA	NA	NA	NA	NA	NA
chr1D_435232239	1	435232239	A	C	NA	NA	NA	NA	NA	NA	NA	NA	NA	NA	NA	NA	9.40039	NA	NA	NA	NA	NA	NA	NA	NA	NA	NA	NA	NA	NA	NA	NA	NA	NA	NA	NA	NA	NA	NA	NA	NA	NA	NA	NA	NA	NA
chr1D_437471924	1	437471924	C	G	NA	NA	NA	NA	NA	NA	NA	NA	NA	NA	NA	18.3215	14.3619	NA	NA	NA	NA	NA	NA	NA	NA	NA	NA	NA	NA	NA	NA	NA	NA	NA	NA	NA	NA	NA	NA	NA	25.4308	NA	NA	NA	NA	NA
chr1D_451287986	1	451287986	T	C	NA	NA	NA	NA	NA	NA	NA	NA	NA	9.58617	NA	NA	NA	NA	NA	NA	NA	NA	NA	NA	NA	NA	NA	NA	NA	NA	NA	NA	NA	NA	NA	NA	NA	NA	-5.35078	NA	NA	NA	NA	NA	NA	NA
chr1D_451304117	1	451304117	A	G	NA	NA	NA	NA	NA	NA	NA	NA	NA	-9.58617	NA	NA	NA	NA	NA	NA	NA	NA	NA	NA	NA	NA	NA	NA	NA	NA	NA	NA	NA	NA	NA	NA	NA	NA	4.56352	NA	NA	NA	NA	NA	NA	NA
chr1D_451343296	1	451343296	G	C	NA	NA	NA	NA	NA	NA	NA	NA	NA	9.58617	NA	NA	NA	NA	NA	NA	NA	NA	NA	NA	NA	NA	NA	NA	NA	NA	NA	NA	NA	NA	NA	NA	NA	NA	-5.91648	NA	NA	NA	NA	NA	NA	NA
chr1D_451368854	1	451368854	T	C	NA	NA	NA	NA	NA	NA	NA	NA	NA	9.58617	NA	NA	NA	NA	NA	NA	NA	NA	NA	NA	NA	NA	NA	NA	NA	NA	NA	NA	NA	NA	NA	NA	NA	NA	-5.91648	NA	NA	NA	NA	NA	NA	NA
chr1D_451401307	1	451401307	T	C	NA	NA	NA	NA	NA	NA	NA	NA	NA	9.58617	NA	NA	NA	NA	NA	NA	NA	NA	NA	NA	NA	NA	NA	NA	NA	NA	NA	NA	NA	NA	NA	NA	NA	NA	-5.18273	NA	NA	NA	NA	NA	NA	NA
chr1D_451481454	1	451481454	G	A	NA	NA	NA	NA	NA	NA	NA	NA	NA	9.58617	NA	NA	NA	NA	NA	NA	NA	NA	NA	NA	NA	NA	NA	NA	NA	NA	NA	NA	NA	NA	NA	NA	NA	NA	-3.68373	NA	NA	NA	NA	NA	NA	NA
chr1D_451503537	1	451503537	A	G	NA	NA	NA	NA	NA	NA	NA	NA	NA	-9.58617	NA	NA	NA	NA	NA	NA	NA	NA	NA	NA	NA	NA	NA	NA	NA	NA	NA	NA	NA	NA	NA	NA	NA	NA	5.35688	NA	NA	NA	NA	NA	NA	NA
chr1D_451519623	1	451519623	T	C	NA	NA	NA	NA	NA	NA	NA	NA	NA	9.58617	NA	NA	NA	NA	NA	NA	NA	NA	NA	NA	NA	NA	NA	NA	NA	NA	NA	NA	NA	NA	NA	NA	NA	NA	-5.54901	NA	NA	NA	NA	NA	NA	NA
chr1D_451562724	1	451562724	C	T	NA	NA	NA	NA	NA	NA	NA	NA	NA	-9.58617	NA	NA	NA	NA	NA	NA	NA	NA	NA	NA	NA	NA	NA	NA	NA	NA	NA	NA	NA	NA	NA	NA	NA	NA	4.37667	NA	NA	NA	NA	NA	NA	NA
chr1D_451916372	1	451916372	G	T	NA	NA	NA	NA	NA	NA	NA	NA	NA	-9.25966	NA	NA	NA	NA	NA	NA	NA	NA	NA	NA	NA	NA	NA	NA	NA	NA	NA	NA	NA	NA	NA	NA	NA	NA	5.97775	NA	NA	NA	NA	NA	NA	NA
chr1D_451936612	1	451936612	C	G	NA	NA	NA	NA	NA	NA	NA	NA	NA	-9.25966	NA	NA	NA	NA	NA	NA	NA	NA	NA	NA	NA	NA	NA	NA	NA	NA	NA	NA	NA	NA	NA	NA	NA	NA	6.44752	NA	NA	NA	NA	NA	NA	NA
chr1D_451950772	1	451950772	G	A	NA	NA	NA	NA	NA	NA	NA	NA	NA	9.25966	NA	NA	NA	NA	NA	NA	NA	NA	NA	NA	NA	NA	NA	NA	NA	NA	NA	NA	NA	NA	NA	NA	NA	NA	-5.52756	NA	NA	NA	NA	NA	NA	NA
chr1D_451975817	1	451975817	C	T	NA	NA	NA	NA	NA	NA	NA	NA	NA	-9.25966	NA	NA	NA	NA	NA	NA	NA	NA	NA	NA	NA	NA	NA	NA	NA	NA	NA	NA	NA	NA	NA	NA	NA	NA	5.15569	NA	NA	NA	NA	NA	NA	NA
chr1D_452010283	1	452010283	T	C	NA	NA	NA	NA	NA	NA	NA	NA	NA	-9.25966	NA	NA	NA	NA	NA	NA	NA	NA	NA	NA	NA	NA	NA	NA	NA	NA	NA	NA	NA	NA	NA	NA	NA	NA	5.46553	NA	NA	NA	NA	NA	NA	NA
chr1D_452294500	1	452294500	A	G	NA	NA	NA	NA	NA	NA	NA	NA	NA	-8.81638	NA	NA	NA	NA	NA	NA	NA	NA	NA	NA	NA	NA	NA	NA	NA	NA	NA	NA	NA	NA	NA	NA	NA	NA	3.78831	NA	NA	NA	NA	NA	NA	NA
chr1D_452324741	1	452324741	T	C	NA	NA	NA	NA	NA	NA	NA	NA	NA	8.81638	NA	NA	NA	NA	NA	NA	NA	NA	NA	NA	NA	NA	NA	NA	NA	NA	NA	NA	NA	NA	NA	NA	NA	NA	NA	NA	NA	NA	NA	NA	NA	NA
chr1D_453942042	1	453942042	G	A	NA	NA	NA	NA	NA	NA	NA	NA	NA	NA	19.8587	22.1419	NA	NA	NA	NA	NA	NA	NA	NA	NA	NA	NA	NA	NA	NA	NA	NA	NA	NA	NA	NA	NA	NA	NA	NA	NA	NA	NA	NA	NA	NA
chr1D_453976788	1	453976788	T	C	NA	NA	NA	NA	NA	NA	NA	NA	NA	NA	19.8587	22.1419	NA	NA	NA	NA	NA	NA	NA	NA	NA	NA	NA	NA	NA	NA	NA	NA	NA	NA	NA	NA	NA	NA	NA	NA	NA	NA	NA	NA	NA	NA
chr1D_454039700	1	454039700	A	T	NA	NA	-2.10662	NA	NA	NA	NA	NA	NA	NA	NA	NA	NA	NA	NA	NA	NA	NA	NA	NA	NA	NA	NA	NA	NA	NA	NA	NA	NA	NA	NA	NA	NA	NA	NA	NA	NA	NA	NA	NA	NA	NA
chr1D_454051315	1	454051315	C	T	NA	NA	-2.10662	NA	NA	NA	NA	NA	NA	NA	NA	NA	NA	NA	NA	NA	NA	NA	NA	NA	NA	NA	NA	NA	NA	NA	NA	NA	NA	NA	NA	NA	NA	NA	NA	NA	NA	NA	NA	NA	NA	NA
chr1D_454070827	1	454070827	G	A	NA	NA	2.10662	NA	NA	NA	NA	NA	NA	NA	NA	NA	NA	NA	NA	NA	NA	NA	NA	NA	NA	NA	NA	NA	NA	NA	NA	NA	NA	NA	NA	NA	NA	NA	NA	NA	NA	NA	NA	NA	NA	NA
chr1D_454133226	1	454133226	A	G	NA	NA	-2.10662	NA	NA	NA	NA	NA	NA	NA	NA	NA	NA	NA	NA	NA	NA	NA	NA	NA	NA	NA	NA	NA	NA	NA	NA	NA	NA	NA	NA	NA	NA	NA	NA	NA	NA	NA	NA	NA	NA	NA
chr1D_455530552	1	455530552	C	T	NA	NA	NA	NA	NA	NA	NA	NA	NA	5.28352	13.795	NA	NA	NA	NA	NA	NA	NA	NA	NA	NA	NA	NA	NA	NA	NA	NA	NA	NA	NA	NA	NA	NA	NA	NA	NA	NA	NA	NA	NA	NA	NA
chr1D_455631235	1	455631235	T	C	NA	NA	NA	NA	NA	NA	NA	NA	NA	-5.28352	-13.795	NA	NA	NA	NA	NA	NA	NA	NA	NA	NA	NA	NA	NA	NA	NA	NA	NA	NA	NA	NA	NA	NA	NA	NA	NA	NA	NA	NA	NA	NA	NA
chr1D_455638277	1	455638277	C	T	NA	NA	NA	NA	NA	NA	NA	NA	NA	5.28352	13.795	NA	NA	NA	NA	NA	NA	NA	NA	NA	NA	NA	NA	NA	NA	NA	NA	NA	NA	NA	NA	NA	NA	NA	NA	NA	NA	NA	NA	NA	NA	NA
chr1D_457553809	1	457553809	C	T	NA	NA	NA	NA	NA	NA	NA	NA	NA	NA	NA	NA	NA	NA	NA	NA	NA	NA	NA	NA	NA	NA	NA	NA	NA	NA	NA	NA	16.9443	NA	NA	NA	NA	NA	NA	NA	NA	NA	NA	NA	NA	NA
chr1D_457570475	1	457570475	C	G	NA	NA	NA	NA	NA	NA	NA	NA	NA	NA	NA	NA	NA	NA	NA	NA	NA	NA	NA	NA	NA	NA	NA	NA	NA	NA	NA	NA	13.6169	NA	NA	NA	NA	NA	NA	NA	NA	NA	NA	NA	NA	NA
chr1D_457572395	1	457572395	T	C	NA	NA	NA	NA	NA	NA	NA	NA	NA	NA	NA	NA	NA	NA	NA	NA	NA	NA	NA	NA	NA	NA	NA	NA	NA	NA	NA	NA	-16.9443	NA	NA	NA	NA	NA	NA	NA	NA	NA	NA	NA	NA	NA
chr1D_457584947	1	457584947	G	C	NA	NA	NA	NA	NA	NA	NA	NA	NA	NA	NA	NA	NA	NA	NA	NA	NA	NA	NA	NA	NA	NA	NA	NA	NA	NA	NA	NA	-13.6169	NA	NA	NA	NA	NA	NA	NA	NA	NA	NA	NA	NA	NA
chr1D_459289962	1	459289962	C	T	NA	NA	NA	NA	NA	NA	NA	NA	NA	NA	NA	NA	NA	NA	NA	NA	NA	NA	NA	NA	NA	NA	NA	NA	NA	NA	NA	NA	NA	NA	NA	1.72164	NA	NA	NA	NA	NA	NA	NA	NA	NA	NA
chr1D_459310173	1	459310173	G	T	NA	NA	NA	NA	NA	NA	NA	NA	NA	NA	NA	NA	NA	NA	NA	NA	NA	NA	NA	NA	NA	NA	NA	NA	NA	NA	NA	NA	NA	NA	NA	1.66274	NA	NA	NA	NA	NA	NA	NA	NA	NA	NA
chr1D_459399388	1	459399388	C	A	NA	NA	NA	NA	NA	NA	NA	NA	NA	NA	NA	NA	NA	NA	NA	NA	NA	NA	NA	NA	NA	NA	NA	NA	NA	NA	NA	NA	NA	NA	NA	-1.76665	NA	NA	NA	NA	NA	NA	NA	NA	NA	NA
chr1D_459424394	1	459424394	C	A	NA	NA	NA	NA	NA	NA	NA	NA	NA	NA	NA	NA	NA	NA	NA	NA	NA	NA	NA	NA	NA	NA	NA	NA	NA	NA	NA	NA	NA	NA	NA	-1.69584	NA	NA	NA	NA	NA	NA	NA	NA	NA	NA
chr1D_460977358	1	460977358	T	C	NA	NA	NA	NA	NA	NA	NA	NA	NA	NA	NA	NA	NA	NA	NA	NA	NA	NA	NA	NA	NA	NA	NA	NA	NA	NA	NA	NA	NA	NA	NA	NA	NA	NA	NA	NA	NA	NA	-12.647	NA	NA	NA
chr1D_461008926	1	461008926	G	A	NA	NA	NA	NA	NA	NA	NA	NA	NA	NA	NA	NA	NA	NA	NA	NA	NA	NA	NA	NA	NA	NA	NA	NA	NA	NA	NA	NA	NA	NA	NA	NA	NA	NA	NA	NA	NA	NA	12.8338	NA	NA	NA
chr1D_461039416	1	461039416	C	A	NA	NA	NA	NA	NA	NA	NA	NA	NA	NA	NA	NA	NA	NA	NA	NA	NA	NA	NA	NA	NA	NA	NA	NA	NA	NA	NA	NA	NA	NA	NA	NA	NA	NA	NA	NA	NA	NA	-12.647	NA	NA	NA
[truncated: 8,573 more rows]
