# Supplementary material for: Genomic signals of ecogeographic adaptation in a wild relative are associated with improved wheat performance under drought stress
Source: Genome Biol. 2025 Feb 21;26:35. doi: 10.1186/s13059-025-03500-1 (PMC11844086; doi:10.1186/s13059-025-03500-1)
Supplement: Supplementary file 6 — Additional File 6: Table S5. SNPs identified by redundancy analysis (RDA) and/or genome-wide association (GWAS) to be involved in Ae. tauschii ecogeographic adaptation. [file 13059_2025_3500_MOESM6_ESM.xlsx]

## Sheet: Sheet1
Table S5. SNPs identified by redundancy analysis (RDA) and/or genome-wide association (GWAS) to be involved in Ae. tauschii ecogeographic adaptation
The values under each variable column are the SNP allele effects from GWAS.
The values are linked to SNP alleles that rank highest in alphabetical order at each site.
SNP	Chr	Pos	REF	ALT	alt	lat	lon	prec_1	prec_2	prec_3	prec_4	prec_5	prec_6	prec_7	prec_8	prec_9	prec_10	prec_11	prec_12	tmax_1	tmax_2	tmax_3	tmax_4	tmax_5	tmax_6	tmax_7	tmax_8	tmax_9	tmax_10	tmax_11	tmax_12	tmin_1	tmin_2	tmin_3	tmin_4	tmin_6	tmin_7	tmin_8	tmin_9	tmin_10	tmin_11	tmin_12	bio1	bio2	bio3	bio4	bio5	bio6	bio7
chr1D_77937	1	77937	T	C	8.86555	0.0718512	0.594715	-5.37097	-5.76842	-3.48935	-3.29334	-0.794933	-2.98173	-1.15594	-3.05996	-10.8199	-11.8688	-7.52491	-4.80762	1.3145	2.60505	3.53898	4.42157	4.71357	1.44052	0.23756	0.522848	1.93045	3.20378	-0.0596427	0.739747	0.465604	0.161966	1.07407	1.50567	1.45032	1.20764	2.18233	0.867568	0.111181	-1.93615	0.389078	0.365361	0.475402	0.581382	13.9715	0.828665	0.137557	0.86287
chr1D_92111	1	92111	G	A	8.86555	0.0718512	0.594715	-5.37097	-5.76842	-3.48935	-3.29334	-0.794933	-2.98173	-1.15594	-3.05996	-10.8199	-11.8688	-7.52491	-4.80762	1.3145	2.60505	3.53898	4.42157	4.71357	1.44052	0.23756	0.522848	1.93045	3.20378	-0.0596427	0.739747	0.465604	0.161966	1.07407	1.50567	1.45032	1.20764	2.18233	0.867568	0.111181	-1.93615	0.389078	0.36234	0.493649	0.656703	12.2576	0.805743	0.134769	0.841894
chr1D_391205	1	391205	A	G	72.309	0.0355165	-1.44412	-2.40207	2.86413	2.88892	0.677948	0.0782881	0.522309	0.52994	0.514597	-4.52853	-2.73573	-0.572161	-3.0461	-7.54314	-6.95233	-4.90231	-3.92474	-4.29985	-4.27091	-3.26492	-3.69801	-2.18979	-2.07697	-3.35635	-6.68884	-6.63685	-6.67353	-4.27932	-4.40435	-4.12191	-2.37879	-5.82219	-5.41137	-4.29383	-4.23935	-6.11965	-0.427311	-0.0929475	-0.351991	3.66878	-0.419458	0.162288	0.0127357
chr1D_3530390	1	3530390	T	C	-3.92572	-0.173159	1.1877	-4.17875	-7.88122	-9.84196	-0.406492	0.87097	1.31212	0.120831	0.0990177	0.99669	-5.7356	-9.30527	-5.77569	5.89658	4.4803	2.04556	1.0898	0.411248	0.190612	-0.398838	-0.0603455	-1.01152	3.12954	2.36888	3.54015	4.30418	3.25659	-0.664506	1.91386	2.07545	2.37249	5.37465	3.40169	-0.0408599	-0.903332	1.16153	0.381447	-0.065989	-0.221485	-7.90595	0.248927	0.47534	-0.251248
chr1D_3648248	1	3648248	G	A	75.8704	-0.597657	1.3678	-4.16252	-4.43977	-0.355131	-4.45455	-2.88545	-4.55367	-1.55726	-6.0811	-21.6181	-24.5226	-13.299	-4.07205	10.3759	13.7936	10.3816	6.67393	12.8392	5.46021	2.50783	3.80247	5.90678	10.9208	5.1158	9.41039	3.8229	6.0864	4.90689	3.51095	4.41775	6.21422	5.54272	2.29282	1.64162	-3.6123	1.76796	0.580445	0.160998	0.024661	13.9979	0.994426	0.500205	0.564614
chr1D_5172171	1	5172171	G	A	12.528	-0.0413956	-0.168296	0.0614225	0.821203	1.69057	0.643279	2.45481	1.67956	0.537192	1.19992	2.34972	0.793167	-1.57147	-0.776199	0.946676	0.547027	-1.61571	-2.25885	-0.759507	-1.91667	-1.39872	-1.2497	-2.97015	0.02804	-0.645047	0.234582	0.709642	0.736059	-1.35328	0.217299	0.63686	0.916281	0.293527	0.995167	-0.600759	-1.85233	-1.01307	-0.0969792	-0.222919	-0.461705	4.22338	-0.179747	-0.147828	-0.139665
chr1D_5248702	1	5248702	C	T	-16.9337	-0.120528	1.12377	-4.15531	-7.15813	-8.75636	-0.70996	-3.93488	-4.61377	-2.59182	-4.21035	-9.2623	-14.0523	-10.0452	-5.7751	5.01929	4.04068	3.65859	4.34759	2.23282	6.30835	3.69527	5.75043	6.15704	3.0004	2.70376	3.21116	3.53127	2.84381	1.45307	2.29472	3.0716	2.74986	8.63483	5.38021	1.16796	1.91444	2.18365	0.906601	0.532582	0.504764	6.79567	1.30548	0.438431	0.81708
chr1D_6230739	1	6230739	C	T	11.6278	-0.234292	-0.743071	6.921	5.90604	3.53237	-0.084991	-3.50579	1.21366	-1.26457	3.49296	17.2596	18.7135	12.2742	4.2216	2.51323	1.41788	-1.77813	-0.654023	-3.7147	1.17497	1.45949	1.92422	1.84578	2.83773	2.08609	1.37501	3.44465	1.13747	-3.77385	-1.48949	-1.58789	-0.154261	-1.59513	0.152194	-0.105518	-0.730082	0.38907	-0.244734	-0.531096	-0.417367	-22.9925	-0.881297	0.752454	-1.23973
chr1D_6242228	1	6242228	G	C	-11.6278	0.234292	0.743071	-6.921	-5.90604	-3.53237	0.084991	3.50579	-1.21366	1.26457	-3.49296	-17.2596	-18.7135	-12.2742	-4.2216	-2.51323	-1.41788	1.77813	0.654023	3.7147	-1.17497	-1.45949	-1.92422	-1.84578	-2.83773	-2.08609	-1.37501	-3.44465	-1.13747	3.77385	1.48949	1.58789	0.154261	1.59513	-0.152194	0.105518	0.730082	-0.38907	0.211804	0.503429	0.350887	24.4904	0.833432	-0.819252	1.24899
chr1D_6246558	1	6246558	A	C	11.6278	-0.234292	-0.743071	6.921	5.90604	3.53237	-0.084991	-3.50579	1.21366	-1.26457	3.49296	17.2596	18.7135	12.2742	4.2216	2.51323	1.41788	-1.77813	-0.654023	-3.7147	1.17497	1.45949	1.92422	1.84578	2.83773	2.08609	1.37501	3.44465	1.13747	-3.77385	-1.48949	-1.58789	-0.154261	-1.59513	0.152194	-0.105518	-0.730082	0.38907	-0.235093	-0.435828	-0.357712	-18.0741	-0.764665	0.590558	-1.0043
chr1D_6313586	1	6313586	A	T	14.6434	-0.226041	-1.0123	6.10628	5.42112	4.02303	-0.0728213	-2.72752	2.47372	-0.52613	3.39172	14.4412	16.4468	10.0508	3.64147	2.58653	1.36488	-1.92856	-1.0852	-4.20545	0.354053	0.833675	1.18307	1.01126	2.60812	2.06644	1.62928	3.28023	1.19341	-3.60238	-1.91905	-2.56908	-1.04488	-3.7562	-1.64645	-0.149429	-0.513349	0.504817	-0.415806	-0.525705	-0.5215	-14.1994	-0.930567	0.395774	-0.93027
chr1D_7028462	1	7028462	G	C	-8.95684	0.137622	0.169168	-3.11276	1.01716	-0.106879	-0.701944	0.330734	1.15569	1.33173	2.02541	-1.4325	-0.220694	-1.8477	-3.53295	-3.7721	-3.15106	-1.0299	-2.73506	-1.15524	-4.27165	-3.12937	-5.38085	-6.38454	-1.80378	-0.594888	-2.18737	-2.4503	-2.0767	-0.102935	-1.36612	-1.12151	-1.23167	-5.6373	-4.58204	-0.628411	0.506107	-0.256735	-0.448281	-0.046117	-0.265285	6.14533	-0.436623	-0.374355	-0.0331374
chr1D_7029310	1	7029310	A	T	-45.1244	-0.0916314	1.60705	-1.00665	-4.60895	-4.57961	-3.74816	-1.0321	-2.18815	0.170107	-1.31471	-3.39862	-5.8429	-3.75946	-0.243667	8.47618	8.26356	4.33675	0.000609272	3.76821	-0.412726	-2.08434	-0.646575	-0.841281	2.399	3.68962	7.48395	5.32033	5.43395	3.25417	2.43299	2.79585	2.40163	4.80045	2.66093	1.90829	1.48614	4.41144	0.499648	-0.0151134	0.141869	-7.9556	0.495665	0.465518	-0.506815
chr1D_7042536	1	7042536	G	C	45.1244	0.0916314	-1.60705	1.00665	4.60895	4.57961	3.74816	1.0321	2.18815	-0.170107	1.31471	3.39862	5.8429	3.75946	0.243667	-8.47618	-8.26356	-4.33675	-0.000609272	-3.76821	0.412726	2.08434	0.646575	0.841281	-2.399	-3.68962	-7.48395	-5.32033	-5.43395	-3.25417	-2.43299	-2.79585	-2.40163	-4.80045	-2.66093	-1.90829	-1.48614	-4.41144	-0.407169	0.192688	0.0387801	15.3314	-0.197112	-0.54053	0.862989
chr1D_7223885	1	7223885	A	G	9.37352	0.0703528	0.575514	1.48683	-0.025258	0.156386	0.454706	0.0326072	-2.23673	-0.273898	-1.17617	-1.78003	-1.03192	0.0895008	1.13178	-0.0503418	-0.264397	-0.594496	-3.83847	0.280603	-3.91192	-4.01517	-3.93497	-3.93587	-1.85149	-1.76101	-0.433147	-1.06785	-0.441816	0.560475	-0.364221	-0.203074	-0.442399	-2.36872	-3.30206	-0.493624	-1.34123	-0.804002	-0.214291	-0.252191	-0.440188	-2.92103	-0.322396	-0.140826	-0.728692
chr1D_7511541	1	7511541	C	T	-47.4667	0.401217	-0.794012	-7.1	-7.27311	-8.306	-4.30685	1.37508	1.25655	0.319242	0.269719	-2.8559	-4.51688	-5.57068	-8.18982	-1.31858	-0.517638	0.89054	1.11388	2.65211	-1.57085	0.149272	-1.08935	-2.02655	-0.171363	-0.555259	-0.83927	1.00569	1.11348	0.713065	1.32668	4.25305	4.58842	3.12331	3.26311	3.30567	2.96089	1.60926	0.014278	-0.163791	-0.411631	13.6872	0.113263	-0.295178	0.175407
chr1D_7597252	1	7597252	G	T	-23.147	0.272088	-0.62929	-1.21184	-0.993977	-1.18288	-0.0126908	2.06679	9.30591	5.75097	7.61599	9.5505	6.24603	-3.67834	-3.47053	-4.77704	-2.4582	2.11645	3.17541	3.98405	-0.916544	1.94533	-0.616187	1.3512	-2.85549	-2.14362	-2.24988	-5.68958	-3.12526	2.97192	1.83874	-0.0196608	-1.62957	-4.82581	-1.93063	-0.383279	0.454926	-1.18709	-0.105161	0.253404	0.556597	-8.88087	-0.114151	-0.622123	0.832971
chr1D_7664743	1	7664743	C	A	25.3675	-0.174032	0.190056	-0.895426	-0.433973	0.431914	-0.0615924	-0.399675	-3.37056	-2.89185	-3.15041	-6.54827	-6.31642	-2.5108	-1.53151	-1.1925	-0.99221	-2.40619	-1.6501	-2.3007	1.28952	0.943131	1.23097	-0.529496	1.96	1.01745	-0.367167	0.2939	-0.841771	-3.28736	-2.44409	-1.80246	-0.746527	-2.65633	-4.05344	-0.859007	-2.17007	-0.688813	-0.298829	0.00574034	-0.416584	16.9331	-0.15978	-0.465075	0.300365
chr1D_7673575	1	7673575	T	G	25.3675	-0.174032	0.190056	-0.895426	-0.433973	0.431914	-0.0615924	-0.399675	-3.37056	-2.89185	-3.15041	-6.54827	-6.31642	-2.5108	-1.53151	-1.1925	-0.99221	-2.40619	-1.6501	-2.3007	1.28952	0.943131	1.23097	-0.529496	1.96	1.01745	-0.367167	0.2939	-0.841771	-3.28736	-2.44409	-1.80246	-0.746527	-2.65633	-4.05344	-0.859007	-2.17007	-0.688813	-0.291263	0.000531964	-0.426896	16.9107	-0.152797	-0.449543	0.295801
chr1D_7677160	1	7677160	C	T	-25.3675	0.174032	-0.190056	0.895426	0.433973	-0.431914	0.0615924	0.399675	3.37056	2.89185	3.15041	6.54827	6.31642	2.5108	1.53151	1.1925	0.99221	2.40619	1.6501	2.3007	-1.28952	-0.943131	-1.23097	0.529496	-1.96	-1.01745	0.367167	-0.2939	0.841771	3.28736	2.44409	1.80246	0.746527	2.65633	4.05344	0.859007	2.17007	0.688813	0.291263	-0.000531964	0.426896	-16.9107	0.152797	0.449543	-0.295801
chr1D_8152619	1	8152619	T	C	-65.8951	0.336879	-0.231013	-2.22127	-1.85941	-1.86329	1.6261	0.165365	-1.56227	-1.24627	-1.31332	-2.25408	-2.41709	0.16817	-0.126042	1.01287	1.28004	0.0312822	3.47878	2.51817	2.42293	3.37096	2.89471	2.68581	1.69462	-0.0317436	-0.751285	3.93987	2.71956	1.20072	1.7818	4.80187	5.67301	2.95726	2.17465	4.38046	2.93439	2.2293	0.131936	0.0954797	0.105788	14.0921	0.295855	-0.10149	0.496037
chr1D_8389099	1	8389099	A	T	64.1602	-0.00266162	-2.25783	7.43017	9.39571	10.5264	10.6887	6.96896	5.20405	3.78738	2.88974	3.20037	4.13979	6.41299	8.71584	-9.78448	-9.28646	-8.0662	-3.76439	-5.59459	-5.27458	-3.85548	-2.00429	-0.248206	-1.05758	-3.78204	-8.7983	-7.50104	-7.3495	-5.62599	-4.54234	-5.64443	-4.38444	-4.40119	-4.06185	-0.275944	-1.41292	-5.52526	-0.399071	-0.197612	-0.175019	-0.998085	-0.457908	-0.200295	0.119911
chr1D_8392482	1	8392482	A	G	64.1602	-0.00266162	-2.25783	7.43017	9.39571	10.5264	10.6887	6.96896	5.20405	3.78738	2.88974	3.20037	4.13979	6.41299	8.71584	-9.78448	-9.28646	-8.0662	-3.76439	-5.59459	-5.27458	-3.85548	-2.00429	-0.248206	-1.05758	-3.78204	-8.7983	-7.50104	-7.3495	-5.62599	-4.54234	-5.64443	-4.38444	-4.40119	-4.06185	-0.275944	-1.41292	-5.52526	-0.399071	-0.197612	-0.175019	-0.998085	-0.457908	-0.200295	0.119911
chr1D_8460273	1	8460273	C	T	64.1602	-0.00266162	-2.25783	7.43017	9.39571	10.5264	10.6887	6.96896	5.20405	3.78738	2.88974	3.20037	4.13979	6.41299	8.71584	-9.78448	-9.28646	-8.0662	-3.76439	-5.59459	-5.27458	-3.85548	-2.00429	-0.248206	-1.05758	-3.78204	-8.7983	-7.50104	-7.3495	-5.62599	-4.54234	-5.64443	-4.38444	-4.40119	-4.06185	-0.275944	-1.41292	-5.52526	-0.399071	-0.197612	-0.175019	-0.998085	-0.457908	-0.200295	0.119911
chr1D_9365445	1	9365445	G	A	-13.1468	-0.0452531	-0.606511	-1.54614	-2.26728	-5.25367	-3.1525	-2.85229	-3.19952	-2.10655	-1.71672	-1.37123	-0.823429	1.53418	-0.564968	4.36384	4.30008	3.04841	2.94289	3.15654	3.45914	3.02355	3.45047	3.66893	3.90701	3.74259	4.23527	7.18828	5.89674	3.10637	2.07958	4.91039	5.58723	5.13152	5.81672	6.28931	4.92817	4.94925	0.343259	0.255489	0.87289	-1.11797	0.349413	0.0140219	-0.167032
chr1D_9488180	1	9488180	G	A	-17.2846	0.000159344	-0.65581	-1.60528	-1.93389	-4.62371	-2.58679	-2.30006	-2.92415	-1.94055	-1.55826	-1.01313	-0.260746	1.97345	-0.287024	4.07445	3.71385	2.37819	2.2592	2.11476	2.55684	2.2997	2.59494	3.00441	3.01838	3.31125	3.68072	7.33238	5.75876	2.88288	1.81967	4.54192	5.42072	4.14041	5.37625	5.80946	4.81719	4.77065	0.422729	0.134212	0.492455	-0.0729119	0.415561	0.395244	-0.299652
chr1D_10255772	1	10255772	A	T	160.809	-0.45883	0.775122	-4.48282	-4.24128	-5.07014	-3.6754	-1.36841	-3.93762	-2.58102	-3.57379	-9.96085	-11.505	-7.19955	-5.34556	-2.33756	1.17417	2.80995	4.65588	4.45269	3.48275	2.92226	2.40333	2.80063	2.76305	-0.0755162	-2.55894	-5.15724	-2.60761	-1.20388	-1.77452	-1.71305	-1.27249	-0.491199	-2.70887	-5.4204	-5.42049	-5.49739	0.0381612	0.111013	0.219229	1.81495	0.204115	-0.340077	0.212668
chr1D_10585405	1	10585405	C	G	12.1825	-0.121	0.969288	-2.56428	-5.01021	-6.71531	0.517977	-2.29725	-4.13998	-1.77151	-3.86772	-10.2641	-15.1904	-9.29566	-3.96491	4.2901	4.37921	2.07857	4.22991	3.41683	3.73948	1.65116	2.72088	2.52829	1.98605	0.520665	2.27645	1.8459	2.49397	0.82373	2.0397	3.17495	3.19853	3.70234	-0.094764	0.464735	-1.41434	-0.241465	0.455423	0.123742	0.187088	3.00791	0.567972	0.323649	0.295848
chr1D_10656993	1	10656993	C	A	-120.434	0.0141985	-0.835365	8.8194	8.53388	8.90838	3.85338	0.631717	3.20551	1.20792	3.61422	12.54	16.0927	13.1916	10.5783	2.00567	-0.723644	-1.12808	-0.527263	-1.91593	2.30391	1.47394	2.94043	3.93827	1.11971	3.33832	2.44886	5.66215	2.59909	1.05601	2.12705	1.73663	1.37342	4.37032	6.64414	5.33978	6.78921	5.89978	0.40032	0.000822226	0.107098	-5.70332	0.28568	0.656223	-0.158982
chr1D_11707866	1	11707866	G	A	10.2668	0.0338354	0.0554093	6.22108	3.94495	6.17362	0.562793	-0.431835	-2.28465	-1.30281	-2.98631	-0.756475	1.00195	5.59681	6.20025	-0.289819	-0.0268118	0.116209	1.21296	1.39293	3.17323	2.54955	3.8548	4.59351	-1.09305	-1.33091	-0.3549	-1.35728	-0.374861	0.928052	-0.294758	-0.664278	-0.894241	-0.743512	-1.21076	-0.0874563	-0.64273	-0.819495	0.14059	-0.00413554	0.176259	-8.84278	0.0323343	0.155277	-0.220762
chr1D_12326671	1	12326671	T	C	-4.56436	-0.0793604	-0.684295	4.98552	4.1246	4.54185	-0.472283	0.457264	0.187225	-2.32792	-0.781592	7.34312	9.15163	7.90254	3.57503	0.214282	-0.196181	-1.11221	-1.05855	-2.33861	1.87189	1.53328	2.60795	2.06182	1.52806	1.46671	0.364887	1.30839	-0.0896799	-2.11758	-1.53658	-1.53524	-0.746297	-1.07291	-0.110956	0.286033	0.654854	0.835471	0.346846	-0.124577	-0.165925	-8.20278	0.204764	0.870806	-0.416125
chr1D_12927646	1	12927646	C	T	-15.6815	0.263685	-0.45858	-4.02756	-1.51554	1.82714	0.210391	2.19166	3.81136	3.9723	4.32385	-0.238457	4.22764	-0.846591	-2.12901	-3.5722	-2.56107	1.02961	0.126988	2.257	-2.40212	-0.315648	-2.00427	-1.65488	-3.19609	-2.20328	-1.90034	-3.37601	-1.58018	3.16225	1.31555	0.741629	-0.735818	0.19729	1.59818	0.0440632	1.40175	-0.31122	-0.149044	0.365391	0.359975	15.7091	0.239716	-0.69763	0.834722
chr1D_12934733	1	12934733	T	C	15.6815	-0.263685	0.45858	4.02756	1.51554	-1.82714	-0.210391	-2.19166	-3.81136	-3.9723	-4.32385	0.238457	-4.22764	0.846591	2.12901	3.5722	2.56107	-1.02961	-0.126988	-2.257	2.40212	0.315648	2.00427	1.65488	3.19609	2.20328	1.90034	3.37601	1.58018	-3.16225	-1.31555	-0.741629	0.735818	-0.19729	-1.59818	-0.0440632	-1.40175	0.31122	0.149044	-0.365391	-0.359975	-15.7091	-0.239716	0.69763	-0.834722
chr1D_12953108	1	12953108	T	C	15.6815	-0.263685	0.45858	4.02756	1.51554	-1.82714	-0.210391	-2.19166	-3.81136	-3.9723	-4.32385	0.238457	-4.22764	0.846591	2.12901	3.5722	2.56107	-1.02961	-0.126988	-2.257	2.40212	0.315648	2.00427	1.65488	3.19609	2.20328	1.90034	3.37601	1.58018	-3.16225	-1.31555	-0.741629	0.735818	-0.19729	-1.59818	-0.0440632	-1.40175	0.31122	0.114385	-0.402746	-0.402897	-15.0629	-0.293114	0.664364	-0.867561
chr1D_12983243	1	12983243	G	A	15.6815	-0.263685	0.45858	4.02756	1.51554	-1.82714	-0.210391	-2.19166	-3.81136	-3.9723	-4.32385	0.238457	-4.22764	0.846591	2.12901	3.5722	2.56107	-1.02961	-0.126988	-2.257	2.40212	0.315648	2.00427	1.65488	3.19609	2.20328	1.90034	3.37601	1.58018	-3.16225	-1.31555	-0.741629	0.735818	-0.19729	-1.59818	-0.0440632	-1.40175	0.31122	0.130854	-0.381801	-0.377629	-16.54	-0.272479	0.704206	-0.870928
chr1D_12988687	1	12988687	G	T	-15.6815	0.263685	-0.45858	-4.02756	-1.51554	1.82714	0.210391	2.19166	3.81136	3.9723	4.32385	-0.238457	4.22764	-0.846591	-2.12901	-3.5722	-2.56107	1.02961	0.126988	2.257	-2.40212	-0.315648	-2.00427	-1.65488	-3.19609	-2.20328	-1.90034	-3.37601	-1.58018	3.16225	1.31555	0.741629	-0.735818	0.19729	1.59818	0.0440632	1.40175	-0.31122	-0.149044	0.365391	0.359975	15.7091	0.239716	-0.69763	0.834722
chr1D_13778083	1	13778083	T	G	-33.1498	-0.0353179	0.0318477	-2.03482	-1.02139	-0.58733	-0.360046	1.86525	4.58679	3.81105	3.32005	-3.10644	-3.58133	-1.72824	3.97902	1.09489	-2.85341	-8.04309	-1.28812	-6.97318	-3.46996	-4.19211	-4.15722	-2.95414	-3.27929	0.436837	2.39987	-0.645948	-1.29818	-4.50822	-5.49527	-6.5593	-5.21347	1.70451	1.7195	-0.554326	0.505923	0.329512	0.132608	-0.0473892	-0.0586611	9.08023	0.249897	-0.275992	0.195511
chr1D_14117364	1	14117364	A	G	1743.17	-9.61769	-6.64606	62.3586	85.5203	49.9985	41.6336	-61.4315	-24.8492	-21.8802	14.553	105.642	171.559	146.842	58.8377	-83.7616	-99.291	-149.556	-24.0611	-148.096	-6.1587	35.1797	3.95827	2.31631	-77.5404	-23.17	-23.5523	-96.7042	-109.522	-137.626	-131.367	-129.461	-127.181	-107.913	-78.0204	-35.2357	-63.239	-64.0944	0.492612	-1.8179	-3.58475	-68.1988	-0.986379	5.34654	-4.27139
chr1D_14168318	1	14168318	A	C	1743.17	-9.61769	-6.64606	62.3586	85.5203	49.9985	41.6336	-61.4315	-24.8492	-21.8802	14.553	105.642	171.559	146.842	58.8377	-83.7616	-99.291	-149.556	-24.0611	-148.096	-6.1587	35.1797	3.95827	2.31631	-77.5404	-23.17	-23.5523	-96.7042	-109.522	-137.626	-131.367	-129.461	-127.181	-107.913	-78.0204	-35.2357	-63.239	-64.0944	0.887927	-0.0402928	1.11199	-66.6129	0.154289	2.05496	-2.46875
chr1D_14378420	1	14378420	A	G	1743.17	-9.61769	-6.64606	62.3586	85.5203	49.9985	41.6336	-61.4315	-24.8492	-21.8802	14.553	105.642	171.559	146.842	58.8377	-83.7616	-99.291	-149.556	-24.0611	-148.096	-6.1587	35.1797	3.95827	2.31631	-77.5404	-23.17	-23.5523	-96.7042	-109.522	-137.626	-131.367	-129.461	-127.181	-107.913	-78.0204	-35.2357	-63.239	-64.0944	0.457882	-0.297923	-0.195689	-25.72	0.343658	1.22074	-1.18497
chr1D_14435188	1	14435188	T	G	-1743.17	9.61769	6.64606	-62.3586	-85.5203	-49.9985	-41.6336	61.4315	24.8492	21.8802	-14.553	-105.642	-171.559	-146.842	-58.8377	83.7616	99.291	149.556	24.0611	148.096	6.1587	-35.1797	-3.95827	-2.31631	77.5404	23.17	23.5523	96.7042	109.522	137.626	131.367	129.461	127.181	107.913	78.0204	35.2357	63.239	64.0944	-0.218964	1.69259	2.41318	52.0887	1.36744	-2.69003	3.596
chr1D_14448600	1	14448600	G	A	-1743.17	9.61769	6.64606	-62.3586	-85.5203	-49.9985	-41.6336	61.4315	24.8492	21.8802	-14.553	-105.642	-171.559	-146.842	-58.8377	83.7616	99.291	149.556	24.0611	148.096	6.1587	-35.1797	-3.95827	-2.31631	77.5404	23.17	23.5523	96.7042	109.522	137.626	131.367	129.461	127.181	107.913	78.0204	35.2357	63.239	64.0944	0.740081	1.21691	2.90818	-28.4199	1.47188	1.06153	0.770561
chr1D_14491504	1	14491504	A	G	1743.17	-9.61769	-6.64606	62.3586	85.5203	49.9985	41.6336	-61.4315	-24.8492	-21.8802	14.553	105.642	171.559	146.842	58.8377	-83.7616	-99.291	-149.556	-24.0611	-148.096	-6.1587	35.1797	3.95827	2.31631	-77.5404	-23.17	-23.5523	-96.7042	-109.522	-137.626	-131.367	-129.461	-127.181	-107.913	-78.0204	-35.2357	-63.239	-64.0944	0.326313	-0.110815	-0.326394	7.00792	0.363927	1.22065	-0.242304
chr1D_14679617	1	14679617	A	C	-5.39277	-0.0763129	0.126304	-3.24787	-2.98602	-2.30948	-0.527308	0.832114	1.48329	-0.560484	-0.108672	-1.36504	-2.32637	-4.93773	-3.94517	1.05398	0.603766	0.146873	2.14708	-1.44757	1.95732	1.83484	1.51196	1.41344	1.48242	1.64987	0.79226	1.84449	0.796189	-0.830028	-0.0443099	-0.0325805	0.353486	1.87863	2.69006	0.281816	0.933096	1.0356	0.133481	0.245547	0.252118	15.6711	0.478964	-0.219971	0.657406
chr1D_14719581	1	14719581	T	C	5.39277	0.0763129	-0.126304	3.24787	2.98602	2.30948	0.527308	-0.832114	-1.48329	0.560484	0.108672	1.36504	2.32637	4.93773	3.94517	-1.05398	-0.603766	-0.146873	-2.14708	1.44757	-1.95732	-1.83484	-1.51196	-1.41344	-1.48242	-1.64987	-0.79226	-1.84449	-0.796189	0.830028	0.0443099	0.0325805	-0.353486	-1.87863	-2.69006	-0.281816	-0.933096	-1.0356	-0.0314885	-0.272486	-0.391084	-12.7919	-0.311677	0.227416	-0.608404
chr1D_15036356	1	15036356	A	G	-5.39277	-0.0763129	0.126304	-3.24787	-2.98602	-2.30948	-0.527308	0.832114	1.48329	-0.560484	-0.108672	-1.36504	-2.32637	-4.93773	-3.94517	1.05398	0.603766	0.146873	2.14708	-1.44757	1.95732	1.83484	1.51196	1.41344	1.48242	1.64987	0.79226	1.84449	0.796189	-0.830028	-0.0443099	-0.0325805	0.353486	1.87863	2.69006	0.281816	0.933096	1.0356	0.118642	0.267171	0.430825	10.4201	0.386883	-0.0568878	0.530132
chr1D_15039927	1	15039927	G	A	5.39277	0.0763129	-0.126304	3.24787	2.98602	2.30948	0.527308	-0.832114	-1.48329	0.560484	0.108672	1.36504	2.32637	4.93773	3.94517	-1.05398	-0.603766	-0.146873	-2.14708	1.44757	-1.95732	-1.83484	-1.51196	-1.41344	-1.48242	-1.64987	-0.79226	-1.84449	-0.796189	0.830028	0.0443099	0.0325805	-0.353486	-1.87863	-2.69006	-0.281816	-0.933096	-1.0356	-0.118642	-0.267171	-0.430825	-10.4201	-0.386883	0.0568878	-0.530132
chr1D_15310213	1	15310213	T	C	-6.52982	-0.0884676	0.256112	4.27181	2.60172	1.20316	0.706459	-0.782922	-2.42278	-0.934491	-0.723876	0.600957	-1.7589	-0.33702	1.85614	5.8531	4.30273	2.18899	3.52461	2.23057	5.77632	2.4582	4.26018	3.39615	1.51247	0.619221	2.90207	4.35626	4.11216	2.25475	4.26051	4.9184	4.09462	6.33142	5.96369	0.770209	0.166611	0.915125	0.769507	-0.0578395	-0.311879	-5.36629	0.634693	0.803569	-0.0422672
chr1D_15326540	1	15326540	A	G	-15.4505	0.112134	0.122194	-6.95516	-4.5376	-2.18357	-0.69566	1.09512	1.74347	2.07597	1.40521	-6.82939	-5.47346	-7.32533	-5.81744	-1.67354	-1.07779	1.65399	2.44772	0.898457	-0.341236	0.173581	-0.916853	-0.650126	-0.675049	0.225315	-0.594451	-1.24367	-0.785055	1.75981	0.576136	0.450896	-0.18082	1.26602	0.923128	0.291705	1.64747	0.812142	-0.150441	0.0702517	0.169283	1.10748	-0.0869139	-0.593485	0.132186
chr1D_15396866	1	15396866	A	G	169.724	0.0758126	-0.678939	-1.31078	0.593048	0.720073	2.3202	1.14067	0.276134	-0.93871	0.660789	5.93496	8.79344	0.332406	-4.82836	-14.0464	-12.7094	-6.94749	0.0578608	-7.12617	-0.503552	1.70025	0.215447	-0.982504	-8.28546	-10.1329	-13.4327	-12.0535	-11.6711	-7.87779	-5.64333	-5.76292	-6.93608	-8.09396	-6.88625	-9.24556	-8.60794	-11.0335	-0.441455	-0.563155	-0.298517	-30.9143	-1.17207	-0.011094	-1.4364
chr1D_15433225	1	15433225	C	T	169.724	0.0758126	-0.678939	-1.31078	0.593048	0.720073	2.3202	1.14067	0.276134	-0.93871	0.660789	5.93496	8.79344	0.332406	-4.82836	-14.0464	-12.7094	-6.94749	0.0578608	-7.12617	-0.503552	1.70025	0.215447	-0.982504	-8.28546	-10.1329	-13.4327	-12.0535	-11.6711	-7.87779	-5.64333	-5.76292	-6.93608	-8.09396	-6.88625	-9.24556	-8.60794	-11.0335	-0.596738	-0.173584	0.0593227	-19.245	-1.03384	-0.796501	-0.660782
chr1D_15444351	1	15444351	C	G	169.724	0.0758126	-0.678939	-1.31078	0.593048	0.720073	2.3202	1.14067	0.276134	-0.93871	0.660789	5.93496	8.79344	0.332406	-4.82836	-14.0464	-12.7094	-6.94749	0.0578608	-7.12617	-0.503552	1.70025	0.215447	-0.982504	-8.28546	-10.1329	-13.4327	-12.0535	-11.6711	-7.87779	-5.64333	-5.76292	-6.93608	-8.09396	-6.88625	-9.24556	-8.60794	-11.0335	-0.158739	0.0270737	0.687237	-35.2059	-0.665041	-0.0391755	-0.992354
chr1D_15453740	1	15453740	A	T	169.724	0.0758126	-0.678939	-1.31078	0.593048	0.720073	2.3202	1.14067	0.276134	-0.93871	0.660789	5.93496	8.79344	0.332406	-4.82836	-14.0464	-12.7094	-6.94749	0.0578608	-7.12617	-0.503552	1.70025	0.215447	-0.982504	-8.28546	-10.1329	-13.4327	-12.0535	-11.6711	-7.87779	-5.64333	-5.76292	-6.93608	-8.09396	-6.88625	-9.24556	-8.60794	-11.0335	-0.822399	-0.344372	-0.0673848	-24.8997	-1.43276	-0.796008	-1.06734
chr1D_15497861	1	15497861	T	C	-326.75	1.16881	-0.198837	-9.24105	-7.2722	-7.34865	-1.94597	7.02527	10.4167	6.77831	5.71438	-0.586855	-0.354279	-6.23235	-9.14355	7.73207	3.81282	1.99083	-0.847551	0.400413	-3.60413	-2.89515	-4.01832	-4.3181	-5.50437	7.05975	7.98564	13.6604	13.0131	9.96654	9.64221	10.8257	9.68192	9.92315	12.3718	10.5018	18.0195	14.0593	0.18606	-1.14545	-1.46264	-22.6921	-0.541423	1.43394	-1.96907
chr1D_15508649	1	15508649	G	T	326.75	-1.16881	0.198837	9.24105	7.2722	7.34865	1.94597	-7.02527	-10.4167	-6.77831	-5.71438	0.586855	0.354279	6.23235	9.14355	-7.73207	-3.81282	-1.99083	0.847551	-0.400413	3.60413	2.89515	4.01832	4.3181	5.50437	-7.05975	-7.98564	-13.6604	-13.0131	-9.96654	-9.64221	-10.8257	-9.68192	-9.92315	-12.3718	-10.5018	-18.0195	-14.0593	-0.260822	1.00937	1.31973	16.8241	0.347177	-1.30519	1.67426
chr1D_15512427	1	15512427	C	A	-326.75	1.16881	-0.198837	-9.24105	-7.2722	-7.34865	-1.94597	7.02527	10.4167	6.77831	5.71438	-0.586855	-0.354279	-6.23235	-9.14355	7.73207	3.81282	1.99083	-0.847551	0.400413	-3.60413	-2.89515	-4.01832	-4.3181	-5.50437	7.05975	7.98564	13.6604	13.0131	9.96654	9.64221	10.8257	9.68192	9.92315	12.3718	10.5018	18.0195	14.0593	0.182829	-1.16041	-1.48139	-22.7331	-0.581463	1.40071	-1.98445
chr1D_15517627	1	15517627	T	G	12.4387	-0.175059	0.399144	5.32603	2.20435	-0.547401	1.39122	-1.12695	-1.549	-0.640588	-1.09524	-1.79801	-7.9053	-0.699175	6.50393	7.33068	4.99214	-1.33501	-1.63158	0.373632	0.132341	-2.41865	-0.2983	-0.566574	1.70572	0.0876007	3.13767	5.00889	4.4113	-0.686635	2.37997	3.3156	4.14338	6.25503	4.28041	0.188863	-2.30984	-0.374086	0.680397	0.15191	-0.100922	17.0942	1.06671	0.822934	0.626084
chr1D_15532763	1	15532763	G	A	12.4387	-0.175059	0.399144	5.32603	2.20435	-0.547401	1.39122	-1.12695	-1.549	-0.640588	-1.09524	-1.79801	-7.9053	-0.699175	6.50393	7.33068	4.99214	-1.33501	-1.63158	0.373632	0.132341	-2.41865	-0.2983	-0.566574	1.70572	0.0876007	3.13767	5.00889	4.4113	-0.686635	2.37997	3.3156	4.14338	6.25503	4.28041	0.188863	-2.30984	-0.374086	0.597342	0.0479688	0.144458	0.295772	0.569594	0.346382	0.0543857
chr1D_16185318	1	16185318	G	T	-7.26279	-0.129469	0.0946101	-3.58659	-5.58295	-5.61136	-0.760873	-4.81068	-3.10548	-1.91452	-2.50687	-7.52694	-10.2622	-6.35546	-6.49379	2.47307	2.57199	2.72808	6.27549	2.07847	8.49627	6.57487	7.88987	8.45983	2.86638	2.22385	1.48386	2.20283	1.23788	0.422011	1.23357	2.40856	2.63957	4.60861	3.32671	0.790424	0.946776	1.07395	0.590196	0.113232	0.357241	0.789467	0.623661	0.748871	-0.0091084
chr1D_16218936	1	16218936	G	T	-7.26279	-0.129469	0.0946101	-3.58659	-5.58295	-5.61136	-0.760873	-4.81068	-3.10548	-1.91452	-2.50687	-7.52694	-10.2622	-6.35546	-6.49379	2.47307	2.57199	2.72808	6.27549	2.07847	8.49627	6.57487	7.88987	8.45983	2.86638	2.22385	1.48386	2.20283	1.23788	0.422011	1.23357	2.40856	2.63957	4.60861	3.32671	0.790424	0.946776	1.07395	0.552151	0.118191	0.332768	2.13772	0.601513	0.666123	0.0311006
chr1D_16915491	1	16915491	C	T	18.5967	-0.128918	0.754415	-4.73904	-5.27993	-2.89725	0.617116	-1.30922	-5.14984	-2.88953	-7.05181	-18.3779	-21.4303	-13.8707	-4.51572	3.5301	3.28665	0.859917	6.54088	2.01299	6.18919	4.42416	5.61717	5.66961	1.54023	0.253935	1.7211	1.67492	2.04993	0.253746	1.72837	2.46069	2.59267	4.59705	1.77069	0.164614	-1.73847	-0.478691	0.338733	0.248913	0.25298	10.948	0.669343	0.125999	0.62935
chr1D_17182856	1	17182856	G	A	419.491	0.124359	-1.17939	-11.3299	-3.84078	-3.47263	-0.803555	3.39855	0.305147	-2.33742	-3.16591	-21.437	-18.5132	-14.4757	-16.8066	-31.079	-26.2122	-18.6833	-6.63432	-11.778	-6.62774	-2.79575	-7.14545	-9.62519	-13.8651	-17.9353	-23.8408	-30.6629	-25.281	-18.1414	-19.5528	-16.3533	-15.4653	-18.3629	-21.1207	-17.8135	-17.6559	-22.4839	-1.9257	0.0780875	-0.540939	45.5438	-1.47727	-2.70564	1.31736
chr1D_18194077	1	18194077	C	G	9.12376	-0.181289	0.266385	3.64354	9.09806	13.2557	8.81184	1.2342	-1.61043	-1.60261	-0.992702	-0.503647	-0.681632	1.076	3.71084	1.24108	-0.333886	0.898051	-1.71446	-1.80045	0.089686	-0.759802	-2.15909	-2.73425	-0.0252648	1.90764	2.95224	-0.1114	2.16046	2.39564	1.12503	-3.08763	-4.63628	-4.55796	-2.21314	-1.76057	0.27789	1.25336	-0.171397	0.414297	-0.244558	20.7253	0.342143	-0.75953	1.11817
chr1D_18323487	1	18323487	G	T	39.5293	0.0382111	0.504598	-0.755266	0.369968	1.19353	-0.750134	-1.40367	-2.49354	-1.61111	-1.75943	-0.947402	0.439551	0.79069	1.44526	-2.64433	-2.0079	-2.62619	-1.86208	-1.20624	0.657294	-0.400331	-0.291827	-1.80514	-3.71731	-4.40481	-3.72742	0.0144038	-0.72389	-1.52486	-1.03266	-0.0982505	-0.832334	-0.795057	-1.45778	-1.79285	-2.7042	-1.14731	-0.457165	-0.642237	-1.26148	-6.92598	-0.877338	0.292604	-0.918289
chr1D_18372420	1	18372420	G	A	-39.5293	-0.0382111	-0.504598	0.755266	-0.369968	-1.19353	0.750134	1.40367	2.49354	1.61111	1.75943	0.947402	-0.439551	-0.79069	-1.44526	2.64433	2.0079	2.62619	1.86208	1.20624	-0.657294	0.400331	0.291827	1.80514	3.71731	4.40481	3.72742	-0.0144038	0.72389	1.52486	1.03266	0.0982505	0.832334	0.795057	1.45778	1.79285	2.7042	1.14731	0.455726	0.631216	1.20113	8.34629	0.889891	-0.312745	0.93878
chr1D_18423912	1	18423912	C	T	39.5293	0.0382111	0.504598	-0.755266	0.369968	1.19353	-0.750134	-1.40367	-2.49354	-1.61111	-1.75943	-0.947402	0.439551	0.79069	1.44526	-2.64433	-2.0079	-2.62619	-1.86208	-1.20624	0.657294	-0.400331	-0.291827	-1.80514	-3.71731	-4.40481	-3.72742	0.0144038	-0.72389	-1.52486	-1.03266	-0.0982505	-0.832334	-0.795057	-1.45778	-1.79285	-2.7042	-1.14731	-0.395975	-0.538212	-0.974229	-5.66143	-0.753391	-0.0460877	-0.772106
chr1D_18429264	1	18429264	G	A	-26.3743	-0.0716555	-0.479615	0.809697	-0.203951	-0.98036	1.0052	1.45623	2.49064	1.62091	1.73934	0.912044	-0.422008	-0.780545	-1.30035	2.28348	1.69291	2.41617	1.61487	0.888717	-0.875448	0.170769	-0.0432082	1.44587	3.36239	4.13545	3.52235	-0.528724	0.441164	1.31519	0.693411	-0.477408	0.189306	0.313491	0.995947	1.15927	2.20263	0.748738	0.485482	0.564926	1.01009	6.7073	0.888814	0.0149537	0.834741
chr1D_18859308	1	18859308	G	A	50.8325	-0.437453	0.551985	1.78644	1.55239	6.32275	1.549	-0.946693	-0.347194	0.630613	-1.1302	-6.39889	-4.44268	-0.267343	2.42069	6.61702	8.01697	5.87801	4.19014	6.08016	2.84274	1.25361	2.5147	4.79401	7.33443	2.29243	6.03092	1.76072	2.12199	1.50346	0.629067	0.237767	1.3678	1.159	-0.418379	0.808936	-3.73217	0.81762	0.398147	0.229621	0.525139	-4.30295	0.518611	0.504789	0.12622
chr1D_20043261	1	20043261	G	A	-254.29	-0.0233564	-0.119828	9.30902	5.08194	6.22375	3.64577	0.421675	1.84332	2.63279	4.18869	19.2962	19.4995	14.9157	14.3244	16.0521	11.4206	5.28239	-2.10893	-1.02753	-1.01403	-1.62749	0.620743	1.86872	5.1391	10.8782	14.7659	15.8556	11.4049	7.13178	6.37605	4.87888	4.59368	8.06522	10.926	12.2104	12.2764	14.1565	0.573834	-0.50799	-0.309582	-38.6449	-0.12904	1.80588	-1.66728
chr1D_20086679	1	20086679	C	T	254.29	0.0233564	0.119828	-9.30902	-5.08194	-6.22375	-3.64577	-0.421675	-1.84332	-2.63279	-4.18869	-19.2962	-19.4995	-14.9157	-14.3244	-16.0521	-11.4206	-5.28239	2.10893	1.02753	1.01403	1.62749	-0.620743	-1.86872	-5.1391	-10.8782	-14.7659	-15.8556	-11.4049	-7.13178	-6.37605	-4.87888	-4.59368	-8.06522	-10.926	-12.2104	-12.2764	-14.1565	-0.603134	0.370834	0.177816	32.0138	-0.0352478	-1.49834	1.34294
chr1D_20307192	1	20307192	G	C	171.338	-0.445424	-0.58934	-0.107281	-0.520258	-0.955695	0.120614	-2.49098	-0.581385	-0.0465802	-0.166624	-1.07251	-2.37964	-1.55424	-0.759956	-5.60927	-7.12624	-5.67696	-6.86735	-7.04976	-7.49462	-6.32487	-5.40229	-4.48489	-3.78579	-3.04393	-4.94844	-7.41475	-7.33552	-6.42127	-7.19884	-8.05677	-6.77794	-4.51337	-3.94633	-5.38457	-4.80117	-5.90691	-0.357399	-0.0699605	0.150211	-7.91728	-0.506095	-0.274925	-0.215811
chr1D_20561901	1	20561901	T	C	43.8854	0.243022	-1.14608	7.70927	10.0242	8.53856	8.93298	0.733385	1.95834	1.42307	3.02372	11.4551	14.6742	13.6119	11.6997	-11.5467	-14.9544	-14.4123	-6.07541	-14.7816	-5.41226	-4.36902	-4.49853	-5.03223	-10.5905	-10.3493	-12.8858	-7.35113	-10.273	-8.59517	-6.59631	-7.3917	-6.61588	-6.16347	-3.68744	-5.17359	-4.84345	-7.13573	-0.652421	-0.400994	-0.422263	-9.26986	-1.0037	-0.614286	-0.734741
chr1D_20570735	1	20570735	A	T	-1.72015	0.231205	-1.16273	8.22101	10.2827	9.1682	9.40881	0.614977	2.49755	1.92885	3.89633	13.6601	17.7641	15.5387	13.5072	-8.32102	-12.3353	-13.2822	-5.9453	-14.3764	-5.31332	-4.38854	-4.37136	-4.71416	-9.3094	-8.20436	-10.1347	-3.56749	-7.23063	-6.66636	-4.97938	-5.56334	-4.78344	-5.30427	-2.56925	-2.08732	-1.88457	-4.02579	-0.649859	-0.819608	-0.880291	-22.1664	-1.33462	0.374406	-1.54636
chr1D_20580876	1	20580876	G	A	1.72015	-0.231205	1.16273	-8.22101	-10.2827	-9.1682	-9.40881	-0.614977	-2.49755	-1.92885	-3.89633	-13.6601	-17.7641	-15.5387	-13.5072	8.32102	12.3353	13.2822	5.9453	14.3764	5.31332	4.38854	4.37136	4.71416	9.3094	8.20436	10.1347	3.56749	7.23063	6.66636	4.97938	5.56334	4.78344	5.30427	2.56925	2.08732	1.88457	4.02579	0.59248	0.781062	0.805491	22.8613	1.25471	-0.463527	1.52405
chr1D_20586568	1	20586568	C	T	-1.72015	0.231205	-1.16273	8.22101	10.2827	9.1682	9.40881	0.614977	2.49755	1.92885	3.89633	13.6601	17.7641	15.5387	13.5072	-8.32102	-12.3353	-13.2822	-5.9453	-14.3764	-5.31332	-4.38854	-4.37136	-4.71416	-9.3094	-8.20436	-10.1347	-3.56749	-7.23063	-6.66636	-4.97938	-5.56334	-4.78344	-5.30427	-2.56925	-2.08732	-1.88457	-4.02579	-0.649859	-0.819608	-0.880291	-22.1664	-1.33462	0.374406	-1.54636
chr1D_20592703	1	20592703	A	G	-1.72015	0.231205	-1.16273	8.22101	10.2827	9.1682	9.40881	0.614977	2.49755	1.92885	3.89633	13.6601	17.7641	15.5387	13.5072	-8.32102	-12.3353	-13.2822	-5.9453	-14.3764	-5.31332	-4.38854	-4.37136	-4.71416	-9.3094	-8.20436	-10.1347	-3.56749	-7.23063	-6.66636	-4.97938	-5.56334	-4.78344	-5.30427	-2.56925	-2.08732	-1.88457	-4.02579	-0.649859	-0.819608	-0.880291	-22.1664	-1.33462	0.374406	-1.54636
chr1D_21880406	1	21880406	A	G	635.309	0.0475876	1.52779	-24.9702	-19.6647	-19.7702	-12.8408	-0.935697	-7.68426	-8.15491	-13.3783	-31.3914	-39.7623	-36.5173	-35.3866	-32.4312	-18.8973	-1.62373	10.5623	4.28132	3.49151	5.84936	0.316939	-0.897188	-11.1027	-24.4555	-32.9058	-35.3323	-26.182	-13.6697	-11.1801	-11.8205	-11.315	-19.0284	-23.6974	-31.6989	-33.6834	-34.3967	-0.47757	1.07911	0.529204	54.4753	0.790898	-0.38556	2.80223
chr1D_22278968	1	22278968	C	T	31.5577	0.0709101	0.721839	-1.41705	-2.7033	2.06745	0.425702	-0.898641	1.0845	-1.67191	-0.899002	-3.59271	-1.15544	-2.58333	-6.05039	6.54244	9.84743	16.2747	6.18739	14.3458	7.55115	6.01564	8.08963	9.48009	7.44954	0.669038	0.373675	6.43096	7.01082	10.6338	12.6171	14.6855	12.3993	13.7395	14.1339	2.5314	2.55442	2.11709	0.907747	-0.490618	0.00163758	-22.3234	0.540314	1.67264	-1.19702
chr1D_22391242	1	22391242	C	T	31.5577	0.0709101	0.721839	-1.41705	-2.7033	2.06745	0.425702	-0.898641	1.0845	-1.67191	-0.899002	-3.59271	-1.15544	-2.58333	-6.05039	6.54244	9.84743	16.2747	6.18739	14.3458	7.55115	6.01564	8.08963	9.48009	7.44954	0.669038	0.373675	6.43096	7.01082	10.6338	12.6171	14.6855	12.3993	13.7395	14.1339	2.5314	2.55442	2.11709	0.893044	-0.461618	0.200538	-33.3811	0.368325	1.41423	-1.43938
chr1D_22675987	1	22675987	C	T	37.8091	0.142729	0.728475	-2.70849	-2.55908	1.53735	0.199439	-0.761467	2.6843	0.110092	0.633796	-0.142595	4.49458	-0.384659	-3.53254	1.52439	5.68807	9.43619	5.13141	9.31437	5.4074	4.26571	5.27445	5.83367	4.22564	-1.1538	-1.57612	2.97844	3.83758	5.80543	8.27086	9.77556	8.41695	10.0508	10.9543	1.22197	0.24712	1.07841	0.422193	-0.460931	-0.014971	-27.7277	0.0109273	1.12023	-1.32974
chr1D_22741144	1	22741144	A	C	37.8091	0.142729	0.728475	-2.70849	-2.55908	1.53735	0.199439	-0.761467	2.6843	0.110092	0.633796	-0.142595	4.49458	-0.384659	-3.53254	1.52439	5.68807	9.43619	5.13141	9.31437	5.4074	4.26571	5.27445	5.83367	4.22564	-1.1538	-1.57612	2.97844	3.83758	5.80543	8.27086	9.77556	8.41695	10.0508	10.9543	1.22197	0.24712	1.07841	0.584295	-0.429422	0.198103	-35.1952	0.111174	1.28624	-1.47918
chr1D_22745669	1	22745669	G	A	-37.8091	-0.142729	-0.728475	2.70849	2.55908	-1.53735	-0.199439	0.761467	-2.6843	-0.110092	-0.633796	0.142595	-4.49458	0.384659	3.53254	-1.52439	-5.68807	-9.43619	-5.13141	-9.31437	-5.4074	-4.26571	-5.27445	-5.83367	-4.22564	1.1538	1.57612	-2.97844	-3.83758	-5.80543	-8.27086	-9.77556	-8.41695	-10.0508	-10.9543	-1.22197	-0.24712	-1.07841	-0.584295	0.429422	-0.198103	35.1952	-0.111174	-1.28624	1.47918
chr1D_22784828	1	22784828	C	T	37.8091	0.142729	0.728475	-2.70849	-2.55908	1.53735	0.199439	-0.761467	2.6843	0.110092	0.633796	-0.142595	4.49458	-0.384659	-3.53254	1.52439	5.68807	9.43619	5.13141	9.31437	5.4074	4.26571	5.27445	5.83367	4.22564	-1.1538	-1.57612	2.97844	3.83758	5.80543	8.27086	9.77556	8.41695	10.0508	10.9543	1.22197	0.24712	1.07841	0.449537	-0.49652	0.031206	-31.6297	-0.0233083	1.08022	-1.4438
chr1D_22788032	1	22788032	A	G	37.8091	0.142729	0.728475	-2.70849	-2.55908	1.53735	0.199439	-0.761467	2.6843	0.110092	0.633796	-0.142595	4.49458	-0.384659	-3.53254	1.52439	5.68807	9.43619	5.13141	9.31437	5.4074	4.26571	5.27445	5.83367	4.22564	-1.1538	-1.57612	2.97844	3.83758	5.80543	8.27086	9.77556	8.41695	10.0508	10.9543	1.22197	0.24712	1.07841	0.584295	-0.429422	0.198103	-35.1952	0.111174	1.28624	-1.47918
chr1D_24012590	1	24012590	C	T	-21.0216	0.0042177	0.202818	-0.041744	-0.136143	0.831058	-0.753779	1.31469	2.4716	2.09086	1.30327	0.348995	-2.20064	-3.77949	-1.64969	-1.2428	0.887796	5.0563	5.39225	5.88199	4.70856	3.88306	2.63588	1.63367	2.13612	0.390012	-1.00984	-4.25114	-1.52048	2.28162	2.64305	-0.415276	-1.79318	-2.73806	-2.60184	-4.28933	-3.26414	-3.352	0.00633941	-0.327623	-0.486359	-8.7737	-0.240149	0.244514	-0.166885
chr1D_24202569	1	24202569	A	T	61.484	-0.168288	0.768079	-4.75807	-4.65862	-1.55187	-4.70115	0.364374	-0.885761	-1.86133	-3.6809	-10.1373	-11.2842	-9.03456	-6.07502	1.97137	4.42467	4.63225	5.52126	6.26751	4.95259	4.25655	3.957	4.65134	3.88324	1.27874	1.09042	1.22216	2.85533	2.60906	3.29212	3.62186	3.95222	3.04415	2.37685	-0.934306	-0.714218	-0.762745	0.310719	0.288757	0.337478	15.0928	0.682971	-0.100433	0.700939
chr1D_24205186	1	24205186	A	T	61.484	-0.168288	0.768079	-4.75807	-4.65862	-1.55187	-4.70115	0.364374	-0.885761	-1.86133	-3.6809	-10.1373	-11.2842	-9.03456	-6.07502	1.97137	4.42467	4.63225	5.52126	6.26751	4.95259	4.25655	3.957	4.65134	3.88324	1.27874	1.09042	1.22216	2.85533	2.60906	3.29212	3.62186	3.95222	3.04415	2.37685	-0.934306	-0.714218	-0.762745	0.310719	0.288757	0.337478	15.0928	0.682971	-0.100433	0.700939
chr1D_24208053	1	24208053	T	C	-61.484	0.168288	-0.768079	4.75807	4.65862	1.55187	4.70115	-0.364374	0.885761	1.86133	3.6809	10.1373	11.2842	9.03456	6.07502	-1.97137	-4.42467	-4.63225	-5.52126	-6.26751	-4.95259	-4.25655	-3.957	-4.65134	-3.88324	-1.27874	-1.09042	-1.22216	-2.85533	-2.60906	-3.29212	-3.62186	-3.95222	-3.04415	-2.37685	0.934306	0.714218	0.762745	-0.310719	-0.288757	-0.337478	-15.0928	-0.682971	0.100433	-0.700939
chr1D_24219572	1	24219572	C	T	61.484	-0.168288	0.768079	-4.75807	-4.65862	-1.55187	-4.70115	0.364374	-0.885761	-1.86133	-3.6809	-10.1373	-11.2842	-9.03456	-6.07502	1.97137	4.42467	4.63225	5.52126	6.26751	4.95259	4.25655	3.957	4.65134	3.88324	1.27874	1.09042	1.22216	2.85533	2.60906	3.29212	3.62186	3.95222	3.04415	2.37685	-0.934306	-0.714218	-0.762745	0.310719	0.288757	0.337478	15.0928	0.682971	-0.100433	0.700939
chr1D_24225246	1	24225246	C	A	-61.484	0.168288	-0.768079	4.75807	4.65862	1.55187	4.70115	-0.364374	0.885761	1.86133	3.6809	10.1373	11.2842	9.03456	6.07502	-1.97137	-4.42467	-4.63225	-5.52126	-6.26751	-4.95259	-4.25655	-3.957	-4.65134	-3.88324	-1.27874	-1.09042	-1.22216	-2.85533	-2.60906	-3.29212	-3.62186	-3.95222	-3.04415	-2.37685	0.934306	0.714218	0.762745	-0.246275	-0.27694	-0.273547	-17.0624	-0.628573	0.279023	-0.746229
chr1D_24699415	1	24699415	A	G	-72.4621	0.0892822	-0.542967	-1.78573	-1.80325	-2.89369	-0.708941	0.708633	2.14351	1.56789	1.37587	0.0259808	-5.54824	-4.1575	-3.81454	-2.10835	-1.02126	3.70348	4.45908	4.97983	4.94531	6.89192	7.14282	6.46868	6.11866	3.75494	-1.50375	-5.4908	-4.62341	-0.509285	-0.402757	-1.30509	-0.133159	-0.254972	0.299894	-0.782365	-0.258692	-3.51011	-0.0808431	0.536921	0.83874	17.5251	0.249238	-1.11475	1.33315
chr1D_24904343	1	24904343	G	A	40.714	0.116763	-0.0740317	-3.44598	-1.94513	-8.06153	2.67742	-1.46174	-3.29672	-0.551491	-1.77542	-5.44083	-9.84551	-3.46331	-2.25132	-7.6461	-7.05841	-5.92847	-4.98259	-4.47208	-7.20364	-6.40224	-7.39919	-8.37017	-5.81944	-4.0277	-5.1676	-9.49571	-8.24762	-6.06193	-8.28879	-8.5462	-7.34276	-9.50196	-11.9419	-4.17917	-7.08061	-5.05479	-0.817964	-0.0167408	-0.457645	8.1783	-0.724787	-1.12049	0.285521
chr1D_24923994	1	24923994	C	T	-40.714	-0.116763	0.0740317	3.44598	1.94513	8.06153	-2.67742	1.46174	3.29672	0.551491	1.77542	5.44083	9.84551	3.46331	2.25132	7.6461	7.05841	5.92847	4.98259	4.47208	7.20364	6.40224	7.39919	8.37017	5.81944	4.0277	5.1676	9.49571	8.24762	6.06193	8.28879	8.5462	7.34276	9.50196	11.9419	4.17917	7.08061	5.05479	0.60491	0.176989	0.504699	-1.12284	0.656659	0.196533	0.172194
chr1D_24930252	1	24930252	C	G	-40.714	-0.116763	0.0740317	3.44598	1.94513	8.06153	-2.67742	1.46174	3.29672	0.551491	1.77542	5.44083	9.84551	3.46331	2.25132	7.6461	7.05841	5.92847	4.98259	4.47208	7.20364	6.40224	7.39919	8.37017	5.81944	4.0277	5.1676	9.49571	8.24762	6.06193	8.28879	8.5462	7.34276	9.50196	11.9419	4.17917	7.08061	5.05479	0.60491	0.176989	0.504699	-1.12284	0.656659	0.196533	0.172194
chr1D_24940578	1	24940578	G	A	40.714	0.116763	-0.0740317	-3.44598	-1.94513	-8.06153	2.67742	-1.46174	-3.29672	-0.551491	-1.77542	-5.44083	-9.84551	-3.46331	-2.25132	-7.6461	-7.05841	-5.92847	-4.98259	-4.47208	-7.20364	-6.40224	-7.39919	-8.37017	-5.81944	-4.0277	-5.1676	-9.49571	-8.24762	-6.06193	-8.28879	-8.5462	-7.34276	-9.50196	-11.9419	-4.17917	-7.08061	-5.05479	-0.60491	-0.176989	-0.504699	1.12284	-0.656659	-0.196533	-0.172194
chr1D_24953614	1	24953614	G	A	40.714	0.116763	-0.0740317	-3.44598	-1.94513	-8.06153	2.67742	-1.46174	-3.29672	-0.551491	-1.77542	-5.44083	-9.84551	-3.46331	-2.25132	-7.6461	-7.05841	-5.92847	-4.98259	-4.47208	-7.20364	-6.40224	-7.39919	-8.37017	-5.81944	-4.0277	-5.1676	-9.49571	-8.24762	-6.06193	-8.28879	-8.5462	-7.34276	-9.50196	-11.9419	-4.17917	-7.08061	-5.05479	-0.528482	-0.0403297	-0.444948	8.87844	-0.462238	-0.567357	0.203545
chr1D_24963856	1	24963856	A	G	-40.714	-0.116763	0.0740317	3.44598	1.94513	8.06153	-2.67742	1.46174	3.29672	0.551491	1.77542	5.44083	9.84551	3.46331	2.25132	7.6461	7.05841	5.92847	4.98259	4.47208	7.20364	6.40224	7.39919	8.37017	5.81944	4.0277	5.1676	9.49571	8.24762	6.06193	8.28879	8.5462	7.34276	9.50196	11.9419	4.17917	7.08061	5.05479	0.538823	0.108589	0.433551	-1.4769	0.558007	0.265791	0.0506124
chr1D_26203333	1	26203333	C	A	-145.547	0.793321	-1.06223	-3.0062	-3.72476	-3.32004	-0.478874	3.09576	7.75117	5.52908	5.84966	10.393	10.7168	-0.16071	-4.22344	-0.397626	-1.52963	0.81929	-1.02224	-1.93025	-3.56042	-1.06188	-2.76297	-2.57197	-4.99345	-0.949336	0.51361	2.06562	1.67613	2.11485	3.39002	0.882003	0.325089	-0.577166	1.4239	-0.0454989	3.58429	2.62474	-0.141782	0.0557912	0.105163	4.58169	-0.0489604	-0.28667	0.372607
chr1D_26208069	1	26208069	G	T	145.547	-0.793321	1.06223	3.0062	3.72476	3.32004	0.478874	-3.09576	-7.75117	-5.52908	-5.84966	-10.393	-10.7168	0.16071	4.22344	0.397626	1.52963	-0.81929	1.02224	1.93025	3.56042	1.06188	2.76297	2.57197	4.99345	0.949336	-0.51361	-2.06562	-1.67613	-2.11485	-3.39002	-0.882003	-0.325089	0.577166	-1.4239	0.0454989	-3.58429	-2.62474	0.17102	-0.0621501	-0.106492	-5.00199	0.0788579	0.378847	-0.389117
chr1D_26553239	1	26553239	C	T	-68.9434	-0.00394922	1.20746	-3.35337	-4.41627	-4.74092	-4.9635	-1.70277	-1.87	-0.239426	-1.66781	-6.74053	-10.9861	-7.63227	-4.2172	3.25254	6.03712	7.92235	3.81441	11.2298	4.51449	2.19693	3.30801	3.50235	5.64574	2.35652	2.43973	-0.397653	1.15187	3.66291	4.59628	5.38366	4.73435	5.6381	3.45152	-0.208411	-1.92804	-0.416616	0.658775	0.108036	0.237528	-1.15319	0.79416	0.399184	0.376971
chr1D_26619735	1	26619735	G	C	-55.971	0.26142	0.393486	-0.728576	-0.602861	-1.16296	-1.40951	1.29578	0.964157	1.55721	0.602553	-0.834476	-4.96071	-4.98984	-2.83188	-4.96973	-1.90342	4.06734	7.84274	8.15742	8.29014	7.6265	5.89989	3.2959	1.58374	-2.7546	-5.74258	-7.5999	-5.60055	0.231373	2.80681	1.77405	0.0137797	-1.79317	-2.38093	-5.74422	-5.67338	-6.69347	0.313815	0.248076	0.630986	7.99759	0.62175	-0.111206	1.03129
chr1D_26621923	1	26621923	G	A	55.2805	0.0114808	-1.16236	3.29681	4.20508	4.39108	4.15696	1.53883	1.46591	0.194872	1.45337	6.01265	9.85788	6.81231	4.0102	-2.14876	-4.85564	-7.21489	-3.58497	-10.1135	-4.21525	-2.28687	-3.17754	-3.55546	-5.03114	-1.7865	-1.48999	1.24504	-0.152264	-2.83968	-3.77443	-4.1593	-3.41138	-5.05458	-3.09864	0.87205	2.27497	1.02239	-0.612897	-0.0843275	-0.24829	2.95282	-0.703397	-0.454227	-0.305373
chr1D_26644668	1	26644668	C	T	-55.2805	-0.0114808	1.16236	-3.29681	-4.20508	-4.39108	-4.15696	-1.53883	-1.46591	-0.194872	-1.45337	-6.01265	-9.85788	-6.81231	-4.0102	2.14876	4.85564	7.21489	3.58497	10.1135	4.21525	2.28687	3.17754	3.55546	5.03114	1.7865	1.48999	-1.24504	0.152264	2.83968	3.77443	4.1593	3.41138	5.05458	3.09864	-0.87205	-2.27497	-1.02239	0.612897	0.0843275	0.24829	-2.95282	0.703397	0.454227	0.305373
chr1D_26648754	1	26648754	T	G	-37.8089	0.229997	-0.807285	2.24677	3.51987	4.44499	2.89918	3.44088	2.58862	2.06105	1.29492	1.06163	-0.56074	-0.303779	1.05837	-5.25079	-4.57667	-0.964707	-0.313264	1.13393	0.97037	0.400907	1.90022	0.949133	-0.548932	-2.01661	-4.92621	-5.70272	-4.71809	-1.14572	0.264666	-1.34719	-2.74199	-3.4451	-2.5938	-2.96695	-1.87495	-4.20162	-0.0304391	0.0282256	0.110099	8.10557	0.116865	-0.205613	0.697083
chr1D_26649439	1	26649439	A	G	-55.2805	-0.0114808	1.16236	-3.29681	-4.20508	-4.39108	-4.15696	-1.53883	-1.46591	-0.194872	-1.45337	-6.01265	-9.85788	-6.81231	-4.0102	2.14876	4.85564	7.21489	3.58497	10.1135	4.21525	2.28687	3.17754	3.55546	5.03114	1.7865	1.48999	-1.24504	0.152264	2.83968	3.77443	4.1593	3.41138	5.05458	3.09864	-0.87205	-2.27497	-1.02239	0.612897	0.0843275	0.24829	-2.95282	0.703397	0.454227	0.305373
chr1D_26695827	1	26695827	C	A	-55.971	0.26142	0.393486	-0.728576	-0.602861	-1.16296	-1.40951	1.29578	0.964157	1.55721	0.602553	-0.834476	-4.96071	-4.98984	-2.83188	-4.96973	-1.90342	4.06734	7.84274	8.15742	8.29014	7.6265	5.89989	3.2959	1.58374	-2.7546	-5.74258	-7.5999	-5.60055	0.231373	2.80681	1.77405	0.0137797	-1.79317	-2.38093	-5.74422	-5.67338	-6.69347	-0.00543165	0.158352	-0.000646202	20.0455	0.379523	-0.561532	1.08824
chr1D_26696035	1	26696035	A	C	-55.2805	-0.0114808	1.16236	-3.29681	-4.20508	-4.39108	-4.15696	-1.53883	-1.46591	-0.194872	-1.45337	-6.01265	-9.85788	-6.81231	-4.0102	2.14876	4.85564	7.21489	3.58497	10.1135	4.21525	2.28687	3.17754	3.55546	5.03114	1.7865	1.48999	-1.24504	0.152264	2.83968	3.77443	4.1593	3.41138	5.05458	3.09864	-0.87205	-2.27497	-1.02239	0.612897	0.0843275	0.24829	-2.95282	0.703397	0.454227	0.305373
chr1D_26707311	1	26707311	A	G	55.971	-0.26142	-0.393486	0.728576	0.602861	1.16296	1.40951	-1.29578	-0.964157	-1.55721	-0.602553	0.834476	4.96071	4.98984	2.83188	4.96973	1.90342	-4.06734	-7.84274	-8.15742	-8.29014	-7.6265	-5.89989	-3.2959	-1.58374	2.7546	5.74258	7.5999	5.60055	-0.231373	-2.80681	-1.77405	-0.0137797	1.79317	2.38093	5.74422	5.67338	6.69347	-0.313815	-0.248076	-0.630986	-7.99759	-0.62175	0.111206	-1.03129
chr1D_26708198	1	26708198	T	C	55.2805	0.0114808	-1.16236	3.29681	4.20508	4.39108	4.15696	1.53883	1.46591	0.194872	1.45337	6.01265	9.85788	6.81231	4.0102	-2.14876	-4.85564	-7.21489	-3.58497	-10.1135	-4.21525	-2.28687	-3.17754	-3.55546	-5.03114	-1.7865	-1.48999	1.24504	-0.152264	-2.83968	-3.77443	-4.1593	-3.41138	-5.05458	-3.09864	0.87205	2.27497	1.02239	-0.612897	-0.0843275	-0.24829	2.95282	-0.703397	-0.454227	-0.305373
chr1D_26824794	1	26824794	T	C	-61.4792	-0.183941	1.58594	-5.03977	-5.45054	-4.93056	-5.61294	-1.92082	-2.58459	-1.52985	-3.30189	-10.7204	-13.8007	-7.8216	-4.62788	8.18443	9.9984	8.88126	2.58492	10.0093	3.00571	1.1529	2.11125	3.13712	6.55363	5.12294	7.11722	4.71197	5.09211	4.79022	4.15608	5.59005	6.11886	7.03332	4.98629	2.60367	0.541903	3.77667	0.579831	0.00598532	0.0997656	-4.38687	0.612968	0.564305	-0.170218
chr1D_27708130	1	27708130	A	G	237.603	0.426648	0.907279	6.41703	9.1946	14.9499	27.7507	13.4856	0.596132	-0.272707	-0.530964	-0.298975	3.56479	5.51778	7.65424	-14.8182	-16.7621	-19.3142	-21.4	-22.6536	-19.1865	-17.7638	-18.3292	-19.8451	-20.1784	-20.919	-19.0179	-14.192	-11.0737	-11.548	-12.3755	-14.491	-16.1781	-12.9115	-13.0503	-12.7437	-12.6006	-12.3901	-1.16475	-0.422735	-0.819688	7.98127	-1.12994	-1.24354	-0.408786
chr1D_27764589	1	27764589	G	A	-237.603	-0.426648	-0.907279	-6.41703	-9.1946	-14.9499	-27.7507	-13.4856	-0.596132	0.272707	0.530964	0.298975	-3.56479	-5.51778	-7.65424	14.8182	16.7621	19.3142	21.4	22.6536	19.1865	17.7638	18.3292	19.8451	20.1784	20.919	19.0179	14.192	11.0737	11.548	12.3755	14.491	16.1781	12.9115	13.0503	12.7437	12.6006	12.3901	1.16475	0.422735	0.819688	-7.98127	1.12994	1.24354	0.408786
chr1D_27860522	1	27860522	G	A	-55.971	0.26142	0.393486	-0.728576	-0.602861	-1.16296	-1.40951	1.29578	0.964157	1.55721	0.602553	-0.834476	-4.96071	-4.98984	-2.83188	-4.96973	-1.90342	4.06734	7.84274	8.15742	8.29014	7.6265	5.89989	3.2959	1.58374	-2.7546	-5.74258	-7.5999	-5.60055	0.231373	2.80681	1.77405	0.0137797	-1.79317	-2.38093	-5.74422	-5.67338	-6.69347	0.313815	0.248076	0.630986	7.99759	0.62175	-0.111206	1.03129
chr1D_28204966	1	28204966	C	T	-104.467	-0.320975	1.14025	-0.121844	-3.83121	-8.40052	-7.1514	-7.66925	-3.31744	-0.953281	-0.435278	3.42205	0.65389	0.204847	0.425231	12.1855	13.9753	10.7583	9.05861	11.0297	9.96993	7.05725	9.07816	8.84365	10.7135	9.65482	10.7045	10.8276	8.47482	6.47353	7.4631	12.942	13.0609	15.042	10.2427	12.0217	8.37295	8.00412	1.00841	-0.383722	-0.121432	-16.94	0.642191	1.34315	-0.700905
chr1D_28933830	1	28933830	C	T	122.424	-0.186214	0.0324298	-0.166609	3.21823	0.485446	3.30015	0.0825866	-2.11236	-1.82783	-1.49145	-1.34692	1.56222	4.93495	3.20975	-4.72647	-5.30341	-5.78368	-6.56365	-6.23409	-4.24333	-2.47125	-2.10378	-2.47663	-2.76144	-3.17509	-4.93075	-1.08174	-3.08815	-4.14674	-5.13984	-2.59416	-1.15856	-0.732756	-0.918426	-0.334645	-1.14721	-2.67923	-0.161046	0.0950289	-0.0470737	10.0042	0.011954	-0.233947	0.00885843
chr1D_28963649	1	28963649	A	G	122.424	-0.186214	0.0324298	-0.166609	3.21823	0.485446	3.30015	0.0825866	-2.11236	-1.82783	-1.49145	-1.34692	1.56222	4.93495	3.20975	-4.72647	-5.30341	-5.78368	-6.56365	-6.23409	-4.24333	-2.47125	-2.10378	-2.47663	-2.76144	-3.17509	-4.93075	-1.08174	-3.08815	-4.14674	-5.13984	-2.59416	-1.15856	-0.732756	-0.918426	-0.334645	-1.14721	-2.67923	-0.0309952	0.471522	0.644004	19.9208	0.497866	-0.773295	0.612045
chr1D_29036057	1	29036057	C	T	122.424	-0.186214	0.0324298	-0.166609	3.21823	0.485446	3.30015	0.0825866	-2.11236	-1.82783	-1.49145	-1.34692	1.56222	4.93495	3.20975	-4.72647	-5.30341	-5.78368	-6.56365	-6.23409	-4.24333	-2.47125	-2.10378	-2.47663	-2.76144	-3.17509	-4.93075	-1.08174	-3.08815	-4.14674	-5.13984	-2.59416	-1.15856	-0.732756	-0.918426	-0.334645	-1.14721	-2.67923	-0.0309952	0.471522	0.644004	19.9208	0.497866	-0.773295	0.612045
chr1D_29495918	1	29495918	G	A	-14.772	-0.186505	0.0655037	4.04859	4.25458	5.32602	0.852515	-1.82375	-2.59866	-0.696877	-0.699316	0.0989503	-1.14289	0.367183	3.02966	-0.568068	-0.121929	-0.156276	2.24249	1.39701	3.59968	1.78947	3.28721	2.75142	2.30218	0.942307	-0.382047	-2.43722	-1.64742	-0.00505202	0.932454	-0.515909	-1.17661	-0.775306	-0.609574	0.795348	-0.537517	-0.485423	0.0188904	-0.0918524	-0.13708	-1.31303	-0.0250458	0.0893879	0.0834936
chr1D_29511413	1	29511413	A	G	14.772	0.186505	-0.0655037	-4.04859	-4.25458	-5.32602	-0.852515	1.82375	2.59866	0.696877	0.699316	-0.0989503	1.14289	-0.367183	-3.02966	0.568068	0.121929	0.156276	-2.24249	-1.39701	-3.59968	-1.78947	-3.28721	-2.75142	-2.30218	-0.942307	0.382047	2.43722	1.64742	0.00505202	-0.932454	0.515909	1.17661	0.775306	0.609574	-0.795348	0.537517	0.485423	-0.0880262	0.0770555	0.21038	-1.73639	-0.121271	-0.313317	-0.179449
chr1D_30012666	1	30012666	T	C	300.141	-0.361351	-0.576416	0.587923	5.1577	8.50458	8.74353	1.026	-3.93042	-3.55846	-4.7729	-12.8805	-8.73657	0.853289	1.93269	-17.1971	-15.5231	-13.9121	0.928991	-10.4817	0.503657	0.664904	0.133445	0.187745	-6.2838	-11.2112	-17.5048	-15.3977	-15.2684	-11.7469	-11.8713	-11.9646	-9.7505	-9.91251	-10.2092	-9.67342	-12.1231	-14.1346	-0.520084	0.514721	0.726764	27.8388	0.0912753	-1.22562	1.2723
chr1D_30025752	1	30025752	C	T	300.141	-0.361351	-0.576416	0.587923	5.1577	8.50458	8.74353	1.026	-3.93042	-3.55846	-4.7729	-12.8805	-8.73657	0.853289	1.93269	-17.1971	-15.5231	-13.9121	0.928991	-10.4817	0.503657	0.664904	0.133445	0.187745	-6.2838	-11.2112	-17.5048	-15.3977	-15.2684	-11.7469	-11.8713	-11.9646	-9.7505	-9.91251	-10.2092	-9.67342	-12.1231	-14.1346	-0.435801	0.548076	0.677576	31.6586	0.256698	-1.25645	1.40569
chr1D_31256257	1	31256257	C	T	55.694	-0.196982	0.420396	1.2954	0.559068	2.09739	-0.304489	0.838357	2.03254	1.60828	1.01281	0.256332	-1.76885	-3.65863	-1.67992	-2.13146	-1.45612	1.12826	1.19758	-0.0480281	-0.652833	-1.45597	-2.33808	-1.68416	-0.8803	-0.317719	-0.244616	-5.88673	-2.57214	0.229737	0.0419389	-4.95841	-6.14143	-6.0452	-1.87602	-5.68107	-3.68938	-3.48663	-0.243228	-0.151308	-0.526731	-3.23407	-0.347503	0.0138433	0.091655
chr1D_32523795	1	32523795	C	T	33.2511	-0.0671113	0.685386	1.03853	1.49738	1.58447	0.737327	2.35385	2.32015	1.99595	1.0742	0.10822	-1.38109	-2.37761	-0.362987	-3.71377	-1.84408	2.72451	3.16452	2.50507	1.8962	1.54666	0.219594	-0.0990518	0.331316	-0.488219	-2.19746	-5.81803	-3.03519	1.18471	1.26406	-2.60175	-3.93314	-4.67639	-2.0935	-5.06798	-3.30489	-4.03377	-0.181923	-0.244455	-0.429375	-7.41932	-0.473269	-0.0708064	-0.113278
chr1D_32762359	1	32762359	G	A	-0.197225	0.21503	0.167145	-4.78438	-3.35509	-1.55344	0.422385	2.56718	1.12561	1.84708	-0.0225553	-5.10858	-4.59645	-6.23608	-2.46726	-3.15163	-1.93931	0.330915	-0.0490442	2.61829	-2.03396	-0.627283	-2.27108	-3.32036	-3.13311	-2.72451	-2.11559	-3.47171	-1.39876	2.46863	1.13047	1.1624	-0.0445168	-3.22998	-3.31666	-0.573824	-0.616028	-1.41257	-0.131655	0.576637	0.487448	22.4335	0.449705	-1.00142	1.26829
chr1D_33687886	1	33687886	C	T	88.9853	0.0352054	-0.142431	1.2234	2.3402	1.27858	5.85803	2.30849	-2.122	-1.90849	-1.36435	0.379562	4.23664	5.99547	4.9922	1.00257	-3.24705	-6.31982	-9.08815	-8.17253	-8.79728	-7.08203	-7.77916	-10.1507	-7.05859	-5.72725	-2.25479	6.21449	3.26434	-0.882414	-2.52093	1.09635	0.803058	-2.38446	-2.36322	-0.667605	0.784616	0.954963	-0.585814	-0.600563	-0.816438	-16.6045	-1.13398	0.134223	-1.45042
chr1D_33757725	1	33757725	C	G	88.9853	0.0352054	-0.142431	1.2234	2.3402	1.27858	5.85803	2.30849	-2.122	-1.90849	-1.36435	0.379562	4.23664	5.99547	4.9922	1.00257	-3.24705	-6.31982	-9.08815	-8.17253	-8.79728	-7.08203	-7.77916	-10.1507	-7.05859	-5.72725	-2.25479	6.21449	3.26434	-0.882414	-2.52093	1.09635	0.803058	-2.38446	-2.36322	-0.667605	0.784616	0.954963	-0.585814	-0.600563	-0.816438	-16.6045	-1.13398	0.134223	-1.45042
chr1D_33777058	1	33777058	C	T	88.9853	0.0352054	-0.142431	1.2234	2.3402	1.27858	5.85803	2.30849	-2.122	-1.90849	-1.36435	0.379562	4.23664	5.99547	4.9922	1.00257	-3.24705	-6.31982	-9.08815	-8.17253	-8.79728	-7.08203	-7.77916	-10.1507	-7.05859	-5.72725	-2.25479	6.21449	3.26434	-0.882414	-2.52093	1.09635	0.803058	-2.38446	-2.36322	-0.667605	0.784616	0.954963	-0.392697	-0.522453	-0.638349	-16.1114	-0.897071	0.365847	-1.3639
chr1D_33847525	1	33847525	C	T	88.9853	0.0352054	-0.142431	1.2234	2.3402	1.27858	5.85803	2.30849	-2.122	-1.90849	-1.36435	0.379562	4.23664	5.99547	4.9922	1.00257	-3.24705	-6.31982	-9.08815	-8.17253	-8.79728	-7.08203	-7.77916	-10.1507	-7.05859	-5.72725	-2.25479	6.21449	3.26434	-0.882414	-2.52093	1.09635	0.803058	-2.38446	-2.36322	-0.667605	0.784616	0.954963	-0.498517	-0.525805	-0.691953	-16.8184	-1.03137	0.149493	-1.37274
chr1D_33885997	1	33885997	C	T	88.9853	0.0352054	-0.142431	1.2234	2.3402	1.27858	5.85803	2.30849	-2.122	-1.90849	-1.36435	0.379562	4.23664	5.99547	4.9922	1.00257	-3.24705	-6.31982	-9.08815	-8.17253	-8.79728	-7.08203	-7.77916	-10.1507	-7.05859	-5.72725	-2.25479	6.21449	3.26434	-0.882414	-2.52093	1.09635	0.803058	-2.38446	-2.36322	-0.667605	0.784616	0.954963	-0.468652	-0.646324	-0.856451	-16.513	-1.03273	0.4016	-1.50885
chr1D_35795673	1	35795673	C	T	199.431	-1.03955	0.490764	4.43725	8.16625	6.8088	2.55294	-2.59892	-1.24698	-0.670251	-0.638173	-1.34103	-2.52454	-0.787173	1.57555	-2.12238	-1.76687	0.807107	-3.89704	-2.9091	-0.860574	-1.30726	-2.87958	-1.9339	0.49188	2.20885	2.21455	-8.37642	-2.84693	-0.0559866	-2.69944	-7.74152	-8.3359	-9.00526	-5.69881	-7.43769	-5.13011	-5.58026	0.0300886	0.938152	1.16984	20.594	0.813869	-1.01312	1.49125
chr1D_36394429	1	36394429	T	A	-199.431	1.03955	-0.490764	-4.43725	-8.16625	-6.8088	-2.55294	2.59892	1.24698	0.670251	0.638173	1.34103	2.52454	0.787173	-1.57555	2.12238	1.76687	-0.807107	3.89704	2.9091	0.860574	1.30726	2.87958	1.9339	-0.49188	-2.20885	-2.21455	8.37642	2.84693	0.0559866	2.69944	7.74152	8.3359	9.00526	5.69881	7.43769	5.13011	5.58026	0.0245417	-1.01568	-1.29395	-22.475	-0.835016	1.1935	-1.58683
chr1D_36446551	1	36446551	A	T	199.431	-1.03955	0.490764	4.43725	8.16625	6.8088	2.55294	-2.59892	-1.24698	-0.670251	-0.638173	-1.34103	-2.52454	-0.787173	1.57555	-2.12238	-1.76687	0.807107	-3.89704	-2.9091	-0.860574	-1.30726	-2.87958	-1.9339	0.49188	2.20885	2.21455	-8.37642	-2.84693	-0.0559866	-2.69944	-7.74152	-8.3359	-9.00526	-5.69881	-7.43769	-5.13011	-5.58026	-0.0245417	1.01568	1.29395	22.475	0.835016	-1.1935	1.58683
chr1D_36738992	1	36738992	A	G	-199.431	1.03955	-0.490764	-4.43725	-8.16625	-6.8088	-2.55294	2.59892	1.24698	0.670251	0.638173	1.34103	2.52454	0.787173	-1.57555	2.12238	1.76687	-0.807107	3.89704	2.9091	0.860574	1.30726	2.87958	1.9339	-0.49188	-2.20885	-2.21455	8.37642	2.84693	0.0559866	2.69944	7.74152	8.3359	9.00526	5.69881	7.43769	5.13011	5.58026	-0.0892133	-1.06946	-1.30392	-25.4572	-1.00543	1.00035	-1.72479
chr1D_37162988	1	37162988	C	T	147.579	-0.766277	0.116359	6.41287	7.30585	7.35501	12.6865	-0.688139	-8.36487	-5.20405	-3.77945	-3.51102	-0.555899	7.77026	8.29419	3.54471	0.677155	-1.48631	-7.85132	-6.03162	-2.4901	-3.5348	-3.34275	-2.55472	0.386702	1.98312	3.029	9.38898	7.98532	2.53084	-2.85829	1.33709	2.17106	2.92656	4.32894	6.56221	4.67526	5.221	-0.0066416	-0.105978	-0.420103	5.56814	-0.0635795	-0.183873	-0.627884
chr1D_37308995	1	37308995	G	T	147.579	-0.766277	0.116359	6.41287	7.30585	7.35501	12.6865	-0.688139	-8.36487	-5.20405	-3.77945	-3.51102	-0.555899	7.77026	8.29419	3.54471	0.677155	-1.48631	-7.85132	-6.03162	-2.4901	-3.5348	-3.34275	-2.55472	0.386702	1.98312	3.029	9.38898	7.98532	2.53084	-2.85829	1.33709	2.17106	2.92656	4.32894	6.56221	4.67526	5.221	0.00518497	0.00943654	-0.300617	7.79328	0.0486385	-0.330712	-0.414232
chr1D_37371609	1	37371609	C	T	147.579	-0.766277	0.116359	6.41287	7.30585	7.35501	12.6865	-0.688139	-8.36487	-5.20405	-3.77945	-3.51102	-0.555899	7.77026	8.29419	3.54471	0.677155	-1.48631	-7.85132	-6.03162	-2.4901	-3.5348	-3.34275	-2.55472	0.386702	1.98312	3.029	9.38898	7.98532	2.53084	-2.85829	1.33709	2.17106	2.92656	4.32894	6.56221	4.67526	5.221	-0.0066416	-0.105978	-0.420103	5.56814	-0.0635795	-0.183873	-0.627884
chr1D_37971143	1	37971143	C	A	12.0149	-0.192848	-0.747836	0.884773	2.05554	-1.90763	-0.170406	-0.523594	-0.338229	-1.13663	0.861505	1.33729	-1.27129	-1.81898	-2.02383	1.66807	0.873387	-2.52913	-5.40175	-3.23335	-3.92528	-3.8926	-3.3772	-5.58088	2.40693	1.66545	0.974089	2.54315	0.745341	-3.99097	-1.92643	-0.875781	0.54103	-4.30893	-4.90795	-0.310377	-1.43635	0.0178349	-0.50261	-0.659016	-0.836908	-14.9964	-1.06623	0.434799	-1.13388
chr1D_38780607	1	38780607	G	C	-73.9122	-0.0559276	0.0687603	0.972362	-0.426787	1.41856	-0.81229	-1.84561	2.26485	1.65175	0.470938	-0.130196	-1.88039	-2.77028	-1.10481	0.387237	2.60965	2.99527	8.15222	5.05159	8.24169	6.73825	7.37763	8.89395	4.25068	3.42553	2.6149	-3.22065	-1.89777	0.473631	1.69132	-1.24646	-1.72334	1.85037	0.505891	1.20678	-0.290018	-0.14262	0.620858	0.440163	0.80187	12.5908	1.10576	0.249907	0.99017
chr1D_38794351	1	38794351	G	A	39.6489	-0.050336	0.10173	-0.875428	-1.99069	1.2409	0.946081	1.02586	-2.72901	-3.43278	-2.68661	-3.2196	-1.11711	0.971802	-1.53971	7.196	6.99321	7.30433	3.93155	3.87803	4.60753	4.75955	4.98902	5.2528	5.2992	2.154	3.76877	8.45632	7.18472	5.66375	3.09665	4.85563	5.50551	5.39965	6.90207	4.27969	4.44464	4.70462	0.162079	0.185367	0.404646	-1.94493	0.25099	0.126099	-0.129529
chr1D_38903459	1	38903459	C	A	-84.5769	0.0461385	-0.0119222	0.953161	0.166924	2.57187	0.421464	-1.44164	2.86674	2.19318	0.976222	0.845908	-0.468405	-1.85342	-0.43652	-0.467146	1.14662	1.39902	7.77332	2.66074	7.64561	6.3325	6.71109	8.23754	2.20243	2.39439	1.23657	-3.29452	-2.52789	-0.168256	1.04011	-2.35989	-2.40461	0.226885	-0.5119	-0.108624	-0.769771	-0.766555	0.511703	0.481351	0.994178	10.657	0.990588	0.126762	0.96421
chr1D_38919120	1	38919120	G	A	-84.5769	0.0461385	-0.0119222	0.953161	0.166924	2.57187	0.421464	-1.44164	2.86674	2.19318	0.976222	0.845908	-0.468405	-1.85342	-0.43652	-0.467146	1.14662	1.39902	7.77332	2.66074	7.64561	6.3325	6.71109	8.23754	2.20243	2.39439	1.23657	-3.29452	-2.52789	-0.168256	1.04011	-2.35989	-2.40461	0.226885	-0.5119	-0.108624	-0.769771	-0.766555	0.455818	0.484934	0.760415	19.0406	0.971993	-0.247111	1.16056
chr1D_38930336	1	38930336	C	A	-84.5769	0.0461385	-0.0119222	0.953161	0.166924	2.57187	0.421464	-1.44164	2.86674	2.19318	0.976222	0.845908	-0.468405	-1.85342	-0.43652	-0.467146	1.14662	1.39902	7.77332	2.66074	7.64561	6.3325	6.71109	8.23754	2.20243	2.39439	1.23657	-3.29452	-2.52789	-0.168256	1.04011	-2.35989	-2.40461	0.226885	-0.5119	-0.108624	-0.769771	-0.766555	0.516795	0.321607	0.813964	3.46353	0.839882	0.566937	0.606072
chr1D_38931558	1	38931558	G	C	66.6612	-0.13272	0.0895198	-2.30905	-3.16152	-1.57214	-1.6531	-1.81398	-0.502434	-1.24932	-1.30495	-0.146368	0.694842	-1.45173	-2.87913	-0.0371415	-1.45725	-3.81635	3.34512	-5.81393	3.02694	2.65019	1.90196	2.02014	-3.47461	-0.957349	0.806963	-0.625493	-1.64822	-3.15177	-4.26041	-5.54992	-4.87173	-1.60148	-1.38025	-1.95097	-1.60541	-0.440526	-0.13311	-0.0408551	-0.14408	6.83391	0.00192338	-0.251827	-0.299734
chr1D_38940623	1	38940623	A	G	-66.6612	0.13272	-0.0895198	2.30905	3.16152	1.57214	1.6531	1.81398	0.502434	1.24932	1.30495	0.146368	-0.694842	1.45173	2.87913	0.0371415	1.45725	3.81635	-3.34512	5.81393	-3.02694	-2.65019	-1.90196	-2.02014	3.47461	0.957349	-0.806963	0.625493	1.64822	3.15177	4.26041	5.54992	4.87173	1.60148	1.38025	1.95097	1.60541	0.440526	0.13311	0.0408551	0.14408	-6.83391	-0.00192338	0.251827	0.299734
chr1D_38946823	1	38946823	T	G	-84.5769	0.0461385	-0.0119222	0.953161	0.166924	2.57187	0.421464	-1.44164	2.86674	2.19318	0.976222	0.845908	-0.468405	-1.85342	-0.43652	-0.467146	1.14662	1.39902	7.77332	2.66074	7.64561	6.3325	6.71109	8.23754	2.20243	2.39439	1.23657	-3.29452	-2.52789	-0.168256	1.04011	-2.35989	-2.40461	0.226885	-0.5119	-0.108624	-0.769771	-0.766555	0.670482	0.644647	1.37492	1.03115	1.10944	0.437091	0.862051
chr1D_38953196	1	38953196	G	T	-66.6612	0.13272	-0.0895198	2.30905	3.16152	1.57214	1.6531	1.81398	0.502434	1.24932	1.30495	0.146368	-0.694842	1.45173	2.87913	0.0371415	1.45725	3.81635	-3.34512	5.81393	-3.02694	-2.65019	-1.90196	-2.02014	3.47461	0.957349	-0.806963	0.625493	1.64822	3.15177	4.26041	5.54992	4.87173	1.60148	1.38025	1.95097	1.60541	0.440526	0.127128	0.00559811	0.121471	-7.7286	-0.0386108	0.313329	0.237426
chr1D_38962666	1	38962666	A	G	84.5769	-0.0461385	0.0119222	-0.953161	-0.166924	-2.57187	-0.421464	1.44164	-2.86674	-2.19318	-0.976222	-0.845908	0.468405	1.85342	0.43652	0.467146	-1.14662	-1.39902	-7.77332	-2.66074	-7.64561	-6.3325	-6.71109	-8.23754	-2.20243	-2.39439	-1.23657	3.29452	2.52789	0.168256	-1.04011	2.35989	2.40461	-0.226885	0.5119	0.108624	0.769771	0.766555	-0.384432	-0.417821	-0.714785	-15.8794	-0.868915	0.1514	-1.00348
chr1D_38973477	1	38973477	G	A	66.6612	-0.13272	0.0895198	-2.30905	-3.16152	-1.57214	-1.6531	-1.81398	-0.502434	-1.24932	-1.30495	-0.146368	0.694842	-1.45173	-2.87913	-0.0371415	-1.45725	-3.81635	3.34512	-5.81393	3.02694	2.65019	1.90196	2.02014	-3.47461	-0.957349	0.806963	-0.625493	-1.64822	-3.15177	-4.26041	-5.54992	-4.87173	-1.60148	-1.38025	-1.95097	-1.60541	-0.440526	-0.143938	-0.0480861	-0.189492	8.25434	-0.00281576	-0.295724	-0.274284
chr1D_39026233	1	39026233	C	G	84.5769	-0.0461385	0.0119222	-0.953161	-0.166924	-2.57187	-0.421464	1.44164	-2.86674	-2.19318	-0.976222	-0.845908	0.468405	1.85342	0.43652	0.467146	-1.14662	-1.39902	-7.77332	-2.66074	-7.64561	-6.3325	-6.71109	-8.23754	-2.20243	-2.39439	-1.23657	3.29452	2.52789	0.168256	-1.04011	2.35989	2.40461	-0.226885	0.5119	0.108624	0.769771	0.766555	-0.324958	-0.379467	-0.706456	-13.3691	-0.75186	0.0960494	-0.871826
chr1D_39027596	1	39027596	C	T	-66.6612	0.13272	-0.0895198	2.30905	3.16152	1.57214	1.6531	1.81398	0.502434	1.24932	1.30495	0.146368	-0.694842	1.45173	2.87913	0.0371415	1.45725	3.81635	-3.34512	5.81393	-3.02694	-2.65019	-1.90196	-2.02014	3.47461	0.957349	-0.806963	0.625493	1.64822	3.15177	4.26041	5.54992	4.87173	1.60148	1.38025	1.95097	1.60541	0.440526	0.118054	0.0542835	0.172834	-6.97976	-0.0160118	0.213073	0.304702
chr1D_39680706	1	39680706	C	T	1743.17	-9.61769	-6.64606	62.3586	85.5203	49.9985	41.6336	-61.4315	-24.8492	-21.8802	14.553	105.642	171.559	146.842	58.8377	-83.7616	-99.291	-149.556	-24.0611	-148.096	-6.1587	35.1797	3.95827	2.31631	-77.5404	-23.17	-23.5523	-96.7042	-109.522	-137.626	-131.367	-129.461	-127.181	-107.913	-78.0204	-35.2357	-63.239	-64.0944	-0.957358	-1.75571	-3.4864	24.6781	-1.84099	-0.728891	-1.35547
chr1D_39688934	1	39688934	C	T	1743.17	-9.61769	-6.64606	62.3586	85.5203	49.9985	41.6336	-61.4315	-24.8492	-21.8802	14.553	105.642	171.559	146.842	58.8377	-83.7616	-99.291	-149.556	-24.0611	-148.096	-6.1587	35.1797	3.95827	2.31631	-77.5404	-23.17	-23.5523	-96.7042	-109.522	-137.626	-131.367	-129.461	-127.181	-107.913	-78.0204	-35.2357	-63.239	-64.0944	-0.102025	-6.52889	-7.25672	-142.976	-4.41777	8.06674	-13.307
chr1D_40791785	1	40791785	C	G	-80.4431	-0.556482	0.912734	3.65516	1.27242	2.89169	2.69715	-2.6526	-3.85466	-2.88483	-4.70988	-8.54852	-9.92371	-2.8316	4.59777	8.49336	11.1426	9.36685	8.66218	8.72541	9.80366	7.25772	8.10222	11.0037	9.84763	10.8807	9.66453	7.0542	8.09014	7.76067	5.54354	4.99501	5.67422	6.86838	5.22253	8.21075	4.80731	7.33136	1.05173	0.833765	0.890806	29.8057	1.93036	0.533501	1.56942
chr1D_40801449	1	40801449	G	A	80.4431	0.556482	-0.912734	-3.65516	-1.27242	-2.89169	-2.69715	2.6526	3.85466	2.88483	4.70988	8.54852	9.92371	2.8316	-4.59777	-8.49336	-11.1426	-9.36685	-8.66218	-8.72541	-9.80366	-7.25772	-8.10222	-11.0037	-9.84763	-10.8807	-9.66453	-7.0542	-8.09014	-7.76067	-5.54354	-4.99501	-5.67422	-6.86838	-5.22253	-8.21075	-4.80731	-7.33136	-1.05173	-0.833765	-0.890806	-29.8057	-1.93036	-0.533501	-1.56942
chr1D_41107851	1	41107851	C	T	-78.2521	-0.0118211	-0.0668961	2.55662	2.92478	3.69744	2.82018	0.734096	2.02987	1.8928	1.08424	-0.222289	-1.69856	-0.504854	1.80279	3.92138	5.04853	5.80472	5.8511	6.2007	5.17426	5.03739	5.04814	5.09527	5.52268	4.50649	3.33149	1.4201	3.34588	4.94975	5.16787	2.10691	1.39583	0.269837	0.522643	1.2342	2.00833	1.41476	0.365787	0.278021	0.852536	-1.45428	0.493754	0.323862	0.570941
chr1D_41313060	1	41313060	C	T	-79.8261	-0.734636	0.767682	5.99394	3.82492	7.29283	5.03187	-2.65286	-3.26096	-3.70188	-3.96577	-3.68628	-1.2423	4.4577	7.47666	8.15957	11.7523	10.5977	8.99884	8.72702	10.1959	7.64655	8.57165	12.2113	11.6612	13.1186	10.3836	7.27462	8.16934	8.11559	4.98389	3.06114	3.94292	4.74702	4.57894	9.60125	5.94548	8.46203	0.917324	0.800992	0.814094	28.0342	1.72309	0.170585	1.57009
chr1D_41410370	1	41410370	C	A	-79.8261	-0.734636	0.767682	5.99394	3.82492	7.29283	5.03187	-2.65286	-3.26096	-3.70188	-3.96577	-3.68628	-1.2423	4.4577	7.47666	8.15957	11.7523	10.5977	8.99884	8.72702	10.1959	7.64655	8.57165	12.2113	11.6612	13.1186	10.3836	7.27462	8.16934	8.11559	4.98389	3.06114	3.94292	4.74702	4.57894	9.60125	5.94548	8.46203	1.18396	1.04287	1.18293	25.6035	2.08724	0.442279	1.74535
chr1D_41504384	1	41504384	G	A	-100.263	-0.0544253	0.168528	0.113923	-1.07022	1.27255	-2.62715	-2.0627	1.51593	1.36659	1.03697	0.573236	-1.27567	-2.87371	-2.54991	2.75126	5.62454	4.95833	8.43041	4.85217	7.98096	6.20485	6.99439	9.63551	6.92917	6.91127	4.14826	-0.67452	-0.237112	1.64239	2.19139	-1.29267	-0.773604	1.67915	2.58853	3.34649	1.98004	2.05618	0.352306	0.259087	0.418273	2.78818	0.608144	0.234344	0.729564
chr1D_41818886	1	41818886	C	A	5.56301	0.461901	0.048978	-6.47251	-5.21434	-1.43739	-3.97828	2.81319	2.42894	1.58316	-0.1116	-6.22463	-6.45546	-8.45549	-7.69827	-0.610204	-2.27936	-2.07168	-2.17425	-0.719257	-2.23321	-1.27895	-1.06347	-2.78703	-4.12255	-5.47396	-2.69072	-0.387385	-0.725813	-0.86891	1.22112	3.1534	2.3722	2.80044	2.98244	-2.83452	-1.12947	-1.83009	-0.0944062	-0.265544	-0.130889	-15.3391	-0.34216	0.358699	-0.692504
chr1D_41839579	1	41839579	G	A	-5.56301	-0.461901	-0.048978	6.47251	5.21434	1.43739	3.97828	-2.81319	-2.42894	-1.58316	0.1116	6.22463	6.45546	8.45549	7.69827	0.610204	2.27936	2.07168	2.17425	0.719257	2.23321	1.27895	1.06347	2.78703	4.12255	5.47396	2.69072	0.387385	0.725813	0.86891	-1.22112	-3.1534	-2.3722	-2.80044	-2.98244	2.83452	1.12947	1.83009	0.152282	0.36423	0.201543	19.5635	0.489037	-0.401303	0.908771
chr1D_41882647	1	41882647	A	G	5.56301	0.461901	0.048978	-6.47251	-5.21434	-1.43739	-3.97828	2.81319	2.42894	1.58316	-0.1116	-6.22463	-6.45546	-8.45549	-7.69827	-0.610204	-2.27936	-2.07168	-2.17425	-0.719257	-2.23321	-1.27895	-1.06347	-2.78703	-4.12255	-5.47396	-2.69072	-0.387385	-0.725813	-0.86891	1.22112	3.1534	2.3722	2.80044	2.98244	-2.83452	-1.12947	-1.83009	-0.0313846	-0.27483	-0.133035	-15.9524	-0.275212	0.532965	-0.720899
chr1D_42746527	1	42746527	A	G	-57.4724	-0.240977	2.00944	-5.36647	-4.88227	-0.30965	-9.39	-3.57001	-1.89936	-0.0777902	-1.89389	-9.61231	-12.149	-8.86884	-6.73907	10.1718	12.1121	9.38494	11.6926	10.3922	10.7153	7.03571	8.29243	9.83299	7.83752	7.43861	8.54882	9.48788	9.44678	7.01578	6.281	9.28207	10.3716	11.8205	10.4225	6.99442	5.46471	6.44068	0.637558	-0.740111	-1.13903	2.7403	0.37666	1.56222	-0.758333
chr1D_44585176	1	44585176	A	G	-75.6715	-0.0179077	-0.222437	-0.95764	-2.70443	-1.11531	-2.46483	-2.25736	0.637409	-0.0750829	0.643679	2.32556	3.5682	1.34404	-0.862262	8.86143	6.89385	0.554483	-1.52643	-1.16011	-2.87382	-2.4743	0.132282	2.09207	4.68419	6.55641	7.03491	8.73351	5.75217	2.24347	1.22131	1.11503	1.96501	2.12386	0.394244	7.44029	7.21669	6.65328	0.0686426	-0.0980917	-0.0334897	-15.9086	-0.236718	0.861854	-0.572862
chr1D_45844206	1	45844206	C	T	1743.17	-9.61769	-6.64606	62.3586	85.5203	49.9985	41.6336	-61.4315	-24.8492	-21.8802	14.553	105.642	171.559	146.842	58.8377	-83.7616	-99.291	-149.556	-24.0611	-148.096	-6.1587	35.1797	3.95827	2.31631	-77.5404	-23.17	-23.5523	-96.7042	-109.522	-137.626	-131.367	-129.461	-127.181	-107.913	-78.0204	-35.2357	-63.239	-64.0944	-1.02532	-1.25835	-2.11955	-20.8448	-2.33286	-0.566518	-1.95869
chr1D_46263613	1	46263613	C	A	-279.976	0.291836	0.750806	1.72703	-0.377416	-2.72389	-8.03066	-0.750537	0.0516741	3.38909	-1.32248	-12.085	-19.2982	-3.2031	10.3657	14.3094	13.4148	8.11075	-5.83854	8.64783	1.2411	-6.45782	-3.29297	-1.43328	9.13083	9.5312	13.8102	15.9236	16.9208	15.2212	13.346	15.6952	16.0038	15.1402	12.7127	14.3792	12.2408	14.3676	0.658758	0.155506	-0.451115	6.37388	0.815407	-0.984839	0.796199
chr1D_46445232	1	46445232	C	G	6.3532	0.598681	2.32733	4.70612	1.73563	5.29785	8.02296	9.34828	-3.0558	-0.229776	-3.39826	-7.00538	-6.20217	-6.25158	5.52168	-3.5238	-1.98855	0.432762	5.90986	3.82734	4.5886	-0.405835	-3.76721	-7.77535	-8.67254	-10.3077	-5.3421	-0.495344	2.42168	4.98441	6.97586	3.72849	-2.41524	-1.19857	-4.30695	-7.23986	-7.02849	-2.47768	-0.181541	-0.16627	0.346847	-35.7005	-0.455185	1.14172	-1.37698
chr1D_48571572	1	48571572	G	A	126.252	-0.129406	0.950207	-11.7798	-9.07029	-4.31912	-6.9233	-0.00729035	-2.64558	-3.98045	-7.51728	-26.784	-27.4887	-21.0767	-17.4283	-1.48028	3.20007	5.84772	7.46918	10.5048	6.62246	5.91701	5.79407	6.25813	4.41566	-0.325802	-1.62256	-3.58017	-0.31468	1.63785	1.81693	4.33565	4.70431	3.65177	1.29281	-3.0656	-3.97409	-3.94434	0.369839	0.430213	0.377732	23.638	0.981304	0.152166	1.11829
chr1D_48583316	1	48583316	C	A	126.252	-0.129406	0.950207	-11.7798	-9.07029	-4.31912	-6.9233	-0.00729035	-2.64558	-3.98045	-7.51728	-26.784	-27.4887	-21.0767	-17.4283	-1.48028	3.20007	5.84772	7.46918	10.5048	6.62246	5.91701	5.79407	6.25813	4.41566	-0.325802	-1.62256	-3.58017	-0.31468	1.63785	1.81693	4.33565	4.70431	3.65177	1.29281	-3.0656	-3.97409	-3.94434	0.369839	0.430213	0.377732	23.638	0.981304	0.152166	1.11829
chr1D_48590610	1	48590610	G	T	-126.252	0.129406	-0.950207	11.7798	9.07029	4.31912	6.9233	0.00729035	2.64558	3.98045	7.51728	26.784	27.4887	21.0767	17.4283	1.48028	-3.20007	-5.84772	-7.46918	-10.5048	-6.62246	-5.91701	-5.79407	-6.25813	-4.41566	0.325802	1.62256	3.58017	0.31468	-1.63785	-1.81693	-4.33565	-4.70431	-3.65177	-1.29281	3.0656	3.97409	3.94434	-0.369839	-0.430213	-0.377732	-23.638	-0.981304	-0.152166	-1.11829
chr1D_48609484	1	48609484	C	T	-126.252	0.129406	-0.950207	11.7798	9.07029	4.31912	6.9233	0.00729035	2.64558	3.98045	7.51728	26.784	27.4887	21.0767	17.4283	1.48028	-3.20007	-5.84772	-7.46918	-10.5048	-6.62246	-5.91701	-5.79407	-6.25813	-4.41566	0.325802	1.62256	3.58017	0.31468	-1.63785	-1.81693	-4.33565	-4.70431	-3.65177	-1.29281	3.0656	3.97409	3.94434	-0.369839	-0.430213	-0.377732	-23.638	-0.981304	-0.152166	-1.11829
chr1D_48624097	1	48624097	G	C	126.252	-0.129406	0.950207	-11.7798	-9.07029	-4.31912	-6.9233	-0.00729035	-2.64558	-3.98045	-7.51728	-26.784	-27.4887	-21.0767	-17.4283	-1.48028	3.20007	5.84772	7.46918	10.5048	6.62246	5.91701	5.79407	6.25813	4.41566	-0.325802	-1.62256	-3.58017	-0.31468	1.63785	1.81693	4.33565	4.70431	3.65177	1.29281	-3.0656	-3.97409	-3.94434	0.369839	0.430213	0.377732	23.638	0.981304	0.152166	1.11829
chr1D_48637192	1	48637192	T	C	126.252	-0.129406	0.950207	-11.7798	-9.07029	-4.31912	-6.9233	-0.00729035	-2.64558	-3.98045	-7.51728	-26.784	-27.4887	-21.0767	-17.4283	-1.48028	3.20007	5.84772	7.46918	10.5048	6.62246	5.91701	5.79407	6.25813	4.41566	-0.325802	-1.62256	-3.58017	-0.31468	1.63785	1.81693	4.33565	4.70431	3.65177	1.29281	-3.0656	-3.97409	-3.94434	0.369839	0.430213	0.377732	23.638	0.981304	0.152166	1.11829
chr1D_48645325	1	48645325	C	T	-126.252	0.129406	-0.950207	11.7798	9.07029	4.31912	6.9233	0.00729035	2.64558	3.98045	7.51728	26.784	27.4887	21.0767	17.4283	1.48028	-3.20007	-5.84772	-7.46918	-10.5048	-6.62246	-5.91701	-5.79407	-6.25813	-4.41566	0.325802	1.62256	3.58017	0.31468	-1.63785	-1.81693	-4.33565	-4.70431	-3.65177	-1.29281	3.0656	3.97409	3.94434	-0.369839	-0.430213	-0.377732	-23.638	-0.981304	-0.152166	-1.11829
chr1D_48666011	1	48666011	T	A	126.252	-0.129406	0.950207	-11.7798	-9.07029	-4.31912	-6.9233	-0.00729035	-2.64558	-3.98045	-7.51728	-26.784	-27.4887	-21.0767	-17.4283	-1.48028	3.20007	5.84772	7.46918	10.5048	6.62246	5.91701	5.79407	6.25813	4.41566	-0.325802	-1.62256	-3.58017	-0.31468	1.63785	1.81693	4.33565	4.70431	3.65177	1.29281	-3.0656	-3.97409	-3.94434	0.369839	0.430213	0.377732	23.638	0.981304	0.152166	1.11829
chr1D_48698826	1	48698826	C	T	-126.252	0.129406	-0.950207	11.7798	9.07029	4.31912	6.9233	0.00729035	2.64558	3.98045	7.51728	26.784	27.4887	21.0767	17.4283	1.48028	-3.20007	-5.84772	-7.46918	-10.5048	-6.62246	-5.91701	-5.79407	-6.25813	-4.41566	0.325802	1.62256	3.58017	0.31468	-1.63785	-1.81693	-4.33565	-4.70431	-3.65177	-1.29281	3.0656	3.97409	3.94434	-0.369839	-0.430213	-0.377732	-23.638	-0.981304	-0.152166	-1.11829
chr1D_48708471	1	48708471	G	A	-127.157	0.0820355	-0.797909	10.5527	8.5189	4.5274	6.27494	0.100229	2.09752	3.42087	5.75291	19.3267	18.9316	15.7792	14.1968	2.44566	-0.709246	-1.93556	-6.70712	-5.59063	-5.92258	-5.54445	-5.3137	-5.35998	-1.55148	1.5698	2.2123	5.05855	1.95815	0.615954	0.848658	0.637712	0.132996	-1.65244	0.363505	5.32784	4.95483	4.68574	-0.0773168	-0.216215	-0.178524	-15.7697	-0.508655	0.0967298	-0.74919
chr1D_48714884	1	48714884	A	C	-126.252	0.129406	-0.950207	11.7798	9.07029	4.31912	6.9233	0.00729035	2.64558	3.98045	7.51728	26.784	27.4887	21.0767	17.4283	1.48028	-3.20007	-5.84772	-7.46918	-10.5048	-6.62246	-5.91701	-5.79407	-6.25813	-4.41566	0.325802	1.62256	3.58017	0.31468	-1.63785	-1.81693	-4.33565	-4.70431	-3.65177	-1.29281	3.0656	3.97409	3.94434	-0.369839	-0.430213	-0.377732	-23.638	-0.981304	-0.152166	-1.11829
chr1D_48731110	1	48731110	G	A	126.252	-0.129406	0.950207	-11.7798	-9.07029	-4.31912	-6.9233	-0.00729035	-2.64558	-3.98045	-7.51728	-26.784	-27.4887	-21.0767	-17.4283	-1.48028	3.20007	5.84772	7.46918	10.5048	6.62246	5.91701	5.79407	6.25813	4.41566	-0.325802	-1.62256	-3.58017	-0.31468	1.63785	1.81693	4.33565	4.70431	3.65177	1.29281	-3.0656	-3.97409	-3.94434	0.369839	0.430213	0.377732	23.638	0.981304	0.152166	1.11829
chr1D_48741958	1	48741958	G	A	126.252	-0.129406	0.950207	-11.7798	-9.07029	-4.31912	-6.9233	-0.00729035	-2.64558	-3.98045	-7.51728	-26.784	-27.4887	-21.0767	-17.4283	-1.48028	3.20007	5.84772	7.46918	10.5048	6.62246	5.91701	5.79407	6.25813	4.41566	-0.325802	-1.62256	-3.58017	-0.31468	1.63785	1.81693	4.33565	4.70431	3.65177	1.29281	-3.0656	-3.97409	-3.94434	0.369839	0.430213	0.377732	23.638	0.981304	0.152166	1.11829
chr1D_48770471	1	48770471	A	G	-126.252	0.129406	-0.950207	11.7798	9.07029	4.31912	6.9233	0.00729035	2.64558	3.98045	7.51728	26.784	27.4887	21.0767	17.4283	1.48028	-3.20007	-5.84772	-7.46918	-10.5048	-6.62246	-5.91701	-5.79407	-6.25813	-4.41566	0.325802	1.62256	3.58017	0.31468	-1.63785	-1.81693	-4.33565	-4.70431	-3.65177	-1.29281	3.0656	3.97409	3.94434	-0.369839	-0.430213	-0.377732	-23.638	-0.981304	-0.152166	-1.11829
chr1D_48789022	1	48789022	A	G	-126.252	0.129406	-0.950207	11.7798	9.07029	4.31912	6.9233	0.00729035	2.64558	3.98045	7.51728	26.784	27.4887	21.0767	17.4283	1.48028	-3.20007	-5.84772	-7.46918	-10.5048	-6.62246	-5.91701	-5.79407	-6.25813	-4.41566	0.325802	1.62256	3.58017	0.31468	-1.63785	-1.81693	-4.33565	-4.70431	-3.65177	-1.29281	3.0656	3.97409	3.94434	-0.369839	-0.430213	-0.377732	-23.638	-0.981304	-0.152166	-1.11829
chr1D_48887465	1	48887465	C	G	-102.73	0.149867	-1.47918	4.72991	6.11432	4.2607	0.452134	1.54728	6.13218	3.72825	6.58921	14.6541	19.0176	13.1757	7.19244	-1.14661	-2.47315	-2.56367	-5.74801	-3.89531	-4.56304	-3.03753	-3.49847	-4.13324	-0.739663	3.22119	1.61245	3.4419	2.04965	2.05581	1.07488	0.302091	-0.570628	1.677	5.47346	4.76484	8.602	5.702	-0.244389	-0.579443	-0.601047	-8.05596	-0.676884	0.30026	-0.880184
chr1D_49437379	1	49437379	G	A	-23.6963	-0.362216	-0.890121	14.7978	12.9915	10.0725	9.62273	-1.85835	0.682411	1.35773	4.82735	21.0825	24.6486	22.7371	20.0616	0.55168	-2.42325	-5.75718	-3.85738	-9.57061	-1.82067	-2.36255	-1.61112	-0.637125	-0.626041	2.15607	0.644078	2.72974	-0.466388	-2.58923	-3.61626	-6.39313	-5.82495	-4.18922	-2.11164	3.05844	3.09567	2.40255	-0.128829	-0.230882	-0.0701778	-14.0766	-0.456429	0.550826	-0.697177
chr1D_50114784	1	50114784	T	C	234.994	-1.08399	0.529809	9.6547	8.51693	10.6609	9.74079	-5.16571	-9.67692	-5.79417	-5.32888	-0.736611	0.696385	9.68169	13.4741	-4.99716	-2.23882	-2.19352	0.523656	-5.16552	3.92976	2.91025	3.29179	6.95842	3.28629	-2.15355	-6.77327	-8.19247	-9.50545	-7.48185	-9.68596	-12.7798	-9.78842	-10.5368	-12.2786	-10.0568	-14.1172	-10.4343	-0.268173	0.542919	1.07811	0.800556	0.0260926	-0.376845	0.53832
chr1D_55538535	1	55538535	C	A	-121.386	-0.114618	0.842909	-3.64991	-8.31898	-6.63056	-6.97267	-2.77763	-4.18702	-2.6724	-1.93588	-0.708759	-2.88438	-4.98245	-6.9251	15.9361	13.9227	12.808	8.6472	7.65672	7.82287	3.61497	2.83214	2.19178	6.45014	8.93434	14.7292	15.8664	14.014	10.7013	7.91681	9.17812	7.36293	6.80793	7.52234	8.14915	7.97669	12.0298	0.685986	-0.60685	-1.00133	-7.47724	0.310608	1.2974	-1.2175
chr1D_56386114	1	56386114	C	T	137.648	0.350829	-0.87548	0.883884	5.24458	4.25922	3.33129	4.66108	7.56468	3.04637	7.9707	20.1186	26.1572	14.5038	1.73302	-15.0429	-17.5145	-13.5659	-6.92827	-14.8751	-9.02623	-4.9904	-7.57801	-9.5504	-12.4785	-13.1785	-15.4182	-11.4847	-13.014	-10.9174	-8.15206	-9.67322	-11.1048	-9.77361	-5.23903	-9.83832	-6.03485	-10.1822	-1.03238	-0.465957	-0.376164	-19.5844	-1.69443	0.0205065	-1.16281
chr1D_56422810	1	56422810	T	C	-137.648	-0.350829	0.87548	-0.883884	-5.24458	-4.25922	-3.33129	-4.66108	-7.56468	-3.04637	-7.9707	-20.1186	-26.1572	-14.5038	-1.73302	15.0429	17.5145	13.5659	6.92827	14.8751	9.02623	4.9904	7.57801	9.5504	12.4785	13.1785	15.4182	11.4847	13.014	10.9174	8.15206	9.67322	11.1048	9.77361	5.23903	9.83832	6.03485	10.1822	1.05656	0.590869	0.555019	20.5575	1.82262	-0.061718	1.31656
chr1D_58402900	1	58402900	C	T	198.77	-0.773998	0.839197	3.91744	10.9369	10.0281	6.81599	-0.860003	-2.77435	-1.92921	-1.41854	-2.30011	-3.30259	0.523659	3.31668	-2.52106	-3.55311	-1.54948	-7.34102	-5.6598	-2.5651	-2.2884	-3.28862	-2.73765	0.754506	0.449029	-0.243849	-7.39671	-3.39278	-1.84239	-5.72175	-10.3443	-10.7019	-10.1851	-7.49093	-7.19255	-5.72023	-7.06819	-0.271609	0.569874	0.762993	20.7383	0.332524	-1.27083	1.19793
chr1D_58412079	1	58412079	G	A	-198.77	0.773998	-0.839197	-3.91744	-10.9369	-10.0281	-6.81599	0.860003	2.77435	1.92921	1.41854	2.30011	3.30259	-0.523659	-3.31668	2.52106	3.55311	1.54948	7.34102	5.6598	2.5651	2.2884	3.28862	2.73765	-0.754506	-0.449029	0.243849	7.39671	3.39278	1.84239	5.72175	10.3443	10.7019	10.1851	7.49093	7.19255	5.72023	7.06819	0.271609	-0.569874	-0.762993	-20.7383	-0.332524	1.27083	-1.19793
chr1D_58462249	1	58462249	C	T	169.584	-0.608176	0.725254	2.88704	9.23128	7.53415	4.99372	-0.915915	-2.28072	-1.55638	-1.12894	-2.08705	-3.95535	-0.261465	1.90122	-3.62578	-4.27087	-2.3705	-6.97486	-5.11625	-2.2221	-1.58411	-2.39465	-2.13164	0.490692	-0.493813	-1.56789	-8.75452	-5.13398	-3.31285	-6.09362	-9.80433	-9.92645	-9.02174	-7.05074	-7.3483	-6.29993	-8.04309	-0.250778	0.550228	0.787482	22.0823	0.439145	-1.17343	1.13292
chr1D_58503877	1	58503877	G	A	-198.77	0.773998	-0.839197	-3.91744	-10.9369	-10.0281	-6.81599	0.860003	2.77435	1.92921	1.41854	2.30011	3.30259	-0.523659	-3.31668	2.52106	3.55311	1.54948	7.34102	5.6598	2.5651	2.2884	3.28862	2.73765	-0.754506	-0.449029	0.243849	7.39671	3.39278	1.84239	5.72175	10.3443	10.7019	10.1851	7.49093	7.19255	5.72023	7.06819	0.271609	-0.569874	-0.762993	-20.7383	-0.332524	1.27083	-1.19793
chr1D_58516939	1	58516939	C	T	198.77	-0.773998	0.839197	3.91744	10.9369	10.0281	6.81599	-0.860003	-2.77435	-1.92921	-1.41854	-2.30011	-3.30259	0.523659	3.31668	-2.52106	-3.55311	-1.54948	-7.34102	-5.6598	-2.5651	-2.2884	-3.28862	-2.73765	0.754506	0.449029	-0.243849	-7.39671	-3.39278	-1.84239	-5.72175	-10.3443	-10.7019	-10.1851	-7.49093	-7.19255	-5.72023	-7.06819	-0.271609	0.569874	0.762993	20.7383	0.332524	-1.27083	1.19793
chr1D_58542684	1	58542684	T	C	-198.77	0.773998	-0.839197	-3.91744	-10.9369	-10.0281	-6.81599	0.860003	2.77435	1.92921	1.41854	2.30011	3.30259	-0.523659	-3.31668	2.52106	3.55311	1.54948	7.34102	5.6598	2.5651	2.2884	3.28862	2.73765	-0.754506	-0.449029	0.243849	7.39671	3.39278	1.84239	5.72175	10.3443	10.7019	10.1851	7.49093	7.19255	5.72023	7.06819	0.362666	-0.505707	-0.616678	-21.0877	-0.239978	1.22428	-1.11232
chr1D_59431276	1	59431276	T	C	-55.6691	0.0925939	-1.16937	9.22969	8.17393	3.68176	5.03803	-0.184665	3.02166	2.96267	6.9396	21.6431	23.5254	17.6935	11.5377	-2.1428	-6.03462	-6.07207	-6.54123	-9.17608	-5.11002	-4.25763	-4.2633	-4.6238	-3.44888	-1.48349	-1.91573	0.447368	-2.07994	-2.73599	-2.31046	-3.54099	-4.208	-3.06357	-0.929645	0.704039	2.87448	0.288473	-0.184532	-0.129123	-0.257136	-4.5102	-0.413791	0.0202027	-0.269741
chr1D_59481901	1	59481901	A	G	55.6691	-0.0925939	1.16937	-9.22969	-8.17393	-3.68176	-5.03803	0.184665	-3.02166	-2.96267	-6.9396	-21.6431	-23.5254	-17.6935	-11.5377	2.1428	6.03462	6.07207	6.54123	9.17608	5.11002	4.25763	4.2633	4.6238	3.44888	1.48349	1.91573	-0.447368	2.07994	2.73599	2.31046	3.54099	4.208	3.06357	0.929645	-0.704039	-2.87448	-0.288473	0.248293	0.203759	0.317688	7.80846	0.559378	-0.138209	0.454063
chr1D_59484008	1	59484008	G	A	-55.6691	0.0925939	-1.16937	9.22969	8.17393	3.68176	5.03803	-0.184665	3.02166	2.96267	6.9396	21.6431	23.5254	17.6935	11.5377	-2.1428	-6.03462	-6.07207	-6.54123	-9.17608	-5.11002	-4.25763	-4.2633	-4.6238	-3.44888	-1.48349	-1.91573	0.447368	-2.07994	-2.73599	-2.31046	-3.54099	-4.208	-3.06357	-0.929645	0.704039	2.87448	0.288473	-0.285795	-0.24784	-0.352553	-9.801	-0.647917	0.17963	-0.552713
chr1D_59501918	1	59501918	G	A	-55.6691	0.0925939	-1.16937	9.22969	8.17393	3.68176	5.03803	-0.184665	3.02166	2.96267	6.9396	21.6431	23.5254	17.6935	11.5377	-2.1428	-6.03462	-6.07207	-6.54123	-9.17608	-5.11002	-4.25763	-4.2633	-4.6238	-3.44888	-1.48349	-1.91573	0.447368	-2.07994	-2.73599	-2.31046	-3.54099	-4.208	-3.06357	-0.929645	0.704039	2.87448	0.288473	-0.317452	-0.228648	-0.345889	-8.73339	-0.667141	-0.0302107	-0.491436
chr1D_63541489	1	63541489	T	C	-112.077	0.143447	3.06269	-28.9387	-24.0319	-12.1401	5.28346	3.30511	-20.2064	-9.36365	-26.6198	-86.4371	-98.9642	-59.5386	-30.6071	-1.46809	6.09199	7.39035	8.07086	13.8066	-2.19573	-5.57592	-2.79179	-1.9952	-0.0175764	4.57364	5.49138	-11.759	-4.62141	3.75458	-6.77951	-3.55066	0.691551	-2.43346	-11.7579	5.05165	-11.7983	3.15239	0.534069	0.463721	-0.27206	44.1038	1.82862	0.709632	1.52464
chr1D_63546883	1	63546883	G	A	-112.077	0.143447	3.06269	-28.9387	-24.0319	-12.1401	5.28346	3.30511	-20.2064	-9.36365	-26.6198	-86.4371	-98.9642	-59.5386	-30.6071	-1.46809	6.09199	7.39035	8.07086	13.8066	-2.19573	-5.57592	-2.79179	-1.9952	-0.0175764	4.57364	5.49138	-11.759	-4.62141	3.75458	-6.77951	-3.55066	0.691551	-2.43346	-11.7579	5.05165	-11.7983	3.15239	0.534069	0.463721	-0.27206	44.1038	1.82862	0.709632	1.52464
chr1D_63551943	1	63551943	C	A	-112.077	0.143447	3.06269	-28.9387	-24.0319	-12.1401	5.28346	3.30511	-20.2064	-9.36365	-26.6198	-86.4371	-98.9642	-59.5386	-30.6071	-1.46809	6.09199	7.39035	8.07086	13.8066	-2.19573	-5.57592	-2.79179	-1.9952	-0.0175764	4.57364	5.49138	-11.759	-4.62141	3.75458	-6.77951	-3.55066	0.691551	-2.43346	-11.7579	5.05165	-11.7983	3.15239	0.780324	0.759605	1.38677	-0.557128	1.32716	0.895881	0.655764
chr1D_63568376	1	63568376	A	C	112.077	-0.143447	-3.06269	28.9387	24.0319	12.1401	-5.28346	-3.30511	20.2064	9.36365	26.6198	86.4371	98.9642	59.5386	30.6071	1.46809	-6.09199	-7.39035	-8.07086	-13.8066	2.19573	5.57592	2.79179	1.9952	0.0175764	-4.57364	-5.49138	11.759	4.62141	-3.75458	6.77951	3.55066	-0.691551	2.43346	11.7579	-5.05165	11.7983	-3.15239	-0.253398	-0.314189	-0.0948574	-3.45389	-0.629479	-0.240811	-0.464139
chr1D_63579327	1	63579327	C	T	112.077	-0.143447	-3.06269	28.9387	24.0319	12.1401	-5.28346	-3.30511	20.2064	9.36365	26.6198	86.4371	98.9642	59.5386	30.6071	1.46809	-6.09199	-7.39035	-8.07086	-13.8066	2.19573	5.57592	2.79179	1.9952	0.0175764	-4.57364	-5.49138	11.759	4.62141	-3.75458	6.77951	3.55066	-0.691551	2.43346	11.7579	-5.05165	11.7983	-3.15239	-0.10632	-0.180011	0.590876	-33.9985	-1.11819	-0.266776	-1.04026
chr1D_63581596	1	63581596	G	A	-112.077	0.143447	3.06269	-28.9387	-24.0319	-12.1401	5.28346	3.30511	-20.2064	-9.36365	-26.6198	-86.4371	-98.9642	-59.5386	-30.6071	-1.46809	6.09199	7.39035	8.07086	13.8066	-2.19573	-5.57592	-2.79179	-1.9952	-0.0175764	4.57364	5.49138	-11.759	-4.62141	3.75458	-6.77951	-3.55066	0.691551	-2.43346	-11.7579	5.05165	-11.7983	3.15239	0.534069	0.463721	-0.27206	44.1038	1.82862	0.709632	1.52464
chr1D_63599163	1	63599163	A	G	112.077	-0.143447	-3.06269	28.9387	24.0319	12.1401	-5.28346	-3.30511	20.2064	9.36365	26.6198	86.4371	98.9642	59.5386	30.6071	1.46809	-6.09199	-7.39035	-8.07086	-13.8066	2.19573	5.57592	2.79179	1.9952	0.0175764	-4.57364	-5.49138	11.759	4.62141	-3.75458	6.77951	3.55066	-0.691551	2.43346	11.7579	-5.05165	11.7983	-3.15239	0.587855	-0.101727	1.52221	-68.3356	-0.59659	2.1133	-2.03739
chr1D_63602933	1	63602933	G	A	-112.077	0.143447	3.06269	-28.9387	-24.0319	-12.1401	5.28346	3.30511	-20.2064	-9.36365	-26.6198	-86.4371	-98.9642	-59.5386	-30.6071	-1.46809	6.09199	7.39035	8.07086	13.8066	-2.19573	-5.57592	-2.79179	-1.9952	-0.0175764	4.57364	5.49138	-11.759	-4.62141	3.75458	-6.77951	-3.55066	0.691551	-2.43346	-11.7579	5.05165	-11.7983	3.15239	0.534069	0.463721	-0.27206	44.1038	1.82862	0.709632	1.52464
chr1D_63617302	1	63617302	T	C	-112.077	0.143447	3.06269	-28.9387	-24.0319	-12.1401	5.28346	3.30511	-20.2064	-9.36365	-26.6198	-86.4371	-98.9642	-59.5386	-30.6071	-1.46809	6.09199	7.39035	8.07086	13.8066	-2.19573	-5.57592	-2.79179	-1.9952	-0.0175764	4.57364	5.49138	-11.759	-4.62141	3.75458	-6.77951	-3.55066	0.691551	-2.43346	-11.7579	5.05165	-11.7983	3.15239	-0.0286207	0.296383	-0.894105	51.7519	0.997863	-1.06252	1.73183
chr1D_63644489	1	63644489	G	A	-112.077	0.143447	3.06269	-28.9387	-24.0319	-12.1401	5.28346	3.30511	-20.2064	-9.36365	-26.6198	-86.4371	-98.9642	-59.5386	-30.6071	-1.46809	6.09199	7.39035	8.07086	13.8066	-2.19573	-5.57592	-2.79179	-1.9952	-0.0175764	4.57364	5.49138	-11.759	-4.62141	3.75458	-6.77951	-3.55066	0.691551	-2.43346	-11.7579	5.05165	-11.7983	3.15239	0.293435	1.00636	0.992205	28.4226	1.41847	-0.625777	1.90437
chr1D_63692860	1	63692860	C	T	112.077	-0.143447	-3.06269	28.9387	24.0319	12.1401	-5.28346	-3.30511	20.2064	9.36365	26.6198	86.4371	98.9642	59.5386	30.6071	1.46809	-6.09199	-7.39035	-8.07086	-13.8066	2.19573	5.57592	2.79179	1.9952	0.0175764	-4.57364	-5.49138	11.759	4.62141	-3.75458	6.77951	3.55066	-0.691551	2.43346	11.7579	-5.05165	11.7983	-3.15239	0.747153	-0.103612	1.60769	-69.9821	-0.260843	2.65349	-2.18658
chr1D_63803616	1	63803616	C	T	112.077	-0.143447	-3.06269	28.9387	24.0319	12.1401	-5.28346	-3.30511	20.2064	9.36365	26.6198	86.4371	98.9642	59.5386	30.6071	1.46809	-6.09199	-7.39035	-8.07086	-13.8066	2.19573	5.57592	2.79179	1.9952	0.0175764	-4.57364	-5.49138	11.759	4.62141	-3.75458	6.77951	3.55066	-0.691551	2.43346	11.7579	-5.05165	11.7983	-3.15239	-0.0823299	-0.261802	0.464568	-26.7134	-0.758991	0.432692	-1.08897
chr1D_66154632	1	66154632	G	A	-180.458	0.399012	-1.01376	-7.42267	-9.29829	-12.3625	-8.91943	-3.08292	-0.945115	-0.361244	0.0984404	-0.551079	-4.71074	-3.45614	-7.53405	3.57609	5.26368	3.66478	7.46098	7.97513	8.15224	9.23265	9.90814	8.87627	5.54149	2.21632	0.0296461	4.91197	2.19982	0.985481	3.84704	10.1148	12.0844	11.1688	6.905	6.88778	3.56498	2.61907	0.526226	0.563693	0.793815	19.5027	1.09929	0.055097	0.833412
chr1D_66346031	1	66346031	G	C	-148.22	0.363716	2.9369	-27.7698	-23.5178	-11.9401	4.07258	3.92349	-18.6347	-8.14525	-25.0445	-83.0188	-96.503	-59.5033	-30.112	0.786543	8.25137	10.7691	7.87985	16.7664	-2.01115	-5.63598	-2.67796	-1.90657	1.81909	4.91781	5.78681	-8.65834	-1.59972	7.0774	-2.91422	0.0445317	3.91545	-0.609589	-9.69179	5.65608	-9.54831	4.55345	0.0677751	-0.335375	-0.525712	-2.17057	0.0710105	0.727931	-0.571641
chr1D_66428558	1	66428558	A	G	-148.22	0.363716	2.9369	-27.7698	-23.5178	-11.9401	4.07258	3.92349	-18.6347	-8.14525	-25.0445	-83.0188	-96.503	-59.5033	-30.112	0.786543	8.25137	10.7691	7.87985	16.7664	-2.01115	-5.63598	-2.67796	-1.90657	1.81909	4.91781	5.78681	-8.65834	-1.59972	7.0774	-2.91422	0.0445317	3.91545	-0.609589	-9.69179	5.65608	-9.54831	4.55345	0.0423746	-0.486323	-0.775559	-4.50419	-0.157145	0.399277	-0.679469
chr1D_66466956	1	66466956	G	A	-148.22	0.363716	2.9369	-27.7698	-23.5178	-11.9401	4.07258	3.92349	-18.6347	-8.14525	-25.0445	-83.0188	-96.503	-59.5033	-30.112	0.786543	8.25137	10.7691	7.87985	16.7664	-2.01115	-5.63598	-2.67796	-1.90657	1.81909	4.91781	5.78681	-8.65834	-1.59972	7.0774	-2.91422	0.0445317	3.91545	-0.609589	-9.69179	5.65608	-9.54831	4.55345	0.0677751	-0.335375	-0.525712	-2.17057	0.0710105	0.727931	-0.571641
chr1D_66505430	1	66505430	C	T	-148.22	0.363716	2.9369	-27.7698	-23.5178	-11.9401	4.07258	3.92349	-18.6347	-8.14525	-25.0445	-83.0188	-96.503	-59.5033	-30.112	0.786543	8.25137	10.7691	7.87985	16.7664	-2.01115	-5.63598	-2.67796	-1.90657	1.81909	4.91781	5.78681	-8.65834	-1.59972	7.0774	-2.91422	0.0445317	3.91545	-0.609589	-9.69179	5.65608	-9.54831	4.55345	-0.12396	-0.883495	-1.16083	-20.3809	-0.742377	0.855082	-1.55485
chr1D_66898428	1	66898428	G	A	-112.077	0.143447	3.06269	-28.9387	-24.0319	-12.1401	5.28346	3.30511	-20.2064	-9.36365	-26.6198	-86.4371	-98.9642	-59.5386	-30.6071	-1.46809	6.09199	7.39035	8.07086	13.8066	-2.19573	-5.57592	-2.79179	-1.9952	-0.0175764	4.57364	5.49138	-11.759	-4.62141	3.75458	-6.77951	-3.55066	0.691551	-2.43346	-11.7579	5.05165	-11.7983	3.15239	-0.215923	-0.0689998	-1.10585	26.7016	0.341898	-0.574114	0.806074
chr1D_66976923	1	66976923	T	G	-112.077	0.143447	3.06269	-28.9387	-24.0319	-12.1401	5.28346	3.30511	-20.2064	-9.36365	-26.6198	-86.4371	-98.9642	-59.5386	-30.6071	-1.46809	6.09199	7.39035	8.07086	13.8066	-2.19573	-5.57592	-2.79179	-1.9952	-0.0175764	4.57364	5.49138	-11.759	-4.62141	3.75458	-6.77951	-3.55066	0.691551	-2.43346	-11.7579	5.05165	-11.7983	3.15239	0.158032	-0.734629	-1.32745	-4.92437	0.210603	2.08624	-1.0163
chr1D_68454512	1	68454512	C	T	112.077	-0.143447	-3.06269	28.9387	24.0319	12.1401	-5.28346	-3.30511	20.2064	9.36365	26.6198	86.4371	98.9642	59.5386	30.6071	1.46809	-6.09199	-7.39035	-8.07086	-13.8066	2.19573	5.57592	2.79179	1.9952	0.0175764	-4.57364	-5.49138	11.759	4.62141	-3.75458	6.77951	3.55066	-0.691551	2.43346	11.7579	-5.05165	11.7983	-3.15239	-0.3456	-1.08681	-0.751564	-40.8955	-1.55306	1.03677	-2.52231
chr1D_68527580	1	68527580	G	A	-112.077	0.143447	3.06269	-28.9387	-24.0319	-12.1401	5.28346	3.30511	-20.2064	-9.36365	-26.6198	-86.4371	-98.9642	-59.5386	-30.6071	-1.46809	6.09199	7.39035	8.07086	13.8066	-2.19573	-5.57592	-2.79179	-1.9952	-0.0175764	4.57364	5.49138	-11.759	-4.62141	3.75458	-6.77951	-3.55066	0.691551	-2.43346	-11.7579	5.05165	-11.7983	3.15239	0.677931	0.652095	0.89701	12.7275	1.43584	0.730767	1.00601
chr1D_68578695	1	68578695	C	A	-112.077	0.143447	3.06269	-28.9387	-24.0319	-12.1401	5.28346	3.30511	-20.2064	-9.36365	-26.6198	-86.4371	-98.9642	-59.5386	-30.6071	-1.46809	6.09199	7.39035	8.07086	13.8066	-2.19573	-5.57592	-2.79179	-1.9952	-0.0175764	4.57364	5.49138	-11.759	-4.62141	3.75458	-6.77951	-3.55066	0.691551	-2.43346	-11.7579	5.05165	-11.7983	3.15239	0.439944	1.03067	0.40217	48.9633	1.8778	-0.908921	2.50671
chr1D_68618953	1	68618953	C	T	112.077	-0.143447	-3.06269	28.9387	24.0319	12.1401	-5.28346	-3.30511	20.2064	9.36365	26.6198	86.4371	98.9642	59.5386	30.6071	1.46809	-6.09199	-7.39035	-8.07086	-13.8066	2.19573	5.57592	2.79179	1.9952	0.0175764	-4.57364	-5.49138	11.759	4.62141	-3.75458	6.77951	3.55066	-0.691551	2.43346	11.7579	-5.05165	11.7983	-3.15239	-0.288321	0.0875811	0.727754	-17.8151	-0.720239	-0.785761	-0.316332
chr1D_68714958	1	68714958	T	C	-112.077	0.143447	3.06269	-28.9387	-24.0319	-12.1401	5.28346	3.30511	-20.2064	-9.36365	-26.6198	-86.4371	-98.9642	-59.5386	-30.6071	-1.46809	6.09199	7.39035	8.07086	13.8066	-2.19573	-5.57592	-2.79179	-1.9952	-0.0175764	4.57364	5.49138	-11.759	-4.62141	3.75458	-6.77951	-3.55066	0.691551	-2.43346	-11.7579	5.05165	-11.7983	3.15239	0.112996	0.624118	0.446091	26.1797	1.0969	-0.320477	1.34224
chr1D_70516833	1	70516833	G	A	-112.077	0.143447	3.06269	-28.9387	-24.0319	-12.1401	5.28346	3.30511	-20.2064	-9.36365	-26.6198	-86.4371	-98.9642	-59.5386	-30.6071	-1.46809	6.09199	7.39035	8.07086	13.8066	-2.19573	-5.57592	-2.79179	-1.9952	-0.0175764	4.57364	5.49138	-11.759	-4.62141	3.75458	-6.77951	-3.55066	0.691551	-2.43346	-11.7579	5.05165	-11.7983	3.15239	-0.575282	0.068354	-0.933614	31.0694	0.0437276	-1.34779	1.13997
chr1D_70660761	1	70660761	G	A	-112.077	0.143447	3.06269	-28.9387	-24.0319	-12.1401	5.28346	3.30511	-20.2064	-9.36365	-26.6198	-86.4371	-98.9642	-59.5386	-30.6071	-1.46809	6.09199	7.39035	8.07086	13.8066	-2.19573	-5.57592	-2.79179	-1.9952	-0.0175764	4.57364	5.49138	-11.759	-4.62141	3.75458	-6.77951	-3.55066	0.691551	-2.43346	-11.7579	5.05165	-11.7983	3.15239	-0.0212696	-0.669988	-1.8306	24.122	0.132092	0.622133	-0.203248
chr1D_70711378	1	70711378	A	G	112.077	-0.143447	-3.06269	28.9387	24.0319	12.1401	-5.28346	-3.30511	20.2064	9.36365	26.6198	86.4371	98.9642	59.5386	30.6071	1.46809	-6.09199	-7.39035	-8.07086	-13.8066	2.19573	5.57592	2.79179	1.9952	0.0175764	-4.57364	-5.49138	11.759	4.62141	-3.75458	6.77951	3.55066	-0.691551	2.43346	11.7579	-5.05165	11.7983	-3.15239	-0.287296	-0.999114	-0.390287	-51.138	-1.74907	1.10968	-2.66524
chr1D_70730986	1	70730986	A	G	112.077	-0.143447	-3.06269	28.9387	24.0319	12.1401	-5.28346	-3.30511	20.2064	9.36365	26.6198	86.4371	98.9642	59.5386	30.6071	1.46809	-6.09199	-7.39035	-8.07086	-13.8066	2.19573	5.57592	2.79179	1.9952	0.0175764	-4.57364	-5.49138	11.759	4.62141	-3.75458	6.77951	3.55066	-0.691551	2.43346	11.7579	-5.05165	11.7983	-3.15239	-0.534069	-0.463721	0.27206	-44.1038	-1.82862	-0.709632	-1.52464
chr1D_70819664	1	70819664	G	C	-112.077	0.143447	3.06269	-28.9387	-24.0319	-12.1401	5.28346	3.30511	-20.2064	-9.36365	-26.6198	-86.4371	-98.9642	-59.5386	-30.6071	-1.46809	6.09199	7.39035	8.07086	13.8066	-2.19573	-5.57592	-2.79179	-1.9952	-0.0175764	4.57364	5.49138	-11.759	-4.62141	3.75458	-6.77951	-3.55066	0.691551	-2.43346	-11.7579	5.05165	-11.7983	3.15239	-0.985304	-0.0680065	-1.51149	51.7796	-0.215854	-2.17382	1.58429
chr1D_70843491	1	70843491	G	T	112.077	-0.143447	-3.06269	28.9387	24.0319	12.1401	-5.28346	-3.30511	20.2064	9.36365	26.6198	86.4371	98.9642	59.5386	30.6071	1.46809	-6.09199	-7.39035	-8.07086	-13.8066	2.19573	5.57592	2.79179	1.9952	0.0175764	-4.57364	-5.49138	11.759	4.62141	-3.75458	6.77951	3.55066	-0.691551	2.43346	11.7579	-5.05165	11.7983	-3.15239	-0.39187	-0.448336	0.42577	-49.0959	-1.52887	0.35499	-1.76701
chr1D_70863255	1	70863255	C	G	112.077	-0.143447	-3.06269	28.9387	24.0319	12.1401	-5.28346	-3.30511	20.2064	9.36365	26.6198	86.4371	98.9642	59.5386	30.6071	1.46809	-6.09199	-7.39035	-8.07086	-13.8066	2.19573	5.57592	2.79179	1.9952	0.0175764	-4.57364	-5.49138	11.759	4.62141	-3.75458	6.77951	3.55066	-0.691551	2.43346	11.7579	-5.05165	11.7983	-3.15239	0.248609	-0.154558	1.04611	-52.8201	-0.87712	1.02832	-1.59023
chr1D_70885358	1	70885358	A	G	112.077	-0.143447	-3.06269	28.9387	24.0319	12.1401	-5.28346	-3.30511	20.2064	9.36365	26.6198	86.4371	98.9642	59.5386	30.6071	1.46809	-6.09199	-7.39035	-8.07086	-13.8066	2.19573	5.57592	2.79179	1.9952	0.0175764	-4.57364	-5.49138	11.759	4.62141	-3.75458	6.77951	3.55066	-0.691551	2.43346	11.7579	-5.05165	11.7983	-3.15239	-0.534069	-0.463721	0.27206	-44.1038	-1.82862	-0.709632	-1.52464
chr1D_70915873	1	70915873	C	T	112.077	-0.143447	-3.06269	28.9387	24.0319	12.1401	-5.28346	-3.30511	20.2064	9.36365	26.6198	86.4371	98.9642	59.5386	30.6071	1.46809	-6.09199	-7.39035	-8.07086	-13.8066	2.19573	5.57592	2.79179	1.9952	0.0175764	-4.57364	-5.49138	11.759	4.62141	-3.75458	6.77951	3.55066	-0.691551	2.43346	11.7579	-5.05165	11.7983	-3.15239	0.49401	-0.34885	0.609776	-41.3174	-0.533113	1.43286	-1.61461
chr1D_70941830	1	70941830	C	T	112.077	-0.143447	-3.06269	28.9387	24.0319	12.1401	-5.28346	-3.30511	20.2064	9.36365	26.6198	86.4371	98.9642	59.5386	30.6071	1.46809	-6.09199	-7.39035	-8.07086	-13.8066	2.19573	5.57592	2.79179	1.9952	0.0175764	-4.57364	-5.49138	11.759	4.62141	-3.75458	6.77951	3.55066	-0.691551	2.43346	11.7579	-5.05165	11.7983	-3.15239	-0.340895	-1.05168	-1.02369	-18.4908	-1.41705	0.436509	-1.72404
chr1D_70965960	1	70965960	C	T	112.077	-0.143447	-3.06269	28.9387	24.0319	12.1401	-5.28346	-3.30511	20.2064	9.36365	26.6198	86.4371	98.9642	59.5386	30.6071	1.46809	-6.09199	-7.39035	-8.07086	-13.8066	2.19573	5.57592	2.79179	1.9952	0.0175764	-4.57364	-5.49138	11.759	4.62141	-3.75458	6.77951	3.55066	-0.691551	2.43346	11.7579	-5.05165	11.7983	-3.15239	0.0224904	-0.613556	0.152958	-40.2193	-1.09784	0.979699	-1.85914
chr1D_70992164	1	70992164	G	A	-112.077	0.143447	3.06269	-28.9387	-24.0319	-12.1401	5.28346	3.30511	-20.2064	-9.36365	-26.6198	-86.4371	-98.9642	-59.5386	-30.6071	-1.46809	6.09199	7.39035	8.07086	13.8066	-2.19573	-5.57592	-2.79179	-1.9952	-0.0175764	4.57364	5.49138	-11.759	-4.62141	3.75458	-6.77951	-3.55066	0.691551	-2.43346	-11.7579	5.05165	-11.7983	3.15239	0.105367	0.816804	0.00723443	48.6132	1.43814	-1.31103	2.21385
chr1D_71010588	1	71010588	C	T	112.077	-0.143447	-3.06269	28.9387	24.0319	12.1401	-5.28346	-3.30511	20.2064	9.36365	26.6198	86.4371	98.9642	59.5386	30.6071	1.46809	-6.09199	-7.39035	-8.07086	-13.8066	2.19573	5.57592	2.79179	1.9952	0.0175764	-4.57364	-5.49138	11.759	4.62141	-3.75458	6.77951	3.55066	-0.691551	2.43346	11.7579	-5.05165	11.7983	-3.15239	-0.753721	-1.26527	-1.47737	-21.504	-2.01592	-0.0547455	-1.99821
chr1D_71082771	1	71082771	T	G	-112.077	0.143447	3.06269	-28.9387	-24.0319	-12.1401	5.28346	3.30511	-20.2064	-9.36365	-26.6198	-86.4371	-98.9642	-59.5386	-30.6071	-1.46809	6.09199	7.39035	8.07086	13.8066	-2.19573	-5.57592	-2.79179	-1.9952	-0.0175764	4.57364	5.49138	-11.759	-4.62141	3.75458	-6.77951	-3.55066	0.691551	-2.43346	-11.7579	5.05165	-11.7983	3.15239	0.840684	1.10113	1.003	30.7344	2.19363	0.11255	2.15103
chr1D_71138422	1	71138422	C	A	-112.077	0.143447	3.06269	-28.9387	-24.0319	-12.1401	5.28346	3.30511	-20.2064	-9.36365	-26.6198	-86.4371	-98.9642	-59.5386	-30.6071	-1.46809	6.09199	7.39035	8.07086	13.8066	-2.19573	-5.57592	-2.79179	-1.9952	-0.0175764	4.57364	5.49138	-11.759	-4.62141	3.75458	-6.77951	-3.55066	0.691551	-2.43346	-11.7579	5.05165	-11.7983	3.15239	-0.220737	0.291529	-0.431199	30.118	0.554676	-0.92556	1.20828
chr1D_71171493	1	71171493	A	C	112.077	-0.143447	-3.06269	28.9387	24.0319	12.1401	-5.28346	-3.30511	20.2064	9.36365	26.6198	86.4371	98.9642	59.5386	30.6071	1.46809	-6.09199	-7.39035	-8.07086	-13.8066	2.19573	5.57592	2.79179	1.9952	0.0175764	-4.57364	-5.49138	11.759	4.62141	-3.75458	6.77951	3.55066	-0.691551	2.43346	11.7579	-5.05165	11.7983	-3.15239	-0.634048	-0.255402	0.579888	-42.2545	-1.81792	-1.09716	-1.26697
chr1D_71201373	1	71201373	A	G	112.077	-0.143447	-3.06269	28.9387	24.0319	12.1401	-5.28346	-3.30511	20.2064	9.36365	26.6198	86.4371	98.9642	59.5386	30.6071	1.46809	-6.09199	-7.39035	-8.07086	-13.8066	2.19573	5.57592	2.79179	1.9952	0.0175764	-4.57364	-5.49138	11.759	4.62141	-3.75458	6.77951	3.55066	-0.691551	2.43346	11.7579	-5.05165	11.7983	-3.15239	-0.285882	-0.158884	0.269145	-1.76996	-0.80915	-0.833023	-0.287901
chr1D_71256734	1	71256734	C	T	112.077	-0.143447	-3.06269	28.9387	24.0319	12.1401	-5.28346	-3.30511	20.2064	9.36365	26.6198	86.4371	98.9642	59.5386	30.6071	1.46809	-6.09199	-7.39035	-8.07086	-13.8066	2.19573	5.57592	2.79179	1.9952	0.0175764	-4.57364	-5.49138	11.759	4.62141	-3.75458	6.77951	3.55066	-0.691551	2.43346	11.7579	-5.05165	11.7983	-3.15239	-0.888254	-1.12702	-1.24335	-17.3154	-2.08361	-0.429722	-1.8368
chr1D_71320699	1	71320699	C	A	-112.077	0.143447	3.06269	-28.9387	-24.0319	-12.1401	5.28346	3.30511	-20.2064	-9.36365	-26.6198	-86.4371	-98.9642	-59.5386	-30.6071	-1.46809	6.09199	7.39035	8.07086	13.8066	-2.19573	-5.57592	-2.79179	-1.9952	-0.0175764	4.57364	5.49138	-11.759	-4.62141	3.75458	-6.77951	-3.55066	0.691551	-2.43346	-11.7579	5.05165	-11.7983	3.15239	0.61539	0.985571	0.58188	53.1682	2.05348	-0.535576	2.42168
chr1D_71423790	1	71423790	C	T	87.645	-0.0459591	-1.67547	9.82412	9.88427	7.6792	-1.05904	-0.697414	11.6447	3.28874	11.454	36.6372	46.3304	29.2947	10.7034	-4.85567	-7.37906	-5.91642	-6.20938	-9.69926	0.0233665	3.6113	0.939365	1.18914	-2.26091	-3.99545	-6.15303	0.49667	-2.76118	-5.11283	-1.86581	-4.64815	-6.06357	-5.52343	0.0707574	-4.15905	3.17196	-3.38575	-0.240901	-1.21662	-0.64742	-42.113	-1.73505	1.34067	-2.65496
chr1D_71487527	1	71487527	G	A	-87.645	0.0459591	1.67547	-9.82412	-9.88427	-7.6792	1.05904	0.697414	-11.6447	-3.28874	-11.454	-36.6372	-46.3304	-29.2947	-10.7034	4.85567	7.37906	5.91642	6.20938	9.69926	-0.0233665	-3.6113	-0.939365	-1.18914	2.26091	3.99545	6.15303	-0.49667	2.76118	5.11283	1.86581	4.64815	6.06357	5.52343	-0.0707574	4.15905	-3.17196	3.38575	-0.64434	0.636461	-1.1991	83.2613	0.932742	-3.49459	3.20244
chr1D_72224490	1	72224490	C	T	238.307	-0.435752	-2.88714	29.2076	25.3815	14.9252	0.346814	-1.73314	14.2597	3.9421	15.8787	55.832	72.2123	49.8846	30.9728	-5.46941	-13.5805	-20.4175	-13.0625	-23.748	-2.36393	1.31905	-0.901682	-2.19576	-6.05067	-9.4007	-10.1747	1.93332	-5.23718	-11.6736	-4.37881	-6.55196	-8.318	-1.5301	7.89215	-7.67299	4.0959	-6.87381	-0.437467	-1.14314	-0.908801	-38.507	-1.61558	0.960958	-2.55356
chr1D_72240659	1	72240659	G	A	-238.307	0.435752	2.88714	-29.2076	-25.3815	-14.9252	-0.346814	1.73314	-14.2597	-3.9421	-15.8787	-55.832	-72.2123	-49.8846	-30.9728	5.46941	13.5805	20.4175	13.0625	23.748	2.36393	-1.31905	0.901682	2.19576	6.05067	9.4007	10.1747	-1.93332	5.23718	11.6736	4.37881	6.55196	8.318	1.5301	-7.89215	7.67299	-4.0959	6.87381	0.437467	1.14314	0.908801	38.507	1.61558	-0.960958	2.55356
chr1D_72450052	1	72450052	G	A	51.7616	0.184776	0.46604	-8.42546	-5.8972	-4.5472	0.813941	1.52772	-3.57233	-1.91644	-3.91436	-13.3089	-19.4211	-14.3962	-13.7247	-4.6591	3.41965	13.3279	-3.75562	12.607	-4.96624	-4.10165	-5.38915	-6.9947	4.67194	-1.57205	-5.06566	-1.89809	0.596725	6.5549	6.3051	7.70019	6.63991	-11.7259	-15.0592	0.273646	-3.83503	-1.44274	-0.726643	0.451761	-0.0755553	27.955	-0.288782	-1.61186	1.38567
chr1D_72559907	1	72559907	A	G	112.077	-0.143447	-3.06269	28.9387	24.0319	12.1401	-5.28346	-3.30511	20.2064	9.36365	26.6198	86.4371	98.9642	59.5386	30.6071	1.46809	-6.09199	-7.39035	-8.07086	-13.8066	2.19573	5.57592	2.79179	1.9952	0.0175764	-4.57364	-5.49138	11.759	4.62141	-3.75458	6.77951	3.55066	-0.691551	2.43346	11.7579	-5.05165	11.7983	-3.15239	-0.872517	-0.742536	-1.32211	-6.15481	-1.68134	-1.49362	-0.847612
chr1D_72605298	1	72605298	A	C	112.077	-0.143447	-3.06269	28.9387	24.0319	12.1401	-5.28346	-3.30511	20.2064	9.36365	26.6198	86.4371	98.9642	59.5386	30.6071	1.46809	-6.09199	-7.39035	-8.07086	-13.8066	2.19573	5.57592	2.79179	1.9952	0.0175764	-4.57364	-5.49138	11.759	4.62141	-3.75458	6.77951	3.55066	-0.691551	2.43346	11.7579	-5.05165	11.7983	-3.15239	0.160036	-0.0107144	0.617926	-19.8086	-0.206377	0.466664	-0.567451
chr1D_72662847	1	72662847	T	C	-238.307	0.435752	2.88714	-29.2076	-25.3815	-14.9252	-0.346814	1.73314	-14.2597	-3.9421	-15.8787	-55.832	-72.2123	-49.8846	-30.9728	5.46941	13.5805	20.4175	13.0625	23.748	2.36393	-1.31905	0.901682	2.19576	6.05067	9.4007	10.1747	-1.93332	5.23718	11.6736	4.37881	6.55196	8.318	1.5301	-7.89215	7.67299	-4.0959	6.87381	0.411006	0.600665	0.542839	17.0863	1.25991	0.127881	1.28103
chr1D_72708690	1	72708690	G	A	-112.077	0.143447	3.06269	-28.9387	-24.0319	-12.1401	5.28346	3.30511	-20.2064	-9.36365	-26.6198	-86.4371	-98.9642	-59.5386	-30.6071	-1.46809	6.09199	7.39035	8.07086	13.8066	-2.19573	-5.57592	-2.79179	-1.9952	-0.0175764	4.57364	5.49138	-11.759	-4.62141	3.75458	-6.77951	-3.55066	0.691551	-2.43346	-11.7579	5.05165	-11.7983	3.15239	0.139708	0.163352	-0.858149	48.429	1.05166	-0.466593	1.40414
chr1D_72740374	1	72740374	C	A	-112.077	0.143447	3.06269	-28.9387	-24.0319	-12.1401	5.28346	3.30511	-20.2064	-9.36365	-26.6198	-86.4371	-98.9642	-59.5386	-30.6071	-1.46809	6.09199	7.39035	8.07086	13.8066	-2.19573	-5.57592	-2.79179	-1.9952	-0.0175764	4.57364	5.49138	-11.759	-4.62141	3.75458	-6.77951	-3.55066	0.691551	-2.43346	-11.7579	5.05165	-11.7983	3.15239	-0.0346154	0.240848	-0.987455	58.0525	0.915456	-1.25582	1.87915
chr1D_72783716	1	72783716	C	A	-112.077	0.143447	3.06269	-28.9387	-24.0319	-12.1401	5.28346	3.30511	-20.2064	-9.36365	-26.6198	-86.4371	-98.9642	-59.5386	-30.6071	-1.46809	6.09199	7.39035	8.07086	13.8066	-2.19573	-5.57592	-2.79179	-1.9952	-0.0175764	4.57364	5.49138	-11.759	-4.62141	3.75458	-6.77951	-3.55066	0.691551	-2.43346	-11.7579	5.05165	-11.7983	3.15239	-0.819203	0.356484	-1.08977	64.8988	0.536917	-2.71426	2.30774
chr1D_72808841	1	72808841	G	T	112.077	-0.143447	-3.06269	28.9387	24.0319	12.1401	-5.28346	-3.30511	20.2064	9.36365	26.6198	86.4371	98.9642	59.5386	30.6071	1.46809	-6.09199	-7.39035	-8.07086	-13.8066	2.19573	5.57592	2.79179	1.9952	0.0175764	-4.57364	-5.49138	11.759	4.62141	-3.75458	6.77951	3.55066	-0.691551	2.43346	11.7579	-5.05165	11.7983	-3.15239	0.747171	-0.79643	0.405174	-61.5669	-0.565396	2.89538	-2.83234
chr1D_72828404	1	72828404	G	A	-112.077	0.143447	3.06269	-28.9387	-24.0319	-12.1401	5.28346	3.30511	-20.2064	-9.36365	-26.6198	-86.4371	-98.9642	-59.5386	-30.6071	-1.46809	6.09199	7.39035	8.07086	13.8066	-2.19573	-5.57592	-2.79179	-1.9952	-0.0175764	4.57364	5.49138	-11.759	-4.62141	3.75458	-6.77951	-3.55066	0.691551	-2.43346	-11.7579	5.05165	-11.7983	3.15239	0.035191	0.278883	-0.793828	52.8807	1.17679	-0.746746	1.72027
chr1D_72870177	1	72870177	T	C	-196.147	0.656636	-0.387672	-6.66357	-7.44231	-7.78713	-8.82083	-2.97236	-2.04176	-0.853508	-0.594176	-1.45559	-4.52492	-3.59037	-6.72349	1.47427	3.97397	3.68881	7.71141	10.1418	8.89475	8.47701	8.57173	7.15456	2.80344	-1.54165	-2.83795	3.6631	1.50746	1.22259	5.29582	11.9405	12.6197	6.63348	1.99096	4.14915	0.719279	1.1942	0.433323	0.144811	-0.0631052	14.9445	0.642153	0.301462	0.438723
chr1D_72878426	1	72878426	A	G	112.077	-0.143447	-3.06269	28.9387	24.0319	12.1401	-5.28346	-3.30511	20.2064	9.36365	26.6198	86.4371	98.9642	59.5386	30.6071	1.46809	-6.09199	-7.39035	-8.07086	-13.8066	2.19573	5.57592	2.79179	1.9952	0.0175764	-4.57364	-5.49138	11.759	4.62141	-3.75458	6.77951	3.55066	-0.691551	2.43346	11.7579	-5.05165	11.7983	-3.15239	-0.534069	-0.463721	0.27206	-44.1038	-1.82862	-0.709632	-1.52464
chr1D_72922813	1	72922813	G	T	112.077	-0.143447	-3.06269	28.9387	24.0319	12.1401	-5.28346	-3.30511	20.2064	9.36365	26.6198	86.4371	98.9642	59.5386	30.6071	1.46809	-6.09199	-7.39035	-8.07086	-13.8066	2.19573	5.57592	2.79179	1.9952	0.0175764	-4.57364	-5.49138	11.759	4.62141	-3.75458	6.77951	3.55066	-0.691551	2.43346	11.7579	-5.05165	11.7983	-3.15239	0.394568	-0.185735	0.393109	-18.3434	0.00837883	1.18758	-0.87846
chr1D_72957762	1	72957762	A	G	112.077	-0.143447	-3.06269	28.9387	24.0319	12.1401	-5.28346	-3.30511	20.2064	9.36365	26.6198	86.4371	98.9642	59.5386	30.6071	1.46809	-6.09199	-7.39035	-8.07086	-13.8066	2.19573	5.57592	2.79179	1.9952	0.0175764	-4.57364	-5.49138	11.759	4.62141	-3.75458	6.77951	3.55066	-0.691551	2.43346	11.7579	-5.05165	11.7983	-3.15239	0.0978209	-0.213326	-0.228446	0.2408	-0.200188	0.0281759	-0.324153
chr1D_72993721	1	72993721	G	A	-112.077	0.143447	3.06269	-28.9387	-24.0319	-12.1401	5.28346	3.30511	-20.2064	-9.36365	-26.6198	-86.4371	-98.9642	-59.5386	-30.6071	-1.46809	6.09199	7.39035	8.07086	13.8066	-2.19573	-5.57592	-2.79179	-1.9952	-0.0175764	4.57364	5.49138	-11.759	-4.62141	3.75458	-6.77951	-3.55066	0.691551	-2.43346	-11.7579	5.05165	-11.7983	3.15239	0.130374	0.359276	0.296373	0.724537	0.602583	0.208587	0.476563
chr1D_73016403	1	73016403	T	A	-112.077	0.143447	3.06269	-28.9387	-24.0319	-12.1401	5.28346	3.30511	-20.2064	-9.36365	-26.6198	-86.4371	-98.9642	-59.5386	-30.6071	-1.46809	6.09199	7.39035	8.07086	13.8066	-2.19573	-5.57592	-2.79179	-1.9952	-0.0175764	4.57364	5.49138	-11.759	-4.62141	3.75458	-6.77951	-3.55066	0.691551	-2.43346	-11.7579	5.05165	-11.7983	3.15239	0.686713	1.09425	1.32647	4.34042	1.54328	0.179316	1.45115
chr1D_73269354	1	73269354	C	T	232.645	-0.621512	0.152946	7.06542	9.98976	11.3532	8.97344	3.5738	2.63165	1.18328	0.857076	1.53315	5.12394	3.95817	6.97267	-5.0409	-7.30975	-6.77212	-11.5422	-12.6222	-12.9718	-12.3978	-11.8391	-9.53837	-5.09362	-1.17447	-0.521087	-7.2648	-4.9043	-3.82242	-7.16106	-14.3211	-14.8114	-11.2039	-5.4351	-6.53366	-3.1008	-3.95254	-0.665539	-0.607495	-0.821428	-22.2882	-1.24546	-0.0967231	-1.00264
chr1D_73313670	1	73313670	G	A	-232.645	0.621512	-0.152946	-7.06542	-9.98976	-11.3532	-8.97344	-3.5738	-2.63165	-1.18328	-0.857076	-1.53315	-5.12394	-3.95817	-6.97267	5.0409	7.30975	6.77212	11.5422	12.6222	12.9718	12.3978	11.8391	9.53837	5.09362	1.17447	0.521087	7.2648	4.9043	3.82242	7.16106	14.3211	14.8114	11.2039	5.4351	6.53366	3.1008	3.95254	0.704136	0.604366	0.868061	20.009	1.2602	0.189178	0.951004
chr1D_73338688	1	73338688	C	T	232.645	-0.621512	0.152946	7.06542	9.98976	11.3532	8.97344	3.5738	2.63165	1.18328	0.857076	1.53315	5.12394	3.95817	6.97267	-5.0409	-7.30975	-6.77212	-11.5422	-12.6222	-12.9718	-12.3978	-11.8391	-9.53837	-5.09362	-1.17447	-0.521087	-7.2648	-4.9043	-3.82242	-7.16106	-14.3211	-14.8114	-11.2039	-5.4351	-6.53366	-3.1008	-3.95254	-0.68129	-0.620883	-0.807883	-22.8307	-1.28586	-0.0865429	-1.0376
chr1D_73366053	1	73366053	A	G	232.645	-0.621512	0.152946	7.06542	9.98976	11.3532	8.97344	3.5738	2.63165	1.18328	0.857076	1.53315	5.12394	3.95817	6.97267	-5.0409	-7.30975	-6.77212	-11.5422	-12.6222	-12.9718	-12.3978	-11.8391	-9.53837	-5.09362	-1.17447	-0.521087	-7.2648	-4.9043	-3.82242	-7.16106	-14.3211	-14.8114	-11.2039	-5.4351	-6.53366	-3.1008	-3.95254	-0.686673	-0.594358	-0.800396	-22.1104	-1.26519	-0.14358	-0.985158
chr1D_73382804	1	73382804	G	A	-232.645	0.621512	-0.152946	-7.06542	-9.98976	-11.3532	-8.97344	-3.5738	-2.63165	-1.18328	-0.857076	-1.53315	-5.12394	-3.95817	-6.97267	5.0409	7.30975	6.77212	11.5422	12.6222	12.9718	12.3978	11.8391	9.53837	5.09362	1.17447	0.521087	7.2648	4.9043	3.82242	7.16106	14.3211	14.8114	11.2039	5.4351	6.53366	3.1008	3.95254	0.686673	0.594358	0.800396	22.1104	1.26519	0.14358	0.985158
chr1D_73401587	1	73401587	G	A	-232.645	0.621512	-0.152946	-7.06542	-9.98976	-11.3532	-8.97344	-3.5738	-2.63165	-1.18328	-0.857076	-1.53315	-5.12394	-3.95817	-6.97267	5.0409	7.30975	6.77212	11.5422	12.6222	12.9718	12.3978	11.8391	9.53837	5.09362	1.17447	0.521087	7.2648	4.9043	3.82242	7.16106	14.3211	14.8114	11.2039	5.4351	6.53366	3.1008	3.95254	0.686673	0.594358	0.800396	22.1104	1.26519	0.14358	0.985158
chr1D_73417908	1	73417908	A	C	232.645	-0.621512	0.152946	7.06542	9.98976	11.3532	8.97344	3.5738	2.63165	1.18328	0.857076	1.53315	5.12394	3.95817	6.97267	-5.0409	-7.30975	-6.77212	-11.5422	-12.6222	-12.9718	-12.3978	-11.8391	-9.53837	-5.09362	-1.17447	-0.521087	-7.2648	-4.9043	-3.82242	-7.16106	-14.3211	-14.8114	-11.2039	-5.4351	-6.53366	-3.1008	-3.95254	-0.686673	-0.594358	-0.800396	-22.1104	-1.26519	-0.14358	-0.985158
chr1D_73440945	1	73440945	G	A	-232.645	0.621512	-0.152946	-7.06542	-9.98976	-11.3532	-8.97344	-3.5738	-2.63165	-1.18328	-0.857076	-1.53315	-5.12394	-3.95817	-6.97267	5.0409	7.30975	6.77212	11.5422	12.6222	12.9718	12.3978	11.8391	9.53837	5.09362	1.17447	0.521087	7.2648	4.9043	3.82242	7.16106	14.3211	14.8114	11.2039	5.4351	6.53366	3.1008	3.95254	0.686673	0.594358	0.800396	22.1104	1.26519	0.14358	0.985158
chr1D_73561709	1	73561709	T	C	-232.645	0.621512	-0.152946	-7.06542	-9.98976	-11.3532	-8.97344	-3.5738	-2.63165	-1.18328	-0.857076	-1.53315	-5.12394	-3.95817	-6.97267	5.0409	7.30975	6.77212	11.5422	12.6222	12.9718	12.3978	11.8391	9.53837	5.09362	1.17447	0.521087	7.2648	4.9043	3.82242	7.16106	14.3211	14.8114	11.2039	5.4351	6.53366	3.1008	3.95254	0.64024	0.576258	0.764468	21.9286	1.20612	0.107399	0.968102
chr1D_73907451	1	73907451	T	C	-269.678	0.826979	-0.864223	-8.64254	-12.7783	-16.3824	-10.2908	-3.01685	-1.49594	-0.455618	-0.3186	-0.95895	-4.91868	-4.22206	-7.84319	3.19351	5.75902	5.75224	12.2075	12.9158	12.8819	12.9729	12.4197	9.87844	4.69023	0.278002	-1.45179	6.74195	3.89385	3.56083	7.99078	15.4938	16.2794	15.3342	8.98987	7.89789	4.13114	3.93128	0.674095	0.547052	0.702521	26.974	1.31927	0.0783175	1.11431
chr1D_73938723	1	73938723	C	T	269.678	-0.826979	0.864223	8.64254	12.7783	16.3824	10.2908	3.01685	1.49594	0.455618	0.3186	0.95895	4.91868	4.22206	7.84319	-3.19351	-5.75902	-5.75224	-12.2075	-12.9158	-12.8819	-12.9729	-12.4197	-9.87844	-4.69023	-0.278002	1.45179	-6.74195	-3.89385	-3.56083	-7.99078	-15.4938	-16.2794	-15.3342	-8.98987	-7.89789	-4.13114	-3.93128	-0.697096	-0.533082	-0.680848	-26.7749	-1.34065	-0.127502	-1.09563
chr1D_74022434	1	74022434	C	T	269.678	-0.826979	0.864223	8.64254	12.7783	16.3824	10.2908	3.01685	1.49594	0.455618	0.3186	0.95895	4.91868	4.22206	7.84319	-3.19351	-5.75902	-5.75224	-12.2075	-12.9158	-12.8819	-12.9729	-12.4197	-9.87844	-4.69023	-0.278002	1.45179	-6.74195	-3.89385	-3.56083	-7.99078	-15.4938	-16.2794	-15.3342	-8.98987	-7.89789	-4.13114	-3.93128	-0.651843	-0.509202	-0.64189	-26.1536	-1.27744	-0.109949	-1.06635
chr1D_74833624	1	74833624	C	T	-185.19	0.5612	-0.880733	-4.38654	-5.82321	-9.40533	-7.88766	-2.58111	0.301426	0.0466771	1.08337	3.4056	0.485093	-0.567627	-5.14563	3.21648	4.82883	3.9999	6.12033	8.74171	8.58369	8.36551	8.67836	7.43128	4.01658	-0.0491477	-1.30848	6.1859	3.44922	2.17492	6.10733	11.7347	11.9169	10.9411	7.89714	5.21118	3.39486	2.29841	0.729742	-0.0990603	-0.14174	0.556388	0.629968	0.8387	-0.196731
chr1D_74861007	1	74861007	A	G	-185.19	0.5612	-0.880733	-4.38654	-5.82321	-9.40533	-7.88766	-2.58111	0.301426	0.0466771	1.08337	3.4056	0.485093	-0.567627	-5.14563	3.21648	4.82883	3.9999	6.12033	8.74171	8.58369	8.36551	8.67836	7.43128	4.01658	-0.0491477	-1.30848	6.1859	3.44922	2.17492	6.10733	11.7347	11.9169	10.9411	7.89714	5.21118	3.39486	2.29841	0.729742	-0.0990603	-0.14174	0.556388	0.629968	0.8387	-0.196731
chr1D_74863800	1	74863800	G	A	-76.3485	0.264476	2.1069	-23.9111	-19.0434	-9.06017	5.73494	3.6043	-13.0758	-6.9439	-20.989	-64.8314	-73.4706	-43.0813	-22.884	-8.69915	-1.44515	1.91614	3.89716	6.85361	-2.50427	-2.41678	-3.14972	-3.06793	-3.13198	0.197014	-1.12281	-14.2418	-7.96155	0.304951	-6.58551	-5.25823	-1.55196	-6.98694	-14.2028	2.45971	-12.1682	-0.45606	-0.483625	0.53656	0.242204	37.709	0.403883	-1.05061	1.60546
chr1D_74875909	1	74875909	C	G	-185.19	0.5612	-0.880733	-4.38654	-5.82321	-9.40533	-7.88766	-2.58111	0.301426	0.0466771	1.08337	3.4056	0.485093	-0.567627	-5.14563	3.21648	4.82883	3.9999	6.12033	8.74171	8.58369	8.36551	8.67836	7.43128	4.01658	-0.0491477	-1.30848	6.1859	3.44922	2.17492	6.10733	11.7347	11.9169	10.9411	7.89714	5.21118	3.39486	2.29841	0.729742	-0.0990603	-0.14174	0.556388	0.629968	0.8387	-0.196731
chr1D_74895189	1	74895189	T	C	-76.3485	0.264476	2.1069	-23.9111	-19.0434	-9.06017	5.73494	3.6043	-13.0758	-6.9439	-20.989	-64.8314	-73.4706	-43.0813	-22.884	-8.69915	-1.44515	1.91614	3.89716	6.85361	-2.50427	-2.41678	-3.14972	-3.06793	-3.13198	0.197014	-1.12281	-14.2418	-7.96155	0.304951	-6.58551	-5.25823	-1.55196	-6.98694	-14.2028	2.45971	-12.1682	-0.45606	-0.41879	0.0342654	-0.46834	19.9956	-0.100637	-0.408667	0.622785
chr1D_74896887	1	74896887	G	A	185.19	-0.5612	0.880733	4.38654	5.82321	9.40533	7.88766	2.58111	-0.301426	-0.0466771	-1.08337	-3.4056	-0.485093	0.567627	5.14563	-3.21648	-4.82883	-3.9999	-6.12033	-8.74171	-8.58369	-8.36551	-8.67836	-7.43128	-4.01658	0.0491477	1.30848	-6.1859	-3.44922	-2.17492	-6.10733	-11.7347	-11.9169	-10.9411	-7.89714	-5.21118	-3.39486	-2.29841	-0.729742	0.0990603	0.14174	-0.556388	-0.629968	-0.8387	0.196731
chr1D_74910975	1	74910975	A	C	76.3485	-0.264476	-2.1069	23.9111	19.0434	9.06017	-5.73494	-3.6043	13.0758	6.9439	20.989	64.8314	73.4706	43.0813	22.884	8.69915	1.44515	-1.91614	-3.89716	-6.85361	2.50427	2.41678	3.14972	3.06793	3.13198	-0.197014	1.12281	14.2418	7.96155	-0.304951	6.58551	5.25823	1.55196	6.98694	14.2028	-2.45971	12.1682	0.45606	0.490289	-0.181529	0.219841	-26.0236	0.236775	1.03258	-0.925263
chr1D_74914980	1	74914980	G	A	185.19	-0.5612	0.880733	4.38654	5.82321	9.40533	7.88766	2.58111	-0.301426	-0.0466771	-1.08337	-3.4056	-0.485093	0.567627	5.14563	-3.21648	-4.82883	-3.9999	-6.12033	-8.74171	-8.58369	-8.36551	-8.67836	-7.43128	-4.01658	0.0491477	1.30848	-6.1859	-3.44922	-2.17492	-6.10733	-11.7347	-11.9169	-10.9411	-7.89714	-5.21118	-3.39486	-2.29841	-0.733185	0.156872	0.227759	0.827287	-0.589513	-0.938187	0.282627
chr1D_74924960	1	74924960	C	G	-185.19	0.5612	-0.880733	-4.38654	-5.82321	-9.40533	-7.88766	-2.58111	0.301426	0.0466771	1.08337	3.4056	0.485093	-0.567627	-5.14563	3.21648	4.82883	3.9999	6.12033	8.74171	8.58369	8.36551	8.67836	7.43128	4.01658	-0.0491477	-1.30848	6.1859	3.44922	2.17492	6.10733	11.7347	11.9169	10.9411	7.89714	5.21118	3.39486	2.29841	0.673753	-0.12518	-0.181021	-1.01649	0.543765	0.835127	-0.243485
chr1D_74925371	1	74925371	G	T	76.3485	-0.264476	-2.1069	23.9111	19.0434	9.06017	-5.73494	-3.6043	13.0758	6.9439	20.989	64.8314	73.4706	43.0813	22.884	8.69915	1.44515	-1.91614	-3.89716	-6.85361	2.50427	2.41678	3.14972	3.06793	3.13198	-0.197014	1.12281	14.2418	7.96155	-0.304951	6.58551	5.25823	1.55196	6.98694	14.2028	-2.45971	12.1682	0.45606	0.621712	0.156538	0.458026	-10.1106	0.311446	-0.314222	-0.0937639
chr1D_74940912	1	74940912	C	T	-185.19	0.5612	-0.880733	-4.38654	-5.82321	-9.40533	-7.88766	-2.58111	0.301426	0.0466771	1.08337	3.4056	0.485093	-0.567627	-5.14563	3.21648	4.82883	3.9999	6.12033	8.74171	8.58369	8.36551	8.67836	7.43128	4.01658	-0.0491477	-1.30848	6.1859	3.44922	2.17492	6.10733	11.7347	11.9169	10.9411	7.89714	5.21118	3.39486	2.29841	0.729742	-0.0990603	-0.14174	0.556388	0.629968	0.8387	-0.196731
chr1D_74946035	1	74946035	A	G	76.3485	-0.264476	-2.1069	23.9111	19.0434	9.06017	-5.73494	-3.6043	13.0758	6.9439	20.989	64.8314	73.4706	43.0813	22.884	8.69915	1.44515	-1.91614	-3.89716	-6.85361	2.50427	2.41678	3.14972	3.06793	3.13198	-0.197014	1.12281	14.2418	7.96155	-0.304951	6.58551	5.25823	1.55196	6.98694	14.2028	-2.45971	12.1682	0.45606	0.428112	-0.595218	-0.549753	-23.5839	-0.178995	0.889778	-1.26657
chr1D_74954988	1	74954988	T	C	185.19	-0.5612	0.880733	4.38654	5.82321	9.40533	7.88766	2.58111	-0.301426	-0.0466771	-1.08337	-3.4056	-0.485093	0.567627	5.14563	-3.21648	-4.82883	-3.9999	-6.12033	-8.74171	-8.58369	-8.36551	-8.67836	-7.43128	-4.01658	0.0491477	1.30848	-6.1859	-3.44922	-2.17492	-6.10733	-11.7347	-11.9169	-10.9411	-7.89714	-5.21118	-3.39486	-2.29841	-0.729742	0.0990603	0.14174	-0.556388	-0.629968	-0.8387	0.196731
chr1D_74959902	1	74959902	A	G	76.3485	-0.264476	-2.1069	23.9111	19.0434	9.06017	-5.73494	-3.6043	13.0758	6.9439	20.989	64.8314	73.4706	43.0813	22.884	8.69915	1.44515	-1.91614	-3.89716	-6.85361	2.50427	2.41678	3.14972	3.06793	3.13198	-0.197014	1.12281	14.2418	7.96155	-0.304951	6.58551	5.25823	1.55196	6.98694	14.2028	-2.45971	12.1682	0.45606	0.064448	-0.929703	-0.547446	-54.0342	-1.32052	0.527199	-2.31495
chr1D_74974464	1	74974464	T	C	-76.3485	0.264476	2.1069	-23.9111	-19.0434	-9.06017	5.73494	3.6043	-13.0758	-6.9439	-20.989	-64.8314	-73.4706	-43.0813	-22.884	-8.69915	-1.44515	1.91614	3.89716	6.85361	-2.50427	-2.41678	-3.14972	-3.06793	-3.13198	0.197014	-1.12281	-14.2418	-7.96155	0.304951	-6.58551	-5.25823	-1.55196	-6.98694	-14.2028	2.45971	-12.1682	-0.45606	-0.700132	0.719099	0.456973	21.2284	0.0231451	-1.48701	1.57246
chr1D_74977650	1	74977650	C	T	-185.19	0.5612	-0.880733	-4.38654	-5.82321	-9.40533	-7.88766	-2.58111	0.301426	0.0466771	1.08337	3.4056	0.485093	-0.567627	-5.14563	3.21648	4.82883	3.9999	6.12033	8.74171	8.58369	8.36551	8.67836	7.43128	4.01658	-0.0491477	-1.30848	6.1859	3.44922	2.17492	6.10733	11.7347	11.9169	10.9411	7.89714	5.21118	3.39486	2.29841	0.733185	-0.156872	-0.227759	-0.827287	0.589513	0.938187	-0.282627
chr1D_74990869	1	74990869	C	A	185.19	-0.5612	0.880733	4.38654	5.82321	9.40533	7.88766	2.58111	-0.301426	-0.0466771	-1.08337	-3.4056	-0.485093	0.567627	5.14563	-3.21648	-4.82883	-3.9999	-6.12033	-8.74171	-8.58369	-8.36551	-8.67836	-7.43128	-4.01658	0.0491477	1.30848	-6.1859	-3.44922	-2.17492	-6.10733	-11.7347	-11.9169	-10.9411	-7.89714	-5.21118	-3.39486	-2.29841	-0.673753	0.12518	0.181021	1.01649	-0.543765	-0.835127	0.243485
chr1D_74991165	1	74991165	C	G	76.3485	-0.264476	-2.1069	23.9111	19.0434	9.06017	-5.73494	-3.6043	13.0758	6.9439	20.989	64.8314	73.4706	43.0813	22.884	8.69915	1.44515	-1.91614	-3.89716	-6.85361	2.50427	2.41678	3.14972	3.06793	3.13198	-0.197014	1.12281	14.2418	7.96155	-0.304951	6.58551	5.25823	1.55196	6.98694	14.2028	-2.45971	12.1682	0.45606	0.696882	-0.624215	0.194611	-58.8827	-0.305537	2.15377	-2.31925
chr1D_74998561	1	74998561	C	T	76.3485	-0.264476	-2.1069	23.9111	19.0434	9.06017	-5.73494	-3.6043	13.0758	6.9439	20.989	64.8314	73.4706	43.0813	22.884	8.69915	1.44515	-1.91614	-3.89716	-6.85361	2.50427	2.41678	3.14972	3.06793	3.13198	-0.197014	1.12281	14.2418	7.96155	-0.304951	6.58551	5.25823	1.55196	6.98694	14.2028	-2.45971	12.1682	0.45606	0.777818	-1.1076	-0.368181	-61.5864	-0.462162	3.01473	-3.04144
chr1D_75000719	1	75000719	T	C	185.19	-0.5612	0.880733	4.38654	5.82321	9.40533	7.88766	2.58111	-0.301426	-0.0466771	-1.08337	-3.4056	-0.485093	0.567627	5.14563	-3.21648	-4.82883	-3.9999	-6.12033	-8.74171	-8.58369	-8.36551	-8.67836	-7.43128	-4.01658	0.0491477	1.30848	-6.1859	-3.44922	-2.17492	-6.10733	-11.7347	-11.9169	-10.9411	-7.89714	-5.21118	-3.39486	-2.29841	-0.800843	0.106756	0.123776	0.564704	-0.666464	-0.939881	0.236413
chr1D_75009382	1	75009382	G	A	185.19	-0.5612	0.880733	4.38654	5.82321	9.40533	7.88766	2.58111	-0.301426	-0.0466771	-1.08337	-3.4056	-0.485093	0.567627	5.14563	-3.21648	-4.82883	-3.9999	-6.12033	-8.74171	-8.58369	-8.36551	-8.67836	-7.43128	-4.01658	0.0491477	1.30848	-6.1859	-3.44922	-2.17492	-6.10733	-11.7347	-11.9169	-10.9411	-7.89714	-5.21118	-3.39486	-2.29841	-0.729742	0.0990603	0.14174	-0.556388	-0.629968	-0.8387	0.196731
chr1D_75026906	1	75026906	C	T	-185.19	0.5612	-0.880733	-4.38654	-5.82321	-9.40533	-7.88766	-2.58111	0.301426	0.0466771	1.08337	3.4056	0.485093	-0.567627	-5.14563	3.21648	4.82883	3.9999	6.12033	8.74171	8.58369	8.36551	8.67836	7.43128	4.01658	-0.0491477	-1.30848	6.1859	3.44922	2.17492	6.10733	11.7347	11.9169	10.9411	7.89714	5.21118	3.39486	2.29841	0.729742	-0.0990603	-0.14174	0.556388	0.629968	0.8387	-0.196731
chr1D_75050613	1	75050613	G	A	185.19	-0.5612	0.880733	4.38654	5.82321	9.40533	7.88766	2.58111	-0.301426	-0.0466771	-1.08337	-3.4056	-0.485093	0.567627	5.14563	-3.21648	-4.82883	-3.9999	-6.12033	-8.74171	-8.58369	-8.36551	-8.67836	-7.43128	-4.01658	0.0491477	1.30848	-6.1859	-3.44922	-2.17492	-6.10733	-11.7347	-11.9169	-10.9411	-7.89714	-5.21118	-3.39486	-2.29841	-0.729742	0.0990603	0.14174	-0.556388	-0.629968	-0.8387	0.196731
chr1D_75059165	1	75059165	G	A	-76.3485	0.264476	2.1069	-23.9111	-19.0434	-9.06017	5.73494	3.6043	-13.0758	-6.9439	-20.989	-64.8314	-73.4706	-43.0813	-22.884	-8.69915	-1.44515	1.91614	3.89716	6.85361	-2.50427	-2.41678	-3.14972	-3.06793	-3.13198	0.197014	-1.12281	-14.2418	-7.96155	0.304951	-6.58551	-5.25823	-1.55196	-6.98694	-14.2028	2.45971	-12.1682	-0.45606	-0.443169	0.0943025	0.114561	-2.29473	-0.255828	0.157025	0.0795469
chr1D_75081178	1	75081178	A	C	76.3485	-0.264476	-2.1069	23.9111	19.0434	9.06017	-5.73494	-3.6043	13.0758	6.9439	20.989	64.8314	73.4706	43.0813	22.884	8.69915	1.44515	-1.91614	-3.89716	-6.85361	2.50427	2.41678	3.14972	3.06793	3.13198	-0.197014	1.12281	14.2418	7.96155	-0.304951	6.58551	5.25823	1.55196	6.98694	14.2028	-2.45971	12.1682	0.45606	0.504146	-1.06329	-0.625119	-54.7446	-0.844181	1.91149	-2.7558
chr1D_75084612	1	75084612	G	A	185.19	-0.5612	0.880733	4.38654	5.82321	9.40533	7.88766	2.58111	-0.301426	-0.0466771	-1.08337	-3.4056	-0.485093	0.567627	5.14563	-3.21648	-4.82883	-3.9999	-6.12033	-8.74171	-8.58369	-8.36551	-8.67836	-7.43128	-4.01658	0.0491477	1.30848	-6.1859	-3.44922	-2.17492	-6.10733	-11.7347	-11.9169	-10.9411	-7.89714	-5.21118	-3.39486	-2.29841	-0.729742	0.0990603	0.14174	-0.556388	-0.629968	-0.8387	0.196731
chr1D_75121675	1	75121675	G	A	185.19	-0.5612	0.880733	4.38654	5.82321	9.40533	7.88766	2.58111	-0.301426	-0.0466771	-1.08337	-3.4056	-0.485093	0.567627	5.14563	-3.21648	-4.82883	-3.9999	-6.12033	-8.74171	-8.58369	-8.36551	-8.67836	-7.43128	-4.01658	0.0491477	1.30848	-6.1859	-3.44922	-2.17492	-6.10733	-11.7347	-11.9169	-10.9411	-7.89714	-5.21118	-3.39486	-2.29841	-0.729742	0.0990603	0.14174	-0.556388	-0.629968	-0.8387	0.196731
chr1D_75127254	1	75127254	C	G	76.3485	-0.264476	-2.1069	23.9111	19.0434	9.06017	-5.73494	-3.6043	13.0758	6.9439	20.989	64.8314	73.4706	43.0813	22.884	8.69915	1.44515	-1.91614	-3.89716	-6.85361	2.50427	2.41678	3.14972	3.06793	3.13198	-0.197014	1.12281	14.2418	7.96155	-0.304951	6.58551	5.25823	1.55196	6.98694	14.2028	-2.45971	12.1682	0.45606	-0.733251	-0.679083	-1.30531	11.2158	-1.00826	-1.29528	-0.32889
chr1D_75131397	1	75131397	C	T	-185.19	0.5612	-0.880733	-4.38654	-5.82321	-9.40533	-7.88766	-2.58111	0.301426	0.0466771	1.08337	3.4056	0.485093	-0.567627	-5.14563	3.21648	4.82883	3.9999	6.12033	8.74171	8.58369	8.36551	8.67836	7.43128	4.01658	-0.0491477	-1.30848	6.1859	3.44922	2.17492	6.10733	11.7347	11.9169	10.9411	7.89714	5.21118	3.39486	2.29841	0.729742	-0.0990603	-0.14174	0.556388	0.629968	0.8387	-0.196731
chr1D_75149146	1	75149146	G	A	185.19	-0.5612	0.880733	4.38654	5.82321	9.40533	7.88766	2.58111	-0.301426	-0.0466771	-1.08337	-3.4056	-0.485093	0.567627	5.14563	-3.21648	-4.82883	-3.9999	-6.12033	-8.74171	-8.58369	-8.36551	-8.67836	-7.43128	-4.01658	0.0491477	1.30848	-6.1859	-3.44922	-2.17492	-6.10733	-11.7347	-11.9169	-10.9411	-7.89714	-5.21118	-3.39486	-2.29841	-0.729742	0.0990603	0.14174	-0.556388	-0.629968	-0.8387	0.196731
chr1D_75153624	1	75153624	T	A	-76.3485	0.264476	2.1069	-23.9111	-19.0434	-9.06017	5.73494	3.6043	-13.0758	-6.9439	-20.989	-64.8314	-73.4706	-43.0813	-22.884	-8.69915	-1.44515	1.91614	3.89716	6.85361	-2.50427	-2.41678	-3.14972	-3.06793	-3.13198	0.197014	-1.12281	-14.2418	-7.96155	0.304951	-6.58551	-5.25823	-1.55196	-6.98694	-14.2028	2.45971	-12.1682	-0.45606	0.186842	1.12576	1.22209	37.1336	1.30688	-0.485291	2.19705
chr1D_75166718	1	75166718	G	A	185.19	-0.5612	0.880733	4.38654	5.82321	9.40533	7.88766	2.58111	-0.301426	-0.0466771	-1.08337	-3.4056	-0.485093	0.567627	5.14563	-3.21648	-4.82883	-3.9999	-6.12033	-8.74171	-8.58369	-8.36551	-8.67836	-7.43128	-4.01658	0.0491477	1.30848	-6.1859	-3.44922	-2.17492	-6.10733	-11.7347	-11.9169	-10.9411	-7.89714	-5.21118	-3.39486	-2.29841	-0.729742	0.0990603	0.14174	-0.556388	-0.629968	-0.8387	0.196731
chr1D_75170969	1	75170969	A	G	76.3485	-0.264476	-2.1069	23.9111	19.0434	9.06017	-5.73494	-3.6043	13.0758	6.9439	20.989	64.8314	73.4706	43.0813	22.884	8.69915	1.44515	-1.91614	-3.89716	-6.85361	2.50427	2.41678	3.14972	3.06793	3.13198	-0.197014	1.12281	14.2418	7.96155	-0.304951	6.58551	5.25823	1.55196	6.98694	14.2028	-2.45971	12.1682	0.45606	-0.104388	-1.28041	-0.962743	-44.0521	-1.51336	1.28044	-2.8038
chr1D_75179457	1	75179457	G	A	185.19	-0.5612	0.880733	4.38654	5.82321	9.40533	7.88766	2.58111	-0.301426	-0.0466771	-1.08337	-3.4056	-0.485093	0.567627	5.14563	-3.21648	-4.82883	-3.9999	-6.12033	-8.74171	-8.58369	-8.36551	-8.67836	-7.43128	-4.01658	0.0491477	1.30848	-6.1859	-3.44922	-2.17492	-6.10733	-11.7347	-11.9169	-10.9411	-7.89714	-5.21118	-3.39486	-2.29841	-0.729742	0.0990603	0.14174	-0.556388	-0.629968	-0.8387	0.196731
chr1D_75198228	1	75198228	G	A	185.19	-0.5612	0.880733	4.38654	5.82321	9.40533	7.88766	2.58111	-0.301426	-0.0466771	-1.08337	-3.4056	-0.485093	0.567627	5.14563	-3.21648	-4.82883	-3.9999	-6.12033	-8.74171	-8.58369	-8.36551	-8.67836	-7.43128	-4.01658	0.0491477	1.30848	-6.1859	-3.44922	-2.17492	-6.10733	-11.7347	-11.9169	-10.9411	-7.89714	-5.21118	-3.39486	-2.29841	-0.729742	0.0990603	0.14174	-0.556388	-0.629968	-0.8387	0.196731
chr1D_75220034	1	75220034	C	T	-185.19	0.5612	-0.880733	-4.38654	-5.82321	-9.40533	-7.88766	-2.58111	0.301426	0.0466771	1.08337	3.4056	0.485093	-0.567627	-5.14563	3.21648	4.82883	3.9999	6.12033	8.74171	8.58369	8.36551	8.67836	7.43128	4.01658	-0.0491477	-1.30848	6.1859	3.44922	2.17492	6.10733	11.7347	11.9169	10.9411	7.89714	5.21118	3.39486	2.29841	0.729742	-0.0990603	-0.14174	0.556388	0.629968	0.8387	-0.196731
chr1D_75222768	1	75222768	T	C	-76.3485	0.264476	2.1069	-23.9111	-19.0434	-9.06017	5.73494	3.6043	-13.0758	-6.9439	-20.989	-64.8314	-73.4706	-43.0813	-22.884	-8.69915	-1.44515	1.91614	3.89716	6.85361	-2.50427	-2.41678	-3.14972	-3.06793	-3.13198	0.197014	-1.12281	-14.2418	-7.96155	0.304951	-6.58551	-5.25823	-1.55196	-6.98694	-14.2028	2.45971	-12.1682	-0.45606	-0.087359	0.919308	0.61762	39.1575	0.904923	-1.15867	2.19265
chr1D_75240349	1	75240349	C	T	-185.19	0.5612	-0.880733	-4.38654	-5.82321	-9.40533	-7.88766	-2.58111	0.301426	0.0466771	1.08337	3.4056	0.485093	-0.567627	-5.14563	3.21648	4.82883	3.9999	6.12033	8.74171	8.58369	8.36551	8.67836	7.43128	4.01658	-0.0491477	-1.30848	6.1859	3.44922	2.17492	6.10733	11.7347	11.9169	10.9411	7.89714	5.21118	3.39486	2.29841	0.729742	-0.0990603	-0.14174	0.556388	0.629968	0.8387	-0.196731
chr1D_75346932	1	75346932	C	T	-211.393	0.645646	-0.733705	-7.65025	-10.8976	-14.2207	-8.18633	-2.17877	-1.3082	-0.462222	-0.218737	-0.692635	-4.36805	-3.59366	-7.07738	2.70069	5.05456	4.45602	10.1126	10.0232	10.5664	10.6598	10.1939	8.29254	4.04255	-0.0307162	-1.52096	5.35783	2.98387	2.3495	5.96547	12.068	12.6046	11.5241	6.49146	5.96712	2.54616	2.44388	0.233907	-0.582523	-0.772394	-14.9868	-0.353517	0.933271	-0.957502
chr1D_75559572	1	75559572	T	C	211.393	-0.645646	0.733705	7.65025	10.8976	14.2207	8.18633	2.17877	1.3082	0.462222	0.218737	0.692635	4.36805	3.59366	7.07738	-2.70069	-5.05456	-4.45602	-10.1126	-10.0232	-10.5664	-10.6598	-10.1939	-8.29254	-4.04255	0.0307162	1.52096	-5.35783	-2.98387	-2.3495	-5.96547	-12.068	-12.6046	-11.5241	-6.49146	-5.96712	-2.54616	-2.44388	-0.871026	0.0027239	0.0394601	-6.86492	-0.945015	-0.930745	0.0324992
chr1D_76131532	1	76131532	C	T	19.898	-0.292251	0.709799	5.39222	5.43717	2.98485	-2.96852	-2.02985	1.62181	1.4004	3.83494	9.0949	10.4808	7.81416	6.15409	8.55752	6.12548	1.47867	1.02705	2.11343	2.13074	0.724407	1.9016	1.51621	2.89704	2.73953	5.45163	7.9446	6.18492	1.38461	2.10134	2.74919	2.22159	5.65422	6.68465	1.69807	5.26668	3.41249	0.321198	-0.750666	0.273206	-62.2175	-0.848806	1.45784	-2.52832
chr1D_76218680	1	76218680	C	T	19.898	-0.292251	0.709799	5.39222	5.43717	2.98485	-2.96852	-2.02985	1.62181	1.4004	3.83494	9.0949	10.4808	7.81416	6.15409	8.55752	6.12548	1.47867	1.02705	2.11343	2.13074	0.724407	1.9016	1.51621	2.89704	2.73953	5.45163	7.9446	6.18492	1.38461	2.10134	2.74919	2.22159	5.65422	6.68465	1.69807	5.26668	3.41249	0.335604	-0.909338	0.0387408	-56.9821	-0.864276	1.66078	-2.65077
chr1D_76249719	1	76249719	T	C	-19.898	0.292251	-0.709799	-5.39222	-5.43717	-2.98485	2.96852	2.02985	-1.62181	-1.4004	-3.83494	-9.0949	-10.4808	-7.81416	-6.15409	-8.55752	-6.12548	-1.47867	-1.02705	-2.11343	-2.13074	-0.724407	-1.9016	-1.51621	-2.89704	-2.73953	-5.45163	-7.9446	-6.18492	-1.38461	-2.10134	-2.74919	-2.22159	-5.65422	-6.68465	-1.69807	-5.26668	-3.41249	-0.0800084	1.00454	0.247972	46.5694	1.06996	-1.05942	2.47314
chr1D_76296691	1	76296691	T	C	-19.898	0.292251	-0.709799	-5.39222	-5.43717	-2.98485	2.96852	2.02985	-1.62181	-1.4004	-3.83494	-9.0949	-10.4808	-7.81416	-6.15409	-8.55752	-6.12548	-1.47867	-1.02705	-2.11343	-2.13074	-0.724407	-1.9016	-1.51621	-2.89704	-2.73953	-5.45163	-7.9446	-6.18492	-1.38461	-2.10134	-2.74919	-2.22159	-5.65422	-6.68465	-1.69807	-5.26668	-3.41249	-0.250943	0.948512	0.197095	47.5618	0.876451	-1.25512	2.4241
chr1D_76332811	1	76332811	G	A	-19.898	0.292251	-0.709799	-5.39222	-5.43717	-2.98485	2.96852	2.02985	-1.62181	-1.4004	-3.83494	-9.0949	-10.4808	-7.81416	-6.15409	-8.55752	-6.12548	-1.47867	-1.02705	-2.11343	-2.13074	-0.724407	-1.9016	-1.51621	-2.89704	-2.73953	-5.45163	-7.9446	-6.18492	-1.38461	-2.10134	-2.74919	-2.22159	-5.65422	-6.68465	-1.69807	-5.26668	-3.41249	-0.499878	0.649135	-0.15305	47.0591	0.426978	-1.38782	2.05765
chr1D_76362216	1	76362216	C	A	-19.898	0.292251	-0.709799	-5.39222	-5.43717	-2.98485	2.96852	2.02985	-1.62181	-1.4004	-3.83494	-9.0949	-10.4808	-7.81416	-6.15409	-8.55752	-6.12548	-1.47867	-1.02705	-2.11343	-2.13074	-0.724407	-1.9016	-1.51621	-2.89704	-2.73953	-5.45163	-7.9446	-6.18492	-1.38461	-2.10134	-2.74919	-2.22159	-5.65422	-6.68465	-1.69807	-5.26668	-3.41249	-0.299242	0.445617	-0.265587	37.7267	0.409148	-0.590988	1.54318
chr1D_76374350	1	76374350	G	A	-19.898	0.292251	-0.709799	-5.39222	-5.43717	-2.98485	2.96852	2.02985	-1.62181	-1.4004	-3.83494	-9.0949	-10.4808	-7.81416	-6.15409	-8.55752	-6.12548	-1.47867	-1.02705	-2.11343	-2.13074	-0.724407	-1.9016	-1.51621	-2.89704	-2.73953	-5.45163	-7.9446	-6.18492	-1.38461	-2.10134	-2.74919	-2.22159	-5.65422	-6.68465	-1.69807	-5.26668	-3.41249	-0.00528148	1.03687	0.34043	45.594	1.14765	-0.834123	2.43988
chr1D_76394351	1	76394351	C	T	19.898	-0.292251	0.709799	5.39222	5.43717	2.98485	-2.96852	-2.02985	1.62181	1.4004	3.83494	9.0949	10.4808	7.81416	6.15409	8.55752	6.12548	1.47867	1.02705	2.11343	2.13074	0.724407	1.9016	1.51621	2.89704	2.73953	5.45163	7.9446	6.18492	1.38461	2.10134	2.74919	2.22159	5.65422	6.68465	1.69807	5.26668	3.41249	0.252507	-0.785569	0.198442	-62.5757	-0.924295	1.46675	-2.55865
chr1D_76417891	1	76417891	G	A	-19.898	0.292251	-0.709799	-5.39222	-5.43717	-2.98485	2.96852	2.02985	-1.62181	-1.4004	-3.83494	-9.0949	-10.4808	-7.81416	-6.15409	-8.55752	-6.12548	-1.47867	-1.02705	-2.11343	-2.13074	-0.724407	-1.9016	-1.51621	-2.89704	-2.73953	-5.45163	-7.9446	-6.18492	-1.38461	-2.10134	-2.74919	-2.22159	-5.65422	-6.68465	-1.69807	-5.26668	-3.41249	-0.231458	0.734103	-0.231168	57.9987	0.92563	-1.09748	2.40484
chr1D_76950049	1	76950049	C	T	19.898	-0.292251	0.709799	5.39222	5.43717	2.98485	-2.96852	-2.02985	1.62181	1.4004	3.83494	9.0949	10.4808	7.81416	6.15409	8.55752	6.12548	1.47867	1.02705	2.11343	2.13074	0.724407	1.9016	1.51621	2.89704	2.73953	5.45163	7.9446	6.18492	1.38461	2.10134	2.74919	2.22159	5.65422	6.68465	1.69807	5.26668	3.41249	0.378655	-0.449887	0.355495	-40.0184	-0.439779	0.737828	-1.67815
chr1D_77004537	1	77004537	C	T	19.898	-0.292251	0.709799	5.39222	5.43717	2.98485	-2.96852	-2.02985	1.62181	1.4004	3.83494	9.0949	10.4808	7.81416	6.15409	8.55752	6.12548	1.47867	1.02705	2.11343	2.13074	0.724407	1.9016	1.51621	2.89704	2.73953	5.45163	7.9446	6.18492	1.38461	2.10134	2.74919	2.22159	5.65422	6.68465	1.69807	5.26668	3.41249	0.310255	-0.780071	0.232951	-63.4637	-0.895788	1.59334	-2.607
chr1D_77051204	1	77051204	G	T	19.898	-0.292251	0.709799	5.39222	5.43717	2.98485	-2.96852	-2.02985	1.62181	1.4004	3.83494	9.0949	10.4808	7.81416	6.15409	8.55752	6.12548	1.47867	1.02705	2.11343	2.13074	0.724407	1.9016	1.51621	2.89704	2.73953	5.45163	7.9446	6.18492	1.38461	2.10134	2.74919	2.22159	5.65422	6.68465	1.69807	5.26668	3.41249	0.34658	-0.829041	0.0684039	-55.8553	-0.767691	1.64363	-2.49128
chr1D_77099115	1	77099115	T	C	-19.898	0.292251	-0.709799	-5.39222	-5.43717	-2.98485	2.96852	2.02985	-1.62181	-1.4004	-3.83494	-9.0949	-10.4808	-7.81416	-6.15409	-8.55752	-6.12548	-1.47867	-1.02705	-2.11343	-2.13074	-0.724407	-1.9016	-1.51621	-2.89704	-2.73953	-5.45163	-7.9446	-6.18492	-1.38461	-2.10134	-2.74919	-2.22159	-5.65422	-6.68465	-1.69807	-5.26668	-3.41249	-0.197414	0.861696	-0.121897	61.9224	1.07598	-1.33418	2.71293
chr1D_77135670	1	77135670	A	G	19.898	-0.292251	0.709799	5.39222	5.43717	2.98485	-2.96852	-2.02985	1.62181	1.4004	3.83494	9.0949	10.4808	7.81416	6.15409	8.55752	6.12548	1.47867	1.02705	2.11343	2.13074	0.724407	1.9016	1.51621	2.89704	2.73953	5.45163	7.9446	6.18492	1.38461	2.10134	2.74919	2.22159	5.65422	6.68465	1.69807	5.26668	3.41249	0.0429743	-0.948753	-0.17171	-45.988	-1.10289	0.850282	-2.38625
chr1D_77615247	1	77615247	G	T	59.6959	-0.267837	-0.52595	1.33574	-0.715164	-1.16602	-2.81532	-1.15879	2.70794	2.59426	2.80443	3.87227	2.67742	-0.24463	0.443482	2.44303	1.18083	-0.994782	-1.36784	-2.82257	-1.97543	-3.04277	-2.37846	-1.66986	-1.90968	-0.4229	1.90298	-0.27665	-0.538259	-2.35587	-2.16841	-3.99618	-4.42742	-0.245382	-0.483226	-3.56153	-1.71811	-0.537797	0.279173	0.125525	0.618143	-14.0299	0.253046	0.364453	-0.447201
chr1D_81443425	1	81443425	C	T	49.3605	0.0567885	0.156182	1.97064	1.39521	4.19016	0.640806	-0.43019	2.03565	-0.786957	1.77809	4.77146	7.36456	4.48786	-2.04009	2.62579	6.52078	12.6003	2.59721	10.8911	4.63335	3.50408	4.68426	4.9365	5.92769	-0.288866	-1.36386	4.1147	4.68377	7.44251	8.2811	9.86693	8.11173	3.30202	4.8211	1.54479	1.20854	0.893444	0.346829	0.465631	1.00657	-15.2713	0.303312	-0.06145	-0.0177639
chr1D_81470398	1	81470398	C	A	-49.3605	-0.0567885	-0.156182	-1.97064	-1.39521	-4.19016	-0.640806	0.43019	-2.03565	0.786957	-1.77809	-4.77146	-7.36456	-4.48786	2.04009	-2.62579	-6.52078	-12.6003	-2.59721	-10.8911	-4.63335	-3.50408	-4.68426	-4.9365	-5.92769	0.288866	1.36386	-4.1147	-4.68377	-7.44251	-8.2811	-9.86693	-8.11173	-3.30202	-4.8211	-1.54479	-1.20854	-0.893444	-0.340587	-0.290443	-0.895537	24.4969	-0.0963022	-0.28952	0.458857
chr1D_81513711	1	81513711	C	G	49.3605	0.0567885	0.156182	1.97064	1.39521	4.19016	0.640806	-0.43019	2.03565	-0.786957	1.77809	4.77146	7.36456	4.48786	-2.04009	2.62579	6.52078	12.6003	2.59721	10.8911	4.63335	3.50408	4.68426	4.9365	5.92769	-0.288866	-1.36386	4.1147	4.68377	7.44251	8.2811	9.86693	8.11173	3.30202	4.8211	1.54479	1.20854	0.893444	0.340587	0.290443	0.895537	-24.4969	0.0963022	0.28952	-0.458857
chr1D_81552132	1	81552132	A	G	49.3605	0.0567885	0.156182	1.97064	1.39521	4.19016	0.640806	-0.43019	2.03565	-0.786957	1.77809	4.77146	7.36456	4.48786	-2.04009	2.62579	6.52078	12.6003	2.59721	10.8911	4.63335	3.50408	4.68426	4.9365	5.92769	-0.288866	-1.36386	4.1147	4.68377	7.44251	8.2811	9.86693	8.11173	3.30202	4.8211	1.54479	1.20854	0.893444	0.424853	0.350326	1.09487	-28.6466	0.226651	0.585865	-0.510965
chr1D_81563526	1	81563526	A	G	49.3605	0.0567885	0.156182	1.97064	1.39521	4.19016	0.640806	-0.43019	2.03565	-0.786957	1.77809	4.77146	7.36456	4.48786	-2.04009	2.62579	6.52078	12.6003	2.59721	10.8911	4.63335	3.50408	4.68426	4.9365	5.92769	-0.288866	-1.36386	4.1147	4.68377	7.44251	8.2811	9.86693	8.11173	3.30202	4.8211	1.54479	1.20854	0.893444	0.407002	0.331277	0.946078	-23.2243	0.190007	0.324277	-0.392417
chr1D_81582201	1	81582201	C	T	49.3605	0.0567885	0.156182	1.97064	1.39521	4.19016	0.640806	-0.43019	2.03565	-0.786957	1.77809	4.77146	7.36456	4.48786	-2.04009	2.62579	6.52078	12.6003	2.59721	10.8911	4.63335	3.50408	4.68426	4.9365	5.92769	-0.288866	-1.36386	4.1147	4.68377	7.44251	8.2811	9.86693	8.11173	3.30202	4.8211	1.54479	1.20854	0.893444	0.407002	0.331277	0.946078	-23.2243	0.190007	0.324277	-0.392417
chr1D_81617511	1	81617511	G	A	-49.3605	-0.0567885	-0.156182	-1.97064	-1.39521	-4.19016	-0.640806	0.43019	-2.03565	0.786957	-1.77809	-4.77146	-7.36456	-4.48786	2.04009	-2.62579	-6.52078	-12.6003	-2.59721	-10.8911	-4.63335	-3.50408	-4.68426	-4.9365	-5.92769	0.288866	1.36386	-4.1147	-4.68377	-7.44251	-8.2811	-9.86693	-8.11173	-3.30202	-4.8211	-1.54479	-1.20854	-0.893444	-0.340587	-0.290443	-0.895537	24.4969	-0.0963022	-0.28952	0.458857
chr1D_81655931	1	81655931	C	T	49.3605	0.0567885	0.156182	1.97064	1.39521	4.19016	0.640806	-0.43019	2.03565	-0.786957	1.77809	4.77146	7.36456	4.48786	-2.04009	2.62579	6.52078	12.6003	2.59721	10.8911	4.63335	3.50408	4.68426	4.9365	5.92769	-0.288866	-1.36386	4.1147	4.68377	7.44251	8.2811	9.86693	8.11173	3.30202	4.8211	1.54479	1.20854	0.893444	0.245515	0.32992	0.657686	-7.62546	0.255244	-0.247927	0.0300132
chr1D_81671811	1	81671811	T	C	-49.3605	-0.0567885	-0.156182	-1.97064	-1.39521	-4.19016	-0.640806	0.43019	-2.03565	0.786957	-1.77809	-4.77146	-7.36456	-4.48786	2.04009	-2.62579	-6.52078	-12.6003	-2.59721	-10.8911	-4.63335	-3.50408	-4.68426	-4.9365	-5.92769	0.288866	1.36386	-4.1147	-4.68377	-7.44251	-8.2811	-9.86693	-8.11173	-3.30202	-4.8211	-1.54479	-1.20854	-0.893444	-0.428805	-0.170759	-0.827691	31.6941	-0.121231	-0.782606	0.778401
chr1D_81684522	1	81684522	G	A	-49.3605	-0.0567885	-0.156182	-1.97064	-1.39521	-4.19016	-0.640806	0.43019	-2.03565	0.786957	-1.77809	-4.77146	-7.36456	-4.48786	2.04009	-2.62579	-6.52078	-12.6003	-2.59721	-10.8911	-4.63335	-3.50408	-4.68426	-4.9365	-5.92769	0.288866	1.36386	-4.1147	-4.68377	-7.44251	-8.2811	-9.86693	-8.11173	-3.30202	-4.8211	-1.54479	-1.20854	-0.893444	-0.340587	-0.290443	-0.895537	24.4969	-0.0963022	-0.28952	0.458857
chr1D_81715897	1	81715897	C	T	49.3605	0.0567885	0.156182	1.97064	1.39521	4.19016	0.640806	-0.43019	2.03565	-0.786957	1.77809	4.77146	7.36456	4.48786	-2.04009	2.62579	6.52078	12.6003	2.59721	10.8911	4.63335	3.50408	4.68426	4.9365	5.92769	-0.288866	-1.36386	4.1147	4.68377	7.44251	8.2811	9.86693	8.11173	3.30202	4.8211	1.54479	1.20854	0.893444	0.387575	0.234046	0.834225	-24.8225	0.120592	0.459845	-0.557041
chr1D_81737096	1	81737096	T	A	-49.3605	-0.0567885	-0.156182	-1.97064	-1.39521	-4.19016	-0.640806	0.43019	-2.03565	0.786957	-1.77809	-4.77146	-7.36456	-4.48786	2.04009	-2.62579	-6.52078	-12.6003	-2.59721	-10.8911	-4.63335	-3.50408	-4.68426	-4.9365	-5.92769	0.288866	1.36386	-4.1147	-4.68377	-7.44251	-8.2811	-9.86693	-8.11173	-3.30202	-4.8211	-1.54479	-1.20854	-0.893444	-0.424102	-0.300196	-0.940699	25.7028	-0.295063	-0.627816	0.4603
chr1D_81753906	1	81753906	C	T	49.3605	0.0567885	0.156182	1.97064	1.39521	4.19016	0.640806	-0.43019	2.03565	-0.786957	1.77809	4.77146	7.36456	4.48786	-2.04009	2.62579	6.52078	12.6003	2.59721	10.8911	4.63335	3.50408	4.68426	4.9365	5.92769	-0.288866	-1.36386	4.1147	4.68377	7.44251	8.2811	9.86693	8.11173	3.30202	4.8211	1.54479	1.20854	0.893444	0.340587	0.290443	0.895537	-24.4969	0.0963022	0.28952	-0.458857
chr1D_81763600	1	81763600	G	A	-49.3605	-0.0567885	-0.156182	-1.97064	-1.39521	-4.19016	-0.640806	0.43019	-2.03565	0.786957	-1.77809	-4.77146	-7.36456	-4.48786	2.04009	-2.62579	-6.52078	-12.6003	-2.59721	-10.8911	-4.63335	-3.50408	-4.68426	-4.9365	-5.92769	0.288866	1.36386	-4.1147	-4.68377	-7.44251	-8.2811	-9.86693	-8.11173	-3.30202	-4.8211	-1.54479	-1.20854	-0.893444	-0.424853	-0.350326	-1.09487	28.6466	-0.226651	-0.585865	0.510965
chr1D_81946914	1	81946914	C	T	49.3605	0.0567885	0.156182	1.97064	1.39521	4.19016	0.640806	-0.43019	2.03565	-0.786957	1.77809	4.77146	7.36456	4.48786	-2.04009	2.62579	6.52078	12.6003	2.59721	10.8911	4.63335	3.50408	4.68426	4.9365	5.92769	-0.288866	-1.36386	4.1147	4.68377	7.44251	8.2811	9.86693	8.11173	3.30202	4.8211	1.54479	1.20854	0.893444	0.386768	-0.0118937	0.528671	-27.3197	0.0153753	0.856642	-0.905155
chr1D_85061377	1	85061377	G	A	-23.3746	0.119218	-0.141444	-3.93153	-2.78089	-0.138479	4.83068	1.81389	-2.49996	-1.89947	-3.94831	-9.81498	-12.1086	-7.05252	-4.27554	-6.92009	-5.25927	-0.454003	0.942468	-1.09693	-0.604197	0.354248	-0.751017	-0.623089	-1.46242	-1.23065	-4.59158	-7.08362	-5.2898	0.191488	-1.79665	-1.92899	-1.3178	-5.53985	-5.94752	-0.554567	-4.45586	-3.15327	-0.198807	0.752249	-0.0192992	52.3885	0.834987	-0.926133	2.13212
chr1D_85090164	1	85090164	A	G	23.3746	-0.119218	0.141444	3.93153	2.78089	0.138479	-4.83068	-1.81389	2.49996	1.89947	3.94831	9.81498	12.1086	7.05252	4.27554	6.92009	5.25927	0.454003	-0.942468	1.09693	0.604197	-0.354248	0.751017	0.623089	1.46242	1.23065	4.59158	7.08362	5.2898	-0.191488	1.79665	1.92899	1.3178	5.53985	5.94752	0.554567	4.45586	3.15327	0.145478	-0.779021	-0.0605636	-50.0838	-0.865545	0.981061	-2.14506
chr1D_85113217	1	85113217	T	C	-23.3746	0.119218	-0.141444	-3.93153	-2.78089	-0.138479	4.83068	1.81389	-2.49996	-1.89947	-3.94831	-9.81498	-12.1086	-7.05252	-4.27554	-6.92009	-5.25927	-0.454003	0.942468	-1.09693	-0.604197	0.354248	-0.751017	-0.623089	-1.46242	-1.23065	-4.59158	-7.08362	-5.2898	0.191488	-1.79665	-1.92899	-1.3178	-5.53985	-5.94752	-0.554567	-4.45586	-3.15327	-0.198807	0.752249	-0.0192992	52.3885	0.834987	-0.926133	2.13212
chr1D_85129788	1	85129788	G	A	-23.3746	0.119218	-0.141444	-3.93153	-2.78089	-0.138479	4.83068	1.81389	-2.49996	-1.89947	-3.94831	-9.81498	-12.1086	-7.05252	-4.27554	-6.92009	-5.25927	-0.454003	0.942468	-1.09693	-0.604197	0.354248	-0.751017	-0.623089	-1.46242	-1.23065	-4.59158	-7.08362	-5.2898	0.191488	-1.79665	-1.92899	-1.3178	-5.53985	-5.94752	-0.554567	-4.45586	-3.15327	-0.5328	0.765998	-0.207826	62.2135	0.616213	-1.97646	2.5126
chr1D_85158346	1	85158346	G	T	23.3746	-0.119218	0.141444	3.93153	2.78089	0.138479	-4.83068	-1.81389	2.49996	1.89947	3.94831	9.81498	12.1086	7.05252	4.27554	6.92009	5.25927	0.454003	-0.942468	1.09693	0.604197	-0.354248	0.751017	0.623089	1.46242	1.23065	4.59158	7.08362	5.2898	-0.191488	1.79665	1.92899	1.3178	5.53985	5.94752	0.554567	4.45586	3.15327	-0.142658	-0.898642	-0.513922	-34.6094	-1.05398	0.0785077	-1.81812
chr1D_85166214	1	85166214	C	A	-23.3746	0.119218	-0.141444	-3.93153	-2.78089	-0.138479	4.83068	1.81389	-2.49996	-1.89947	-3.94831	-9.81498	-12.1086	-7.05252	-4.27554	-6.92009	-5.25927	-0.454003	0.942468	-1.09693	-0.604197	0.354248	-0.751017	-0.623089	-1.46242	-1.23065	-4.59158	-7.08362	-5.2898	0.191488	-1.79665	-1.92899	-1.3178	-5.53985	-5.94752	-0.554567	-4.45586	-3.15327	-0.466387	0.577701	-0.24714	50.75	0.394134	-1.40891	1.95433
chr1D_85191368	1	85191368	C	T	23.3746	-0.119218	0.141444	3.93153	2.78089	0.138479	-4.83068	-1.81389	2.49996	1.89947	3.94831	9.81498	12.1086	7.05252	4.27554	6.92009	5.25927	0.454003	-0.942468	1.09693	0.604197	-0.354248	0.751017	0.623089	1.46242	1.23065	4.59158	7.08362	5.2898	-0.191488	1.79665	1.92899	1.3178	5.53985	5.94752	0.554567	4.45586	3.15327	0.18458	-0.502493	0.228867	-43.2695	-0.693416	0.624025	-1.72039
chr1D_85232699	1	85232699	G	A	-23.3746	0.119218	-0.141444	-3.93153	-2.78089	-0.138479	4.83068	1.81389	-2.49996	-1.89947	-3.94831	-9.81498	-12.1086	-7.05252	-4.27554	-6.92009	-5.25927	-0.454003	0.942468	-1.09693	-0.604197	0.354248	-0.751017	-0.623089	-1.46242	-1.23065	-4.59158	-7.08362	-5.2898	0.191488	-1.79665	-1.92899	-1.3178	-5.53985	-5.94752	-0.554567	-4.45586	-3.15327	-0.515045	0.797655	0.0123206	51.9019	0.513569	-1.76095	2.28633
chr1D_85259792	1	85259792	C	T	23.3746	-0.119218	0.141444	3.93153	2.78089	0.138479	-4.83068	-1.81389	2.49996	1.89947	3.94831	9.81498	12.1086	7.05252	4.27554	6.92009	5.25927	0.454003	-0.942468	1.09693	0.604197	-0.354248	0.751017	0.623089	1.46242	1.23065	4.59158	7.08362	5.2898	-0.191488	1.79665	1.92899	1.3178	5.53985	5.94752	0.554567	4.45586	3.15327	0.39791	-0.65668	0.0451315	-45.836	-0.463992	1.3632	-1.94007
chr1D_85286766	1	85286766	C	A	-23.3746	0.119218	-0.141444	-3.93153	-2.78089	-0.138479	4.83068	1.81389	-2.49996	-1.89947	-3.94831	-9.81498	-12.1086	-7.05252	-4.27554	-6.92009	-5.25927	-0.454003	0.942468	-1.09693	-0.604197	0.354248	-0.751017	-0.623089	-1.46242	-1.23065	-4.59158	-7.08362	-5.2898	0.191488	-1.79665	-1.92899	-1.3178	-5.53985	-5.94752	-0.554567	-4.45586	-3.15327	-0.287382	0.228367	-0.588692	42.8831	0.313225	-0.502544	1.3203
chr1D_85309433	1	85309433	C	T	23.3746	-0.119218	0.141444	3.93153	2.78089	0.138479	-4.83068	-1.81389	2.49996	1.89947	3.94831	9.81498	12.1086	7.05252	4.27554	6.92009	5.25927	0.454003	-0.942468	1.09693	0.604197	-0.354248	0.751017	0.623089	1.46242	1.23065	4.59158	7.08362	5.2898	-0.191488	1.79665	1.92899	1.3178	5.53985	5.94752	0.554567	4.45586	3.15327	0.396904	-0.529709	0.345465	-50.4572	-0.556062	1.24863	-1.99563
chr1D_85325965	1	85325965	C	T	23.3746	-0.119218	0.141444	3.93153	2.78089	0.138479	-4.83068	-1.81389	2.49996	1.89947	3.94831	9.81498	12.1086	7.05252	4.27554	6.92009	5.25927	0.454003	-0.942468	1.09693	0.604197	-0.354248	0.751017	0.623089	1.46242	1.23065	4.59158	7.08362	5.2898	-0.191488	1.79665	1.92899	1.3178	5.53985	5.94752	0.554567	4.45586	3.15327	0.18458	-0.502493	0.228867	-43.2695	-0.693416	0.624025	-1.72039
chr1D_85340839	1	85340839	C	T	23.3746	-0.119218	0.141444	3.93153	2.78089	0.138479	-4.83068	-1.81389	2.49996	1.89947	3.94831	9.81498	12.1086	7.05252	4.27554	6.92009	5.25927	0.454003	-0.942468	1.09693	0.604197	-0.354248	0.751017	0.623089	1.46242	1.23065	4.59158	7.08362	5.2898	-0.191488	1.79665	1.92899	1.3178	5.53985	5.94752	0.554567	4.45586	3.15327	0.292472	-0.443527	0.298097	-42.1055	-0.541969	0.733851	-1.63747
chr1D_85352367	1	85352367	G	A	-23.3746	0.119218	-0.141444	-3.93153	-2.78089	-0.138479	4.83068	1.81389	-2.49996	-1.89947	-3.94831	-9.81498	-12.1086	-7.05252	-4.27554	-6.92009	-5.25927	-0.454003	0.942468	-1.09693	-0.604197	0.354248	-0.751017	-0.623089	-1.46242	-1.23065	-4.59158	-7.08362	-5.2898	0.191488	-1.79665	-1.92899	-1.3178	-5.53985	-5.94752	-0.554567	-4.45586	-3.15327	-0.339156	0.707988	-0.169608	53.1095	0.628132	-1.57935	2.22043
chr1D_85366825	1	85366825	G	A	-23.3746	0.119218	-0.141444	-3.93153	-2.78089	-0.138479	4.83068	1.81389	-2.49996	-1.89947	-3.94831	-9.81498	-12.1086	-7.05252	-4.27554	-6.92009	-5.25927	-0.454003	0.942468	-1.09693	-0.604197	0.354248	-0.751017	-0.623089	-1.46242	-1.23065	-4.59158	-7.08362	-5.2898	0.191488	-1.79665	-1.92899	-1.3178	-5.53985	-5.94752	-0.554567	-4.45586	-3.15327	-0.292472	0.443527	-0.298097	42.1055	0.541969	-0.733851	1.63747
chr1D_85375884	1	85375884	T	C	-23.3746	0.119218	-0.141444	-3.93153	-2.78089	-0.138479	4.83068	1.81389	-2.49996	-1.89947	-3.94831	-9.81498	-12.1086	-7.05252	-4.27554	-6.92009	-5.25927	-0.454003	0.942468	-1.09693	-0.604197	0.354248	-0.751017	-0.623089	-1.46242	-1.23065	-4.59158	-7.08362	-5.2898	0.191488	-1.79665	-1.92899	-1.3178	-5.53985	-5.94752	-0.554567	-4.45586	-3.15327	-0.18458	0.502493	-0.228867	43.2695	0.693416	-0.624025	1.72039
chr1D_85426803	1	85426803	A	C	23.3746	-0.119218	0.141444	3.93153	2.78089	0.138479	-4.83068	-1.81389	2.49996	1.89947	3.94831	9.81498	12.1086	7.05252	4.27554	6.92009	5.25927	0.454003	-0.942468	1.09693	0.604197	-0.354248	0.751017	0.623089	1.46242	1.23065	4.59158	7.08362	5.2898	-0.191488	1.79665	1.92899	1.3178	5.53985	5.94752	0.554567	4.45586	3.15327	0.18458	-0.502493	0.228867	-43.2695	-0.693416	0.624025	-1.72039
chr1D_85464104	1	85464104	G	A	-23.3746	0.119218	-0.141444	-3.93153	-2.78089	-0.138479	4.83068	1.81389	-2.49996	-1.89947	-3.94831	-9.81498	-12.1086	-7.05252	-4.27554	-6.92009	-5.25927	-0.454003	0.942468	-1.09693	-0.604197	0.354248	-0.751017	-0.623089	-1.46242	-1.23065	-4.59158	-7.08362	-5.2898	0.191488	-1.79665	-1.92899	-1.3178	-5.53985	-5.94752	-0.554567	-4.45586	-3.15327	-0.18458	0.502493	-0.228867	43.2695	0.693416	-0.624025	1.72039
chr1D_85489677	1	85489677	G	A	-23.3746	0.119218	-0.141444	-3.93153	-2.78089	-0.138479	4.83068	1.81389	-2.49996	-1.89947	-3.94831	-9.81498	-12.1086	-7.05252	-4.27554	-6.92009	-5.25927	-0.454003	0.942468	-1.09693	-0.604197	0.354248	-0.751017	-0.623089	-1.46242	-1.23065	-4.59158	-7.08362	-5.2898	0.191488	-1.79665	-1.92899	-1.3178	-5.53985	-5.94752	-0.554567	-4.45586	-3.15327	-0.0667615	0.755097	0.210957	37.4911	0.834721	-0.443081	1.79646
chr1D_85500379	1	85500379	C	T	23.3746	-0.119218	0.141444	3.93153	2.78089	0.138479	-4.83068	-1.81389	2.49996	1.89947	3.94831	9.81498	12.1086	7.05252	4.27554	6.92009	5.25927	0.454003	-0.942468	1.09693	0.604197	-0.354248	0.751017	0.623089	1.46242	1.23065	4.59158	7.08362	5.2898	-0.191488	1.79665	1.92899	1.3178	5.53985	5.94752	0.554567	4.45586	3.15327	0.18458	-0.502493	0.228867	-43.2695	-0.693416	0.624025	-1.72039
chr1D_85518081	1	85518081	C	T	23.3746	-0.119218	0.141444	3.93153	2.78089	0.138479	-4.83068	-1.81389	2.49996	1.89947	3.94831	9.81498	12.1086	7.05252	4.27554	6.92009	5.25927	0.454003	-0.942468	1.09693	0.604197	-0.354248	0.751017	0.623089	1.46242	1.23065	4.59158	7.08362	5.2898	-0.191488	1.79665	1.92899	1.3178	5.53985	5.94752	0.554567	4.45586	3.15327	0.18458	-0.502493	0.228867	-43.2695	-0.693416	0.624025	-1.72039
chr1D_85576212	1	85576212	A	G	23.3746	-0.119218	0.141444	3.93153	2.78089	0.138479	-4.83068	-1.81389	2.49996	1.89947	3.94831	9.81498	12.1086	7.05252	4.27554	6.92009	5.25927	0.454003	-0.942468	1.09693	0.604197	-0.354248	0.751017	0.623089	1.46242	1.23065	4.59158	7.08362	5.2898	-0.191488	1.79665	1.92899	1.3178	5.53985	5.94752	0.554567	4.45586	3.15327	0.334691	-0.862851	-0.0452415	-50.5602	-0.683194	1.62506	-2.36466
chr1D_85588200	1	85588200	A	C	23.3746	-0.119218	0.141444	3.93153	2.78089	0.138479	-4.83068	-1.81389	2.49996	1.89947	3.94831	9.81498	12.1086	7.05252	4.27554	6.92009	5.25927	0.454003	-0.942468	1.09693	0.604197	-0.354248	0.751017	0.623089	1.46242	1.23065	4.59158	7.08362	5.2898	-0.191488	1.79665	1.92899	1.3178	5.53985	5.94752	0.554567	4.45586	3.15327	0.156886	-0.345101	0.281728	-33.8782	-0.473747	-0.0327539	-1.20181
chr1D_85604470	1	85604470	G	A	-23.3746	0.119218	-0.141444	-3.93153	-2.78089	-0.138479	4.83068	1.81389	-2.49996	-1.89947	-3.94831	-9.81498	-12.1086	-7.05252	-4.27554	-6.92009	-5.25927	-0.454003	0.942468	-1.09693	-0.604197	0.354248	-0.751017	-0.623089	-1.46242	-1.23065	-4.59158	-7.08362	-5.2898	0.191488	-1.79665	-1.92899	-1.3178	-5.53985	-5.94752	-0.554567	-4.45586	-3.15327	-0.223899	0.84849	0.155011	47.0034	0.792195	-1.24573	2.24998
chr1D_85642374	1	85642374	C	A	-23.3746	0.119218	-0.141444	-3.93153	-2.78089	-0.138479	4.83068	1.81389	-2.49996	-1.89947	-3.94831	-9.81498	-12.1086	-7.05252	-4.27554	-6.92009	-5.25927	-0.454003	0.942468	-1.09693	-0.604197	0.354248	-0.751017	-0.623089	-1.46242	-1.23065	-4.59158	-7.08362	-5.2898	0.191488	-1.79665	-1.92899	-1.3178	-5.53985	-5.94752	-0.554567	-4.45586	-3.15327	-0.18458	0.502493	-0.228867	43.2695	0.693416	-0.624025	1.72039
chr1D_85654748	1	85654748	G	A	-23.3746	0.119218	-0.141444	-3.93153	-2.78089	-0.138479	4.83068	1.81389	-2.49996	-1.89947	-3.94831	-9.81498	-12.1086	-7.05252	-4.27554	-6.92009	-5.25927	-0.454003	0.942468	-1.09693	-0.604197	0.354248	-0.751017	-0.623089	-1.46242	-1.23065	-4.59158	-7.08362	-5.2898	0.191488	-1.79665	-1.92899	-1.3178	-5.53985	-5.94752	-0.554567	-4.45586	-3.15327	-0.22417	0.5922	0.0248619	32.6119	0.498249	-0.611601	1.54584
chr1D_85661749	1	85661749	G	C	-23.3746	0.119218	-0.141444	-3.93153	-2.78089	-0.138479	4.83068	1.81389	-2.49996	-1.89947	-3.94831	-9.81498	-12.1086	-7.05252	-4.27554	-6.92009	-5.25927	-0.454003	0.942468	-1.09693	-0.604197	0.354248	-0.751017	-0.623089	-1.46242	-1.23065	-4.59158	-7.08362	-5.2898	0.191488	-1.79665	-1.92899	-1.3178	-5.53985	-5.94752	-0.554567	-4.45586	-3.15327	-0.18458	0.502493	-0.228867	43.2695	0.693416	-0.624025	1.72039
chr1D_85664901	1	85664901	C	T	23.3746	-0.119218	0.141444	3.93153	2.78089	0.138479	-4.83068	-1.81389	2.49996	1.89947	3.94831	9.81498	12.1086	7.05252	4.27554	6.92009	5.25927	0.454003	-0.942468	1.09693	0.604197	-0.354248	0.751017	0.623089	1.46242	1.23065	4.59158	7.08362	5.2898	-0.191488	1.79665	1.92899	1.3178	5.53985	5.94752	0.554567	4.45586	3.15327	0.18458	-0.502493	0.228867	-43.2695	-0.693416	0.624025	-1.72039
chr1D_85680383	1	85680383	A	G	23.3746	-0.119218	0.141444	3.93153	2.78089	0.138479	-4.83068	-1.81389	2.49996	1.89947	3.94831	9.81498	12.1086	7.05252	4.27554	6.92009	5.25927	0.454003	-0.942468	1.09693	0.604197	-0.354248	0.751017	0.623089	1.46242	1.23065	4.59158	7.08362	5.2898	-0.191488	1.79665	1.92899	1.3178	5.53985	5.94752	0.554567	4.45586	3.15327	0.419896	-0.793954	0.0142708	-56.2937	-0.597511	2.13354	-2.42025
chr1D_85687352	1	85687352	C	G	23.3746	-0.119218	0.141444	3.93153	2.78089	0.138479	-4.83068	-1.81389	2.49996	1.89947	3.94831	9.81498	12.1086	7.05252	4.27554	6.92009	5.25927	0.454003	-0.942468	1.09693	0.604197	-0.354248	0.751017	0.623089	1.46242	1.23065	4.59158	7.08362	5.2898	-0.191488	1.79665	1.92899	1.3178	5.53985	5.94752	0.554567	4.45586	3.15327	0.18458	-0.502493	0.228867	-43.2695	-0.693416	0.624025	-1.72039
chr1D_85703341	1	85703341	A	T	23.3746	-0.119218	0.141444	3.93153	2.78089	0.138479	-4.83068	-1.81389	2.49996	1.89947	3.94831	9.81498	12.1086	7.05252	4.27554	6.92009	5.25927	0.454003	-0.942468	1.09693	0.604197	-0.354248	0.751017	0.623089	1.46242	1.23065	4.59158	7.08362	5.2898	-0.191488	1.79665	1.92899	1.3178	5.53985	5.94752	0.554567	4.45586	3.15327	0.18458	-0.502493	0.228867	-43.2695	-0.693416	0.624025	-1.72039
chr1D_85714290	1	85714290	C	T	23.3746	-0.119218	0.141444	3.93153	2.78089	0.138479	-4.83068	-1.81389	2.49996	1.89947	3.94831	9.81498	12.1086	7.05252	4.27554	6.92009	5.25927	0.454003	-0.942468	1.09693	0.604197	-0.354248	0.751017	0.623089	1.46242	1.23065	4.59158	7.08362	5.2898	-0.191488	1.79665	1.92899	1.3178	5.53985	5.94752	0.554567	4.45586	3.15327	0.18458	-0.502493	0.228867	-43.2695	-0.693416	0.624025	-1.72039
chr1D_85727476	1	85727476	C	A	-23.3746	0.119218	-0.141444	-3.93153	-2.78089	-0.138479	4.83068	1.81389	-2.49996	-1.89947	-3.94831	-9.81498	-12.1086	-7.05252	-4.27554	-6.92009	-5.25927	-0.454003	0.942468	-1.09693	-0.604197	0.354248	-0.751017	-0.623089	-1.46242	-1.23065	-4.59158	-7.08362	-5.2898	0.191488	-1.79665	-1.92899	-1.3178	-5.53985	-5.94752	-0.554567	-4.45586	-3.15327	-0.261559	0.434345	-0.393321	46.9638	0.581372	-0.857144	1.75295
chr1D_85746396	1	85746396	G	A	-23.3746	0.119218	-0.141444	-3.93153	-2.78089	-0.138479	4.83068	1.81389	-2.49996	-1.89947	-3.94831	-9.81498	-12.1086	-7.05252	-4.27554	-6.92009	-5.25927	-0.454003	0.942468	-1.09693	-0.604197	0.354248	-0.751017	-0.623089	-1.46242	-1.23065	-4.59158	-7.08362	-5.2898	0.191488	-1.79665	-1.92899	-1.3178	-5.53985	-5.94752	-0.554567	-4.45586	-3.15327	-0.18458	0.502493	-0.228867	43.2695	0.693416	-0.624025	1.72039
chr1D_85770803	1	85770803	A	G	23.3746	-0.119218	0.141444	3.93153	2.78089	0.138479	-4.83068	-1.81389	2.49996	1.89947	3.94831	9.81498	12.1086	7.05252	4.27554	6.92009	5.25927	0.454003	-0.942468	1.09693	0.604197	-0.354248	0.751017	0.623089	1.46242	1.23065	4.59158	7.08362	5.2898	-0.191488	1.79665	1.92899	1.3178	5.53985	5.94752	0.554567	4.45586	3.15327	0.261495	-0.75056	0.088765	-51.7699	-0.78395	1.38709	-2.27431
chr1D_85795541	1	85795541	G	A	-23.3746	0.119218	-0.141444	-3.93153	-2.78089	-0.138479	4.83068	1.81389	-2.49996	-1.89947	-3.94831	-9.81498	-12.1086	-7.05252	-4.27554	-6.92009	-5.25927	-0.454003	0.942468	-1.09693	-0.604197	0.354248	-0.751017	-0.623089	-1.46242	-1.23065	-4.59158	-7.08362	-5.2898	0.191488	-1.79665	-1.92899	-1.3178	-5.53985	-5.94752	-0.554567	-4.45586	-3.15327	-0.186893	0.54318	-0.0769757	36.8417	0.491611	-0.627676	1.53953
chr1D_85851901	1	85851901	C	T	23.3746	-0.119218	0.141444	3.93153	2.78089	0.138479	-4.83068	-1.81389	2.49996	1.89947	3.94831	9.81498	12.1086	7.05252	4.27554	6.92009	5.25927	0.454003	-0.942468	1.09693	0.604197	-0.354248	0.751017	0.623089	1.46242	1.23065	4.59158	7.08362	5.2898	-0.191488	1.79665	1.92899	1.3178	5.53985	5.94752	0.554567	4.45586	3.15327	0.18458	-0.502493	0.228867	-43.2695	-0.693416	0.624025	-1.72039
chr1D_85868867	1	85868867	C	A	-23.3746	0.119218	-0.141444	-3.93153	-2.78089	-0.138479	4.83068	1.81389	-2.49996	-1.89947	-3.94831	-9.81498	-12.1086	-7.05252	-4.27554	-6.92009	-5.25927	-0.454003	0.942468	-1.09693	-0.604197	0.354248	-0.751017	-0.623089	-1.46242	-1.23065	-4.59158	-7.08362	-5.2898	0.191488	-1.79665	-1.92899	-1.3178	-5.53985	-5.94752	-0.554567	-4.45586	-3.15327	-0.18458	0.502493	-0.228867	43.2695	0.693416	-0.624025	1.72039
chr1D_85880254	1	85880254	C	A	-23.3746	0.119218	-0.141444	-3.93153	-2.78089	-0.138479	4.83068	1.81389	-2.49996	-1.89947	-3.94831	-9.81498	-12.1086	-7.05252	-4.27554	-6.92009	-5.25927	-0.454003	0.942468	-1.09693	-0.604197	0.354248	-0.751017	-0.623089	-1.46242	-1.23065	-4.59158	-7.08362	-5.2898	0.191488	-1.79665	-1.92899	-1.3178	-5.53985	-5.94752	-0.554567	-4.45586	-3.15327	-0.18458	0.502493	-0.228867	43.2695	0.693416	-0.624025	1.72039
chr1D_85911950	1	85911950	C	A	-23.3746	0.119218	-0.141444	-3.93153	-2.78089	-0.138479	4.83068	1.81389	-2.49996	-1.89947	-3.94831	-9.81498	-12.1086	-7.05252	-4.27554	-6.92009	-5.25927	-0.454003	0.942468	-1.09693	-0.604197	0.354248	-0.751017	-0.623089	-1.46242	-1.23065	-4.59158	-7.08362	-5.2898	0.191488	-1.79665	-1.92899	-1.3178	-5.53985	-5.94752	-0.554567	-4.45586	-3.15327	-0.187862	0.793119	0.118929	47.7192	0.78088	-1.12978	2.10938
chr1D_85920781	1	85920781	C	T	23.3746	-0.119218	0.141444	3.93153	2.78089	0.138479	-4.83068	-1.81389	2.49996	1.89947	3.94831	9.81498	12.1086	7.05252	4.27554	6.92009	5.25927	0.454003	-0.942468	1.09693	0.604197	-0.354248	0.751017	0.623089	1.46242	1.23065	4.59158	7.08362	5.2898	-0.191488	1.79665	1.92899	1.3178	5.53985	5.94752	0.554567	4.45586	3.15327	0.18458	-0.502493	0.228867	-43.2695	-0.693416	0.624025	-1.72039
chr1D_85989976	1	85989976	G	A	-23.3746	0.119218	-0.141444	-3.93153	-2.78089	-0.138479	4.83068	1.81389	-2.49996	-1.89947	-3.94831	-9.81498	-12.1086	-7.05252	-4.27554	-6.92009	-5.25927	-0.454003	0.942468	-1.09693	-0.604197	0.354248	-0.751017	-0.623089	-1.46242	-1.23065	-4.59158	-7.08362	-5.2898	0.191488	-1.79665	-1.92899	-1.3178	-5.53985	-5.94752	-0.554567	-4.45586	-3.15327	-0.0875275	0.612052	-0.0753792	41.0217	0.836052	-0.546495	1.80256
chr1D_86048369	1	86048369	G	A	-23.3746	0.119218	-0.141444	-3.93153	-2.78089	-0.138479	4.83068	1.81389	-2.49996	-1.89947	-3.94831	-9.81498	-12.1086	-7.05252	-4.27554	-6.92009	-5.25927	-0.454003	0.942468	-1.09693	-0.604197	0.354248	-0.751017	-0.623089	-1.46242	-1.23065	-4.59158	-7.08362	-5.2898	0.191488	-1.79665	-1.92899	-1.3178	-5.53985	-5.94752	-0.554567	-4.45586	-3.15327	-0.163351	0.819076	0.113539	47.2436	0.866324	-1.0922	2.18805
chr1D_86062623	1	86062623	A	C	23.3746	-0.119218	0.141444	3.93153	2.78089	0.138479	-4.83068	-1.81389	2.49996	1.89947	3.94831	9.81498	12.1086	7.05252	4.27554	6.92009	5.25927	0.454003	-0.942468	1.09693	0.604197	-0.354248	0.751017	0.623089	1.46242	1.23065	4.59158	7.08362	5.2898	-0.191488	1.79665	1.92899	1.3178	5.53985	5.94752	0.554567	4.45586	3.15327	0.144536	-0.534377	0.163224	-41.9429	-0.722729	0.666546	-1.74801
chr1D_86099584	1	86099584	G	A	-23.3746	0.119218	-0.141444	-3.93153	-2.78089	-0.138479	4.83068	1.81389	-2.49996	-1.89947	-3.94831	-9.81498	-12.1086	-7.05252	-4.27554	-6.92009	-5.25927	-0.454003	0.942468	-1.09693	-0.604197	0.354248	-0.751017	-0.623089	-1.46242	-1.23065	-4.59158	-7.08362	-5.2898	0.191488	-1.79665	-1.92899	-1.3178	-5.53985	-5.94752	-0.554567	-4.45586	-3.15327	-0.18458	0.502493	-0.228867	43.2695	0.693416	-0.624025	1.72039
chr1D_86107082	1	86107082	C	T	23.3746	-0.119218	0.141444	3.93153	2.78089	0.138479	-4.83068	-1.81389	2.49996	1.89947	3.94831	9.81498	12.1086	7.05252	4.27554	6.92009	5.25927	0.454003	-0.942468	1.09693	0.604197	-0.354248	0.751017	0.623089	1.46242	1.23065	4.59158	7.08362	5.2898	-0.191488	1.79665	1.92899	1.3178	5.53985	5.94752	0.554567	4.45586	3.15327	0.18458	-0.502493	0.228867	-43.2695	-0.693416	0.624025	-1.72039
chr1D_87489429	1	87489429	C	T	262.035	-0.539592	-0.124646	-4.01578	-0.614309	-3.36559	-4.77005	-3.48446	-9.37961	-7.67044	-7.22311	-20.7623	-20.6389	-10.1641	-12.2406	-13.2267	-7.58013	-2.2801	-0.155793	4.46438	4.13607	4.3548	4.07158	2.25418	4.0538	-2.20841	-11.1065	-13.4167	-10.5034	-6.61691	-6.92514	-3.86157	-3.67211	-4.29372	-7.83398	-7.20235	-6.42626	-10.9583	-0.503904	0.640684	0.815311	12.3854	-0.261634	-1.10677	1.06905
chr1D_87492956	1	87492956	A	G	262.035	-0.539592	-0.124646	-4.01578	-0.614309	-3.36559	-4.77005	-3.48446	-9.37961	-7.67044	-7.22311	-20.7623	-20.6389	-10.1641	-12.2406	-13.2267	-7.58013	-2.2801	-0.155793	4.46438	4.13607	4.3548	4.07158	2.25418	4.0538	-2.20841	-11.1065	-13.4167	-10.5034	-6.61691	-6.92514	-3.86157	-3.67211	-4.29372	-7.83398	-7.20235	-6.42626	-10.9583	-0.437853	0.645609	0.793723	14.0358	-0.242122	-1.16436	1.09906
chr1D_87494800	1	87494800	C	G	262.035	-0.539592	-0.124646	-4.01578	-0.614309	-3.36559	-4.77005	-3.48446	-9.37961	-7.67044	-7.22311	-20.7623	-20.6389	-10.1641	-12.2406	-13.2267	-7.58013	-2.2801	-0.155793	4.46438	4.13607	4.3548	4.07158	2.25418	4.0538	-2.20841	-11.1065	-13.4167	-10.5034	-6.61691	-6.92514	-3.86157	-3.67211	-4.29372	-7.83398	-7.20235	-6.42626	-10.9583	-0.437853	0.645609	0.793723	14.0358	-0.242122	-1.16436	1.09906
chr1D_87497028	1	87497028	C	T	262.035	-0.539592	-0.124646	-4.01578	-0.614309	-3.36559	-4.77005	-3.48446	-9.37961	-7.67044	-7.22311	-20.7623	-20.6389	-10.1641	-12.2406	-13.2267	-7.58013	-2.2801	-0.155793	4.46438	4.13607	4.3548	4.07158	2.25418	4.0538	-2.20841	-11.1065	-13.4167	-10.5034	-6.61691	-6.92514	-3.86157	-3.67211	-4.29372	-7.83398	-7.20235	-6.42626	-10.9583	-0.437853	0.645609	0.793723	14.0358	-0.242122	-1.16436	1.09906
chr1D_87498461	1	87498461	C	T	262.035	-0.539592	-0.124646	-4.01578	-0.614309	-3.36559	-4.77005	-3.48446	-9.37961	-7.67044	-7.22311	-20.7623	-20.6389	-10.1641	-12.2406	-13.2267	-7.58013	-2.2801	-0.155793	4.46438	4.13607	4.3548	4.07158	2.25418	4.0538	-2.20841	-11.1065	-13.4167	-10.5034	-6.61691	-6.92514	-3.86157	-3.67211	-4.29372	-7.83398	-7.20235	-6.42626	-10.9583	-0.437853	0.645609	0.793723	14.0358	-0.242122	-1.16436	1.09906
chr1D_87499764	1	87499764	G	A	-262.035	0.539592	0.124646	4.01578	0.614309	3.36559	4.77005	3.48446	9.37961	7.67044	7.22311	20.7623	20.6389	10.1641	12.2406	13.2267	7.58013	2.2801	0.155793	-4.46438	-4.13607	-4.3548	-4.07158	-2.25418	-4.0538	2.20841	11.1065	13.4167	10.5034	6.61691	6.92514	3.86157	3.67211	4.29372	7.83398	7.20235	6.42626	10.9583	0.437853	-0.645609	-0.793723	-14.0358	0.242122	1.16436	-1.09906
chr1D_87501609	1	87501609	C	G	262.035	-0.539592	-0.124646	-4.01578	-0.614309	-3.36559	-4.77005	-3.48446	-9.37961	-7.67044	-7.22311	-20.7623	-20.6389	-10.1641	-12.2406	-13.2267	-7.58013	-2.2801	-0.155793	4.46438	4.13607	4.3548	4.07158	2.25418	4.0538	-2.20841	-11.1065	-13.4167	-10.5034	-6.61691	-6.92514	-3.86157	-3.67211	-4.29372	-7.83398	-7.20235	-6.42626	-10.9583	-0.437853	0.645609	0.793723	14.0358	-0.242122	-1.16436	1.09906
chr1D_87505804	1	87505804	G	A	-262.035	0.539592	0.124646	4.01578	0.614309	3.36559	4.77005	3.48446	9.37961	7.67044	7.22311	20.7623	20.6389	10.1641	12.2406	13.2267	7.58013	2.2801	0.155793	-4.46438	-4.13607	-4.3548	-4.07158	-2.25418	-4.0538	2.20841	11.1065	13.4167	10.5034	6.61691	6.92514	3.86157	3.67211	4.29372	7.83398	7.20235	6.42626	10.9583	0.437853	-0.645609	-0.793723	-14.0358	0.242122	1.16436	-1.09906
chr1D_87515411	1	87515411	C	T	262.035	-0.539592	-0.124646	-4.01578	-0.614309	-3.36559	-4.77005	-3.48446	-9.37961	-7.67044	-7.22311	-20.7623	-20.6389	-10.1641	-12.2406	-13.2267	-7.58013	-2.2801	-0.155793	4.46438	4.13607	4.3548	4.07158	2.25418	4.0538	-2.20841	-11.1065	-13.4167	-10.5034	-6.61691	-6.92514	-3.86157	-3.67211	-4.29372	-7.83398	-7.20235	-6.42626	-10.9583	-0.553655	0.665024	0.735598	23.6169	-0.241881	-1.56782	1.35241
chr1D_87540914	1	87540914	G	A	-262.035	0.539592	0.124646	4.01578	0.614309	3.36559	4.77005	3.48446	9.37961	7.67044	7.22311	20.7623	20.6389	10.1641	12.2406	13.2267	7.58013	2.2801	0.155793	-4.46438	-4.13607	-4.3548	-4.07158	-2.25418	-4.0538	2.20841	11.1065	13.4167	10.5034	6.61691	6.92514	3.86157	3.67211	4.29372	7.83398	7.20235	6.42626	10.9583	0.344532	-0.620301	-0.883093	-6.00433	0.199249	0.756986	-0.865231
chr1D_87547660	1	87547660	T	C	-262.035	0.539592	0.124646	4.01578	0.614309	3.36559	4.77005	3.48446	9.37961	7.67044	7.22311	20.7623	20.6389	10.1641	12.2406	13.2267	7.58013	2.2801	0.155793	-4.46438	-4.13607	-4.3548	-4.07158	-2.25418	-4.0538	2.20841	11.1065	13.4167	10.5034	6.61691	6.92514	3.86157	3.67211	4.29372	7.83398	7.20235	6.42626	10.9583	0.610567	-0.637397	-0.630277	-25.3423	0.252914	1.64652	-1.39811
chr1D_87559953	1	87559953	C	T	262.035	-0.539592	-0.124646	-4.01578	-0.614309	-3.36559	-4.77005	-3.48446	-9.37961	-7.67044	-7.22311	-20.7623	-20.6389	-10.1641	-12.2406	-13.2267	-7.58013	-2.2801	-0.155793	4.46438	4.13607	4.3548	4.07158	2.25418	4.0538	-2.20841	-11.1065	-13.4167	-10.5034	-6.61691	-6.92514	-3.86157	-3.67211	-4.29372	-7.83398	-7.20235	-6.42626	-10.9583	-0.460994	0.725586	0.84223	15.679	-0.148409	-1.26732	1.26449
chr1D_87567737	1	87567737	C	T	262.035	-0.539592	-0.124646	-4.01578	-0.614309	-3.36559	-4.77005	-3.48446	-9.37961	-7.67044	-7.22311	-20.7623	-20.6389	-10.1641	-12.2406	-13.2267	-7.58013	-2.2801	-0.155793	4.46438	4.13607	4.3548	4.07158	2.25418	4.0538	-2.20841	-11.1065	-13.4167	-10.5034	-6.61691	-6.92514	-3.86157	-3.67211	-4.29372	-7.83398	-7.20235	-6.42626	-10.9583	-0.587866	0.48233	0.589462	13.6914	-0.483869	-1.21996	0.896502
chr1D_87786829	1	87786829	G	A	-262.035	0.539592	0.124646	4.01578	0.614309	3.36559	4.77005	3.48446	9.37961	7.67044	7.22311	20.7623	20.6389	10.1641	12.2406	13.2267	7.58013	2.2801	0.155793	-4.46438	-4.13607	-4.3548	-4.07158	-2.25418	-4.0538	2.20841	11.1065	13.4167	10.5034	6.61691	6.92514	3.86157	3.67211	4.29372	7.83398	7.20235	6.42626	10.9583	0.693458	-0.418672	-0.385164	-16.7057	0.4953	1.39878	-0.956476
chr1D_87815435	1	87815435	T	G	-262.035	0.539592	0.124646	4.01578	0.614309	3.36559	4.77005	3.48446	9.37961	7.67044	7.22311	20.7623	20.6389	10.1641	12.2406	13.2267	7.58013	2.2801	0.155793	-4.46438	-4.13607	-4.3548	-4.07158	-2.25418	-4.0538	2.20841	11.1065	13.4167	10.5034	6.61691	6.92514	3.86157	3.67211	4.29372	7.83398	7.20235	6.42626	10.9583	0.379313	-0.59967	-0.728864	-13.7323	0.182068	0.919285	-1.02865
chr1D_87838016	1	87838016	C	T	262.035	-0.539592	-0.124646	-4.01578	-0.614309	-3.36559	-4.77005	-3.48446	-9.37961	-7.67044	-7.22311	-20.7623	-20.6389	-10.1641	-12.2406	-13.2267	-7.58013	-2.2801	-0.155793	4.46438	4.13607	4.3548	4.07158	2.25418	4.0538	-2.20841	-11.1065	-13.4167	-10.5034	-6.61691	-6.92514	-3.86157	-3.67211	-4.29372	-7.83398	-7.20235	-6.42626	-10.9583	-0.464643	0.584266	0.669645	20.02	-0.15247	-1.1517	1.15958
chr1D_87908145	1	87908145	C	T	262.035	-0.539592	-0.124646	-4.01578	-0.614309	-3.36559	-4.77005	-3.48446	-9.37961	-7.67044	-7.22311	-20.7623	-20.6389	-10.1641	-12.2406	-13.2267	-7.58013	-2.2801	-0.155793	4.46438	4.13607	4.3548	4.07158	2.25418	4.0538	-2.20841	-11.1065	-13.4167	-10.5034	-6.61691	-6.92514	-3.86157	-3.67211	-4.29372	-7.83398	-7.20235	-6.42626	-10.9583	-0.437853	0.645609	0.793723	14.0358	-0.242122	-1.16436	1.09906
chr1D_87919762	1	87919762	G	A	-262.035	0.539592	0.124646	4.01578	0.614309	3.36559	4.77005	3.48446	9.37961	7.67044	7.22311	20.7623	20.6389	10.1641	12.2406	13.2267	7.58013	2.2801	0.155793	-4.46438	-4.13607	-4.3548	-4.07158	-2.25418	-4.0538	2.20841	11.1065	13.4167	10.5034	6.61691	6.92514	3.86157	3.67211	4.29372	7.83398	7.20235	6.42626	10.9583	0.621401	-0.739447	-0.632539	-30.572	0.151192	1.96578	-1.68506
chr1D_87941101	1	87941101	G	T	262.035	-0.539592	-0.124646	-4.01578	-0.614309	-3.36559	-4.77005	-3.48446	-9.37961	-7.67044	-7.22311	-20.7623	-20.6389	-10.1641	-12.2406	-13.2267	-7.58013	-2.2801	-0.155793	4.46438	4.13607	4.3548	4.07158	2.25418	4.0538	-2.20841	-11.1065	-13.4167	-10.5034	-6.61691	-6.92514	-3.86157	-3.67211	-4.29372	-7.83398	-7.20235	-6.42626	-10.9583	-0.332654	0.727812	0.831875	19.6964	0.00679376	-1.15977	1.32022
chr1D_88005554	1	88005554	G	T	262.035	-0.539592	-0.124646	-4.01578	-0.614309	-3.36559	-4.77005	-3.48446	-9.37961	-7.67044	-7.22311	-20.7623	-20.6389	-10.1641	-12.2406	-13.2267	-7.58013	-2.2801	-0.155793	4.46438	4.13607	4.3548	4.07158	2.25418	4.0538	-2.20841	-11.1065	-13.4167	-10.5034	-6.61691	-6.92514	-3.86157	-3.67211	-4.29372	-7.83398	-7.20235	-6.42626	-10.9583	-0.732937	0.652414	0.464858	31.7239	-0.294321	-2.21656	1.63282
chr1D_88072524	1	88072524	C	T	262.035	-0.539592	-0.124646	-4.01578	-0.614309	-3.36559	-4.77005	-3.48446	-9.37961	-7.67044	-7.22311	-20.7623	-20.6389	-10.1641	-12.2406	-13.2267	-7.58013	-2.2801	-0.155793	4.46438	4.13607	4.3548	4.07158	2.25418	4.0538	-2.20841	-11.1065	-13.4167	-10.5034	-6.61691	-6.92514	-3.86157	-3.67211	-4.29372	-7.83398	-7.20235	-6.42626	-10.9583	-0.406998	0.591506	0.736023	14.9911	-0.189412	-0.969476	1.06298
chr1D_88099183	1	88099183	A	G	262.035	-0.539592	-0.124646	-4.01578	-0.614309	-3.36559	-4.77005	-3.48446	-9.37961	-7.67044	-7.22311	-20.7623	-20.6389	-10.1641	-12.2406	-13.2267	-7.58013	-2.2801	-0.155793	4.46438	4.13607	4.3548	4.07158	2.25418	4.0538	-2.20841	-11.1065	-13.4167	-10.5034	-6.61691	-6.92514	-3.86157	-3.67211	-4.29372	-7.83398	-7.20235	-6.42626	-10.9583	-0.40952	0.430777	0.659316	8.11341	-0.365883	-0.6672	0.657182
chr1D_88150645	1	88150645	G	T	262.035	-0.539592	-0.124646	-4.01578	-0.614309	-3.36559	-4.77005	-3.48446	-9.37961	-7.67044	-7.22311	-20.7623	-20.6389	-10.1641	-12.2406	-13.2267	-7.58013	-2.2801	-0.155793	4.46438	4.13607	4.3548	4.07158	2.25418	4.0538	-2.20841	-11.1065	-13.4167	-10.5034	-6.61691	-6.92514	-3.86157	-3.67211	-4.29372	-7.83398	-7.20235	-6.42626	-10.9583	-0.437853	0.645609	0.793723	14.0358	-0.242122	-1.16436	1.09906
chr1D_88154271	1	88154271	G	T	262.035	-0.539592	-0.124646	-4.01578	-0.614309	-3.36559	-4.77005	-3.48446	-9.37961	-7.67044	-7.22311	-20.7623	-20.6389	-10.1641	-12.2406	-13.2267	-7.58013	-2.2801	-0.155793	4.46438	4.13607	4.3548	4.07158	2.25418	4.0538	-2.20841	-11.1065	-13.4167	-10.5034	-6.61691	-6.92514	-3.86157	-3.67211	-4.29372	-7.83398	-7.20235	-6.42626	-10.9583	-0.415196	0.811349	0.890808	22.6078	-0.0264264	-1.5065	1.51281
chr1D_88190865	1	88190865	A	G	262.035	-0.539592	-0.124646	-4.01578	-0.614309	-3.36559	-4.77005	-3.48446	-9.37961	-7.67044	-7.22311	-20.7623	-20.6389	-10.1641	-12.2406	-13.2267	-7.58013	-2.2801	-0.155793	4.46438	4.13607	4.3548	4.07158	2.25418	4.0538	-2.20841	-11.1065	-13.4167	-10.5034	-6.61691	-6.92514	-3.86157	-3.67211	-4.29372	-7.83398	-7.20235	-6.42626	-10.9583	-0.584394	0.451515	0.545774	14.7257	-0.462564	-1.15372	0.889632
chr1D_88208002	1	88208002	C	T	262.035	-0.539592	-0.124646	-4.01578	-0.614309	-3.36559	-4.77005	-3.48446	-9.37961	-7.67044	-7.22311	-20.7623	-20.6389	-10.1641	-12.2406	-13.2267	-7.58013	-2.2801	-0.155793	4.46438	4.13607	4.3548	4.07158	2.25418	4.0538	-2.20841	-11.1065	-13.4167	-10.5034	-6.61691	-6.92514	-3.86157	-3.67211	-4.29372	-7.83398	-7.20235	-6.42626	-10.9583	-0.437853	0.645609	0.793723	14.0358	-0.242122	-1.16436	1.09906
chr1D_88235922	1	88235922	T	C	-262.035	0.539592	0.124646	4.01578	0.614309	3.36559	4.77005	3.48446	9.37961	7.67044	7.22311	20.7623	20.6389	10.1641	12.2406	13.2267	7.58013	2.2801	0.155793	-4.46438	-4.13607	-4.3548	-4.07158	-2.25418	-4.0538	2.20841	11.1065	13.4167	10.5034	6.61691	6.92514	3.86157	3.67211	4.29372	7.83398	7.20235	6.42626	10.9583	0.487676	-0.549786	-0.66073	-13.3983	0.304134	1.04378	-0.985232
chr1D_88285218	1	88285218	T	C	-262.035	0.539592	0.124646	4.01578	0.614309	3.36559	4.77005	3.48446	9.37961	7.67044	7.22311	20.7623	20.6389	10.1641	12.2406	13.2267	7.58013	2.2801	0.155793	-4.46438	-4.13607	-4.3548	-4.07158	-2.25418	-4.0538	2.20841	11.1065	13.4167	10.5034	6.61691	6.92514	3.86157	3.67211	4.29372	7.83398	7.20235	6.42626	10.9583	0.352341	-0.609258	-0.715192	-14.485	0.089979	0.893704	-1.10439
chr1D_88305780	1	88305780	T	C	-262.035	0.539592	0.124646	4.01578	0.614309	3.36559	4.77005	3.48446	9.37961	7.67044	7.22311	20.7623	20.6389	10.1641	12.2406	13.2267	7.58013	2.2801	0.155793	-4.46438	-4.13607	-4.3548	-4.07158	-2.25418	-4.0538	2.20841	11.1065	13.4167	10.5034	6.61691	6.92514	3.86157	3.67211	4.29372	7.83398	7.20235	6.42626	10.9583	0.50107	-0.484502	-0.606639	-12.853	0.371736	1.09296	-0.896333
chr1D_88313453	1	88313453	T	A	-262.035	0.539592	0.124646	4.01578	0.614309	3.36559	4.77005	3.48446	9.37961	7.67044	7.22311	20.7623	20.6389	10.1641	12.2406	13.2267	7.58013	2.2801	0.155793	-4.46438	-4.13607	-4.3548	-4.07158	-2.25418	-4.0538	2.20841	11.1065	13.4167	10.5034	6.61691	6.92514	3.86157	3.67211	4.29372	7.83398	7.20235	6.42626	10.9583	0.437853	-0.645609	-0.793723	-14.0358	0.242122	1.16436	-1.09906
chr1D_88319879	1	88319879	A	G	262.035	-0.539592	-0.124646	-4.01578	-0.614309	-3.36559	-4.77005	-3.48446	-9.37961	-7.67044	-7.22311	-20.7623	-20.6389	-10.1641	-12.2406	-13.2267	-7.58013	-2.2801	-0.155793	4.46438	4.13607	4.3548	4.07158	2.25418	4.0538	-2.20841	-11.1065	-13.4167	-10.5034	-6.61691	-6.92514	-3.86157	-3.67211	-4.29372	-7.83398	-7.20235	-6.42626	-10.9583	-0.437853	0.645609	0.793723	14.0358	-0.242122	-1.16436	1.09906
chr1D_88326730	1	88326730	C	T	262.035	-0.539592	-0.124646	-4.01578	-0.614309	-3.36559	-4.77005	-3.48446	-9.37961	-7.67044	-7.22311	-20.7623	-20.6389	-10.1641	-12.2406	-13.2267	-7.58013	-2.2801	-0.155793	4.46438	4.13607	4.3548	4.07158	2.25418	4.0538	-2.20841	-11.1065	-13.4167	-10.5034	-6.61691	-6.92514	-3.86157	-3.67211	-4.29372	-7.83398	-7.20235	-6.42626	-10.9583	-0.541318	0.727959	0.914658	12.2269	-0.298538	-1.38021	1.18665
chr1D_88340273	1	88340273	G	A	-262.035	0.539592	0.124646	4.01578	0.614309	3.36559	4.77005	3.48446	9.37961	7.67044	7.22311	20.7623	20.6389	10.1641	12.2406	13.2267	7.58013	2.2801	0.155793	-4.46438	-4.13607	-4.3548	-4.07158	-2.25418	-4.0538	2.20841	11.1065	13.4167	10.5034	6.61691	6.92514	3.86157	3.67211	4.29372	7.83398	7.20235	6.42626	10.9583	0.247761	-0.695271	-0.888552	-12.1712	-0.0548025	0.682386	-1.12614
chr1D_88346510	1	88346510	T	C	-262.035	0.539592	0.124646	4.01578	0.614309	3.36559	4.77005	3.48446	9.37961	7.67044	7.22311	20.7623	20.6389	10.1641	12.2406	13.2267	7.58013	2.2801	0.155793	-4.46438	-4.13607	-4.3548	-4.07158	-2.25418	-4.0538	2.20841	11.1065	13.4167	10.5034	6.61691	6.92514	3.86157	3.67211	4.29372	7.83398	7.20235	6.42626	10.9583	0.437853	-0.645609	-0.793723	-14.0358	0.242122	1.16436	-1.09906
chr1D_88369887	1	88369887	C	T	262.035	-0.539592	-0.124646	-4.01578	-0.614309	-3.36559	-4.77005	-3.48446	-9.37961	-7.67044	-7.22311	-20.7623	-20.6389	-10.1641	-12.2406	-13.2267	-7.58013	-2.2801	-0.155793	4.46438	4.13607	4.3548	4.07158	2.25418	4.0538	-2.20841	-11.1065	-13.4167	-10.5034	-6.61691	-6.92514	-3.86157	-3.67211	-4.29372	-7.83398	-7.20235	-6.42626	-10.9583	-0.624081	0.548665	0.518689	20.8398	-0.363093	-1.50401	1.19609
chr1D_88379345	1	88379345	T	C	-262.035	0.539592	0.124646	4.01578	0.614309	3.36559	4.77005	3.48446	9.37961	7.67044	7.22311	20.7623	20.6389	10.1641	12.2406	13.2267	7.58013	2.2801	0.155793	-4.46438	-4.13607	-4.3548	-4.07158	-2.25418	-4.0538	2.20841	11.1065	13.4167	10.5034	6.61691	6.92514	3.86157	3.67211	4.29372	7.83398	7.20235	6.42626	10.9583	0.437853	-0.645609	-0.793723	-14.0358	0.242122	1.16436	-1.09906
chr1D_88420381	1	88420381	C	G	262.035	-0.539592	-0.124646	-4.01578	-0.614309	-3.36559	-4.77005	-3.48446	-9.37961	-7.67044	-7.22311	-20.7623	-20.6389	-10.1641	-12.2406	-13.2267	-7.58013	-2.2801	-0.155793	4.46438	4.13607	4.3548	4.07158	2.25418	4.0538	-2.20841	-11.1065	-13.4167	-10.5034	-6.61691	-6.92514	-3.86157	-3.67211	-4.29372	-7.83398	-7.20235	-6.42626	-10.9583	-0.292504	0.633352	0.91565	8.54611	-0.110768	-0.614613	0.911079
chr1D_88439367	1	88439367	C	A	-262.035	0.539592	0.124646	4.01578	0.614309	3.36559	4.77005	3.48446	9.37961	7.67044	7.22311	20.7623	20.6389	10.1641	12.2406	13.2267	7.58013	2.2801	0.155793	-4.46438	-4.13607	-4.3548	-4.07158	-2.25418	-4.0538	2.20841	11.1065	13.4167	10.5034	6.61691	6.92514	3.86157	3.67211	4.29372	7.83398	7.20235	6.42626	10.9583	0.437853	-0.645609	-0.793723	-14.0358	0.242122	1.16436	-1.09906
chr1D_88441823	1	88441823	G	A	-262.035	0.539592	0.124646	4.01578	0.614309	3.36559	4.77005	3.48446	9.37961	7.67044	7.22311	20.7623	20.6389	10.1641	12.2406	13.2267	7.58013	2.2801	0.155793	-4.46438	-4.13607	-4.3548	-4.07158	-2.25418	-4.0538	2.20841	11.1065	13.4167	10.5034	6.61691	6.92514	3.86157	3.67211	4.29372	7.83398	7.20235	6.42626	10.9583	0.437853	-0.645609	-0.793723	-14.0358	0.242122	1.16436	-1.09906
chr1D_88538837	1	88538837	G	A	-262.035	0.539592	0.124646	4.01578	0.614309	3.36559	4.77005	3.48446	9.37961	7.67044	7.22311	20.7623	20.6389	10.1641	12.2406	13.2267	7.58013	2.2801	0.155793	-4.46438	-4.13607	-4.3548	-4.07158	-2.25418	-4.0538	2.20841	11.1065	13.4167	10.5034	6.61691	6.92514	3.86157	3.67211	4.29372	7.83398	7.20235	6.42626	10.9583	0.605172	-0.587112	-0.617517	-19.5066	0.332024	1.44764	-1.20237
chr1D_88558105	1	88558105	G	A	-262.035	0.539592	0.124646	4.01578	0.614309	3.36559	4.77005	3.48446	9.37961	7.67044	7.22311	20.7623	20.6389	10.1641	12.2406	13.2267	7.58013	2.2801	0.155793	-4.46438	-4.13607	-4.3548	-4.07158	-2.25418	-4.0538	2.20841	11.1065	13.4167	10.5034	6.61691	6.92514	3.86157	3.67211	4.29372	7.83398	7.20235	6.42626	10.9583	0.415196	-0.811349	-0.890808	-22.6078	0.0264264	1.5065	-1.51281
chr1D_88563358	1	88563358	C	T	262.035	-0.539592	-0.124646	-4.01578	-0.614309	-3.36559	-4.77005	-3.48446	-9.37961	-7.67044	-7.22311	-20.7623	-20.6389	-10.1641	-12.2406	-13.2267	-7.58013	-2.2801	-0.155793	4.46438	4.13607	4.3548	4.07158	2.25418	4.0538	-2.20841	-11.1065	-13.4167	-10.5034	-6.61691	-6.92514	-3.86157	-3.67211	-4.29372	-7.83398	-7.20235	-6.42626	-10.9583	-0.437853	0.645609	0.793723	14.0358	-0.242122	-1.16436	1.09906
chr1D_88569818	1	88569818	C	T	262.035	-0.539592	-0.124646	-4.01578	-0.614309	-3.36559	-4.77005	-3.48446	-9.37961	-7.67044	-7.22311	-20.7623	-20.6389	-10.1641	-12.2406	-13.2267	-7.58013	-2.2801	-0.155793	4.46438	4.13607	4.3548	4.07158	2.25418	4.0538	-2.20841	-11.1065	-13.4167	-10.5034	-6.61691	-6.92514	-3.86157	-3.67211	-4.29372	-7.83398	-7.20235	-6.42626	-10.9583	-0.437853	0.645609	0.793723	14.0358	-0.242122	-1.16436	1.09906
chr1D_88573161	1	88573161	G	A	-262.035	0.539592	0.124646	4.01578	0.614309	3.36559	4.77005	3.48446	9.37961	7.67044	7.22311	20.7623	20.6389	10.1641	12.2406	13.2267	7.58013	2.2801	0.155793	-4.46438	-4.13607	-4.3548	-4.07158	-2.25418	-4.0538	2.20841	11.1065	13.4167	10.5034	6.61691	6.92514	3.86157	3.67211	4.29372	7.83398	7.20235	6.42626	10.9583	0.437853	-0.645609	-0.793723	-14.0358	0.242122	1.16436	-1.09906
chr1D_88584910	1	88584910	G	A	-262.035	0.539592	0.124646	4.01578	0.614309	3.36559	4.77005	3.48446	9.37961	7.67044	7.22311	20.7623	20.6389	10.1641	12.2406	13.2267	7.58013	2.2801	0.155793	-4.46438	-4.13607	-4.3548	-4.07158	-2.25418	-4.0538	2.20841	11.1065	13.4167	10.5034	6.61691	6.92514	3.86157	3.67211	4.29372	7.83398	7.20235	6.42626	10.9583	0.394434	-0.71335	-0.855781	-15.8704	0.136311	1.19529	-1.22552
chr1D_88593895	1	88593895	T	C	-262.035	0.539592	0.124646	4.01578	0.614309	3.36559	4.77005	3.48446	9.37961	7.67044	7.22311	20.7623	20.6389	10.1641	12.2406	13.2267	7.58013	2.2801	0.155793	-4.46438	-4.13607	-4.3548	-4.07158	-2.25418	-4.0538	2.20841	11.1065	13.4167	10.5034	6.61691	6.92514	3.86157	3.67211	4.29372	7.83398	7.20235	6.42626	10.9583	0.54467	-0.536578	-0.633778	-13.9664	0.36971	1.16819	-0.964912
chr1D_88673524	1	88673524	C	T	262.035	-0.539592	-0.124646	-4.01578	-0.614309	-3.36559	-4.77005	-3.48446	-9.37961	-7.67044	-7.22311	-20.7623	-20.6389	-10.1641	-12.2406	-13.2267	-7.58013	-2.2801	-0.155793	4.46438	4.13607	4.3548	4.07158	2.25418	4.0538	-2.20841	-11.1065	-13.4167	-10.5034	-6.61691	-6.92514	-3.86157	-3.67211	-4.29372	-7.83398	-7.20235	-6.42626	-10.9583	-0.369524	0.440263	0.544753	12.4283	-0.242248	-0.742855	0.806863
chr1D_88690547	1	88690547	C	T	262.035	-0.539592	-0.124646	-4.01578	-0.614309	-3.36559	-4.77005	-3.48446	-9.37961	-7.67044	-7.22311	-20.7623	-20.6389	-10.1641	-12.2406	-13.2267	-7.58013	-2.2801	-0.155793	4.46438	4.13607	4.3548	4.07158	2.25418	4.0538	-2.20841	-11.1065	-13.4167	-10.5034	-6.61691	-6.92514	-3.86157	-3.67211	-4.29372	-7.83398	-7.20235	-6.42626	-10.9583	-0.36932	0.792367	0.864053	22.5724	0.0625428	-1.42841	1.52352
chr1D_88695137	1	88695137	T	C	-262.035	0.539592	0.124646	4.01578	0.614309	3.36559	4.77005	3.48446	9.37961	7.67044	7.22311	20.7623	20.6389	10.1641	12.2406	13.2267	7.58013	2.2801	0.155793	-4.46438	-4.13607	-4.3548	-4.07158	-2.25418	-4.0538	2.20841	11.1065	13.4167	10.5034	6.61691	6.92514	3.86157	3.67211	4.29372	7.83398	7.20235	6.42626	10.9583	0.581351	-0.724478	-0.847418	-16.1619	0.315774	1.56577	-1.28278
chr1D_88696919	1	88696919	A	G	262.035	-0.539592	-0.124646	-4.01578	-0.614309	-3.36559	-4.77005	-3.48446	-9.37961	-7.67044	-7.22311	-20.7623	-20.6389	-10.1641	-12.2406	-13.2267	-7.58013	-2.2801	-0.155793	4.46438	4.13607	4.3548	4.07158	2.25418	4.0538	-2.20841	-11.1065	-13.4167	-10.5034	-6.61691	-6.92514	-3.86157	-3.67211	-4.29372	-7.83398	-7.20235	-6.42626	-10.9583	-0.631364	0.462972	0.538694	11.6086	-0.503636	-1.20174	0.83387
chr1D_88859673	1	88859673	C	T	262.035	-0.539592	-0.124646	-4.01578	-0.614309	-3.36559	-4.77005	-3.48446	-9.37961	-7.67044	-7.22311	-20.7623	-20.6389	-10.1641	-12.2406	-13.2267	-7.58013	-2.2801	-0.155793	4.46438	4.13607	4.3548	4.07158	2.25418	4.0538	-2.20841	-11.1065	-13.4167	-10.5034	-6.61691	-6.92514	-3.86157	-3.67211	-4.29372	-7.83398	-7.20235	-6.42626	-10.9583	-0.437853	0.645609	0.793723	14.0358	-0.242122	-1.16436	1.09906
chr1D_88879366	1	88879366	C	T	262.035	-0.539592	-0.124646	-4.01578	-0.614309	-3.36559	-4.77005	-3.48446	-9.37961	-7.67044	-7.22311	-20.7623	-20.6389	-10.1641	-12.2406	-13.2267	-7.58013	-2.2801	-0.155793	4.46438	4.13607	4.3548	4.07158	2.25418	4.0538	-2.20841	-11.1065	-13.4167	-10.5034	-6.61691	-6.92514	-3.86157	-3.67211	-4.29372	-7.83398	-7.20235	-6.42626	-10.9583	-0.467839	0.687226	0.900425	10.6589	-0.251201	-1.22931	1.09946
chr1D_88923022	1	88923022	C	T	262.035	-0.539592	-0.124646	-4.01578	-0.614309	-3.36559	-4.77005	-3.48446	-9.37961	-7.67044	-7.22311	-20.7623	-20.6389	-10.1641	-12.2406	-13.2267	-7.58013	-2.2801	-0.155793	4.46438	4.13607	4.3548	4.07158	2.25418	4.0538	-2.20841	-11.1065	-13.4167	-10.5034	-6.61691	-6.92514	-3.86157	-3.67211	-4.29372	-7.83398	-7.20235	-6.42626	-10.9583	-0.377879	0.788365	0.946948	19.3177	0.0361142	-1.17356	1.40766
chr1D_88937885	1	88937885	A	G	262.035	-0.539592	-0.124646	-4.01578	-0.614309	-3.36559	-4.77005	-3.48446	-9.37961	-7.67044	-7.22311	-20.7623	-20.6389	-10.1641	-12.2406	-13.2267	-7.58013	-2.2801	-0.155793	4.46438	4.13607	4.3548	4.07158	2.25418	4.0538	-2.20841	-11.1065	-13.4167	-10.5034	-6.61691	-6.92514	-3.86157	-3.67211	-4.29372	-7.83398	-7.20235	-6.42626	-10.9583	-0.631364	0.462972	0.538694	11.6086	-0.503636	-1.20174	0.83387
chr1D_88945661	1	88945661	G	C	-262.035	0.539592	0.124646	4.01578	0.614309	3.36559	4.77005	3.48446	9.37961	7.67044	7.22311	20.7623	20.6389	10.1641	12.2406	13.2267	7.58013	2.2801	0.155793	-4.46438	-4.13607	-4.3548	-4.07158	-2.25418	-4.0538	2.20841	11.1065	13.4167	10.5034	6.61691	6.92514	3.86157	3.67211	4.29372	7.83398	7.20235	6.42626	10.9583	0.348881	-0.624558	-0.923476	-5.97667	0.188452	0.713395	-0.840695
chr1D_88963124	1	88963124	C	G	262.035	-0.539592	-0.124646	-4.01578	-0.614309	-3.36559	-4.77005	-3.48446	-9.37961	-7.67044	-7.22311	-20.7623	-20.6389	-10.1641	-12.2406	-13.2267	-7.58013	-2.2801	-0.155793	4.46438	4.13607	4.3548	4.07158	2.25418	4.0538	-2.20841	-11.1065	-13.4167	-10.5034	-6.61691	-6.92514	-3.86157	-3.67211	-4.29372	-7.83398	-7.20235	-6.42626	-10.9583	-0.122961	0.601942	0.905808	4.0612	0.07252	-0.139277	0.782043
chr1D_89042696	1	89042696	C	T	262.035	-0.539592	-0.124646	-4.01578	-0.614309	-3.36559	-4.77005	-3.48446	-9.37961	-7.67044	-7.22311	-20.7623	-20.6389	-10.1641	-12.2406	-13.2267	-7.58013	-2.2801	-0.155793	4.46438	4.13607	4.3548	4.07158	2.25418	4.0538	-2.20841	-11.1065	-13.4167	-10.5034	-6.61691	-6.92514	-3.86157	-3.67211	-4.29372	-7.83398	-7.20235	-6.42626	-10.9583	-0.318694	0.572454	0.804119	7.73113	-0.18614	-0.675357	0.831749
chr1D_89093704	1	89093704	G	A	-262.035	0.539592	0.124646	4.01578	0.614309	3.36559	4.77005	3.48446	9.37961	7.67044	7.22311	20.7623	20.6389	10.1641	12.2406	13.2267	7.58013	2.2801	0.155793	-4.46438	-4.13607	-4.3548	-4.07158	-2.25418	-4.0538	2.20841	11.1065	13.4167	10.5034	6.61691	6.92514	3.86157	3.67211	4.29372	7.83398	7.20235	6.42626	10.9583	0.364426	-0.481282	-0.654288	-10.4054	0.240266	0.701035	-0.797785
chr1D_89132921	1	89132921	T	G	-262.035	0.539592	0.124646	4.01578	0.614309	3.36559	4.77005	3.48446	9.37961	7.67044	7.22311	20.7623	20.6389	10.1641	12.2406	13.2267	7.58013	2.2801	0.155793	-4.46438	-4.13607	-4.3548	-4.07158	-2.25418	-4.0538	2.20841	11.1065	13.4167	10.5034	6.61691	6.92514	3.86157	3.67211	4.29372	7.83398	7.20235	6.42626	10.9583	0.437853	-0.645609	-0.793723	-14.0358	0.242122	1.16436	-1.09906
chr1D_89148257	1	89148257	G	C	-262.035	0.539592	0.124646	4.01578	0.614309	3.36559	4.77005	3.48446	9.37961	7.67044	7.22311	20.7623	20.6389	10.1641	12.2406	13.2267	7.58013	2.2801	0.155793	-4.46438	-4.13607	-4.3548	-4.07158	-2.25418	-4.0538	2.20841	11.1065	13.4167	10.5034	6.61691	6.92514	3.86157	3.67211	4.29372	7.83398	7.20235	6.42626	10.9583	0.739369	-0.515404	-0.518599	-19.9533	0.568593	1.72891	-1.12466
chr1D_89224298	1	89224298	A	G	262.035	-0.539592	-0.124646	-4.01578	-0.614309	-3.36559	-4.77005	-3.48446	-9.37961	-7.67044	-7.22311	-20.7623	-20.6389	-10.1641	-12.2406	-13.2267	-7.58013	-2.2801	-0.155793	4.46438	4.13607	4.3548	4.07158	2.25418	4.0538	-2.20841	-11.1065	-13.4167	-10.5034	-6.61691	-6.92514	-3.86157	-3.67211	-4.29372	-7.83398	-7.20235	-6.42626	-10.9583	-0.221857	0.732687	1.03214	7.06943	0.0239463	-0.582626	1.02419
chr1D_91074439	1	91074439	G	T	17.7491	-0.170204	0.0867034	-3.23669	-3.71955	-3.29406	-5.37464	-1.34454	-0.0936483	0.103482	0.0531057	-0.950803	-5.52195	-6.33633	-6.84255	2.29315	1.73272	3.01154	1.46731	-0.0856667	0.0591994	-0.523119	-0.254913	0.240466	2.04014	2.86316	3.4471	-1.12373	-0.469443	-0.203119	-1.33804	-2.64219	-2.63434	-0.995693	-1.15694	-0.904065	-0.472157	-0.407039	-0.00499773	-0.0817719	-0.0632245	-0.907801	-0.0188205	-0.128501	-0.211981
chr1D_91093185	1	91093185	C	T	17.7491	-0.170204	0.0867034	-3.23669	-3.71955	-3.29406	-5.37464	-1.34454	-0.0936483	0.103482	0.0531057	-0.950803	-5.52195	-6.33633	-6.84255	2.29315	1.73272	3.01154	1.46731	-0.0856667	0.0591994	-0.523119	-0.254913	0.240466	2.04014	2.86316	3.4471	-1.12373	-0.469443	-0.203119	-1.33804	-2.64219	-2.63434	-0.995693	-1.15694	-0.904065	-0.472157	-0.407039	-0.00499773	-0.0817719	-0.0632245	-0.907801	-0.0188205	-0.128501	-0.211981
chr1D_91108174	1	91108174	C	T	17.7491	-0.170204	0.0867034	-3.23669	-3.71955	-3.29406	-5.37464	-1.34454	-0.0936483	0.103482	0.0531057	-0.950803	-5.52195	-6.33633	-6.84255	2.29315	1.73272	3.01154	1.46731	-0.0856667	0.0591994	-0.523119	-0.254913	0.240466	2.04014	2.86316	3.4471	-1.12373	-0.469443	-0.203119	-1.33804	-2.64219	-2.63434	-0.995693	-1.15694	-0.904065	-0.472157	-0.407039	-0.00499773	-0.0817719	-0.0632245	-0.907801	-0.0188205	-0.128501	-0.211981
chr1D_91113149	1	91113149	G	C	-17.7491	0.170204	-0.0867034	3.23669	3.71955	3.29406	5.37464	1.34454	0.0936483	-0.103482	-0.0531057	0.950803	5.52195	6.33633	6.84255	-2.29315	-1.73272	-3.01154	-1.46731	0.0856667	-0.0591994	0.523119	0.254913	-0.240466	-2.04014	-2.86316	-3.4471	1.12373	0.469443	0.203119	1.33804	2.64219	2.63434	0.995693	1.15694	0.904065	0.472157	0.407039	0.00499773	0.0817719	0.0632245	0.907801	0.0188205	0.128501	0.211981
chr1D_91127721	1	91127721	A	G	17.7491	-0.170204	0.0867034	-3.23669	-3.71955	-3.29406	-5.37464	-1.34454	-0.0936483	0.103482	0.0531057	-0.950803	-5.52195	-6.33633	-6.84255	2.29315	1.73272	3.01154	1.46731	-0.0856667	0.0591994	-0.523119	-0.254913	0.240466	2.04014	2.86316	3.4471	-1.12373	-0.469443	-0.203119	-1.33804	-2.64219	-2.63434	-0.995693	-1.15694	-0.904065	-0.472157	-0.407039	-0.00499773	-0.0817719	-0.0632245	-0.907801	-0.0188205	-0.128501	-0.211981
chr1D_91136069	1	91136069	A	C	17.7491	-0.170204	0.0867034	-3.23669	-3.71955	-3.29406	-5.37464	-1.34454	-0.0936483	0.103482	0.0531057	-0.950803	-5.52195	-6.33633	-6.84255	2.29315	1.73272	3.01154	1.46731	-0.0856667	0.0591994	-0.523119	-0.254913	0.240466	2.04014	2.86316	3.4471	-1.12373	-0.469443	-0.203119	-1.33804	-2.64219	-2.63434	-0.995693	-1.15694	-0.904065	-0.472157	-0.407039	-0.00499773	-0.0817719	-0.0632245	-0.907801	-0.0188205	-0.128501	-0.211981
chr1D_91140749	1	91140749	A	G	17.7491	-0.170204	0.0867034	-3.23669	-3.71955	-3.29406	-5.37464	-1.34454	-0.0936483	0.103482	0.0531057	-0.950803	-5.52195	-6.33633	-6.84255	2.29315	1.73272	3.01154	1.46731	-0.0856667	0.0591994	-0.523119	-0.254913	0.240466	2.04014	2.86316	3.4471	-1.12373	-0.469443	-0.203119	-1.33804	-2.64219	-2.63434	-0.995693	-1.15694	-0.904065	-0.472157	-0.407039	-0.00499773	-0.0817719	-0.0632245	-0.907801	-0.0188205	-0.128501	-0.211981
chr1D_91157869	1	91157869	G	A	-17.7491	0.170204	-0.0867034	3.23669	3.71955	3.29406	5.37464	1.34454	0.0936483	-0.103482	-0.0531057	0.950803	5.52195	6.33633	6.84255	-2.29315	-1.73272	-3.01154	-1.46731	0.0856667	-0.0591994	0.523119	0.254913	-0.240466	-2.04014	-2.86316	-3.4471	1.12373	0.469443	0.203119	1.33804	2.64219	2.63434	0.995693	1.15694	0.904065	0.472157	0.407039	0.00499773	0.0817719	0.0632245	0.907801	0.0188205	0.128501	0.211981
chr1D_91174689	1	91174689	C	T	17.7491	-0.170204	0.0867034	-3.23669	-3.71955	-3.29406	-5.37464	-1.34454	-0.0936483	0.103482	0.0531057	-0.950803	-5.52195	-6.33633	-6.84255	2.29315	1.73272	3.01154	1.46731	-0.0856667	0.0591994	-0.523119	-0.254913	0.240466	2.04014	2.86316	3.4471	-1.12373	-0.469443	-0.203119	-1.33804	-2.64219	-2.63434	-0.995693	-1.15694	-0.904065	-0.472157	-0.407039	-0.0529536	-0.0706045	-0.108128	0.87989	-0.0241176	-0.22272	-0.137033
chr1D_91180774	1	91180774	C	A	-17.7491	0.170204	-0.0867034	3.23669	3.71955	3.29406	5.37464	1.34454	0.0936483	-0.103482	-0.0531057	0.950803	5.52195	6.33633	6.84255	-2.29315	-1.73272	-3.01154	-1.46731	0.0856667	-0.0591994	0.523119	0.254913	-0.240466	-2.04014	-2.86316	-3.4471	1.12373	0.469443	0.203119	1.33804	2.64219	2.63434	0.995693	1.15694	0.904065	0.472157	0.407039	0.00499773	0.0817719	0.0632245	0.907801	0.0188205	0.128501	0.211981
chr1D_92409291	1	92409291	G	A	-20.3	0.26646	-0.126487	-4.89731	-3.17954	-0.317225	3.95409	1.84661	-1.87865	-1.36297	-3.79637	-9.91922	-10.7279	-7.28019	-4.60178	-9.90233	-7.42617	-3.13328	0.867821	-2.88599	-1.0251	-0.00650642	-1.34656	-1.32393	-4.76862	-3.92909	-6.73612	-9.26499	-6.8976	-1.35629	-1.98021	-2.26786	-1.70397	-5.5991	-5.83862	-1.49228	-6.12863	-3.82326	-0.171585	0.825133	0.290283	38.1217	0.754924	-0.819431	1.92879
chr1D_92421389	1	92421389	G	A	-20.3	0.26646	-0.126487	-4.89731	-3.17954	-0.317225	3.95409	1.84661	-1.87865	-1.36297	-3.79637	-9.91922	-10.7279	-7.28019	-4.60178	-9.90233	-7.42617	-3.13328	0.867821	-2.88599	-1.0251	-0.00650642	-1.34656	-1.32393	-4.76862	-3.92909	-6.73612	-9.26499	-6.8976	-1.35629	-1.98021	-2.26786	-1.70397	-5.5991	-5.83862	-1.49228	-6.12863	-3.82326	-0.386843	0.624	-0.23298	51.014	0.649802	-1.16839	2.08196
chr1D_92448998	1	92448998	G	A	-20.3	0.26646	-0.126487	-4.89731	-3.17954	-0.317225	3.95409	1.84661	-1.87865	-1.36297	-3.79637	-9.91922	-10.7279	-7.28019	-4.60178	-9.90233	-7.42617	-3.13328	0.867821	-2.88599	-1.0251	-0.00650642	-1.34656	-1.32393	-4.76862	-3.92909	-6.73612	-9.26499	-6.8976	-1.35629	-1.98021	-2.26786	-1.70397	-5.5991	-5.83862	-1.49228	-6.12863	-3.82326	-0.39045	0.569929	-0.0901733	39.2169	0.483814	-0.876245	1.72313
chr1D_92479633	1	92479633	C	A	-20.3	0.26646	-0.126487	-4.89731	-3.17954	-0.317225	3.95409	1.84661	-1.87865	-1.36297	-3.79637	-9.91922	-10.7279	-7.28019	-4.60178	-9.90233	-7.42617	-3.13328	0.867821	-2.88599	-1.0251	-0.00650642	-1.34656	-1.32393	-4.76862	-3.92909	-6.73612	-9.26499	-6.8976	-1.35629	-1.98021	-2.26786	-1.70397	-5.5991	-5.83862	-1.49228	-6.12863	-3.82326	0.170377	1.05538	0.470119	40.3128	1.2633	-0.518736	2.24645
chr1D_92492272	1	92492272	T	C	-20.3	0.26646	-0.126487	-4.89731	-3.17954	-0.317225	3.95409	1.84661	-1.87865	-1.36297	-3.79637	-9.91922	-10.7279	-7.28019	-4.60178	-9.90233	-7.42617	-3.13328	0.867821	-2.88599	-1.0251	-0.00650642	-1.34656	-1.32393	-4.76862	-3.92909	-6.73612	-9.26499	-6.8976	-1.35629	-1.98021	-2.26786	-1.70397	-5.5991	-5.83862	-1.49228	-6.12863	-3.82326	-0.518164	0.303162	-0.574318	45.0478	0.223411	-0.976667	1.54982
chr1D_92532363	1	92532363	A	G	20.3	-0.26646	0.126487	4.89731	3.17954	0.317225	-3.95409	-1.84661	1.87865	1.36297	3.79637	9.91922	10.7279	7.28019	4.60178	9.90233	7.42617	3.13328	-0.867821	2.88599	1.0251	0.00650642	1.34656	1.32393	4.76862	3.92909	6.73612	9.26499	6.8976	1.35629	1.98021	2.26786	1.70397	5.5991	5.83862	1.49228	6.12863	3.82326	-0.0108165	-0.990618	-0.206522	-51.5965	-1.18563	1.11829	-2.51017
chr1D_92544550	1	92544550	G	A	-20.3	0.26646	-0.126487	-4.89731	-3.17954	-0.317225	3.95409	1.84661	-1.87865	-1.36297	-3.79637	-9.91922	-10.7279	-7.28019	-4.60178	-9.90233	-7.42617	-3.13328	0.867821	-2.88599	-1.0251	-0.00650642	-1.34656	-1.32393	-4.76862	-3.92909	-6.73612	-9.26499	-6.8976	-1.35629	-1.98021	-2.26786	-1.70397	-5.5991	-5.83862	-1.49228	-6.12863	-3.82326	-0.0582013	0.620205	0.0129823	38.1817	0.74363	-0.418048	1.68752
chr1D_92559563	1	92559563	C	A	-20.3	0.26646	-0.126487	-4.89731	-3.17954	-0.317225	3.95409	1.84661	-1.87865	-1.36297	-3.79637	-9.91922	-10.7279	-7.28019	-4.60178	-9.90233	-7.42617	-3.13328	0.867821	-2.88599	-1.0251	-0.00650642	-1.34656	-1.32393	-4.76862	-3.92909	-6.73612	-9.26499	-6.8976	-1.35629	-1.98021	-2.26786	-1.70397	-5.5991	-5.83862	-1.49228	-6.12863	-3.82326	-0.255416	0.620822	-0.268578	53.1704	0.73065	-1.15153	2.09617
chr1D_92566079	1	92566079	G	A	-20.3	0.26646	-0.126487	-4.89731	-3.17954	-0.317225	3.95409	1.84661	-1.87865	-1.36297	-3.79637	-9.91922	-10.7279	-7.28019	-4.60178	-9.90233	-7.42617	-3.13328	0.867821	-2.88599	-1.0251	-0.00650642	-1.34656	-1.32393	-4.76862	-3.92909	-6.73612	-9.26499	-6.8976	-1.35629	-1.98021	-2.26786	-1.70397	-5.5991	-5.83862	-1.49228	-6.12863	-3.82326	-0.386843	0.624	-0.23298	51.014	0.649802	-1.16839	2.08196
chr1D_92576093	1	92576093	G	A	-20.3	0.26646	-0.126487	-4.89731	-3.17954	-0.317225	3.95409	1.84661	-1.87865	-1.36297	-3.79637	-9.91922	-10.7279	-7.28019	-4.60178	-9.90233	-7.42617	-3.13328	0.867821	-2.88599	-1.0251	-0.00650642	-1.34656	-1.32393	-4.76862	-3.92909	-6.73612	-9.26499	-6.8976	-1.35629	-1.98021	-2.26786	-1.70397	-5.5991	-5.83862	-1.49228	-6.12863	-3.82326	-0.386843	0.624	-0.23298	51.014	0.649802	-1.16839	2.08196
chr1D_92588740	1	92588740	G	A	-20.3	0.26646	-0.126487	-4.89731	-3.17954	-0.317225	3.95409	1.84661	-1.87865	-1.36297	-3.79637	-9.91922	-10.7279	-7.28019	-4.60178	-9.90233	-7.42617	-3.13328	0.867821	-2.88599	-1.0251	-0.00650642	-1.34656	-1.32393	-4.76862	-3.92909	-6.73612	-9.26499	-6.8976	-1.35629	-1.98021	-2.26786	-1.70397	-5.5991	-5.83862	-1.49228	-6.12863	-3.82326	-0.25896	0.601619	-0.233148	51.3841	0.769676	-0.997933	2.05176
chr1D_92603774	1	92603774	C	T	20.3	-0.26646	0.126487	4.89731	3.17954	0.317225	-3.95409	-1.84661	1.87865	1.36297	3.79637	9.91922	10.7279	7.28019	4.60178	9.90233	7.42617	3.13328	-0.867821	2.88599	1.0251	0.00650642	1.34656	1.32393	4.76862	3.92909	6.73612	9.26499	6.8976	1.35629	1.98021	2.26786	1.70397	5.5991	5.83862	1.49228	6.12863	3.82326	0.207936	-0.763347	-0.114218	-41.9964	-0.772002	0.868529	-1.99113
chr1D_92615666	1	92615666	C	T	20.3	-0.26646	0.126487	4.89731	3.17954	0.317225	-3.95409	-1.84661	1.87865	1.36297	3.79637	9.91922	10.7279	7.28019	4.60178	9.90233	7.42617	3.13328	-0.867821	2.88599	1.0251	0.00650642	1.34656	1.32393	4.76862	3.92909	6.73612	9.26499	6.8976	1.35629	1.98021	2.26786	1.70397	5.5991	5.83862	1.49228	6.12863	3.82326	0.391695	-0.897829	-0.0716035	-52.0985	-0.759906	1.60596	-2.45641
chr1D_92618977	1	92618977	T	C	-20.3	0.26646	-0.126487	-4.89731	-3.17954	-0.317225	3.95409	1.84661	-1.87865	-1.36297	-3.79637	-9.91922	-10.7279	-7.28019	-4.60178	-9.90233	-7.42617	-3.13328	0.867821	-2.88599	-1.0251	-0.00650642	-1.34656	-1.32393	-4.76862	-3.92909	-6.73612	-9.26499	-6.8976	-1.35629	-1.98021	-2.26786	-1.70397	-5.5991	-5.83862	-1.49228	-6.12863	-3.82326	-0.386843	0.624	-0.23298	51.014	0.649802	-1.16839	2.08196
chr1D_92625521	1	92625521	C	T	20.3	-0.26646	0.126487	4.89731	3.17954	0.317225	-3.95409	-1.84661	1.87865	1.36297	3.79637	9.91922	10.7279	7.28019	4.60178	9.90233	7.42617	3.13328	-0.867821	2.88599	1.0251	0.00650642	1.34656	1.32393	4.76862	3.92909	6.73612	9.26499	6.8976	1.35629	1.98021	2.26786	1.70397	5.5991	5.83862	1.49228	6.12863	3.82326	0.403459	-0.551077	0.101875	-35.5137	-0.318906	1.03897	-1.64464
chr1D_92650699	1	92650699	A	C	20.3	-0.26646	0.126487	4.89731	3.17954	0.317225	-3.95409	-1.84661	1.87865	1.36297	3.79637	9.91922	10.7279	7.28019	4.60178	9.90233	7.42617	3.13328	-0.867821	2.88599	1.0251	0.00650642	1.34656	1.32393	4.76862	3.92909	6.73612	9.26499	6.8976	1.35629	1.98021	2.26786	1.70397	5.5991	5.83862	1.49228	6.12863	3.82326	0.668666	-0.612966	0.377277	-55.0444	-0.352382	1.88727	-2.22534
chr1D_92663402	1	92663402	G	T	20.3	-0.26646	0.126487	4.89731	3.17954	0.317225	-3.95409	-1.84661	1.87865	1.36297	3.79637	9.91922	10.7279	7.28019	4.60178	9.90233	7.42617	3.13328	-0.867821	2.88599	1.0251	0.00650642	1.34656	1.32393	4.76862	3.92909	6.73612	9.26499	6.8976	1.35629	1.98021	2.26786	1.70397	5.5991	5.83862	1.49228	6.12863	3.82326	0.383486	-0.707723	0.211216	-56.0078	-0.700423	1.48789	-2.33498
chr1D_92675558	1	92675558	C	G	20.3	-0.26646	0.126487	4.89731	3.17954	0.317225	-3.95409	-1.84661	1.87865	1.36297	3.79637	9.91922	10.7279	7.28019	4.60178	9.90233	7.42617	3.13328	-0.867821	2.88599	1.0251	0.00650642	1.34656	1.32393	4.76862	3.92909	6.73612	9.26499	6.8976	1.35629	1.98021	2.26786	1.70397	5.5991	5.83862	1.49228	6.12863	3.82326	0.754183	-0.366188	0.609759	-50.33	0.0214429	1.81295	-1.81715
chr1D_92683170	1	92683170	C	T	20.3	-0.26646	0.126487	4.89731	3.17954	0.317225	-3.95409	-1.84661	1.87865	1.36297	3.79637	9.91922	10.7279	7.28019	4.60178	9.90233	7.42617	3.13328	-0.867821	2.88599	1.0251	0.00650642	1.34656	1.32393	4.76862	3.92909	6.73612	9.26499	6.8976	1.35629	1.98021	2.26786	1.70397	5.5991	5.83862	1.49228	6.12863	3.82326	0.386843	-0.624	0.23298	-51.014	-0.649802	1.16839	-2.08196
chr1D_92703299	1	92703299	G	T	20.3	-0.26646	0.126487	4.89731	3.17954	0.317225	-3.95409	-1.84661	1.87865	1.36297	3.79637	9.91922	10.7279	7.28019	4.60178	9.90233	7.42617	3.13328	-0.867821	2.88599	1.0251	0.00650642	1.34656	1.32393	4.76862	3.92909	6.73612	9.26499	6.8976	1.35629	1.98021	2.26786	1.70397	5.5991	5.83862	1.49228	6.12863	3.82326	0.436207	-0.603861	0.261383	-52.3762	-0.559538	1.20172	-2.02313
chr1D_92711187	1	92711187	G	A	-20.3	0.26646	-0.126487	-4.89731	-3.17954	-0.317225	3.95409	1.84661	-1.87865	-1.36297	-3.79637	-9.91922	-10.7279	-7.28019	-4.60178	-9.90233	-7.42617	-3.13328	0.867821	-2.88599	-1.0251	-0.00650642	-1.34656	-1.32393	-4.76862	-3.92909	-6.73612	-9.26499	-6.8976	-1.35629	-1.98021	-2.26786	-1.70397	-5.5991	-5.83862	-1.49228	-6.12863	-3.82326	-0.511761	0.527167	-0.43074	56.2355	0.504184	-1.3897	2.08571
chr1D_92729456	1	92729456	G	A	-20.3	0.26646	-0.126487	-4.89731	-3.17954	-0.317225	3.95409	1.84661	-1.87865	-1.36297	-3.79637	-9.91922	-10.7279	-7.28019	-4.60178	-9.90233	-7.42617	-3.13328	0.867821	-2.88599	-1.0251	-0.00650642	-1.34656	-1.32393	-4.76862	-3.92909	-6.73612	-9.26499	-6.8976	-1.35629	-1.98021	-2.26786	-1.70397	-5.5991	-5.83862	-1.49228	-6.12863	-3.82326	-0.386843	0.624	-0.23298	51.014	0.649802	-1.16839	2.08196
chr1D_92733881	1	92733881	C	T	20.3	-0.26646	0.126487	4.89731	3.17954	0.317225	-3.95409	-1.84661	1.87865	1.36297	3.79637	9.91922	10.7279	7.28019	4.60178	9.90233	7.42617	3.13328	-0.867821	2.88599	1.0251	0.00650642	1.34656	1.32393	4.76862	3.92909	6.73612	9.26499	6.8976	1.35629	1.98021	2.26786	1.70397	5.5991	5.83862	1.49228	6.12863	3.82326	0.0441523	-0.915125	-0.233146	-42.7422	-1.05714	0.857788	-2.26494
chr1D_92741115	1	92741115	C	T	20.3	-0.26646	0.126487	4.89731	3.17954	0.317225	-3.95409	-1.84661	1.87865	1.36297	3.79637	9.91922	10.7279	7.28019	4.60178	9.90233	7.42617	3.13328	-0.867821	2.88599	1.0251	0.00650642	1.34656	1.32393	4.76862	3.92909	6.73612	9.26499	6.8976	1.35629	1.98021	2.26786	1.70397	5.5991	5.83862	1.49228	6.12863	3.82326	0.639784	-0.650221	0.366201	-59.4338	-0.477865	1.95283	-2.39791
chr1D_92749357	1	92749357	C	T	20.3	-0.26646	0.126487	4.89731	3.17954	0.317225	-3.95409	-1.84661	1.87865	1.36297	3.79637	9.91922	10.7279	7.28019	4.60178	9.90233	7.42617	3.13328	-0.867821	2.88599	1.0251	0.00650642	1.34656	1.32393	4.76862	3.92909	6.73612	9.26499	6.8976	1.35629	1.98021	2.26786	1.70397	5.5991	5.83862	1.49228	6.12863	3.82326	0.322136	-0.326173	0.367765	-34.3847	-0.324186	0.360072	-1.2864
chr1D_92753250	1	92753250	G	A	-20.3	0.26646	-0.126487	-4.89731	-3.17954	-0.317225	3.95409	1.84661	-1.87865	-1.36297	-3.79637	-9.91922	-10.7279	-7.28019	-4.60178	-9.90233	-7.42617	-3.13328	0.867821	-2.88599	-1.0251	-0.00650642	-1.34656	-1.32393	-4.76862	-3.92909	-6.73612	-9.26499	-6.8976	-1.35629	-1.98021	-2.26786	-1.70397	-5.5991	-5.83862	-1.49228	-6.12863	-3.82326	-0.386843	0.624	-0.23298	51.014	0.649802	-1.16839	2.08196
chr1D_92758660	1	92758660	T	G	-20.3	0.26646	-0.126487	-4.89731	-3.17954	-0.317225	3.95409	1.84661	-1.87865	-1.36297	-3.79637	-9.91922	-10.7279	-7.28019	-4.60178	-9.90233	-7.42617	-3.13328	0.867821	-2.88599	-1.0251	-0.00650642	-1.34656	-1.32393	-4.76862	-3.92909	-6.73612	-9.26499	-6.8976	-1.35629	-1.98021	-2.26786	-1.70397	-5.5991	-5.83862	-1.49228	-6.12863	-3.82326	-0.386843	0.624	-0.23298	51.014	0.649802	-1.16839	2.08196
chr1D_92767335	1	92767335	G	T	20.3	-0.26646	0.126487	4.89731	3.17954	0.317225	-3.95409	-1.84661	1.87865	1.36297	3.79637	9.91922	10.7279	7.28019	4.60178	9.90233	7.42617	3.13328	-0.867821	2.88599	1.0251	0.00650642	1.34656	1.32393	4.76862	3.92909	6.73612	9.26499	6.8976	1.35629	1.98021	2.26786	1.70397	5.5991	5.83862	1.49228	6.12863	3.82326	0.386843	-0.624	0.23298	-51.014	-0.649802	1.16839	-2.08196
chr1D_93206770	1	93206770	C	G	20.3	-0.26646	0.126487	4.89731	3.17954	0.317225	-3.95409	-1.84661	1.87865	1.36297	3.79637	9.91922	10.7279	7.28019	4.60178	9.90233	7.42617	3.13328	-0.867821	2.88599	1.0251	0.00650642	1.34656	1.32393	4.76862	3.92909	6.73612	9.26499	6.8976	1.35629	1.98021	2.26786	1.70397	5.5991	5.83862	1.49228	6.12863	3.82326	0.351275	-0.76053	0.0907607	-52.4847	-0.741197	1.36821	-2.30309
chr1D_93221979	1	93221979	G	C	-20.3	0.26646	-0.126487	-4.89731	-3.17954	-0.317225	3.95409	1.84661	-1.87865	-1.36297	-3.79637	-9.91922	-10.7279	-7.28019	-4.60178	-9.90233	-7.42617	-3.13328	0.867821	-2.88599	-1.0251	-0.00650642	-1.34656	-1.32393	-4.76862	-3.92909	-6.73612	-9.26499	-6.8976	-1.35629	-1.98021	-2.26786	-1.70397	-5.5991	-5.83862	-1.49228	-6.12863	-3.82326	-0.539392	0.81209	-0.286907	70.4151	0.636424	-2.52606	2.80658
chr1D_93249060	1	93249060	C	T	20.3	-0.26646	0.126487	4.89731	3.17954	0.317225	-3.95409	-1.84661	1.87865	1.36297	3.79637	9.91922	10.7279	7.28019	4.60178	9.90233	7.42617	3.13328	-0.867821	2.88599	1.0251	0.00650642	1.34656	1.32393	4.76862	3.92909	6.73612	9.26499	6.8976	1.35629	1.98021	2.26786	1.70397	5.5991	5.83862	1.49228	6.12863	3.82326	0.771383	-0.592685	0.459044	-61.9097	-0.258216	2.24353	-2.35389
chr1D_93260379	1	93260379	G	T	20.3	-0.26646	0.126487	4.89731	3.17954	0.317225	-3.95409	-1.84661	1.87865	1.36297	3.79637	9.91922	10.7279	7.28019	4.60178	9.90233	7.42617	3.13328	-0.867821	2.88599	1.0251	0.00650642	1.34656	1.32393	4.76862	3.92909	6.73612	9.26499	6.8976	1.35629	1.98021	2.26786	1.70397	5.5991	5.83862	1.49228	6.12863	3.82326	0.179151	-0.700842	-0.188934	-33.8935	-0.694778	0.55593	-1.70139
chr1D_93273678	1	93273678	A	C	20.3	-0.26646	0.126487	4.89731	3.17954	0.317225	-3.95409	-1.84661	1.87865	1.36297	3.79637	9.91922	10.7279	7.28019	4.60178	9.90233	7.42617	3.13328	-0.867821	2.88599	1.0251	0.00650642	1.34656	1.32393	4.76862	3.92909	6.73612	9.26499	6.8976	1.35629	1.98021	2.26786	1.70397	5.5991	5.83862	1.49228	6.12863	3.82326	0.123311	-0.909451	-0.319264	-43.2239	-0.803312	1.05812	-2.13729
chr1D_93281428	1	93281428	A	C	20.3	-0.26646	0.126487	4.89731	3.17954	0.317225	-3.95409	-1.84661	1.87865	1.36297	3.79637	9.91922	10.7279	7.28019	4.60178	9.90233	7.42617	3.13328	-0.867821	2.88599	1.0251	0.00650642	1.34656	1.32393	4.76862	3.92909	6.73612	9.26499	6.8976	1.35629	1.98021	2.26786	1.70397	5.5991	5.83862	1.49228	6.12863	3.82326	0.284919	-0.665127	0.00236904	-42.0228	-0.658027	0.851651	-1.881
chr1D_93310478	1	93310478	T	C	-20.3	0.26646	-0.126487	-4.89731	-3.17954	-0.317225	3.95409	1.84661	-1.87865	-1.36297	-3.79637	-9.91922	-10.7279	-7.28019	-4.60178	-9.90233	-7.42617	-3.13328	0.867821	-2.88599	-1.0251	-0.00650642	-1.34656	-1.32393	-4.76862	-3.92909	-6.73612	-9.26499	-6.8976	-1.35629	-1.98021	-2.26786	-1.70397	-5.5991	-5.83862	-1.49228	-6.12863	-3.82326	-0.420215	0.583459	-0.440228	57.4437	0.662841	-1.40357	2.22986
chr1D_93322641	1	93322641	A	G	20.3	-0.26646	0.126487	4.89731	3.17954	0.317225	-3.95409	-1.84661	1.87865	1.36297	3.79637	9.91922	10.7279	7.28019	4.60178	9.90233	7.42617	3.13328	-0.867821	2.88599	1.0251	0.00650642	1.34656	1.32393	4.76862	3.92909	6.73612	9.26499	6.8976	1.35629	1.98021	2.26786	1.70397	5.5991	5.83862	1.49228	6.12863	3.82326	0.284159	-0.797494	-0.169082	-39.8858	-0.684856	1.02778	-2.00037
chr1D_93354511	1	93354511	C	T	20.3	-0.26646	0.126487	4.89731	3.17954	0.317225	-3.95409	-1.84661	1.87865	1.36297	3.79637	9.91922	10.7279	7.28019	4.60178	9.90233	7.42617	3.13328	-0.867821	2.88599	1.0251	0.00650642	1.34656	1.32393	4.76862	3.92909	6.73612	9.26499	6.8976	1.35629	1.98021	2.26786	1.70397	5.5991	5.83862	1.49228	6.12863	3.82326	0.243852	-0.487672	0.246772	-40.4734	-0.484254	0.738956	-1.6342
chr1D_93379289	1	93379289	C	T	20.3	-0.26646	0.126487	4.89731	3.17954	0.317225	-3.95409	-1.84661	1.87865	1.36297	3.79637	9.91922	10.7279	7.28019	4.60178	9.90233	7.42617	3.13328	-0.867821	2.88599	1.0251	0.00650642	1.34656	1.32393	4.76862	3.92909	6.73612	9.26499	6.8976	1.35629	1.98021	2.26786	1.70397	5.5991	5.83862	1.49228	6.12863	3.82326	0.777278	-0.654184	0.421833	-59.5872	-0.317778	2.2681	-2.41571
chr1D_93394139	1	93394139	C	T	20.3	-0.26646	0.126487	4.89731	3.17954	0.317225	-3.95409	-1.84661	1.87865	1.36297	3.79637	9.91922	10.7279	7.28019	4.60178	9.90233	7.42617	3.13328	-0.867821	2.88599	1.0251	0.00650642	1.34656	1.32393	4.76862	3.92909	6.73612	9.26499	6.8976	1.35629	1.98021	2.26786	1.70397	5.5991	5.83862	1.49228	6.12863	3.82326	0.595542	-0.0721095	0.554894	-25.114	0.165774	0.418518	-0.775508
chr1D_93422146	1	93422146	T	A	-20.3	0.26646	-0.126487	-4.89731	-3.17954	-0.317225	3.95409	1.84661	-1.87865	-1.36297	-3.79637	-9.91922	-10.7279	-7.28019	-4.60178	-9.90233	-7.42617	-3.13328	0.867821	-2.88599	-1.0251	-0.00650642	-1.34656	-1.32393	-4.76862	-3.92909	-6.73612	-9.26499	-6.8976	-1.35629	-1.98021	-2.26786	-1.70397	-5.5991	-5.83862	-1.49228	-6.12863	-3.82326	-0.641622	0.70127	-0.127794	50.8754	0.359757	-1.86166	2.22116
chr1D_95853593	1	95853593	T	C	-20.3	0.26646	-0.126487	-4.89731	-3.17954	-0.317225	3.95409	1.84661	-1.87865	-1.36297	-3.79637	-9.91922	-10.7279	-7.28019	-4.60178	-9.90233	-7.42617	-3.13328	0.867821	-2.88599	-1.0251	-0.00650642	-1.34656	-1.32393	-4.76862	-3.92909	-6.73612	-9.26499	-6.8976	-1.35629	-1.98021	-2.26786	-1.70397	-5.5991	-5.83862	-1.49228	-6.12863	-3.82326	-0.436332	0.285342	-0.628469	47.3666	0.27398	-1.05492	1.60634
chr1D_96239750	1	96239750	G	A	-14.2153	0.0892664	0.365243	-5.45979	-4.39066	-1.96909	-0.665709	1.08368	-0.687495	0.28302	-2.81656	-11.3792	-11.5318	-7.67252	-3.8959	-2.57172	-1.65703	1.30465	1.99146	0.449372	-0.138417	0.919332	-0.511621	0.462795	-0.589857	0.237569	-0.849856	-1.87249	-1.41498	1.41153	-0.224153	-0.656046	-1.11046	0.882906	0.194348	0.293088	1.5642	0.702165	-0.105779	0.621561	0.0999239	40.2988	0.789527	-0.699452	1.80037
chr1D_98354920	1	98354920	T	G	-20.3	0.26646	-0.126487	-4.89731	-3.17954	-0.317225	3.95409	1.84661	-1.87865	-1.36297	-3.79637	-9.91922	-10.7279	-7.28019	-4.60178	-9.90233	-7.42617	-3.13328	0.867821	-2.88599	-1.0251	-0.00650642	-1.34656	-1.32393	-4.76862	-3.92909	-6.73612	-9.26499	-6.8976	-1.35629	-1.98021	-2.26786	-1.70397	-5.5991	-5.83862	-1.49228	-6.12863	-3.82326	-0.280994	0.760892	-0.230166	61.5772	0.828849	-1.65259	2.46649
chr1D_98385613	1	98385613	A	C	20.3	-0.26646	0.126487	4.89731	3.17954	0.317225	-3.95409	-1.84661	1.87865	1.36297	3.79637	9.91922	10.7279	7.28019	4.60178	9.90233	7.42617	3.13328	-0.867821	2.88599	1.0251	0.00650642	1.34656	1.32393	4.76862	3.92909	6.73612	9.26499	6.8976	1.35629	1.98021	2.26786	1.70397	5.5991	5.83862	1.49228	6.12863	3.82326	0.35937	-0.622944	0.241486	-53.6179	-0.640084	1.17243	-2.06961
chr1D_98417312	1	98417312	G	A	-20.3	0.26646	-0.126487	-4.89731	-3.17954	-0.317225	3.95409	1.84661	-1.87865	-1.36297	-3.79637	-9.91922	-10.7279	-7.28019	-4.60178	-9.90233	-7.42617	-3.13328	0.867821	-2.88599	-1.0251	-0.00650642	-1.34656	-1.32393	-4.76862	-3.92909	-6.73612	-9.26499	-6.8976	-1.35629	-1.98021	-2.26786	-1.70397	-5.5991	-5.83862	-1.49228	-6.12863	-3.82326	0.0351673	0.691082	0.0935806	40.501	0.905709	-0.307323	1.78481
chr1D_98432615	1	98432615	G	A	-20.3	0.26646	-0.126487	-4.89731	-3.17954	-0.317225	3.95409	1.84661	-1.87865	-1.36297	-3.79637	-9.91922	-10.7279	-7.28019	-4.60178	-9.90233	-7.42617	-3.13328	0.867821	-2.88599	-1.0251	-0.00650642	-1.34656	-1.32393	-4.76862	-3.92909	-6.73612	-9.26499	-6.8976	-1.35629	-1.98021	-2.26786	-1.70397	-5.5991	-5.83862	-1.49228	-6.12863	-3.82326	-0.405159	0.584746	-0.393501	57.8089	0.50782	-1.63123	2.20366
chr1D_98486140	1	98486140	C	A	-20.3	0.26646	-0.126487	-4.89731	-3.17954	-0.317225	3.95409	1.84661	-1.87865	-1.36297	-3.79637	-9.91922	-10.7279	-7.28019	-4.60178	-9.90233	-7.42617	-3.13328	0.867821	-2.88599	-1.0251	-0.00650642	-1.34656	-1.32393	-4.76862	-3.92909	-6.73612	-9.26499	-6.8976	-1.35629	-1.98021	-2.26786	-1.70397	-5.5991	-5.83862	-1.49228	-6.12863	-3.82326	-0.363453	0.753014	-0.0623854	51.9141	0.681346	-1.48018	2.24965
chr1D_98510005	1	98510005	T	G	-20.3	0.26646	-0.126487	-4.89731	-3.17954	-0.317225	3.95409	1.84661	-1.87865	-1.36297	-3.79637	-9.91922	-10.7279	-7.28019	-4.60178	-9.90233	-7.42617	-3.13328	0.867821	-2.88599	-1.0251	-0.00650642	-1.34656	-1.32393	-4.76862	-3.92909	-6.73612	-9.26499	-6.8976	-1.35629	-1.98021	-2.26786	-1.70397	-5.5991	-5.83862	-1.49228	-6.12863	-3.82326	-0.386843	0.624	-0.23298	51.014	0.649802	-1.16839	2.08196
chr1D_98513219	1	98513219	G	A	-20.3	0.26646	-0.126487	-4.89731	-3.17954	-0.317225	3.95409	1.84661	-1.87865	-1.36297	-3.79637	-9.91922	-10.7279	-7.28019	-4.60178	-9.90233	-7.42617	-3.13328	0.867821	-2.88599	-1.0251	-0.00650642	-1.34656	-1.32393	-4.76862	-3.92909	-6.73612	-9.26499	-6.8976	-1.35629	-1.98021	-2.26786	-1.70397	-5.5991	-5.83862	-1.49228	-6.12863	-3.82326	-0.386843	0.624	-0.23298	51.014	0.649802	-1.16839	2.08196
chr1D_98560868	1	98560868	T	C	-20.3	0.26646	-0.126487	-4.89731	-3.17954	-0.317225	3.95409	1.84661	-1.87865	-1.36297	-3.79637	-9.91922	-10.7279	-7.28019	-4.60178	-9.90233	-7.42617	-3.13328	0.867821	-2.88599	-1.0251	-0.00650642	-1.34656	-1.32393	-4.76862	-3.92909	-6.73612	-9.26499	-6.8976	-1.35629	-1.98021	-2.26786	-1.70397	-5.5991	-5.83862	-1.49228	-6.12863	-3.82326	-0.38752	0.891038	0.0193503	52.7353	0.747955	-1.69871	2.50436
chr1D_98581859	1	98581859	G	A	-20.3	0.26646	-0.126487	-4.89731	-3.17954	-0.317225	3.95409	1.84661	-1.87865	-1.36297	-3.79637	-9.91922	-10.7279	-7.28019	-4.60178	-9.90233	-7.42617	-3.13328	0.867821	-2.88599	-1.0251	-0.00650642	-1.34656	-1.32393	-4.76862	-3.92909	-6.73612	-9.26499	-6.8976	-1.35629	-1.98021	-2.26786	-1.70397	-5.5991	-5.83862	-1.49228	-6.12863	-3.82326	-0.203367	0.739528	0.0415907	43.2637	0.788363	-0.889685	2.01799
chr1D_98614430	1	98614430	C	T	20.3	-0.26646	0.126487	4.89731	3.17954	0.317225	-3.95409	-1.84661	1.87865	1.36297	3.79637	9.91922	10.7279	7.28019	4.60178	9.90233	7.42617	3.13328	-0.867821	2.88599	1.0251	0.00650642	1.34656	1.32393	4.76862	3.92909	6.73612	9.26499	6.8976	1.35629	1.98021	2.26786	1.70397	5.5991	5.83862	1.49228	6.12863	3.82326	0.296245	-0.690072	0.168918	-51.8917	-0.772491	1.17905	-2.20998
chr1D_98631657	1	98631657	C	T	20.3	-0.26646	0.126487	4.89731	3.17954	0.317225	-3.95409	-1.84661	1.87865	1.36297	3.79637	9.91922	10.7279	7.28019	4.60178	9.90233	7.42617	3.13328	-0.867821	2.88599	1.0251	0.00650642	1.34656	1.32393	4.76862	3.92909	6.73612	9.26499	6.8976	1.35629	1.98021	2.26786	1.70397	5.5991	5.83862	1.49228	6.12863	3.82326	0.483543	-0.438928	0.497939	-52.3274	-0.469031	1.22964	-1.92737
chr1D_98644132	1	98644132	C	T	20.3	-0.26646	0.126487	4.89731	3.17954	0.317225	-3.95409	-1.84661	1.87865	1.36297	3.79637	9.91922	10.7279	7.28019	4.60178	9.90233	7.42617	3.13328	-0.867821	2.88599	1.0251	0.00650642	1.34656	1.32393	4.76862	3.92909	6.73612	9.26499	6.8976	1.35629	1.98021	2.26786	1.70397	5.5991	5.83862	1.49228	6.12863	3.82326	0.29536	-0.35972	0.167459	-26.6599	-0.306249	0.226906	-1.1286
chr1D_98657096	1	98657096	C	T	20.3	-0.26646	0.126487	4.89731	3.17954	0.317225	-3.95409	-1.84661	1.87865	1.36297	3.79637	9.91922	10.7279	7.28019	4.60178	9.90233	7.42617	3.13328	-0.867821	2.88599	1.0251	0.00650642	1.34656	1.32393	4.76862	3.92909	6.73612	9.26499	6.8976	1.35629	1.98021	2.26786	1.70397	5.5991	5.83862	1.49228	6.12863	3.82326	0.179586	-0.800266	-0.176698	-41.8487	-0.75183	0.93333	-2.0297
chr1D_98700111	1	98700111	T	A	-20.3	0.26646	-0.126487	-4.89731	-3.17954	-0.317225	3.95409	1.84661	-1.87865	-1.36297	-3.79637	-9.91922	-10.7279	-7.28019	-4.60178	-9.90233	-7.42617	-3.13328	0.867821	-2.88599	-1.0251	-0.00650642	-1.34656	-1.32393	-4.76862	-3.92909	-6.73612	-9.26499	-6.8976	-1.35629	-1.98021	-2.26786	-1.70397	-5.5991	-5.83862	-1.49228	-6.12863	-3.82326	-0.797393	0.580949	-0.560545	66.7508	0.322472	-2.35706	2.48251
chr1D_98714114	1	98714114	T	C	-20.3	0.26646	-0.126487	-4.89731	-3.17954	-0.317225	3.95409	1.84661	-1.87865	-1.36297	-3.79637	-9.91922	-10.7279	-7.28019	-4.60178	-9.90233	-7.42617	-3.13328	0.867821	-2.88599	-1.0251	-0.00650642	-1.34656	-1.32393	-4.76862	-3.92909	-6.73612	-9.26499	-6.8976	-1.35629	-1.98021	-2.26786	-1.70397	-5.5991	-5.83862	-1.49228	-6.12863	-3.82326	-0.271413	0.513919	-0.215182	42.4891	0.525805	-1.12494	1.74291
chr1D_98740553	1	98740553	A	G	20.3	-0.26646	0.126487	4.89731	3.17954	0.317225	-3.95409	-1.84661	1.87865	1.36297	3.79637	9.91922	10.7279	7.28019	4.60178	9.90233	7.42617	3.13328	-0.867821	2.88599	1.0251	0.00650642	1.34656	1.32393	4.76862	3.92909	6.73612	9.26499	6.8976	1.35629	1.98021	2.26786	1.70397	5.5991	5.83862	1.49228	6.12863	3.82326	0.639784	-0.650221	0.366201	-59.4338	-0.477865	1.95283	-2.39791
chr1D_98753751	1	98753751	G	A	-20.3	0.26646	-0.126487	-4.89731	-3.17954	-0.317225	3.95409	1.84661	-1.87865	-1.36297	-3.79637	-9.91922	-10.7279	-7.28019	-4.60178	-9.90233	-7.42617	-3.13328	0.867821	-2.88599	-1.0251	-0.00650642	-1.34656	-1.32393	-4.76862	-3.92909	-6.73612	-9.26499	-6.8976	-1.35629	-1.98021	-2.26786	-1.70397	-5.5991	-5.83862	-1.49228	-6.12863	-3.82326	-0.294135	0.69918	-0.175772	51.3065	0.780536	-1.16469	2.19755
chr1D_98767217	1	98767217	C	A	-20.3	0.26646	-0.126487	-4.89731	-3.17954	-0.317225	3.95409	1.84661	-1.87865	-1.36297	-3.79637	-9.91922	-10.7279	-7.28019	-4.60178	-9.90233	-7.42617	-3.13328	0.867821	-2.88599	-1.0251	-0.00650642	-1.34656	-1.32393	-4.76862	-3.92909	-6.73612	-9.26499	-6.8976	-1.35629	-1.98021	-2.26786	-1.70397	-5.5991	-5.83862	-1.49228	-6.12863	-3.82326	-0.606832	0.777766	-0.153574	54.636	0.480515	-1.95736	2.39969
chr1D_98785219	1	98785219	G	A	-20.3	0.26646	-0.126487	-4.89731	-3.17954	-0.317225	3.95409	1.84661	-1.87865	-1.36297	-3.79637	-9.91922	-10.7279	-7.28019	-4.60178	-9.90233	-7.42617	-3.13328	0.867821	-2.88599	-1.0251	-0.00650642	-1.34656	-1.32393	-4.76862	-3.92909	-6.73612	-9.26499	-6.8976	-1.35629	-1.98021	-2.26786	-1.70397	-5.5991	-5.83862	-1.49228	-6.12863	-3.82326	-0.656455	0.700286	-0.274847	59.7578	0.440493	-2.17775	2.44672
chr1D_98802122	1	98802122	C	A	-20.3	0.26646	-0.126487	-4.89731	-3.17954	-0.317225	3.95409	1.84661	-1.87865	-1.36297	-3.79637	-9.91922	-10.7279	-7.28019	-4.60178	-9.90233	-7.42617	-3.13328	0.867821	-2.88599	-1.0251	-0.00650642	-1.34656	-1.32393	-4.76862	-3.92909	-6.73612	-9.26499	-6.8976	-1.35629	-1.98021	-2.26786	-1.70397	-5.5991	-5.83862	-1.49228	-6.12863	-3.82326	-0.331847	0.688266	0.0306496	40.6713	0.594497	-0.987531	1.88693
chr1D_98822655	1	98822655	C	G	20.3	-0.26646	0.126487	4.89731	3.17954	0.317225	-3.95409	-1.84661	1.87865	1.36297	3.79637	9.91922	10.7279	7.28019	4.60178	9.90233	7.42617	3.13328	-0.867821	2.88599	1.0251	0.00650642	1.34656	1.32393	4.76862	3.92909	6.73612	9.26499	6.8976	1.35629	1.98021	2.26786	1.70397	5.5991	5.83862	1.49228	6.12863	3.82326	0.386843	-0.624	0.23298	-51.014	-0.649802	1.16839	-2.08196
chr1D_98853696	1	98853696	C	T	20.3	-0.26646	0.126487	4.89731	3.17954	0.317225	-3.95409	-1.84661	1.87865	1.36297	3.79637	9.91922	10.7279	7.28019	4.60178	9.90233	7.42617	3.13328	-0.867821	2.88599	1.0251	0.00650642	1.34656	1.32393	4.76862	3.92909	6.73612	9.26499	6.8976	1.35629	1.98021	2.26786	1.70397	5.5991	5.83862	1.49228	6.12863	3.82326	0.294135	-0.69918	0.175772	-51.3065	-0.780536	1.16469	-2.19755
chr1D_101388002	1	101388002	G	A	-20.3	0.26646	-0.126487	-4.89731	-3.17954	-0.317225	3.95409	1.84661	-1.87865	-1.36297	-3.79637	-9.91922	-10.7279	-7.28019	-4.60178	-9.90233	-7.42617	-3.13328	0.867821	-2.88599	-1.0251	-0.00650642	-1.34656	-1.32393	-4.76862	-3.92909	-6.73612	-9.26499	-6.8976	-1.35629	-1.98021	-2.26786	-1.70397	-5.5991	-5.83862	-1.49228	-6.12863	-3.82326	-0.623756	0.628041	-0.282475	55.8293	0.362564	-1.85079	2.20457
chr1D_101413333	1	101413333	G	A	-20.3	0.26646	-0.126487	-4.89731	-3.17954	-0.317225	3.95409	1.84661	-1.87865	-1.36297	-3.79637	-9.91922	-10.7279	-7.28019	-4.60178	-9.90233	-7.42617	-3.13328	0.867821	-2.88599	-1.0251	-0.00650642	-1.34656	-1.32393	-4.76862	-3.92909	-6.73612	-9.26499	-6.8976	-1.35629	-1.98021	-2.26786	-1.70397	-5.5991	-5.83862	-1.49228	-6.12863	-3.82326	-0.249428	0.557651	-0.162857	34.4111	0.574212	-0.621762	1.62841
chr1D_101429456	1	101429456	T	C	-20.3	0.26646	-0.126487	-4.89731	-3.17954	-0.317225	3.95409	1.84661	-1.87865	-1.36297	-3.79637	-9.91922	-10.7279	-7.28019	-4.60178	-9.90233	-7.42617	-3.13328	0.867821	-2.88599	-1.0251	-0.00650642	-1.34656	-1.32393	-4.76862	-3.92909	-6.73612	-9.26499	-6.8976	-1.35629	-1.98021	-2.26786	-1.70397	-5.5991	-5.83862	-1.49228	-6.12863	-3.82326	-0.308424	0.304062	-0.363253	33.7968	0.302361	-0.261653	1.19953
chr1D_101436137	1	101436137	G	A	-20.3	0.26646	-0.126487	-4.89731	-3.17954	-0.317225	3.95409	1.84661	-1.87865	-1.36297	-3.79637	-9.91922	-10.7279	-7.28019	-4.60178	-9.90233	-7.42617	-3.13328	0.867821	-2.88599	-1.0251	-0.00650642	-1.34656	-1.32393	-4.76862	-3.92909	-6.73612	-9.26499	-6.8976	-1.35629	-1.98021	-2.26786	-1.70397	-5.5991	-5.83862	-1.49228	-6.12863	-3.82326	-0.525694	0.0384815	-0.609614	24.5928	-0.18052	-0.353652	0.720302
chr1D_101445727	1	101445727	G	A	-20.3	0.26646	-0.126487	-4.89731	-3.17954	-0.317225	3.95409	1.84661	-1.87865	-1.36297	-3.79637	-9.91922	-10.7279	-7.28019	-4.60178	-9.90233	-7.42617	-3.13328	0.867821	-2.88599	-1.0251	-0.00650642	-1.34656	-1.32393	-4.76862	-3.92909	-6.73612	-9.26499	-6.8976	-1.35629	-1.98021	-2.26786	-1.70397	-5.5991	-5.83862	-1.49228	-6.12863	-3.82326	-0.421289	0.644913	-0.0776343	47.1273	0.442639	-1.41193	1.95015
chr1D_101474216	1	101474216	T	C	-20.3	0.26646	-0.126487	-4.89731	-3.17954	-0.317225	3.95409	1.84661	-1.87865	-1.36297	-3.79637	-9.91922	-10.7279	-7.28019	-4.60178	-9.90233	-7.42617	-3.13328	0.867821	-2.88599	-1.0251	-0.00650642	-1.34656	-1.32393	-4.76862	-3.92909	-6.73612	-9.26499	-6.8976	-1.35629	-1.98021	-2.26786	-1.70397	-5.5991	-5.83862	-1.49228	-6.12863	-3.82326	-0.35837	0.397606	-0.109684	26.3099	0.228228	-0.430496	1.16946
chr1D_101491039	1	101491039	A	G	20.3	-0.26646	0.126487	4.89731	3.17954	0.317225	-3.95409	-1.84661	1.87865	1.36297	3.79637	9.91922	10.7279	7.28019	4.60178	9.90233	7.42617	3.13328	-0.867821	2.88599	1.0251	0.00650642	1.34656	1.32393	4.76862	3.92909	6.73612	9.26499	6.8976	1.35629	1.98021	2.26786	1.70397	5.5991	5.83862	1.49228	6.12863	3.82326	0.59519	-0.462011	0.494869	-53.1753	-0.330695	1.54096	-1.98636
chr1D_101505540	1	101505540	C	T	20.3	-0.26646	0.126487	4.89731	3.17954	0.317225	-3.95409	-1.84661	1.87865	1.36297	3.79637	9.91922	10.7279	7.28019	4.60178	9.90233	7.42617	3.13328	-0.867821	2.88599	1.0251	0.00650642	1.34656	1.32393	4.76862	3.92909	6.73612	9.26499	6.8976	1.35629	1.98021	2.26786	1.70397	5.5991	5.83862	1.49228	6.12863	3.82326	0.578696	-0.542764	0.400595	-54.2153	-0.253124	1.83486	-2.0895
chr1D_101559025	1	101559025	G	A	-20.3	0.26646	-0.126487	-4.89731	-3.17954	-0.317225	3.95409	1.84661	-1.87865	-1.36297	-3.79637	-9.91922	-10.7279	-7.28019	-4.60178	-9.90233	-7.42617	-3.13328	0.867821	-2.88599	-1.0251	-0.00650642	-1.34656	-1.32393	-4.76862	-3.92909	-6.73612	-9.26499	-6.8976	-1.35629	-1.98021	-2.26786	-1.70397	-5.5991	-5.83862	-1.49228	-6.12863	-3.82326	-0.569777	0.578298	-0.248768	47.7651	0.374539	-1.44038	1.9722
chr1D_101570743	1	101570743	T	C	-20.3	0.26646	-0.126487	-4.89731	-3.17954	-0.317225	3.95409	1.84661	-1.87865	-1.36297	-3.79637	-9.91922	-10.7279	-7.28019	-4.60178	-9.90233	-7.42617	-3.13328	0.867821	-2.88599	-1.0251	-0.00650642	-1.34656	-1.32393	-4.76862	-3.92909	-6.73612	-9.26499	-6.8976	-1.35629	-1.98021	-2.26786	-1.70397	-5.5991	-5.83862	-1.49228	-6.12863	-3.82326	-0.631392	0.864976	-0.139629	61.0194	0.497631	-2.39479	2.73477
chr1D_101596911	1	101596911	G	A	-20.3	0.26646	-0.126487	-4.89731	-3.17954	-0.317225	3.95409	1.84661	-1.87865	-1.36297	-3.79637	-9.91922	-10.7279	-7.28019	-4.60178	-9.90233	-7.42617	-3.13328	0.867821	-2.88599	-1.0251	-0.00650642	-1.34656	-1.32393	-4.76862	-3.92909	-6.73612	-9.26499	-6.8976	-1.35629	-1.98021	-2.26786	-1.70397	-5.5991	-5.83862	-1.49228	-6.12863	-3.82326	-0.048285	0.887831	0.143662	52.0707	1.05756	-1.01761	2.40993
chr1D_101607475	1	101607475	T	C	-20.3	0.26646	-0.126487	-4.89731	-3.17954	-0.317225	3.95409	1.84661	-1.87865	-1.36297	-3.79637	-9.91922	-10.7279	-7.28019	-4.60178	-9.90233	-7.42617	-3.13328	0.867821	-2.88599	-1.0251	-0.00650642	-1.34656	-1.32393	-4.76862	-3.92909	-6.73612	-9.26499	-6.8976	-1.35629	-1.98021	-2.26786	-1.70397	-5.5991	-5.83862	-1.49228	-6.12863	-3.82326	-0.277367	0.505118	0.0851805	23.9326	0.248967	-0.464389	1.1713
chr1D_101620773	1	101620773	C	T	20.3	-0.26646	0.126487	4.89731	3.17954	0.317225	-3.95409	-1.84661	1.87865	1.36297	3.79637	9.91922	10.7279	7.28019	4.60178	9.90233	7.42617	3.13328	-0.867821	2.88599	1.0251	0.00650642	1.34656	1.32393	4.76862	3.92909	6.73612	9.26499	6.8976	1.35629	1.98021	2.26786	1.70397	5.5991	5.83862	1.49228	6.12863	3.82326	0.356495	-0.706304	0.245215	-57.3215	-0.659191	1.5504	-2.30675
chr1D_101642046	1	101642046	A	C	20.3	-0.26646	0.126487	4.89731	3.17954	0.317225	-3.95409	-1.84661	1.87865	1.36297	3.79637	9.91922	10.7279	7.28019	4.60178	9.90233	7.42617	3.13328	-0.867821	2.88599	1.0251	0.00650642	1.34656	1.32393	4.76862	3.92909	6.73612	9.26499	6.8976	1.35629	1.98021	2.26786	1.70397	5.5991	5.83862	1.49228	6.12863	3.82326	0.290666	-0.744778	0.0662937	-48.3051	-0.756445	1.02586	-2.10954
chr1D_101653170	1	101653170	T	C	-20.3	0.26646	-0.126487	-4.89731	-3.17954	-0.317225	3.95409	1.84661	-1.87865	-1.36297	-3.79637	-9.91922	-10.7279	-7.28019	-4.60178	-9.90233	-7.42617	-3.13328	0.867821	-2.88599	-1.0251	-0.00650642	-1.34656	-1.32393	-4.76862	-3.92909	-6.73612	-9.26499	-6.8976	-1.35629	-1.98021	-2.26786	-1.70397	-5.5991	-5.83862	-1.49228	-6.12863	-3.82326	-0.844089	0.487336	-0.516199	54.289	0.146213	-1.99603	2.11657
chr1D_101688210	1	101688210	C	T	20.3	-0.26646	0.126487	4.89731	3.17954	0.317225	-3.95409	-1.84661	1.87865	1.36297	3.79637	9.91922	10.7279	7.28019	4.60178	9.90233	7.42617	3.13328	-0.867821	2.88599	1.0251	0.00650642	1.34656	1.32393	4.76862	3.92909	6.73612	9.26499	6.8976	1.35629	1.98021	2.26786	1.70397	5.5991	5.83862	1.49228	6.12863	3.82326	0.320872	-0.405386	0.0897607	-26.6212	-0.222825	0.269381	-1.10941
chr1D_101708497	1	101708497	A	G	20.3	-0.26646	0.126487	4.89731	3.17954	0.317225	-3.95409	-1.84661	1.87865	1.36297	3.79637	9.91922	10.7279	7.28019	4.60178	9.90233	7.42617	3.13328	-0.867821	2.88599	1.0251	0.00650642	1.34656	1.32393	4.76862	3.92909	6.73612	9.26499	6.8976	1.35629	1.98021	2.26786	1.70397	5.5991	5.83862	1.49228	6.12863	3.82326	0.192556	-0.424138	0.2992	-38.9705	-0.473761	0.78298	-1.48967
chr1D_101728135	1	101728135	C	T	20.3	-0.26646	0.126487	4.89731	3.17954	0.317225	-3.95409	-1.84661	1.87865	1.36297	3.79637	9.91922	10.7279	7.28019	4.60178	9.90233	7.42617	3.13328	-0.867821	2.88599	1.0251	0.00650642	1.34656	1.32393	4.76862	3.92909	6.73612	9.26499	6.8976	1.35629	1.98021	2.26786	1.70397	5.5991	5.83862	1.49228	6.12863	3.82326	0.148133	-0.825924	-0.159991	-45.3295	-0.851762	0.816333	-2.0625
chr1D_101744437	1	101744437	G	C	-20.3	0.26646	-0.126487	-4.89731	-3.17954	-0.317225	3.95409	1.84661	-1.87865	-1.36297	-3.79637	-9.91922	-10.7279	-7.28019	-4.60178	-9.90233	-7.42617	-3.13328	0.867821	-2.88599	-1.0251	-0.00650642	-1.34656	-1.32393	-4.76862	-3.92909	-6.73612	-9.26499	-6.8976	-1.35629	-1.98021	-2.26786	-1.70397	-5.5991	-5.83862	-1.49228	-6.12863	-3.82326	-0.373646	0.415665	-0.327693	38.9873	0.303566	-0.881944	1.53142
chr1D_101754071	1	101754071	G	A	-20.3	0.26646	-0.126487	-4.89731	-3.17954	-0.317225	3.95409	1.84661	-1.87865	-1.36297	-3.79637	-9.91922	-10.7279	-7.28019	-4.60178	-9.90233	-7.42617	-3.13328	0.867821	-2.88599	-1.0251	-0.00650642	-1.34656	-1.32393	-4.76862	-3.92909	-6.73612	-9.26499	-6.8976	-1.35629	-1.98021	-2.26786	-1.70397	-5.5991	-5.83862	-1.49228	-6.12863	-3.82326	-0.484088	0.698793	-0.19235	55.8401	0.49395	-1.93963	2.31337
chr1D_101778306	1	101778306	G	A	-20.3	0.26646	-0.126487	-4.89731	-3.17954	-0.317225	3.95409	1.84661	-1.87865	-1.36297	-3.79637	-9.91922	-10.7279	-7.28019	-4.60178	-9.90233	-7.42617	-3.13328	0.867821	-2.88599	-1.0251	-0.00650642	-1.34656	-1.32393	-4.76862	-3.92909	-6.73612	-9.26499	-6.8976	-1.35629	-1.98021	-2.26786	-1.70397	-5.5991	-5.83862	-1.49228	-6.12863	-3.82326	-0.249777	0.446735	-0.357291	44.7828	0.652135	-0.689654	1.73241
chr1D_101798686	1	101798686	C	T	20.3	-0.26646	0.126487	4.89731	3.17954	0.317225	-3.95409	-1.84661	1.87865	1.36297	3.79637	9.91922	10.7279	7.28019	4.60178	9.90233	7.42617	3.13328	-0.867821	2.88599	1.0251	0.00650642	1.34656	1.32393	4.76862	3.92909	6.73612	9.26499	6.8976	1.35629	1.98021	2.26786	1.70397	5.5991	5.83862	1.49228	6.12863	3.82326	0.495793	-0.716866	0.198737	-56.0122	-0.558926	1.74032	-2.35078
chr1D_101829820	1	101829820	A	T	20.3	-0.26646	0.126487	4.89731	3.17954	0.317225	-3.95409	-1.84661	1.87865	1.36297	3.79637	9.91922	10.7279	7.28019	4.60178	9.90233	7.42617	3.13328	-0.867821	2.88599	1.0251	0.00650642	1.34656	1.32393	4.76862	3.92909	6.73612	9.26499	6.8976	1.35629	1.98021	2.26786	1.70397	5.5991	5.83862	1.49228	6.12863	3.82326	0.262861	-0.777279	-0.049807	-44.1706	-0.764287	1.07269	-2.10475
chr1D_101876166	1	101876166	C	T	20.3	-0.26646	0.126487	4.89731	3.17954	0.317225	-3.95409	-1.84661	1.87865	1.36297	3.79637	9.91922	10.7279	7.28019	4.60178	9.90233	7.42617	3.13328	-0.867821	2.88599	1.0251	0.00650642	1.34656	1.32393	4.76862	3.92909	6.73612	9.26499	6.8976	1.35629	1.98021	2.26786	1.70397	5.5991	5.83862	1.49228	6.12863	3.82326	0.0944757	-0.487021	0.204217	-42.3305	-0.731307	0.398099	-1.62827
chr1D_101892068	1	101892068	G	A	-20.3	0.26646	-0.126487	-4.89731	-3.17954	-0.317225	3.95409	1.84661	-1.87865	-1.36297	-3.79637	-9.91922	-10.7279	-7.28019	-4.60178	-9.90233	-7.42617	-3.13328	0.867821	-2.88599	-1.0251	-0.00650642	-1.34656	-1.32393	-4.76862	-3.92909	-6.73612	-9.26499	-6.8976	-1.35629	-1.98021	-2.26786	-1.70397	-5.5991	-5.83862	-1.49228	-6.12863	-3.82326	-0.16766	0.833666	-0.00770752	52.588	0.878084	-1.29549	2.35734
chr1D_101904394	1	101904394	C	A	-20.3	0.26646	-0.126487	-4.89731	-3.17954	-0.317225	3.95409	1.84661	-1.87865	-1.36297	-3.79637	-9.91922	-10.7279	-7.28019	-4.60178	-9.90233	-7.42617	-3.13328	0.867821	-2.88599	-1.0251	-0.00650642	-1.34656	-1.32393	-4.76862	-3.92909	-6.73612	-9.26499	-6.8976	-1.35629	-1.98021	-2.26786	-1.70397	-5.5991	-5.83862	-1.49228	-6.12863	-3.82326	-0.386843	0.624	-0.23298	51.014	0.649802	-1.16839	2.08196
chr1D_101909911	1	101909911	T	C	-20.3	0.26646	-0.126487	-4.89731	-3.17954	-0.317225	3.95409	1.84661	-1.87865	-1.36297	-3.79637	-9.91922	-10.7279	-7.28019	-4.60178	-9.90233	-7.42617	-3.13328	0.867821	-2.88599	-1.0251	-0.00650642	-1.34656	-1.32393	-4.76862	-3.92909	-6.73612	-9.26499	-6.8976	-1.35629	-1.98021	-2.26786	-1.70397	-5.5991	-5.83862	-1.49228	-6.12863	-3.82326	-0.0940798	0.7607	0.130438	41.3702	0.895047	-0.726538	1.99559
chr1D_101917335	1	101917335	C	T	20.3	-0.26646	0.126487	4.89731	3.17954	0.317225	-3.95409	-1.84661	1.87865	1.36297	3.79637	9.91922	10.7279	7.28019	4.60178	9.90233	7.42617	3.13328	-0.867821	2.88599	1.0251	0.00650642	1.34656	1.32393	4.76862	3.92909	6.73612	9.26499	6.8976	1.35629	1.98021	2.26786	1.70397	5.5991	5.83862	1.49228	6.12863	3.82326	0.50377	-0.768202	0.0679999	-51.7756	-0.560042	1.70037	-2.31179
chr1D_101925346	1	101925346	G	C	-20.3	0.26646	-0.126487	-4.89731	-3.17954	-0.317225	3.95409	1.84661	-1.87865	-1.36297	-3.79637	-9.91922	-10.7279	-7.28019	-4.60178	-9.90233	-7.42617	-3.13328	0.867821	-2.88599	-1.0251	-0.00650642	-1.34656	-1.32393	-4.76862	-3.92909	-6.73612	-9.26499	-6.8976	-1.35629	-1.98021	-2.26786	-1.70397	-5.5991	-5.83862	-1.49228	-6.12863	-3.82326	-0.319156	0.61584	-0.124347	45.9342	0.620562	-0.997229	1.92715
chr1D_101957194	1	101957194	T	A	-20.3	0.26646	-0.126487	-4.89731	-3.17954	-0.317225	3.95409	1.84661	-1.87865	-1.36297	-3.79637	-9.91922	-10.7279	-7.28019	-4.60178	-9.90233	-7.42617	-3.13328	0.867821	-2.88599	-1.0251	-0.00650642	-1.34656	-1.32393	-4.76862	-3.92909	-6.73612	-9.26499	-6.8976	-1.35629	-1.98021	-2.26786	-1.70397	-5.5991	-5.83862	-1.49228	-6.12863	-3.82326	-0.345242	0.702576	0.0752595	40.9067	0.556109	-1.1775	1.93014
chr1D_101977240	1	101977240	A	G	20.3	-0.26646	0.126487	4.89731	3.17954	0.317225	-3.95409	-1.84661	1.87865	1.36297	3.79637	9.91922	10.7279	7.28019	4.60178	9.90233	7.42617	3.13328	-0.867821	2.88599	1.0251	0.00650642	1.34656	1.32393	4.76862	3.92909	6.73612	9.26499	6.8976	1.35629	1.98021	2.26786	1.70397	5.5991	5.83862	1.49228	6.12863	3.82326	0.386843	-0.624	0.23298	-51.014	-0.649802	1.16839	-2.08196
chr1D_101993304	1	101993304	C	T	20.3	-0.26646	0.126487	4.89731	3.17954	0.317225	-3.95409	-1.84661	1.87865	1.36297	3.79637	9.91922	10.7279	7.28019	4.60178	9.90233	7.42617	3.13328	-0.867821	2.88599	1.0251	0.00650642	1.34656	1.32393	4.76862	3.92909	6.73612	9.26499	6.8976	1.35629	1.98021	2.26786	1.70397	5.5991	5.83862	1.49228	6.12863	3.82326	0.220543	-0.832997	-0.0169506	-50.6501	-0.845406	1.3387	-2.34134
chr1D_102010819	1	102010819	G	T	20.3	-0.26646	0.126487	4.89731	3.17954	0.317225	-3.95409	-1.84661	1.87865	1.36297	3.79637	9.91922	10.7279	7.28019	4.60178	9.90233	7.42617	3.13328	-0.867821	2.88599	1.0251	0.00650642	1.34656	1.32393	4.76862	3.92909	6.73612	9.26499	6.8976	1.35629	1.98021	2.26786	1.70397	5.5991	5.83862	1.49228	6.12863	3.82326	0.383486	-0.707723	0.211216	-56.0078	-0.700423	1.48789	-2.33498
chr1D_102025521	1	102025521	A	G	20.3	-0.26646	0.126487	4.89731	3.17954	0.317225	-3.95409	-1.84661	1.87865	1.36297	3.79637	9.91922	10.7279	7.28019	4.60178	9.90233	7.42617	3.13328	-0.867821	2.88599	1.0251	0.00650642	1.34656	1.32393	4.76862	3.92909	6.73612	9.26499	6.8976	1.35629	1.98021	2.26786	1.70397	5.5991	5.83862	1.49228	6.12863	3.82326	0.048285	-0.887831	-0.143662	-52.0707	-1.05756	1.01761	-2.40993
chr1D_102076072	1	102076072	C	T	20.3	-0.26646	0.126487	4.89731	3.17954	0.317225	-3.95409	-1.84661	1.87865	1.36297	3.79637	9.91922	10.7279	7.28019	4.60178	9.90233	7.42617	3.13328	-0.867821	2.88599	1.0251	0.00650642	1.34656	1.32393	4.76862	3.92909	6.73612	9.26499	6.8976	1.35629	1.98021	2.26786	1.70397	5.5991	5.83862	1.49228	6.12863	3.82326	0.0114972	-0.798218	-0.342051	-33.7746	-0.899022	0.469768	-1.82628
chr1D_102098469	1	102098469	A	G	20.3	-0.26646	0.126487	4.89731	3.17954	0.317225	-3.95409	-1.84661	1.87865	1.36297	3.79637	9.91922	10.7279	7.28019	4.60178	9.90233	7.42617	3.13328	-0.867821	2.88599	1.0251	0.00650642	1.34656	1.32393	4.76862	3.92909	6.73612	9.26499	6.8976	1.35629	1.98021	2.26786	1.70397	5.5991	5.83862	1.49228	6.12863	3.82326	0.386843	-0.624	0.23298	-51.014	-0.649802	1.16839	-2.08196
chr1D_102118796	1	102118796	C	T	20.3	-0.26646	0.126487	4.89731	3.17954	0.317225	-3.95409	-1.84661	1.87865	1.36297	3.79637	9.91922	10.7279	7.28019	4.60178	9.90233	7.42617	3.13328	-0.867821	2.88599	1.0251	0.00650642	1.34656	1.32393	4.76862	3.92909	6.73612	9.26499	6.8976	1.35629	1.98021	2.26786	1.70397	5.5991	5.83862	1.49228	6.12863	3.82326	0.350194	-0.495689	0.250797	-42.9053	-0.346692	1.06657	-1.6792
chr1D_102226254	1	102226254	C	A	-20.3	0.26646	-0.126487	-4.89731	-3.17954	-0.317225	3.95409	1.84661	-1.87865	-1.36297	-3.79637	-9.91922	-10.7279	-7.28019	-4.60178	-9.90233	-7.42617	-3.13328	0.867821	-2.88599	-1.0251	-0.00650642	-1.34656	-1.32393	-4.76862	-3.92909	-6.73612	-9.26499	-6.8976	-1.35629	-1.98021	-2.26786	-1.70397	-5.5991	-5.83862	-1.49228	-6.12863	-3.82326	-0.384268	0.67145	-0.136334	45.8234	0.635544	-1.13771	2.03936
chr1D_102306598	1	102306598	G	C	-20.3	0.26646	-0.126487	-4.89731	-3.17954	-0.317225	3.95409	1.84661	-1.87865	-1.36297	-3.79637	-9.91922	-10.7279	-7.28019	-4.60178	-9.90233	-7.42617	-3.13328	0.867821	-2.88599	-1.0251	-0.00650642	-1.34656	-1.32393	-4.76862	-3.92909	-6.73612	-9.26499	-6.8976	-1.35629	-1.98021	-2.26786	-1.70397	-5.5991	-5.83862	-1.49228	-6.12863	-3.82326	-0.406306	0.747428	-0.250269	55.1548	0.705314	-1.60523	2.39176
chr1D_102353315	1	102353315	C	T	20.3	-0.26646	0.126487	4.89731	3.17954	0.317225	-3.95409	-1.84661	1.87865	1.36297	3.79637	9.91922	10.7279	7.28019	4.60178	9.90233	7.42617	3.13328	-0.867821	2.88599	1.0251	0.00650642	1.34656	1.32393	4.76862	3.92909	6.73612	9.26499	6.8976	1.35629	1.98021	2.26786	1.70397	5.5991	5.83862	1.49228	6.12863	3.82326	0.41913	-0.615204	0.246859	-50.1443	-0.591366	1.28436	-2.09538
chr1D_102426446	1	102426446	C	T	20.3	-0.26646	0.126487	4.89731	3.17954	0.317225	-3.95409	-1.84661	1.87865	1.36297	3.79637	9.91922	10.7279	7.28019	4.60178	9.90233	7.42617	3.13328	-0.867821	2.88599	1.0251	0.00650642	1.34656	1.32393	4.76862	3.92909	6.73612	9.26499	6.8976	1.35629	1.98021	2.26786	1.70397	5.5991	5.83862	1.49228	6.12863	3.82326	0.314832	-0.792136	-0.176081	-39.3252	-0.603701	1.01651	-1.92481
chr1D_102483057	1	102483057	C	A	-20.3	0.26646	-0.126487	-4.89731	-3.17954	-0.317225	3.95409	1.84661	-1.87865	-1.36297	-3.79637	-9.91922	-10.7279	-7.28019	-4.60178	-9.90233	-7.42617	-3.13328	0.867821	-2.88599	-1.0251	-0.00650642	-1.34656	-1.32393	-4.76862	-3.92909	-6.73612	-9.26499	-6.8976	-1.35629	-1.98021	-2.26786	-1.70397	-5.5991	-5.83862	-1.49228	-6.12863	-3.82326	-0.469647	0.716971	-0.0672336	48.6627	0.536523	-1.6352	2.20404
chr1D_102514128	1	102514128	T	A	-20.3	0.26646	-0.126487	-4.89731	-3.17954	-0.317225	3.95409	1.84661	-1.87865	-1.36297	-3.79637	-9.91922	-10.7279	-7.28019	-4.60178	-9.90233	-7.42617	-3.13328	0.867821	-2.88599	-1.0251	-0.00650642	-1.34656	-1.32393	-4.76862	-3.92909	-6.73612	-9.26499	-6.8976	-1.35629	-1.98021	-2.26786	-1.70397	-5.5991	-5.83862	-1.49228	-6.12863	-3.82326	-0.255768	0.72064	0.0095247	48.7177	0.694461	-1.13577	2.04143
chr1D_102539273	1	102539273	C	T	20.3	-0.26646	0.126487	4.89731	3.17954	0.317225	-3.95409	-1.84661	1.87865	1.36297	3.79637	9.91922	10.7279	7.28019	4.60178	9.90233	7.42617	3.13328	-0.867821	2.88599	1.0251	0.00650642	1.34656	1.32393	4.76862	3.92909	6.73612	9.26499	6.8976	1.35629	1.98021	2.26786	1.70397	5.5991	5.83862	1.49228	6.12863	3.82326	0.286678	-0.884364	0.0693874	-58.0326	-0.947458	1.58268	-2.60703
chr1D_102568247	1	102568247	G	A	-20.3	0.26646	-0.126487	-4.89731	-3.17954	-0.317225	3.95409	1.84661	-1.87865	-1.36297	-3.79637	-9.91922	-10.7279	-7.28019	-4.60178	-9.90233	-7.42617	-3.13328	0.867821	-2.88599	-1.0251	-0.00650642	-1.34656	-1.32393	-4.76862	-3.92909	-6.73612	-9.26499	-6.8976	-1.35629	-1.98021	-2.26786	-1.70397	-5.5991	-5.83862	-1.49228	-6.12863	-3.82326	-0.330582	0.584725	-0.257925	51.2977	0.559697	-1.33155	2.02238
chr1D_102607522	1	102607522	A	G	20.3	-0.26646	0.126487	4.89731	3.17954	0.317225	-3.95409	-1.84661	1.87865	1.36297	3.79637	9.91922	10.7279	7.28019	4.60178	9.90233	7.42617	3.13328	-0.867821	2.88599	1.0251	0.00650642	1.34656	1.32393	4.76862	3.92909	6.73612	9.26499	6.8976	1.35629	1.98021	2.26786	1.70397	5.5991	5.83862	1.49228	6.12863	3.82326	0.588122	-0.764878	0.117034	-52.2654	-0.423146	1.89535	-2.27301
chr1D_102631714	1	102631714	C	A	-20.3	0.26646	-0.126487	-4.89731	-3.17954	-0.317225	3.95409	1.84661	-1.87865	-1.36297	-3.79637	-9.91922	-10.7279	-7.28019	-4.60178	-9.90233	-7.42617	-3.13328	0.867821	-2.88599	-1.0251	-0.00650642	-1.34656	-1.32393	-4.76862	-3.92909	-6.73612	-9.26499	-6.8976	-1.35629	-1.98021	-2.26786	-1.70397	-5.5991	-5.83862	-1.49228	-6.12863	-3.82326	-0.398389	0.608395	-0.258058	48.4901	0.610125	-1.18173	2.04367
chr1D_102650977	1	102650977	C	T	20.3	-0.26646	0.126487	4.89731	3.17954	0.317225	-3.95409	-1.84661	1.87865	1.36297	3.79637	9.91922	10.7279	7.28019	4.60178	9.90233	7.42617	3.13328	-0.867821	2.88599	1.0251	0.00650642	1.34656	1.32393	4.76862	3.92909	6.73612	9.26499	6.8976	1.35629	1.98021	2.26786	1.70397	5.5991	5.83862	1.49228	6.12863	3.82326	0.530039	-0.435725	0.576383	-57.5783	-0.428228	1.4476	-2.02642
chr1D_102685953	1	102685953	T	C	-20.3	0.26646	-0.126487	-4.89731	-3.17954	-0.317225	3.95409	1.84661	-1.87865	-1.36297	-3.79637	-9.91922	-10.7279	-7.28019	-4.60178	-9.90233	-7.42617	-3.13328	0.867821	-2.88599	-1.0251	-0.00650642	-1.34656	-1.32393	-4.76862	-3.92909	-6.73612	-9.26499	-6.8976	-1.35629	-1.98021	-2.26786	-1.70397	-5.5991	-5.83862	-1.49228	-6.12863	-3.82326	-0.310806	0.863489	0.068542	46.7942	0.745009	-1.47879	2.29618
chr1D_102706735	1	102706735	A	T	20.3	-0.26646	0.126487	4.89731	3.17954	0.317225	-3.95409	-1.84661	1.87865	1.36297	3.79637	9.91922	10.7279	7.28019	4.60178	9.90233	7.42617	3.13328	-0.867821	2.88599	1.0251	0.00650642	1.34656	1.32393	4.76862	3.92909	6.73612	9.26499	6.8976	1.35629	1.98021	2.26786	1.70397	5.5991	5.83862	1.49228	6.12863	3.82326	0.446013	-0.650418	0.358266	-56.7296	-0.619555	1.63506	-2.3166
chr1D_102745746	1	102745746	C	T	20.3	-0.26646	0.126487	4.89731	3.17954	0.317225	-3.95409	-1.84661	1.87865	1.36297	3.79637	9.91922	10.7279	7.28019	4.60178	9.90233	7.42617	3.13328	-0.867821	2.88599	1.0251	0.00650642	1.34656	1.32393	4.76862	3.92909	6.73612	9.26499	6.8976	1.35629	1.98021	2.26786	1.70397	5.5991	5.83862	1.49228	6.12863	3.82326	0.382475	-0.599115	0.305736	-57.0288	-0.622211	1.36914	-2.12573
chr1D_102756441	1	102756441	T	G	-20.3	0.26646	-0.126487	-4.89731	-3.17954	-0.317225	3.95409	1.84661	-1.87865	-1.36297	-3.79637	-9.91922	-10.7279	-7.28019	-4.60178	-9.90233	-7.42617	-3.13328	0.867821	-2.88599	-1.0251	-0.00650642	-1.34656	-1.32393	-4.76862	-3.92909	-6.73612	-9.26499	-6.8976	-1.35629	-1.98021	-2.26786	-1.70397	-5.5991	-5.83862	-1.49228	-6.12863	-3.82326	-0.386843	0.624	-0.23298	51.014	0.649802	-1.16839	2.08196
chr1D_102765619	1	102765619	C	G	20.3	-0.26646	0.126487	4.89731	3.17954	0.317225	-3.95409	-1.84661	1.87865	1.36297	3.79637	9.91922	10.7279	7.28019	4.60178	9.90233	7.42617	3.13328	-0.867821	2.88599	1.0251	0.00650642	1.34656	1.32393	4.76862	3.92909	6.73612	9.26499	6.8976	1.35629	1.98021	2.26786	1.70397	5.5991	5.83862	1.49228	6.12863	3.82326	0.386843	-0.624	0.23298	-51.014	-0.649802	1.16839	-2.08196
chr1D_102788505	1	102788505	C	T	20.3	-0.26646	0.126487	4.89731	3.17954	0.317225	-3.95409	-1.84661	1.87865	1.36297	3.79637	9.91922	10.7279	7.28019	4.60178	9.90233	7.42617	3.13328	-0.867821	2.88599	1.0251	0.00650642	1.34656	1.32393	4.76862	3.92909	6.73612	9.26499	6.8976	1.35629	1.98021	2.26786	1.70397	5.5991	5.83862	1.49228	6.12863	3.82326	0.084875	-0.866528	-0.0882738	-52.0227	-0.962772	1.06075	-2.32115
chr1D_102825148	1	102825148	T	C	-20.3	0.26646	-0.126487	-4.89731	-3.17954	-0.317225	3.95409	1.84661	-1.87865	-1.36297	-3.79637	-9.91922	-10.7279	-7.28019	-4.60178	-9.90233	-7.42617	-3.13328	0.867821	-2.88599	-1.0251	-0.00650642	-1.34656	-1.32393	-4.76862	-3.92909	-6.73612	-9.26499	-6.8976	-1.35629	-1.98021	-2.26786	-1.70397	-5.5991	-5.83862	-1.49228	-6.12863	-3.82326	-0.289213	0.703754	-0.172143	55.5886	0.793352	-1.07392	2.19233
chr1D_102897888	1	102897888	T	C	-20.3	0.26646	-0.126487	-4.89731	-3.17954	-0.317225	3.95409	1.84661	-1.87865	-1.36297	-3.79637	-9.91922	-10.7279	-7.28019	-4.60178	-9.90233	-7.42617	-3.13328	0.867821	-2.88599	-1.0251	-0.00650642	-1.34656	-1.32393	-4.76862	-3.92909	-6.73612	-9.26499	-6.8976	-1.35629	-1.98021	-2.26786	-1.70397	-5.5991	-5.83862	-1.49228	-6.12863	-3.82326	-0.289213	0.703754	-0.172143	55.5886	0.793352	-1.07392	2.19233
chr1D_102906856	1	102906856	T	C	-20.3	0.26646	-0.126487	-4.89731	-3.17954	-0.317225	3.95409	1.84661	-1.87865	-1.36297	-3.79637	-9.91922	-10.7279	-7.28019	-4.60178	-9.90233	-7.42617	-3.13328	0.867821	-2.88599	-1.0251	-0.00650642	-1.34656	-1.32393	-4.76862	-3.92909	-6.73612	-9.26499	-6.8976	-1.35629	-1.98021	-2.26786	-1.70397	-5.5991	-5.83862	-1.49228	-6.12863	-3.82326	-0.289213	0.703754	-0.172143	55.5886	0.793352	-1.07392	2.19233
chr1D_104046751	1	104046751	A	G	1743.17	-9.61769	-6.64606	62.3586	85.5203	49.9985	41.6336	-61.4315	-24.8492	-21.8802	14.553	105.642	171.559	146.842	58.8377	-83.7616	-99.291	-149.556	-24.0611	-148.096	-6.1587	35.1797	3.95827	2.31631	-77.5404	-23.17	-23.5523	-96.7042	-109.522	-137.626	-131.367	-129.461	-127.181	-107.913	-78.0204	-35.2357	-63.239	-64.0944	-0.813747	-0.0639339	-0.494129	18.3932	-0.907518	-1.40019	0.255256
chr1D_105591409	1	105591409	C	G	-123.795	0.634055	-0.834245	-1.86555	-4.47382	-3.02471	-5.28544	0.470933	2.01035	0.418749	0.444402	1.65871	4.54309	1.80292	-2.15418	5.28747	3.96643	0.667677	3.16717	2.40412	0.204439	0.283681	1.06985	-0.247657	-0.910388	-0.420629	2.72269	8.89979	5.54932	1.91295	3.74057	4.1171	4.53589	2.69295	5.55334	4.55207	4.4179	6.96198	-0.0864353	-0.782444	-1.31707	-15.0508	-0.681532	0.681749	-1.4514
chr1D_115323999	1	115323999	G	A	-79.8008	0.382184	-0.177039	-4.85787	-6.78551	-8.16892	-4.90412	0.532406	1.15654	0.171277	0.0931666	-0.106053	-1.89388	-3.23304	-5.06758	1.11118	1.08576	0.81749	2.11045	1.90436	2.36707	2.90154	2.55724	1.04822	0.485771	-0.421115	0.838862	-0.81947	-0.29766	-0.0736161	0.684047	-1.49442	-2.26882	-0.762978	-1.25718	-1.83663	-0.909899	0.095721	0.237811	0.309316	0.279313	16.9561	0.612141	-0.275329	0.678908
chr1D_115329326	1	115329326	G	A	49.9717	-0.0438699	-0.0328306	6.49285	7.78016	10.5356	8.57785	1.91913	-1.15641	-1.24878	-0.570045	1.03303	7.34085	8.80685	8.74325	-1.61623	-2.76256	-5.47442	-6.4593	-5.28456	-4.37614	-2.65423	-2.77074	-2.37694	-4.30702	-3.33638	-3.31952	3.84284	2.37105	-0.345886	-0.994511	1.38759	2.98176	-0.904131	-0.199837	1.68739	1.27552	1.52698	-0.36557	0.0584833	-0.134014	0.117071	-0.370774	0.00571988	-0.291607
chr1D_121731157	1	121731157	G	A	52.0291	-0.106602	0.0737936	6.4561	7.28624	9.48125	7.32184	0.960248	-1.71683	-1.63707	-0.857961	0.560018	6.68867	8.23062	8.19489	0.117803	-0.667207	-3.70808	-4.809	-3.13783	-2.40766	-0.895618	-0.813631	-0.85633	-2.48778	-2.13428	-1.28516	4.68574	3.58011	0.500174	-0.189028	2.53666	3.84531	1.21507	1.61362	2.95431	1.94033	2.66515	-0.117949	-0.00436568	-0.354368	3.20334	-0.0573007	0.203138	-0.212043
chr1D_123462158	1	123462158	A	G	-58.7601	0.128231	-0.0503326	-6.87747	-7.56109	-9.82585	-7.77438	-0.915775	1.76355	1.65209	0.89739	-0.422884	-6.59556	-8.3916	-8.53959	1.01245	1.67147	4.37558	5.38097	3.51126	2.82463	1.36857	1.25042	1.18098	2.74341	2.56017	2.30678	-3.96957	-2.90365	-0.144636	0.498653	-2.25853	-3.57588	-1.12963	-1.2322	-2.82157	-1.68711	-2.07049	0.0917425	-0.142331	-0.15792	3.74958	0.074993	-0.299577	0.268491
chr1D_123850004	1	123850004	C	T	-58.7601	0.128231	-0.0503326	-6.87747	-7.56109	-9.82585	-7.77438	-0.915775	1.76355	1.65209	0.89739	-0.422884	-6.59556	-8.3916	-8.53959	1.01245	1.67147	4.37558	5.38097	3.51126	2.82463	1.36857	1.25042	1.18098	2.74341	2.56017	2.30678	-3.96957	-2.90365	-0.144636	0.498653	-2.25853	-3.57588	-1.12963	-1.2322	-2.82157	-1.68711	-2.07049	0.323669	0.00699756	0.345783	-3.13551	0.341499	0.0298658	0.256222
chr1D_126046728	1	126046728	C	G	-63.0842	0.0883492	0.0360714	-6.54544	-7.23506	-9.43012	-7.29106	-1.29317	0.879132	1.05792	0.53487	-0.656246	-6.6483	-7.98062	-8.07737	2.26382	2.7504	5.45276	5.89951	4.18139	3.70313	2.00902	1.70477	1.60796	3.40288	3.41298	3.41043	-2.00427	-1.0694	1.13436	1.23907	-0.992529	-2.2289	-0.24089	0.556849	-1.5822	-0.563602	-0.646079	0.304384	-0.0957342	0.0917449	-0.945588	0.264823	0.00841926	0.196372
chr1D_126056754	1	126056754	C	A	63.0842	-0.0883492	-0.0360714	6.54544	7.23506	9.43012	7.29106	1.29317	-0.879132	-1.05792	-0.53487	0.656246	6.6483	7.98062	8.07737	-2.26382	-2.7504	-5.45276	-5.89951	-4.18139	-3.70313	-2.00902	-1.70477	-1.60796	-3.40288	-3.41298	-3.41043	2.00427	1.0694	-1.13436	-1.23907	0.992529	2.2289	0.24089	-0.556849	1.5822	0.563602	0.646079	-0.304384	0.0957342	-0.0917449	0.945588	-0.264823	-0.00841926	-0.196372
chr1D_126066901	1	126066901	G	T	-63.0842	0.0883492	0.0360714	-6.54544	-7.23506	-9.43012	-7.29106	-1.29317	0.879132	1.05792	0.53487	-0.656246	-6.6483	-7.98062	-8.07737	2.26382	2.7504	5.45276	5.89951	4.18139	3.70313	2.00902	1.70477	1.60796	3.40288	3.41298	3.41043	-2.00427	-1.0694	1.13436	1.23907	-0.992529	-2.2289	-0.24089	0.556849	-1.5822	-0.563602	-0.646079	0.304384	-0.0957342	0.0917449	-0.945588	0.264823	0.00841926	0.196372
chr1D_126095704	1	126095704	C	T	-63.0842	0.0883492	0.0360714	-6.54544	-7.23506	-9.43012	-7.29106	-1.29317	0.879132	1.05792	0.53487	-0.656246	-6.6483	-7.98062	-8.07737	2.26382	2.7504	5.45276	5.89951	4.18139	3.70313	2.00902	1.70477	1.60796	3.40288	3.41298	3.41043	-2.00427	-1.0694	1.13436	1.23907	-0.992529	-2.2289	-0.24089	0.556849	-1.5822	-0.563602	-0.646079	0.304384	-0.0957342	0.0917449	-0.945588	0.264823	0.00841926	0.196372
chr1D_126103325	1	126103325	G	A	63.0842	-0.0883492	-0.0360714	6.54544	7.23506	9.43012	7.29106	1.29317	-0.879132	-1.05792	-0.53487	0.656246	6.6483	7.98062	8.07737	-2.26382	-2.7504	-5.45276	-5.89951	-4.18139	-3.70313	-2.00902	-1.70477	-1.60796	-3.40288	-3.41298	-3.41043	2.00427	1.0694	-1.13436	-1.23907	0.992529	2.2289	0.24089	-0.556849	1.5822	0.563602	0.646079	-0.304384	0.0957342	-0.0917449	0.945588	-0.264823	-0.00841926	-0.196372
chr1D_126109094	1	126109094	A	G	-63.0842	0.0883492	0.0360714	-6.54544	-7.23506	-9.43012	-7.29106	-1.29317	0.879132	1.05792	0.53487	-0.656246	-6.6483	-7.98062	-8.07737	2.26382	2.7504	5.45276	5.89951	4.18139	3.70313	2.00902	1.70477	1.60796	3.40288	3.41298	3.41043	-2.00427	-1.0694	1.13436	1.23907	-0.992529	-2.2289	-0.24089	0.556849	-1.5822	-0.563602	-0.646079	0.304384	-0.0957342	0.0917449	-0.945588	0.264823	0.00841926	0.196372
chr1D_126115611	1	126115611	G	A	63.0842	-0.0883492	-0.0360714	6.54544	7.23506	9.43012	7.29106	1.29317	-0.879132	-1.05792	-0.53487	0.656246	6.6483	7.98062	8.07737	-2.26382	-2.7504	-5.45276	-5.89951	-4.18139	-3.70313	-2.00902	-1.70477	-1.60796	-3.40288	-3.41298	-3.41043	2.00427	1.0694	-1.13436	-1.23907	0.992529	2.2289	0.24089	-0.556849	1.5822	0.563602	0.646079	-0.304384	0.0957342	-0.0917449	0.945588	-0.264823	-0.00841926	-0.196372
chr1D_126148342	1	126148342	G	A	63.0842	-0.0883492	-0.0360714	6.54544	7.23506	9.43012	7.29106	1.29317	-0.879132	-1.05792	-0.53487	0.656246	6.6483	7.98062	8.07737	-2.26382	-2.7504	-5.45276	-5.89951	-4.18139	-3.70313	-2.00902	-1.70477	-1.60796	-3.40288	-3.41298	-3.41043	2.00427	1.0694	-1.13436	-1.23907	0.992529	2.2289	0.24089	-0.556849	1.5822	0.563602	0.646079	-0.304384	0.0957342	-0.0917449	0.945588	-0.264823	-0.00841926	-0.196372
chr1D_126160680	1	126160680	G	A	63.0842	-0.0883492	-0.0360714	6.54544	7.23506	9.43012	7.29106	1.29317	-0.879132	-1.05792	-0.53487	0.656246	6.6483	7.98062	8.07737	-2.26382	-2.7504	-5.45276	-5.89951	-4.18139	-3.70313	-2.00902	-1.70477	-1.60796	-3.40288	-3.41298	-3.41043	2.00427	1.0694	-1.13436	-1.23907	0.992529	2.2289	0.24089	-0.556849	1.5822	0.563602	0.646079	-0.304384	0.0957342	-0.0917449	0.945588	-0.264823	-0.00841926	-0.196372
chr1D_126173150	1	126173150	C	T	-63.0842	0.0883492	0.0360714	-6.54544	-7.23506	-9.43012	-7.29106	-1.29317	0.879132	1.05792	0.53487	-0.656246	-6.6483	-7.98062	-8.07737	2.26382	2.7504	5.45276	5.89951	4.18139	3.70313	2.00902	1.70477	1.60796	3.40288	3.41298	3.41043	-2.00427	-1.0694	1.13436	1.23907	-0.992529	-2.2289	-0.24089	0.556849	-1.5822	-0.563602	-0.646079	0.304384	-0.0957342	0.0917449	-0.945588	0.264823	0.00841926	0.196372
chr1D_126184077	1	126184077	G	A	63.0842	-0.0883492	-0.0360714	6.54544	7.23506	9.43012	7.29106	1.29317	-0.879132	-1.05792	-0.53487	0.656246	6.6483	7.98062	8.07737	-2.26382	-2.7504	-5.45276	-5.89951	-4.18139	-3.70313	-2.00902	-1.70477	-1.60796	-3.40288	-3.41298	-3.41043	2.00427	1.0694	-1.13436	-1.23907	0.992529	2.2289	0.24089	-0.556849	1.5822	0.563602	0.646079	-0.304384	0.0957342	-0.0917449	0.945588	-0.264823	-0.00841926	-0.196372
chr1D_126224195	1	126224195	G	A	63.0842	-0.0883492	-0.0360714	6.54544	7.23506	9.43012	7.29106	1.29317	-0.879132	-1.05792	-0.53487	0.656246	6.6483	7.98062	8.07737	-2.26382	-2.7504	-5.45276	-5.89951	-4.18139	-3.70313	-2.00902	-1.70477	-1.60796	-3.40288	-3.41298	-3.41043	2.00427	1.0694	-1.13436	-1.23907	0.992529	2.2289	0.24089	-0.556849	1.5822	0.563602	0.646079	-0.304384	0.0957342	-0.0917449	0.945588	-0.264823	-0.00841926	-0.196372
chr1D_126241332	1	126241332	C	T	-63.0842	0.0883492	0.0360714	-6.54544	-7.23506	-9.43012	-7.29106	-1.29317	0.879132	1.05792	0.53487	-0.656246	-6.6483	-7.98062	-8.07737	2.26382	2.7504	5.45276	5.89951	4.18139	3.70313	2.00902	1.70477	1.60796	3.40288	3.41298	3.41043	-2.00427	-1.0694	1.13436	1.23907	-0.992529	-2.2289	-0.24089	0.556849	-1.5822	-0.563602	-0.646079	0.304384	-0.0957342	0.0917449	-0.945588	0.264823	0.00841926	0.196372
chr1D_126260549	1	126260549	T	A	63.0842	-0.0883492	-0.0360714	6.54544	7.23506	9.43012	7.29106	1.29317	-0.879132	-1.05792	-0.53487	0.656246	6.6483	7.98062	8.07737	-2.26382	-2.7504	-5.45276	-5.89951	-4.18139	-3.70313	-2.00902	-1.70477	-1.60796	-3.40288	-3.41298	-3.41043	2.00427	1.0694	-1.13436	-1.23907	0.992529	2.2289	0.24089	-0.556849	1.5822	0.563602	0.646079	-0.304384	0.0957342	-0.0917449	0.945588	-0.264823	-0.00841926	-0.196372
chr1D_126273516	1	126273516	G	A	63.0842	-0.0883492	-0.0360714	6.54544	7.23506	9.43012	7.29106	1.29317	-0.879132	-1.05792	-0.53487	0.656246	6.6483	7.98062	8.07737	-2.26382	-2.7504	-5.45276	-5.89951	-4.18139	-3.70313	-2.00902	-1.70477	-1.60796	-3.40288	-3.41298	-3.41043	2.00427	1.0694	-1.13436	-1.23907	0.992529	2.2289	0.24089	-0.556849	1.5822	0.563602	0.646079	-0.110057	0.121461	-0.236664	6.6842	0.0619267	-0.135908	-0.00410254
chr1D_126282154	1	126282154	G	A	63.0842	-0.0883492	-0.0360714	6.54544	7.23506	9.43012	7.29106	1.29317	-0.879132	-1.05792	-0.53487	0.656246	6.6483	7.98062	8.07737	-2.26382	-2.7504	-5.45276	-5.89951	-4.18139	-3.70313	-2.00902	-1.70477	-1.60796	-3.40288	-3.41298	-3.41043	2.00427	1.0694	-1.13436	-1.23907	0.992529	2.2289	0.24089	-0.556849	1.5822	0.563602	0.646079	-0.304384	0.0957342	-0.0917449	0.945588	-0.264823	-0.00841926	-0.196372
chr1D_126290838	1	126290838	G	T	-63.0842	0.0883492	0.0360714	-6.54544	-7.23506	-9.43012	-7.29106	-1.29317	0.879132	1.05792	0.53487	-0.656246	-6.6483	-7.98062	-8.07737	2.26382	2.7504	5.45276	5.89951	4.18139	3.70313	2.00902	1.70477	1.60796	3.40288	3.41298	3.41043	-2.00427	-1.0694	1.13436	1.23907	-0.992529	-2.2289	-0.24089	0.556849	-1.5822	-0.563602	-0.646079	0.304384	-0.0957342	0.0917449	-0.945588	0.264823	0.00841926	0.196372
chr1D_126300497	1	126300497	C	T	-63.0842	0.0883492	0.0360714	-6.54544	-7.23506	-9.43012	-7.29106	-1.29317	0.879132	1.05792	0.53487	-0.656246	-6.6483	-7.98062	-8.07737	2.26382	2.7504	5.45276	5.89951	4.18139	3.70313	2.00902	1.70477	1.60796	3.40288	3.41298	3.41043	-2.00427	-1.0694	1.13436	1.23907	-0.992529	-2.2289	-0.24089	0.556849	-1.5822	-0.563602	-0.646079	0.304384	-0.0957342	0.0917449	-0.945588	0.264823	0.00841926	0.196372
chr1D_126305407	1	126305407	G	A	63.0842	-0.0883492	-0.0360714	6.54544	7.23506	9.43012	7.29106	1.29317	-0.879132	-1.05792	-0.53487	0.656246	6.6483	7.98062	8.07737	-2.26382	-2.7504	-5.45276	-5.89951	-4.18139	-3.70313	-2.00902	-1.70477	-1.60796	-3.40288	-3.41298	-3.41043	2.00427	1.0694	-1.13436	-1.23907	0.992529	2.2289	0.24089	-0.556849	1.5822	0.563602	0.646079	-0.304384	0.0957342	-0.0917449	0.945588	-0.264823	-0.00841926	-0.196372
chr1D_126320371	1	126320371	A	T	-63.0842	0.0883492	0.0360714	-6.54544	-7.23506	-9.43012	-7.29106	-1.29317	0.879132	1.05792	0.53487	-0.656246	-6.6483	-7.98062	-8.07737	2.26382	2.7504	5.45276	5.89951	4.18139	3.70313	2.00902	1.70477	1.60796	3.40288	3.41298	3.41043	-2.00427	-1.0694	1.13436	1.23907	-0.992529	-2.2289	-0.24089	0.556849	-1.5822	-0.563602	-0.646079	0.304384	-0.0957342	0.0917449	-0.945588	0.264823	0.00841926	0.196372
chr1D_126350158	1	126350158	T	C	63.0842	-0.0883492	-0.0360714	6.54544	7.23506	9.43012	7.29106	1.29317	-0.879132	-1.05792	-0.53487	0.656246	6.6483	7.98062	8.07737	-2.26382	-2.7504	-5.45276	-5.89951	-4.18139	-3.70313	-2.00902	-1.70477	-1.60796	-3.40288	-3.41298	-3.41043	2.00427	1.0694	-1.13436	-1.23907	0.992529	2.2289	0.24089	-0.556849	1.5822	0.563602	0.646079	-0.157918	0.15525	0.278136	-5.26162	-0.154777	0.184495	-0.248954
chr1D_131136002	1	131136002	A	G	307.757	-0.327874	-4.64989	26.0093	22.2973	16.2603	0.200758	0.67316	20.2227	8.72539	20.9202	63.3805	75.9772	47.5261	27.2582	-7.07146	-15.0575	-20.0091	-15.313	-30.3934	-7.40872	-2.9565	-5.3652	-5.75668	-7.31535	-5.96447	-7.89157	2.78161	-1.70351	-10.7648	-9.58347	-17.4674	-19.55	-11.6549	-1.63923	-6.55074	8.94951	-5.38142	-1.52614	-1.55806	-1.07549	-42.5175	-3.18416	0.13409	-2.84372
chr1D_131167045	1	131167045	G	T	307.757	-0.327874	-4.64989	26.0093	22.2973	16.2603	0.200758	0.67316	20.2227	8.72539	20.9202	63.3805	75.9772	47.5261	27.2582	-7.07146	-15.0575	-20.0091	-15.313	-30.3934	-7.40872	-2.9565	-5.3652	-5.75668	-7.31535	-5.96447	-7.89157	2.78161	-1.70351	-10.7648	-9.58347	-17.4674	-19.55	-11.6549	-1.63923	-6.55074	8.94951	-5.38142	-0.847497	-0.519952	0.632567	-42.1573	-1.76996	0.296664	-1.60973
chr1D_131183513	1	131183513	T	C	-307.757	0.327874	4.64989	-26.0093	-22.2973	-16.2603	-0.200758	-0.67316	-20.2227	-8.72539	-20.9202	-63.3805	-75.9772	-47.5261	-27.2582	7.07146	15.0575	20.0091	15.313	30.3934	7.40872	2.9565	5.3652	5.75668	7.31535	5.96447	7.89157	-2.78161	1.70351	10.7648	9.58347	17.4674	19.55	11.6549	1.63923	6.55074	-8.94951	5.38142	1.33481	0.975786	0.635624	23.1368	2.52725	0.877694	1.69871
chr1D_131240044	1	131240044	A	G	307.757	-0.327874	-4.64989	26.0093	22.2973	16.2603	0.200758	0.67316	20.2227	8.72539	20.9202	63.3805	75.9772	47.5261	27.2582	-7.07146	-15.0575	-20.0091	-15.313	-30.3934	-7.40872	-2.9565	-5.3652	-5.75668	-7.31535	-5.96447	-7.89157	2.78161	-1.70351	-10.7648	-9.58347	-17.4674	-19.55	-11.6549	-1.63923	-6.55074	8.94951	-5.38142	-1.0935	-1.28107	-0.852121	-31.3393	-2.52907	0.262172	-2.38214
chr1D_131253797	1	131253797	A	G	307.757	-0.327874	-4.64989	26.0093	22.2973	16.2603	0.200758	0.67316	20.2227	8.72539	20.9202	63.3805	75.9772	47.5261	27.2582	-7.07146	-15.0575	-20.0091	-15.313	-30.3934	-7.40872	-2.9565	-5.3652	-5.75668	-7.31535	-5.96447	-7.89157	2.78161	-1.70351	-10.7648	-9.58347	-17.4674	-19.55	-11.6549	-1.63923	-6.55074	8.94951	-5.38142	-1.34551	-1.10239	-0.896137	-26.4893	-2.63632	-0.879644	-1.84907
chr1D_131280964	1	131280964	C	A	-307.757	0.327874	4.64989	-26.0093	-22.2973	-16.2603	-0.200758	-0.67316	-20.2227	-8.72539	-20.9202	-63.3805	-75.9772	-47.5261	-27.2582	7.07146	15.0575	20.0091	15.313	30.3934	7.40872	2.9565	5.3652	5.75668	7.31535	5.96447	7.89157	-2.78161	1.70351	10.7648	9.58347	17.4674	19.55	11.6549	1.63923	6.55074	-8.94951	5.38142	1.12544	0.466674	0.0394459	11.1704	1.63469	0.964484	0.695376
chr1D_131302209	1	131302209	A	C	307.757	-0.327874	-4.64989	26.0093	22.2973	16.2603	0.200758	0.67316	20.2227	8.72539	20.9202	63.3805	75.9772	47.5261	27.2582	-7.07146	-15.0575	-20.0091	-15.313	-30.3934	-7.40872	-2.9565	-5.3652	-5.75668	-7.31535	-5.96447	-7.89157	2.78161	-1.70351	-10.7648	-9.58347	-17.4674	-19.55	-11.6549	-1.63923	-6.55074	8.94951	-5.38142	-0.854796	-1.322	-1.09437	-27.4158	-2.09092	0.619818	-2.20823
chr1D_131339049	1	131339049	C	T	307.757	-0.327874	-4.64989	26.0093	22.2973	16.2603	0.200758	0.67316	20.2227	8.72539	20.9202	63.3805	75.9772	47.5261	27.2582	-7.07146	-15.0575	-20.0091	-15.313	-30.3934	-7.40872	-2.9565	-5.3652	-5.75668	-7.31535	-5.96447	-7.89157	2.78161	-1.70351	-10.7648	-9.58347	-17.4674	-19.55	-11.6549	-1.63923	-6.55074	8.94951	-5.38142	-1.01962	-0.653515	-0.3025	-13.9486	-1.69186	-0.582442	-1.07168
chr1D_131356357	1	131356357	C	T	307.757	-0.327874	-4.64989	26.0093	22.2973	16.2603	0.200758	0.67316	20.2227	8.72539	20.9202	63.3805	75.9772	47.5261	27.2582	-7.07146	-15.0575	-20.0091	-15.313	-30.3934	-7.40872	-2.9565	-5.3652	-5.75668	-7.31535	-5.96447	-7.89157	2.78161	-1.70351	-10.7648	-9.58347	-17.4674	-19.55	-11.6549	-1.63923	-6.55074	8.94951	-5.38142	-1.94188	-1.75107	-2.46002	-8.67919	-3.3206	-1.36745	-2.11456
chr1D_131368634	1	131368634	A	G	307.757	-0.327874	-4.64989	26.0093	22.2973	16.2603	0.200758	0.67316	20.2227	8.72539	20.9202	63.3805	75.9772	47.5261	27.2582	-7.07146	-15.0575	-20.0091	-15.313	-30.3934	-7.40872	-2.9565	-5.3652	-5.75668	-7.31535	-5.96447	-7.89157	2.78161	-1.70351	-10.7648	-9.58347	-17.4674	-19.55	-11.6549	-1.63923	-6.55074	8.94951	-5.38142	-0.895388	-0.200456	0.675161	-15.0132	-1.41488	-0.851656	-0.560345
chr1D_131384696	1	131384696	C	T	307.757	-0.327874	-4.64989	26.0093	22.2973	16.2603	0.200758	0.67316	20.2227	8.72539	20.9202	63.3805	75.9772	47.5261	27.2582	-7.07146	-15.0575	-20.0091	-15.313	-30.3934	-7.40872	-2.9565	-5.3652	-5.75668	-7.31535	-5.96447	-7.89157	2.78161	-1.70351	-10.7648	-9.58347	-17.4674	-19.55	-11.6549	-1.63923	-6.55074	8.94951	-5.38142	-0.486633	-0.457126	0.659828	-40.409	-1.40161	0.654452	-1.62283
chr1D_131389326	1	131389326	C	A	-307.757	0.327874	4.64989	-26.0093	-22.2973	-16.2603	-0.200758	-0.67316	-20.2227	-8.72539	-20.9202	-63.3805	-75.9772	-47.5261	-27.2582	7.07146	15.0575	20.0091	15.313	30.3934	7.40872	2.9565	5.3652	5.75668	7.31535	5.96447	7.89157	-2.78161	1.70351	10.7648	9.58347	17.4674	19.55	11.6549	1.63923	6.55074	-8.94951	5.38142	0.297889	0.503897	-0.773613	35.6157	1.11474	-1.21412	1.57139
chr1D_131405723	1	131405723	T	C	-307.757	0.327874	4.64989	-26.0093	-22.2973	-16.2603	-0.200758	-0.67316	-20.2227	-8.72539	-20.9202	-63.3805	-75.9772	-47.5261	-27.2582	7.07146	15.0575	20.0091	15.313	30.3934	7.40872	2.9565	5.3652	5.75668	7.31535	5.96447	7.89157	-2.78161	1.70351	10.7648	9.58347	17.4674	19.55	11.6549	1.63923	6.55074	-8.94951	5.38142	1.24915	0.450224	-0.268324	10.7542	2.0659	1.52163	0.762487
chr1D_131417683	1	131417683	G	A	-307.757	0.327874	4.64989	-26.0093	-22.2973	-16.2603	-0.200758	-0.67316	-20.2227	-8.72539	-20.9202	-63.3805	-75.9772	-47.5261	-27.2582	7.07146	15.0575	20.0091	15.313	30.3934	7.40872	2.9565	5.3652	5.75668	7.31535	5.96447	7.89157	-2.78161	1.70351	10.7648	9.58347	17.4674	19.55	11.6549	1.63923	6.55074	-8.94951	5.38142	0.847497	0.519952	-0.632567	42.1573	1.76996	-0.296664	1.60973
chr1D_131443079	1	131443079	G	C	-307.757	0.327874	4.64989	-26.0093	-22.2973	-16.2603	-0.200758	-0.67316	-20.2227	-8.72539	-20.9202	-63.3805	-75.9772	-47.5261	-27.2582	7.07146	15.0575	20.0091	15.313	30.3934	7.40872	2.9565	5.3652	5.75668	7.31535	5.96447	7.89157	-2.78161	1.70351	10.7648	9.58347	17.4674	19.55	11.6549	1.63923	6.55074	-8.94951	5.38142	1.40382	1.12804	1.14136	19.178	2.50087	0.827557	1.59712
chr1D_131476357	1	131476357	A	T	307.757	-0.327874	-4.64989	26.0093	22.2973	16.2603	0.200758	0.67316	20.2227	8.72539	20.9202	63.3805	75.9772	47.5261	27.2582	-7.07146	-15.0575	-20.0091	-15.313	-30.3934	-7.40872	-2.9565	-5.3652	-5.75668	-7.31535	-5.96447	-7.89157	2.78161	-1.70351	-10.7648	-9.58347	-17.4674	-19.55	-11.6549	-1.63923	-6.55074	8.94951	-5.38142	-0.98809	-0.848616	-0.173688	-32.3729	-2.24764	-0.241872	-1.78628
chr1D_131492522	1	131492522	A	G	307.757	-0.327874	-4.64989	26.0093	22.2973	16.2603	0.200758	0.67316	20.2227	8.72539	20.9202	63.3805	75.9772	47.5261	27.2582	-7.07146	-15.0575	-20.0091	-15.313	-30.3934	-7.40872	-2.9565	-5.3652	-5.75668	-7.31535	-5.96447	-7.89157	2.78161	-1.70351	-10.7648	-9.58347	-17.4674	-19.55	-11.6549	-1.63923	-6.55074	8.94951	-5.38142	-1.70476	-1.08894	-0.566591	-33.0764	-3.14477	-1.56184	-1.88877
chr1D_131547975	1	131547975	C	T	307.757	-0.327874	-4.64989	26.0093	22.2973	16.2603	0.200758	0.67316	20.2227	8.72539	20.9202	63.3805	75.9772	47.5261	27.2582	-7.07146	-15.0575	-20.0091	-15.313	-30.3934	-7.40872	-2.9565	-5.3652	-5.75668	-7.31535	-5.96447	-7.89157	2.78161	-1.70351	-10.7648	-9.58347	-17.4674	-19.55	-11.6549	-1.63923	-6.55074	8.94951	-5.38142	-1.55987	-0.427218	-0.623956	17.7726	-1.95778	-3.01479	0.198133
chr1D_131593983	1	131593983	C	A	-307.757	0.327874	4.64989	-26.0093	-22.2973	-16.2603	-0.200758	-0.67316	-20.2227	-8.72539	-20.9202	-63.3805	-75.9772	-47.5261	-27.2582	7.07146	15.0575	20.0091	15.313	30.3934	7.40872	2.9565	5.3652	5.75668	7.31535	5.96447	7.89157	-2.78161	1.70351	10.7648	9.58347	17.4674	19.55	11.6549	1.63923	6.55074	-8.94951	5.38142	0.306047	0.277863	-1.09839	35.7595	0.970977	-0.947075	1.3417
chr1D_131605418	1	131605418	T	C	-307.757	0.327874	4.64989	-26.0093	-22.2973	-16.2603	-0.200758	-0.67316	-20.2227	-8.72539	-20.9202	-63.3805	-75.9772	-47.5261	-27.2582	7.07146	15.0575	20.0091	15.313	30.3934	7.40872	2.9565	5.3652	5.75668	7.31535	5.96447	7.89157	-2.78161	1.70351	10.7648	9.58347	17.4674	19.55	11.6549	1.63923	6.55074	-8.94951	5.38142	0.936023	1.13416	0.93633	21.3804	2.05386	-0.146806	1.76984
chr1D_131615345	1	131615345	G	A	-307.757	0.327874	4.64989	-26.0093	-22.2973	-16.2603	-0.200758	-0.67316	-20.2227	-8.72539	-20.9202	-63.3805	-75.9772	-47.5261	-27.2582	7.07146	15.0575	20.0091	15.313	30.3934	7.40872	2.9565	5.3652	5.75668	7.31535	5.96447	7.89157	-2.78161	1.70351	10.7648	9.58347	17.4674	19.55	11.6549	1.63923	6.55074	-8.94951	5.38142	1.20273	1.3375	1.23329	24.132	2.51733	0.0639373	2.10902
chr1D_131621683	1	131621683	G	A	-307.757	0.327874	4.64989	-26.0093	-22.2973	-16.2603	-0.200758	-0.67316	-20.2227	-8.72539	-20.9202	-63.3805	-75.9772	-47.5261	-27.2582	7.07146	15.0575	20.0091	15.313	30.3934	7.40872	2.9565	5.3652	5.75668	7.31535	5.96447	7.89157	-2.78161	1.70351	10.7648	9.58347	17.4674	19.55	11.6549	1.63923	6.55074	-8.94951	5.38142	1.60211	1.33737	1.2917	36.2579	2.91497	0.498315	2.31667
chr1D_131623832	1	131623832	C	A	-307.757	0.327874	4.64989	-26.0093	-22.2973	-16.2603	-0.200758	-0.67316	-20.2227	-8.72539	-20.9202	-63.3805	-75.9772	-47.5261	-27.2582	7.07146	15.0575	20.0091	15.313	30.3934	7.40872	2.9565	5.3652	5.75668	7.31535	5.96447	7.89157	-2.78161	1.70351	10.7648	9.58347	17.4674	19.55	11.6549	1.63923	6.55074	-8.94951	5.38142	1.70476	1.08894	0.566591	33.0764	3.14477	1.56184	1.88877
chr1D_131628935	1	131628935	C	G	307.757	-0.327874	-4.64989	26.0093	22.2973	16.2603	0.200758	0.67316	20.2227	8.72539	20.9202	63.3805	75.9772	47.5261	27.2582	-7.07146	-15.0575	-20.0091	-15.313	-30.3934	-7.40872	-2.9565	-5.3652	-5.75668	-7.31535	-5.96447	-7.89157	2.78161	-1.70351	-10.7648	-9.58347	-17.4674	-19.55	-11.6549	-1.63923	-6.55074	8.94951	-5.38142	-1.70476	-1.08894	-0.566591	-33.0764	-3.14477	-1.56184	-1.88877
chr1D_131643067	1	131643067	G	C	-307.757	0.327874	4.64989	-26.0093	-22.2973	-16.2603	-0.200758	-0.67316	-20.2227	-8.72539	-20.9202	-63.3805	-75.9772	-47.5261	-27.2582	7.07146	15.0575	20.0091	15.313	30.3934	7.40872	2.9565	5.3652	5.75668	7.31535	5.96447	7.89157	-2.78161	1.70351	10.7648	9.58347	17.4674	19.55	11.6549	1.63923	6.55074	-8.94951	5.38142	0.486633	0.457126	-0.659828	40.409	1.40161	-0.654452	1.62283
chr1D_131652296	1	131652296	C	T	307.757	-0.327874	-4.64989	26.0093	22.2973	16.2603	0.200758	0.67316	20.2227	8.72539	20.9202	63.3805	75.9772	47.5261	27.2582	-7.07146	-15.0575	-20.0091	-15.313	-30.3934	-7.40872	-2.9565	-5.3652	-5.75668	-7.31535	-5.96447	-7.89157	2.78161	-1.70351	-10.7648	-9.58347	-17.4674	-19.55	-11.6549	-1.63923	-6.55074	8.94951	-5.38142	-0.486633	-0.457126	0.659828	-40.409	-1.40161	0.654452	-1.62283
chr1D_131658291	1	131658291	G	A	-307.757	0.327874	4.64989	-26.0093	-22.2973	-16.2603	-0.200758	-0.67316	-20.2227	-8.72539	-20.9202	-63.3805	-75.9772	-47.5261	-27.2582	7.07146	15.0575	20.0091	15.313	30.3934	7.40872	2.9565	5.3652	5.75668	7.31535	5.96447	7.89157	-2.78161	1.70351	10.7648	9.58347	17.4674	19.55	11.6549	1.63923	6.55074	-8.94951	5.38142	0.518796	0.9842	-0.730281	71.8257	2.04883	-2.22096	3.07462
chr1D_131682427	1	131682427	G	T	307.757	-0.327874	-4.64989	26.0093	22.2973	16.2603	0.200758	0.67316	20.2227	8.72539	20.9202	63.3805	75.9772	47.5261	27.2582	-7.07146	-15.0575	-20.0091	-15.313	-30.3934	-7.40872	-2.9565	-5.3652	-5.75668	-7.31535	-5.96447	-7.89157	2.78161	-1.70351	-10.7648	-9.58347	-17.4674	-19.55	-11.6549	-1.63923	-6.55074	8.94951	-5.38142	-0.486633	-0.457126	0.659828	-40.409	-1.40161	0.654452	-1.62283
chr1D_131697571	1	131697571	C	T	307.757	-0.327874	-4.64989	26.0093	22.2973	16.2603	0.200758	0.67316	20.2227	8.72539	20.9202	63.3805	75.9772	47.5261	27.2582	-7.07146	-15.0575	-20.0091	-15.313	-30.3934	-7.40872	-2.9565	-5.3652	-5.75668	-7.31535	-5.96447	-7.89157	2.78161	-1.70351	-10.7648	-9.58347	-17.4674	-19.55	-11.6549	-1.63923	-6.55074	8.94951	-5.38142	-0.486633	-0.457126	0.659828	-40.409	-1.40161	0.654452	-1.62283
chr1D_131711119	1	131711119	G	A	-307.757	0.327874	4.64989	-26.0093	-22.2973	-16.2603	-0.200758	-0.67316	-20.2227	-8.72539	-20.9202	-63.3805	-75.9772	-47.5261	-27.2582	7.07146	15.0575	20.0091	15.313	30.3934	7.40872	2.9565	5.3652	5.75668	7.31535	5.96447	7.89157	-2.78161	1.70351	10.7648	9.58347	17.4674	19.55	11.6549	1.63923	6.55074	-8.94951	5.38142	0.784362	0.53985	-0.0410879	16.5839	1.41391	0.146517	0.992831
chr1D_131737213	1	131737213	G	A	-307.757	0.327874	4.64989	-26.0093	-22.2973	-16.2603	-0.200758	-0.67316	-20.2227	-8.72539	-20.9202	-63.3805	-75.9772	-47.5261	-27.2582	7.07146	15.0575	20.0091	15.313	30.3934	7.40872	2.9565	5.3652	5.75668	7.31535	5.96447	7.89157	-2.78161	1.70351	10.7648	9.58347	17.4674	19.55	11.6549	1.63923	6.55074	-8.94951	5.38142	0.847497	0.519952	-0.632567	42.1573	1.76996	-0.296664	1.60973
chr1D_131746144	1	131746144	G	A	-307.757	0.327874	4.64989	-26.0093	-22.2973	-16.2603	-0.200758	-0.67316	-20.2227	-8.72539	-20.9202	-63.3805	-75.9772	-47.5261	-27.2582	7.07146	15.0575	20.0091	15.313	30.3934	7.40872	2.9565	5.3652	5.75668	7.31535	5.96447	7.89157	-2.78161	1.70351	10.7648	9.58347	17.4674	19.55	11.6549	1.63923	6.55074	-8.94951	5.38142	1.55818	1.15826	1.03324	20.6676	2.70462	0.967504	1.72204
chr1D_131754915	1	131754915	T	G	-307.757	0.327874	4.64989	-26.0093	-22.2973	-16.2603	-0.200758	-0.67316	-20.2227	-8.72539	-20.9202	-63.3805	-75.9772	-47.5261	-27.2582	7.07146	15.0575	20.0091	15.313	30.3934	7.40872	2.9565	5.3652	5.75668	7.31535	5.96447	7.89157	-2.78161	1.70351	10.7648	9.58347	17.4674	19.55	11.6549	1.63923	6.55074	-8.94951	5.38142	1.06895	0.727902	0.540043	13.2882	1.80282	0.833068	1.04712
chr1D_131774217	1	131774217	G	A	-307.757	0.327874	4.64989	-26.0093	-22.2973	-16.2603	-0.200758	-0.67316	-20.2227	-8.72539	-20.9202	-63.3805	-75.9772	-47.5261	-27.2582	7.07146	15.0575	20.0091	15.313	30.3934	7.40872	2.9565	5.3652	5.75668	7.31535	5.96447	7.89157	-2.78161	1.70351	10.7648	9.58347	17.4674	19.55	11.6549	1.63923	6.55074	-8.94951	5.38142	0.826664	1.32495	0.851407	40.3356	2.28707	-1.19018	2.69096
chr1D_131782001	1	131782001	C	T	307.757	-0.327874	-4.64989	26.0093	22.2973	16.2603	0.200758	0.67316	20.2227	8.72539	20.9202	63.3805	75.9772	47.5261	27.2582	-7.07146	-15.0575	-20.0091	-15.313	-30.3934	-7.40872	-2.9565	-5.3652	-5.75668	-7.31535	-5.96447	-7.89157	2.78161	-1.70351	-10.7648	-9.58347	-17.4674	-19.55	-11.6549	-1.63923	-6.55074	8.94951	-5.38142	-0.486633	-0.457126	0.659828	-40.409	-1.40161	0.654452	-1.62283
chr1D_131812691	1	131812691	G	A	-307.757	0.327874	4.64989	-26.0093	-22.2973	-16.2603	-0.200758	-0.67316	-20.2227	-8.72539	-20.9202	-63.3805	-75.9772	-47.5261	-27.2582	7.07146	15.0575	20.0091	15.313	30.3934	7.40872	2.9565	5.3652	5.75668	7.31535	5.96447	7.89157	-2.78161	1.70351	10.7648	9.58347	17.4674	19.55	11.6549	1.63923	6.55074	-8.94951	5.38142	1.34144	1.5388	1.70916	31.1687	2.76825	-0.102774	2.50965
chr1D_131823077	1	131823077	C	T	307.757	-0.327874	-4.64989	26.0093	22.2973	16.2603	0.200758	0.67316	20.2227	8.72539	20.9202	63.3805	75.9772	47.5261	27.2582	-7.07146	-15.0575	-20.0091	-15.313	-30.3934	-7.40872	-2.9565	-5.3652	-5.75668	-7.31535	-5.96447	-7.89157	2.78161	-1.70351	-10.7648	-9.58347	-17.4674	-19.55	-11.6549	-1.63923	-6.55074	8.94951	-5.38142	-1.94601	-1.49891	-1.53649	-22.8839	-3.42389	-1.39514	-2.15729
chr1D_131848663	1	131848663	T	A	-307.757	0.327874	4.64989	-26.0093	-22.2973	-16.2603	-0.200758	-0.67316	-20.2227	-8.72539	-20.9202	-63.3805	-75.9772	-47.5261	-27.2582	7.07146	15.0575	20.0091	15.313	30.3934	7.40872	2.9565	5.3652	5.75668	7.31535	5.96447	7.89157	-2.78161	1.70351	10.7648	9.58347	17.4674	19.55	11.6549	1.63923	6.55074	-8.94951	5.38142	0.507847	0.706411	-0.594859	48.9695	1.88262	-0.946987	2.16522
chr1D_131862632	1	131862632	A	G	307.757	-0.327874	-4.64989	26.0093	22.2973	16.2603	0.200758	0.67316	20.2227	8.72539	20.9202	63.3805	75.9772	47.5261	27.2582	-7.07146	-15.0575	-20.0091	-15.313	-30.3934	-7.40872	-2.9565	-5.3652	-5.75668	-7.31535	-5.96447	-7.89157	2.78161	-1.70351	-10.7648	-9.58347	-17.4674	-19.55	-11.6549	-1.63923	-6.55074	8.94951	-5.38142	-1.56994	-1.28668	-1.2346	-17.0029	-2.83734	-1.02576	-1.82897
chr1D_131870433	1	131870433	T	C	-307.757	0.327874	4.64989	-26.0093	-22.2973	-16.2603	-0.200758	-0.67316	-20.2227	-8.72539	-20.9202	-63.3805	-75.9772	-47.5261	-27.2582	7.07146	15.0575	20.0091	15.313	30.3934	7.40872	2.9565	5.3652	5.75668	7.31535	5.96447	7.89157	-2.78161	1.70351	10.7648	9.58347	17.4674	19.55	11.6549	1.63923	6.55074	-8.94951	5.38142	1.04645	1.15364	1.19491	21.1985	2.15782	0.124034	1.79459
chr1D_131881877	1	131881877	T	C	-307.757	0.327874	4.64989	-26.0093	-22.2973	-16.2603	-0.200758	-0.67316	-20.2227	-8.72539	-20.9202	-63.3805	-75.9772	-47.5261	-27.2582	7.07146	15.0575	20.0091	15.313	30.3934	7.40872	2.9565	5.3652	5.75668	7.31535	5.96447	7.89157	-2.78161	1.70351	10.7648	9.58347	17.4674	19.55	11.6549	1.63923	6.55074	-8.94951	5.38142	0.98809	0.848616	0.173688	32.3729	2.24764	0.241872	1.78628
chr1D_131890127	1	131890127	A	T	307.757	-0.327874	-4.64989	26.0093	22.2973	16.2603	0.200758	0.67316	20.2227	8.72539	20.9202	63.3805	75.9772	47.5261	27.2582	-7.07146	-15.0575	-20.0091	-15.313	-30.3934	-7.40872	-2.9565	-5.3652	-5.75668	-7.31535	-5.96447	-7.89157	2.78161	-1.70351	-10.7648	-9.58347	-17.4674	-19.55	-11.6549	-1.63923	-6.55074	8.94951	-5.38142	-0.485041	-0.630729	0.523548	-43.505	-1.52294	0.94241	-1.95676
chr1D_131894916	1	131894916	C	A	-307.757	0.327874	4.64989	-26.0093	-22.2973	-16.2603	-0.200758	-0.67316	-20.2227	-8.72539	-20.9202	-63.3805	-75.9772	-47.5261	-27.2582	7.07146	15.0575	20.0091	15.313	30.3934	7.40872	2.9565	5.3652	5.75668	7.31535	5.96447	7.89157	-2.78161	1.70351	10.7648	9.58347	17.4674	19.55	11.6549	1.63923	6.55074	-8.94951	5.38142	0.971231	1.13775	0.677164	34.3799	2.20405	-0.547811	2.20267
chr1D_131919424	1	131919424	C	T	307.757	-0.327874	-4.64989	26.0093	22.2973	16.2603	0.200758	0.67316	20.2227	8.72539	20.9202	63.3805	75.9772	47.5261	27.2582	-7.07146	-15.0575	-20.0091	-15.313	-30.3934	-7.40872	-2.9565	-5.3652	-5.75668	-7.31535	-5.96447	-7.89157	2.78161	-1.70351	-10.7648	-9.58347	-17.4674	-19.55	-11.6549	-1.63923	-6.55074	8.94951	-5.38142	-0.847497	-0.519952	0.632567	-42.1573	-1.76996	0.296664	-1.60973
chr1D_131924027	1	131924027	G	T	307.757	-0.327874	-4.64989	26.0093	22.2973	16.2603	0.200758	0.67316	20.2227	8.72539	20.9202	63.3805	75.9772	47.5261	27.2582	-7.07146	-15.0575	-20.0091	-15.313	-30.3934	-7.40872	-2.9565	-5.3652	-5.75668	-7.31535	-5.96447	-7.89157	2.78161	-1.70351	-10.7648	-9.58347	-17.4674	-19.55	-11.6549	-1.63923	-6.55074	8.94951	-5.38142	-1.70476	-1.08894	-0.566591	-33.0764	-3.14477	-1.56184	-1.88877
chr1D_131929032	1	131929032	C	T	307.757	-0.327874	-4.64989	26.0093	22.2973	16.2603	0.200758	0.67316	20.2227	8.72539	20.9202	63.3805	75.9772	47.5261	27.2582	-7.07146	-15.0575	-20.0091	-15.313	-30.3934	-7.40872	-2.9565	-5.3652	-5.75668	-7.31535	-5.96447	-7.89157	2.78161	-1.70351	-10.7648	-9.58347	-17.4674	-19.55	-11.6549	-1.63923	-6.55074	8.94951	-5.38142	-1.37133	-1.10682	-0.702645	-30.6338	-2.67418	-0.650519	-1.88391
chr1D_131935264	1	131935264	G	A	-307.757	0.327874	4.64989	-26.0093	-22.2973	-16.2603	-0.200758	-0.67316	-20.2227	-8.72539	-20.9202	-63.3805	-75.9772	-47.5261	-27.2582	7.07146	15.0575	20.0091	15.313	30.3934	7.40872	2.9565	5.3652	5.75668	7.31535	5.96447	7.89157	-2.78161	1.70351	10.7648	9.58347	17.4674	19.55	11.6549	1.63923	6.55074	-8.94951	5.38142	0.486633	0.457126	-0.659828	40.409	1.40161	-0.654452	1.62283
chr1D_131952938	1	131952938	C	A	-307.757	0.327874	4.64989	-26.0093	-22.2973	-16.2603	-0.200758	-0.67316	-20.2227	-8.72539	-20.9202	-63.3805	-75.9772	-47.5261	-27.2582	7.07146	15.0575	20.0091	15.313	30.3934	7.40872	2.9565	5.3652	5.75668	7.31535	5.96447	7.89157	-2.78161	1.70351	10.7648	9.58347	17.4674	19.55	11.6549	1.63923	6.55074	-8.94951	5.38142	0.847497	0.519952	-0.632567	42.1573	1.76996	-0.296664	1.60973
chr1D_131955350	1	131955350	A	G	307.757	-0.327874	-4.64989	26.0093	22.2973	16.2603	0.200758	0.67316	20.2227	8.72539	20.9202	63.3805	75.9772	47.5261	27.2582	-7.07146	-15.0575	-20.0091	-15.313	-30.3934	-7.40872	-2.9565	-5.3652	-5.75668	-7.31535	-5.96447	-7.89157	2.78161	-1.70351	-10.7648	-9.58347	-17.4674	-19.55	-11.6549	-1.63923	-6.55074	8.94951	-5.38142	-1.70476	-1.08894	-0.566591	-33.0764	-3.14477	-1.56184	-1.88877
chr1D_131959392	1	131959392	C	A	-307.757	0.327874	4.64989	-26.0093	-22.2973	-16.2603	-0.200758	-0.67316	-20.2227	-8.72539	-20.9202	-63.3805	-75.9772	-47.5261	-27.2582	7.07146	15.0575	20.0091	15.313	30.3934	7.40872	2.9565	5.3652	5.75668	7.31535	5.96447	7.89157	-2.78161	1.70351	10.7648	9.58347	17.4674	19.55	11.6549	1.63923	6.55074	-8.94951	5.38142	1.70476	1.08894	0.566591	33.0764	3.14477	1.56184	1.88877
chr1D_131967432	1	131967432	A	G	307.757	-0.327874	-4.64989	26.0093	22.2973	16.2603	0.200758	0.67316	20.2227	8.72539	20.9202	63.3805	75.9772	47.5261	27.2582	-7.07146	-15.0575	-20.0091	-15.313	-30.3934	-7.40872	-2.9565	-5.3652	-5.75668	-7.31535	-5.96447	-7.89157	2.78161	-1.70351	-10.7648	-9.58347	-17.4674	-19.55	-11.6549	-1.63923	-6.55074	8.94951	-5.38142	-1.46518	-0.982189	-1.4872	1.39257	-2.25064	-1.56239	-0.868179
chr1D_131971660	1	131971660	A	C	307.757	-0.327874	-4.64989	26.0093	22.2973	16.2603	0.200758	0.67316	20.2227	8.72539	20.9202	63.3805	75.9772	47.5261	27.2582	-7.07146	-15.0575	-20.0091	-15.313	-30.3934	-7.40872	-2.9565	-5.3652	-5.75668	-7.31535	-5.96447	-7.89157	2.78161	-1.70351	-10.7648	-9.58347	-17.4674	-19.55	-11.6549	-1.63923	-6.55074	8.94951	-5.38142	-1.70476	-1.08894	-0.566591	-33.0764	-3.14477	-1.56184	-1.88877
chr1D_131976607	1	131976607	A	G	307.757	-0.327874	-4.64989	26.0093	22.2973	16.2603	0.200758	0.67316	20.2227	8.72539	20.9202	63.3805	75.9772	47.5261	27.2582	-7.07146	-15.0575	-20.0091	-15.313	-30.3934	-7.40872	-2.9565	-5.3652	-5.75668	-7.31535	-5.96447	-7.89157	2.78161	-1.70351	-10.7648	-9.58347	-17.4674	-19.55	-11.6549	-1.63923	-6.55074	8.94951	-5.38142	-1.70476	-1.08894	-0.566591	-33.0764	-3.14477	-1.56184	-1.88877
chr1D_132192375	1	132192375	C	T	390.808	-0.219126	0.0265131	12.7714	16.9678	20.4467	39.0627	11.2962	-0.0429983	-1.15458	-0.674299	-0.279937	3.40789	7.55518	15.4556	-16.5528	-25.5921	-26.4015	-32.821	-35.8259	-34.9171	-32.9413	-33.4923	-32.6013	-27.5844	-20.9692	-18.8917	-17.9546	-16.0864	-17.2641	-19.8628	-28.2888	-30.4093	-17.9687	-16.4098	-19.0129	-13.8557	-12.1918	-1.16421	0.301436	0.275454	0.858308	-0.999774	-1.67303	0.454113
chr1D_132387768	1	132387768	G	T	390.808	-0.219126	0.0265131	12.7714	16.9678	20.4467	39.0627	11.2962	-0.0429983	-1.15458	-0.674299	-0.279937	3.40789	7.55518	15.4556	-16.5528	-25.5921	-26.4015	-32.821	-35.8259	-34.9171	-32.9413	-33.4923	-32.6013	-27.5844	-20.9692	-18.8917	-17.9546	-16.0864	-17.2641	-19.8628	-28.2888	-30.4093	-17.9687	-16.4098	-19.0129	-13.8557	-12.1918	-1.18094	0.303938	0.268322	1.7223	-1.02188	-1.71797	0.473729
chr1D_132844765	1	132844765	C	T	307.757	-0.327874	-4.64989	26.0093	22.2973	16.2603	0.200758	0.67316	20.2227	8.72539	20.9202	63.3805	75.9772	47.5261	27.2582	-7.07146	-15.0575	-20.0091	-15.313	-30.3934	-7.40872	-2.9565	-5.3652	-5.75668	-7.31535	-5.96447	-7.89157	2.78161	-1.70351	-10.7648	-9.58347	-17.4674	-19.55	-11.6549	-1.63923	-6.55074	8.94951	-5.38142	-1.44403	-0.924662	-0.0618317	-42.7583	-2.81202	-0.743776	-1.96866
chr1D_132867536	1	132867536	C	T	307.757	-0.327874	-4.64989	26.0093	22.2973	16.2603	0.200758	0.67316	20.2227	8.72539	20.9202	63.3805	75.9772	47.5261	27.2582	-7.07146	-15.0575	-20.0091	-15.313	-30.3934	-7.40872	-2.9565	-5.3652	-5.75668	-7.31535	-5.96447	-7.89157	2.78161	-1.70351	-10.7648	-9.58347	-17.4674	-19.55	-11.6549	-1.63923	-6.55074	8.94951	-5.38142	-0.486633	-0.457126	0.659828	-40.409	-1.40161	0.654452	-1.62283
chr1D_132900821	1	132900821	A	G	307.757	-0.327874	-4.64989	26.0093	22.2973	16.2603	0.200758	0.67316	20.2227	8.72539	20.9202	63.3805	75.9772	47.5261	27.2582	-7.07146	-15.0575	-20.0091	-15.313	-30.3934	-7.40872	-2.9565	-5.3652	-5.75668	-7.31535	-5.96447	-7.89157	2.78161	-1.70351	-10.7648	-9.58347	-17.4674	-19.55	-11.6549	-1.63923	-6.55074	8.94951	-5.38142	-0.6523	-0.708011	-0.30649	-33.5845	-1.56066	0.35024	-1.57292
chr1D_132945125	1	132945125	C	T	307.757	-0.327874	-4.64989	26.0093	22.2973	16.2603	0.200758	0.67316	20.2227	8.72539	20.9202	63.3805	75.9772	47.5261	27.2582	-7.07146	-15.0575	-20.0091	-15.313	-30.3934	-7.40872	-2.9565	-5.3652	-5.75668	-7.31535	-5.96447	-7.89157	2.78161	-1.70351	-10.7648	-9.58347	-17.4674	-19.55	-11.6549	-1.63923	-6.55074	8.94951	-5.38142	-1.50036	-1.59694	-1.3749	-36.5228	-3.08982	0.0205571	-2.77431
chr1D_132971721	1	132971721	C	T	307.757	-0.327874	-4.64989	26.0093	22.2973	16.2603	0.200758	0.67316	20.2227	8.72539	20.9202	63.3805	75.9772	47.5261	27.2582	-7.07146	-15.0575	-20.0091	-15.313	-30.3934	-7.40872	-2.9565	-5.3652	-5.75668	-7.31535	-5.96447	-7.89157	2.78161	-1.70351	-10.7648	-9.58347	-17.4674	-19.55	-11.6549	-1.63923	-6.55074	8.94951	-5.38142	-1.6644	-1.4933	-1.72908	-16.5115	-3.03673	-1.04572	-2.02758
chr1D_132987185	1	132987185	A	G	307.757	-0.327874	-4.64989	26.0093	22.2973	16.2603	0.200758	0.67316	20.2227	8.72539	20.9202	63.3805	75.9772	47.5261	27.2582	-7.07146	-15.0575	-20.0091	-15.313	-30.3934	-7.40872	-2.9565	-5.3652	-5.75668	-7.31535	-5.96447	-7.89157	2.78161	-1.70351	-10.7648	-9.58347	-17.4674	-19.55	-11.6549	-1.63923	-6.55074	8.94951	-5.38142	-1.39042	-1.2786	-1.23402	-30.5823	-2.62327	-0.298138	-2.1264
chr1D_133007718	1	133007718	C	T	307.757	-0.327874	-4.64989	26.0093	22.2973	16.2603	0.200758	0.67316	20.2227	8.72539	20.9202	63.3805	75.9772	47.5261	27.2582	-7.07146	-15.0575	-20.0091	-15.313	-30.3934	-7.40872	-2.9565	-5.3652	-5.75668	-7.31535	-5.96447	-7.89157	2.78161	-1.70351	-10.7648	-9.58347	-17.4674	-19.55	-11.6549	-1.63923	-6.55074	8.94951	-5.38142	-0.776556	-1.18189	-0.0269584	-57.2468	-2.41837	1.30757	-2.91052
chr1D_133015783	1	133015783	G	A	-307.757	0.327874	4.64989	-26.0093	-22.2973	-16.2603	-0.200758	-0.67316	-20.2227	-8.72539	-20.9202	-63.3805	-75.9772	-47.5261	-27.2582	7.07146	15.0575	20.0091	15.313	30.3934	7.40872	2.9565	5.3652	5.75668	7.31535	5.96447	7.89157	-2.78161	1.70351	10.7648	9.58347	17.4674	19.55	11.6549	1.63923	6.55074	-8.94951	5.38142	0.744002	0.933516	0.113105	42.1999	1.91704	-0.854015	2.14511
chr1D_133024853	1	133024853	C	G	307.757	-0.327874	-4.64989	26.0093	22.2973	16.2603	0.200758	0.67316	20.2227	8.72539	20.9202	63.3805	75.9772	47.5261	27.2582	-7.07146	-15.0575	-20.0091	-15.313	-30.3934	-7.40872	-2.9565	-5.3652	-5.75668	-7.31535	-5.96447	-7.89157	2.78161	-1.70351	-10.7648	-9.58347	-17.4674	-19.55	-11.6549	-1.63923	-6.55074	8.94951	-5.38142	-1.34838	-0.945746	-0.763184	-23.581	-2.35355	-0.711631	-1.59718
chr1D_133029750	1	133029750	G	T	307.757	-0.327874	-4.64989	26.0093	22.2973	16.2603	0.200758	0.67316	20.2227	8.72539	20.9202	63.3805	75.9772	47.5261	27.2582	-7.07146	-15.0575	-20.0091	-15.313	-30.3934	-7.40872	-2.9565	-5.3652	-5.75668	-7.31535	-5.96447	-7.89157	2.78161	-1.70351	-10.7648	-9.58347	-17.4674	-19.55	-11.6549	-1.63923	-6.55074	8.94951	-5.38142	-0.847497	-0.519952	0.632567	-42.1573	-1.76996	0.296664	-1.60973
chr1D_133033797	1	133033797	T	C	-307.757	0.327874	4.64989	-26.0093	-22.2973	-16.2603	-0.200758	-0.67316	-20.2227	-8.72539	-20.9202	-63.3805	-75.9772	-47.5261	-27.2582	7.07146	15.0575	20.0091	15.313	30.3934	7.40872	2.9565	5.3652	5.75668	7.31535	5.96447	7.89157	-2.78161	1.70351	10.7648	9.58347	17.4674	19.55	11.6549	1.63923	6.55074	-8.94951	5.38142	0.982097	0.929766	-0.256295	52.7519	2.47965	-0.560522	2.39643
chr1D_133037172	1	133037172	C	T	307.757	-0.327874	-4.64989	26.0093	22.2973	16.2603	0.200758	0.67316	20.2227	8.72539	20.9202	63.3805	75.9772	47.5261	27.2582	-7.07146	-15.0575	-20.0091	-15.313	-30.3934	-7.40872	-2.9565	-5.3652	-5.75668	-7.31535	-5.96447	-7.89157	2.78161	-1.70351	-10.7648	-9.58347	-17.4674	-19.55	-11.6549	-1.63923	-6.55074	8.94951	-5.38142	-1.25836	-0.822036	-0.738793	-1.86869	-2.04109	-1.21489	-0.902003
chr1D_133047453	1	133047453	A	G	307.757	-0.327874	-4.64989	26.0093	22.2973	16.2603	0.200758	0.67316	20.2227	8.72539	20.9202	63.3805	75.9772	47.5261	27.2582	-7.07146	-15.0575	-20.0091	-15.313	-30.3934	-7.40872	-2.9565	-5.3652	-5.75668	-7.31535	-5.96447	-7.89157	2.78161	-1.70351	-10.7648	-9.58347	-17.4674	-19.55	-11.6549	-1.63923	-6.55074	8.94951	-5.38142	-0.98809	-0.848616	-0.173688	-32.3729	-2.24764	-0.241872	-1.78628
chr1D_133092985	1	133092985	C	T	307.757	-0.327874	-4.64989	26.0093	22.2973	16.2603	0.200758	0.67316	20.2227	8.72539	20.9202	63.3805	75.9772	47.5261	27.2582	-7.07146	-15.0575	-20.0091	-15.313	-30.3934	-7.40872	-2.9565	-5.3652	-5.75668	-7.31535	-5.96447	-7.89157	2.78161	-1.70351	-10.7648	-9.58347	-17.4674	-19.55	-11.6549	-1.63923	-6.55074	8.94951	-5.38142	-0.486633	-0.457126	0.659828	-40.409	-1.40161	0.654452	-1.62283
chr1D_136383878	1	136383878	G	T	112.077	-0.143447	-3.06269	28.9387	24.0319	12.1401	-5.28346	-3.30511	20.2064	9.36365	26.6198	86.4371	98.9642	59.5386	30.6071	1.46809	-6.09199	-7.39035	-8.07086	-13.8066	2.19573	5.57592	2.79179	1.9952	0.0175764	-4.57364	-5.49138	11.759	4.62141	-3.75458	6.77951	3.55066	-0.691551	2.43346	11.7579	-5.05165	11.7983	-3.15239	-0.534069	-0.463721	0.27206	-44.1038	-1.82862	-0.709632	-1.52464
chr1D_136400137	1	136400137	G	A	-87.645	0.0459591	1.67547	-9.82412	-9.88427	-7.6792	1.05904	0.697414	-11.6447	-3.28874	-11.454	-36.6372	-46.3304	-29.2947	-10.7034	4.85567	7.37906	5.91642	6.20938	9.69926	-0.0233665	-3.6113	-0.939365	-1.18914	2.26091	3.99545	6.15303	-0.49667	2.76118	5.11283	1.86581	4.64815	6.06357	5.52343	-0.0707574	4.15905	-3.17196	3.38575	-0.303734	0.0248437	-1.1572	46.5969	0.458018	-1.19347	1.40025
chr1D_136413355	1	136413355	G	A	-87.645	0.0459591	1.67547	-9.82412	-9.88427	-7.6792	1.05904	0.697414	-11.6447	-3.28874	-11.454	-36.6372	-46.3304	-29.2947	-10.7034	4.85567	7.37906	5.91642	6.20938	9.69926	-0.0233665	-3.6113	-0.939365	-1.18914	2.26091	3.99545	6.15303	-0.49667	2.76118	5.11283	1.86581	4.64815	6.06357	5.52343	-0.0707574	4.15905	-3.17196	3.38575	-0.303734	0.0248437	-1.1572	46.5969	0.458018	-1.19347	1.40025
chr1D_136424193	1	136424193	C	A	-87.645	0.0459591	1.67547	-9.82412	-9.88427	-7.6792	1.05904	0.697414	-11.6447	-3.28874	-11.454	-36.6372	-46.3304	-29.2947	-10.7034	4.85567	7.37906	5.91642	6.20938	9.69926	-0.0233665	-3.6113	-0.939365	-1.18914	2.26091	3.99545	6.15303	-0.49667	2.76118	5.11283	1.86581	4.64815	6.06357	5.52343	-0.0707574	4.15905	-3.17196	3.38575	-0.628502	0.0546633	-0.727823	30.5598	-0.107925	-1.33522	0.941513
chr1D_136450765	1	136450765	G	A	-87.645	0.0459591	1.67547	-9.82412	-9.88427	-7.6792	1.05904	0.697414	-11.6447	-3.28874	-11.454	-36.6372	-46.3304	-29.2947	-10.7034	4.85567	7.37906	5.91642	6.20938	9.69926	-0.0233665	-3.6113	-0.939365	-1.18914	2.26091	3.99545	6.15303	-0.49667	2.76118	5.11283	1.86581	4.64815	6.06357	5.52343	-0.0707574	4.15905	-3.17196	3.38575	-0.16669	0.485574	-0.617856	49.3831	1.12048	-1.27293	2.02784
chr1D_136464374	1	136464374	C	T	112.077	-0.143447	-3.06269	28.9387	24.0319	12.1401	-5.28346	-3.30511	20.2064	9.36365	26.6198	86.4371	98.9642	59.5386	30.6071	1.46809	-6.09199	-7.39035	-8.07086	-13.8066	2.19573	5.57592	2.79179	1.9952	0.0175764	-4.57364	-5.49138	11.759	4.62141	-3.75458	6.77951	3.55066	-0.691551	2.43346	11.7579	-5.05165	11.7983	-3.15239	-1.10912	-1.53738	-1.66116	-29.1581	-2.61863	-0.148675	-2.57817
chr1D_136475157	1	136475157	G	A	-112.077	0.143447	3.06269	-28.9387	-24.0319	-12.1401	5.28346	3.30511	-20.2064	-9.36365	-26.6198	-86.4371	-98.9642	-59.5386	-30.6071	-1.46809	6.09199	7.39035	8.07086	13.8066	-2.19573	-5.57592	-2.79179	-1.9952	-0.0175764	4.57364	5.49138	-11.759	-4.62141	3.75458	-6.77951	-3.55066	0.691551	-2.43346	-11.7579	5.05165	-11.7983	3.15239	0.102444	0.470228	-0.69012	54.1809	1.22804	-1.23097	2.02344
chr1D_136488269	1	136488269	C	A	-112.077	0.143447	3.06269	-28.9387	-24.0319	-12.1401	5.28346	3.30511	-20.2064	-9.36365	-26.6198	-86.4371	-98.9642	-59.5386	-30.6071	-1.46809	6.09199	7.39035	8.07086	13.8066	-2.19573	-5.57592	-2.79179	-1.9952	-0.0175764	4.57364	5.49138	-11.759	-4.62141	3.75458	-6.77951	-3.55066	0.691551	-2.43346	-11.7579	5.05165	-11.7983	3.15239	0.334189	0.519824	-0.0744447	36.102	1.38693	-0.265784	1.64102
chr1D_136509060	1	136509060	C	G	112.077	-0.143447	-3.06269	28.9387	24.0319	12.1401	-5.28346	-3.30511	20.2064	9.36365	26.6198	86.4371	98.9642	59.5386	30.6071	1.46809	-6.09199	-7.39035	-8.07086	-13.8066	2.19573	5.57592	2.79179	1.9952	0.0175764	-4.57364	-5.49138	11.759	4.62141	-3.75458	6.77951	3.55066	-0.691551	2.43346	11.7579	-5.05165	11.7983	-3.15239	-0.16996	-0.600991	-0.0787698	-39.2579	-1.23537	0.812775	-1.70168
chr1D_136524919	1	136524919	C	T	112.077	-0.143447	-3.06269	28.9387	24.0319	12.1401	-5.28346	-3.30511	20.2064	9.36365	26.6198	86.4371	98.9642	59.5386	30.6071	1.46809	-6.09199	-7.39035	-8.07086	-13.8066	2.19573	5.57592	2.79179	1.9952	0.0175764	-4.57364	-5.49138	11.759	4.62141	-3.75458	6.77951	3.55066	-0.691551	2.43346	11.7579	-5.05165	11.7983	-3.15239	0.516	0.255437	1.37261	-28.7965	-0.0849617	0.67099	-0.604441
chr1D_136557306	1	136557306	T	G	-112.077	0.143447	3.06269	-28.9387	-24.0319	-12.1401	5.28346	3.30511	-20.2064	-9.36365	-26.6198	-86.4371	-98.9642	-59.5386	-30.6071	-1.46809	6.09199	7.39035	8.07086	13.8066	-2.19573	-5.57592	-2.79179	-1.9952	-0.0175764	4.57364	5.49138	-11.759	-4.62141	3.75458	-6.77951	-3.55066	0.691551	-2.43346	-11.7579	5.05165	-11.7983	3.15239	-0.390161	-0.0437648	-1.27066	48.934	0.395274	-1.25137	1.24105
chr1D_136580841	1	136580841	A	G	112.077	-0.143447	-3.06269	28.9387	24.0319	12.1401	-5.28346	-3.30511	20.2064	9.36365	26.6198	86.4371	98.9642	59.5386	30.6071	1.46809	-6.09199	-7.39035	-8.07086	-13.8066	2.19573	5.57592	2.79179	1.9952	0.0175764	-4.57364	-5.49138	11.759	4.62141	-3.75458	6.77951	3.55066	-0.691551	2.43346	11.7579	-5.05165	11.7983	-3.15239	0.0737784	0.524715	1.0401	0.637005	-0.000467942	-1.11525	0.662743
chr1D_136591610	1	136591610	G	A	-112.077	0.143447	3.06269	-28.9387	-24.0319	-12.1401	5.28346	3.30511	-20.2064	-9.36365	-26.6198	-86.4371	-98.9642	-59.5386	-30.6071	-1.46809	6.09199	7.39035	8.07086	13.8066	-2.19573	-5.57592	-2.79179	-1.9952	-0.0175764	4.57364	5.49138	-11.759	-4.62141	3.75458	-6.77951	-3.55066	0.691551	-2.43346	-11.7579	5.05165	-11.7983	3.15239	0.959692	0.681382	0.700655	13.7271	1.83528	1.06257	1.06076
chr1D_136608597	1	136608597	G	A	-112.077	0.143447	3.06269	-28.9387	-24.0319	-12.1401	5.28346	3.30511	-20.2064	-9.36365	-26.6198	-86.4371	-98.9642	-59.5386	-30.6071	-1.46809	6.09199	7.39035	8.07086	13.8066	-2.19573	-5.57592	-2.79179	-1.9952	-0.0175764	4.57364	5.49138	-11.759	-4.62141	3.75458	-6.77951	-3.55066	0.691551	-2.43346	-11.7579	5.05165	-11.7983	3.15239	-0.303734	0.0248437	-1.1572	46.5969	0.458018	-1.19347	1.40025
chr1D_136615984	1	136615984	G	A	-112.077	0.143447	3.06269	-28.9387	-24.0319	-12.1401	5.28346	3.30511	-20.2064	-9.36365	-26.6198	-86.4371	-98.9642	-59.5386	-30.6071	-1.46809	6.09199	7.39035	8.07086	13.8066	-2.19573	-5.57592	-2.79179	-1.9952	-0.0175764	4.57364	5.49138	-11.759	-4.62141	3.75458	-6.77951	-3.55066	0.691551	-2.43346	-11.7579	5.05165	-11.7983	3.15239	-0.303734	0.0248437	-1.1572	46.5969	0.458018	-1.19347	1.40025
chr1D_136634381	1	136634381	C	T	112.077	-0.143447	-3.06269	28.9387	24.0319	12.1401	-5.28346	-3.30511	20.2064	9.36365	26.6198	86.4371	98.9642	59.5386	30.6071	1.46809	-6.09199	-7.39035	-8.07086	-13.8066	2.19573	5.57592	2.79179	1.9952	0.0175764	-4.57364	-5.49138	11.759	4.62141	-3.75458	6.77951	3.55066	-0.691551	2.43346	11.7579	-5.05165	11.7983	-3.15239	0.0227602	-0.712621	0.172037	-42.1036	-1.10267	1.36833	-2.06296
chr1D_136647204	1	136647204	T	C	-112.077	0.143447	3.06269	-28.9387	-24.0319	-12.1401	5.28346	3.30511	-20.2064	-9.36365	-26.6198	-86.4371	-98.9642	-59.5386	-30.6071	-1.46809	6.09199	7.39035	8.07086	13.8066	-2.19573	-5.57592	-2.79179	-1.9952	-0.0175764	4.57364	5.49138	-11.759	-4.62141	3.75458	-6.77951	-3.55066	0.691551	-2.43346	-11.7579	5.05165	-11.7983	3.15239	0.751537	1.21412	0.518959	58.5378	2.47884	-0.767001	2.98879
chr1D_136661134	1	136661134	T	C	-112.077	0.143447	3.06269	-28.9387	-24.0319	-12.1401	5.28346	3.30511	-20.2064	-9.36365	-26.6198	-86.4371	-98.9642	-59.5386	-30.6071	-1.46809	6.09199	7.39035	8.07086	13.8066	-2.19573	-5.57592	-2.79179	-1.9952	-0.0175764	4.57364	5.49138	-11.759	-4.62141	3.75458	-6.77951	-3.55066	0.691551	-2.43346	-11.7579	5.05165	-11.7983	3.15239	0.0946587	0.223991	-0.2546	11.5265	0.651834	0.0274555	0.702102
chr1D_136693471	1	136693471	C	G	112.077	-0.143447	-3.06269	28.9387	24.0319	12.1401	-5.28346	-3.30511	20.2064	9.36365	26.6198	86.4371	98.9642	59.5386	30.6071	1.46809	-6.09199	-7.39035	-8.07086	-13.8066	2.19573	5.57592	2.79179	1.9952	0.0175764	-4.57364	-5.49138	11.759	4.62141	-3.75458	6.77951	3.55066	-0.691551	2.43346	11.7579	-5.05165	11.7983	-3.15239	0.501588	-0.0731307	1.08605	-47.2521	-0.229508	1.58089	-1.47719
chr1D_136700036	1	136700036	G	A	-112.077	0.143447	3.06269	-28.9387	-24.0319	-12.1401	5.28346	3.30511	-20.2064	-9.36365	-26.6198	-86.4371	-98.9642	-59.5386	-30.6071	-1.46809	6.09199	7.39035	8.07086	13.8066	-2.19573	-5.57592	-2.79179	-1.9952	-0.0175764	4.57364	5.49138	-11.759	-4.62141	3.75458	-6.77951	-3.55066	0.691551	-2.43346	-11.7579	5.05165	-11.7983	3.15239	0.334382	0.319918	-0.737061	55.0808	1.55479	-0.151408	1.67301
chr1D_136703915	1	136703915	C	T	112.077	-0.143447	-3.06269	28.9387	24.0319	12.1401	-5.28346	-3.30511	20.2064	9.36365	26.6198	86.4371	98.9642	59.5386	30.6071	1.46809	-6.09199	-7.39035	-8.07086	-13.8066	2.19573	5.57592	2.79179	1.9952	0.0175764	-4.57364	-5.49138	11.759	4.62141	-3.75458	6.77951	3.55066	-0.691551	2.43346	11.7579	-5.05165	11.7983	-3.15239	-0.534069	-0.463721	0.27206	-44.1038	-1.82862	-0.709632	-1.52464
chr1D_136741054	1	136741054	G	A	-112.077	0.143447	3.06269	-28.9387	-24.0319	-12.1401	5.28346	3.30511	-20.2064	-9.36365	-26.6198	-86.4371	-98.9642	-59.5386	-30.6071	-1.46809	6.09199	7.39035	8.07086	13.8066	-2.19573	-5.57592	-2.79179	-1.9952	-0.0175764	4.57364	5.49138	-11.759	-4.62141	3.75458	-6.77951	-3.55066	0.691551	-2.43346	-11.7579	5.05165	-11.7983	3.15239	0.0990908	-0.016896	-0.547469	17.8075	0.374737	0.157204	0.372129
chr1D_136761573	1	136761573	A	G	112.077	-0.143447	-3.06269	28.9387	24.0319	12.1401	-5.28346	-3.30511	20.2064	9.36365	26.6198	86.4371	98.9642	59.5386	30.6071	1.46809	-6.09199	-7.39035	-8.07086	-13.8066	2.19573	5.57592	2.79179	1.9952	0.0175764	-4.57364	-5.49138	11.759	4.62141	-3.75458	6.77951	3.55066	-0.691551	2.43346	11.7579	-5.05165	11.7983	-3.15239	0.401225	0.037147	0.409574	-9.04723	0.119068	0.409965	-0.209384
chr1D_136768440	1	136768440	A	T	112.077	-0.143447	-3.06269	28.9387	24.0319	12.1401	-5.28346	-3.30511	20.2064	9.36365	26.6198	86.4371	98.9642	59.5386	30.6071	1.46809	-6.09199	-7.39035	-8.07086	-13.8066	2.19573	5.57592	2.79179	1.9952	0.0175764	-4.57364	-5.49138	11.759	4.62141	-3.75458	6.77951	3.55066	-0.691551	2.43346	11.7579	-5.05165	11.7983	-3.15239	-0.534069	-0.463721	0.27206	-44.1038	-1.82862	-0.709632	-1.52464
chr1D_136787172	1	136787172	C	T	112.077	-0.143447	-3.06269	28.9387	24.0319	12.1401	-5.28346	-3.30511	20.2064	9.36365	26.6198	86.4371	98.9642	59.5386	30.6071	1.46809	-6.09199	-7.39035	-8.07086	-13.8066	2.19573	5.57592	2.79179	1.9952	0.0175764	-4.57364	-5.49138	11.759	4.62141	-3.75458	6.77951	3.55066	-0.691551	2.43346	11.7579	-5.05165	11.7983	-3.15239	-0.070501	-0.0643489	0.279357	-8.53373	-0.430861	-0.400983	-0.253428
chr1D_136792738	1	136792738	A	T	112.077	-0.143447	-3.06269	28.9387	24.0319	12.1401	-5.28346	-3.30511	20.2064	9.36365	26.6198	86.4371	98.9642	59.5386	30.6071	1.46809	-6.09199	-7.39035	-8.07086	-13.8066	2.19573	5.57592	2.79179	1.9952	0.0175764	-4.57364	-5.49138	11.759	4.62141	-3.75458	6.77951	3.55066	-0.691551	2.43346	11.7579	-5.05165	11.7983	-3.15239	0.0904877	0.0178226	1.27351	-50.6364	-0.631642	1.00255	-1.31759
chr1D_136805871	1	136805871	T	G	-112.077	0.143447	3.06269	-28.9387	-24.0319	-12.1401	5.28346	3.30511	-20.2064	-9.36365	-26.6198	-86.4371	-98.9642	-59.5386	-30.6071	-1.46809	6.09199	7.39035	8.07086	13.8066	-2.19573	-5.57592	-2.79179	-1.9952	-0.0175764	4.57364	5.49138	-11.759	-4.62141	3.75458	-6.77951	-3.55066	0.691551	-2.43346	-11.7579	5.05165	-11.7983	3.15239	0.890167	0.648859	0.113904	33.7509	2.18525	1.11123	1.56897
chr1D_136813275	1	136813275	C	T	112.077	-0.143447	-3.06269	28.9387	24.0319	12.1401	-5.28346	-3.30511	20.2064	9.36365	26.6198	86.4371	98.9642	59.5386	30.6071	1.46809	-6.09199	-7.39035	-8.07086	-13.8066	2.19573	5.57592	2.79179	1.9952	0.0175764	-4.57364	-5.49138	11.759	4.62141	-3.75458	6.77951	3.55066	-0.691551	2.43346	11.7579	-5.05165	11.7983	-3.15239	-0.10632	-0.180011	0.590876	-33.9985	-1.11819	-0.266776	-1.04026
chr1D_144586280	1	144586280	C	T	112.077	-0.143447	-3.06269	28.9387	24.0319	12.1401	-5.28346	-3.30511	20.2064	9.36365	26.6198	86.4371	98.9642	59.5386	30.6071	1.46809	-6.09199	-7.39035	-8.07086	-13.8066	2.19573	5.57592	2.79179	1.9952	0.0175764	-4.57364	-5.49138	11.759	4.62141	-3.75458	6.77951	3.55066	-0.691551	2.43346	11.7579	-5.05165	11.7983	-3.15239	-0.467095	-0.162307	-0.274368	7.48649	-0.710265	-1.26311	0.107921
chr1D_144653724	1	144653724	G	A	-112.077	0.143447	3.06269	-28.9387	-24.0319	-12.1401	5.28346	3.30511	-20.2064	-9.36365	-26.6198	-86.4371	-98.9642	-59.5386	-30.6071	-1.46809	6.09199	7.39035	8.07086	13.8066	-2.19573	-5.57592	-2.79179	-1.9952	-0.0175764	4.57364	5.49138	-11.759	-4.62141	3.75458	-6.77951	-3.55066	0.691551	-2.43346	-11.7579	5.05165	-11.7983	3.15239	0.596616	0.622885	0.055304	48.5215	1.8988	0.399553	1.79981
chr1D_144661769	1	144661769	C	T	112.077	-0.143447	-3.06269	28.9387	24.0319	12.1401	-5.28346	-3.30511	20.2064	9.36365	26.6198	86.4371	98.9642	59.5386	30.6071	1.46809	-6.09199	-7.39035	-8.07086	-13.8066	2.19573	5.57592	2.79179	1.9952	0.0175764	-4.57364	-5.49138	11.759	4.62141	-3.75458	6.77951	3.55066	-0.691551	2.43346	11.7579	-5.05165	11.7983	-3.15239	0.459848	0.0590845	0.948342	-19.1929	-0.162478	0.544454	-0.652686
chr1D_144705690	1	144705690	C	A	-112.077	0.143447	3.06269	-28.9387	-24.0319	-12.1401	5.28346	3.30511	-20.2064	-9.36365	-26.6198	-86.4371	-98.9642	-59.5386	-30.6071	-1.46809	6.09199	7.39035	8.07086	13.8066	-2.19573	-5.57592	-2.79179	-1.9952	-0.0175764	4.57364	5.49138	-11.759	-4.62141	3.75458	-6.77951	-3.55066	0.691551	-2.43346	-11.7579	5.05165	-11.7983	3.15239	0.105532	0.371352	-0.0692888	27.6752	0.867914	-0.306435	1.1156
chr1D_144718565	1	144718565	G	T	112.077	-0.143447	-3.06269	28.9387	24.0319	12.1401	-5.28346	-3.30511	20.2064	9.36365	26.6198	86.4371	98.9642	59.5386	30.6071	1.46809	-6.09199	-7.39035	-8.07086	-13.8066	2.19573	5.57592	2.79179	1.9952	0.0175764	-4.57364	-5.49138	11.759	4.62141	-3.75458	6.77951	3.55066	-0.691551	2.43346	11.7579	-5.05165	11.7983	-3.15239	0.00378555	-0.586135	0.028043	-39.8275	-0.998186	1.1919	-1.80355
chr1D_144726953	1	144726953	C	A	-112.077	0.143447	3.06269	-28.9387	-24.0319	-12.1401	5.28346	3.30511	-20.2064	-9.36365	-26.6198	-86.4371	-98.9642	-59.5386	-30.6071	-1.46809	6.09199	7.39035	8.07086	13.8066	-2.19573	-5.57592	-2.79179	-1.9952	-0.0175764	4.57364	5.49138	-11.759	-4.62141	3.75458	-6.77951	-3.55066	0.691551	-2.43346	-11.7579	5.05165	-11.7983	3.15239	-0.303734	0.0248437	-1.1572	46.5969	0.458018	-1.19347	1.40025
chr1D_144738285	1	144738285	C	G	112.077	-0.143447	-3.06269	28.9387	24.0319	12.1401	-5.28346	-3.30511	20.2064	9.36365	26.6198	86.4371	98.9642	59.5386	30.6071	1.46809	-6.09199	-7.39035	-8.07086	-13.8066	2.19573	5.57592	2.79179	1.9952	0.0175764	-4.57364	-5.49138	11.759	4.62141	-3.75458	6.77951	3.55066	-0.691551	2.43346	11.7579	-5.05165	11.7983	-3.15239	-1.03055	-1.11102	-1.56971	-19.5878	-2.04396	-0.586127	-1.72496
chr1D_144751276	1	144751276	G	T	112.077	-0.143447	-3.06269	28.9387	24.0319	12.1401	-5.28346	-3.30511	20.2064	9.36365	26.6198	86.4371	98.9642	59.5386	30.6071	1.46809	-6.09199	-7.39035	-8.07086	-13.8066	2.19573	5.57592	2.79179	1.9952	0.0175764	-4.57364	-5.49138	11.759	4.62141	-3.75458	6.77951	3.55066	-0.691551	2.43346	11.7579	-5.05165	11.7983	-3.15239	0.205537	-0.544792	0.479142	-50.1286	-0.932051	1.58071	-2.00056
chr1D_144767948	1	144767948	C	A	-112.077	0.143447	3.06269	-28.9387	-24.0319	-12.1401	5.28346	3.30511	-20.2064	-9.36365	-26.6198	-86.4371	-98.9642	-59.5386	-30.6071	-1.46809	6.09199	7.39035	8.07086	13.8066	-2.19573	-5.57592	-2.79179	-1.9952	-0.0175764	4.57364	5.49138	-11.759	-4.62141	3.75458	-6.77951	-3.55066	0.691551	-2.43346	-11.7579	5.05165	-11.7983	3.15239	-0.303734	0.0248437	-1.1572	46.5969	0.458018	-1.19347	1.40025
chr1D_144789411	1	144789411	T	A	-112.077	0.143447	3.06269	-28.9387	-24.0319	-12.1401	5.28346	3.30511	-20.2064	-9.36365	-26.6198	-86.4371	-98.9642	-59.5386	-30.6071	-1.46809	6.09199	7.39035	8.07086	13.8066	-2.19573	-5.57592	-2.79179	-1.9952	-0.0175764	4.57364	5.49138	-11.759	-4.62141	3.75458	-6.77951	-3.55066	0.691551	-2.43346	-11.7579	5.05165	-11.7983	3.15239	-0.303734	0.0248437	-1.1572	46.5969	0.458018	-1.19347	1.40025
chr1D_144793248	1	144793248	C	A	-112.077	0.143447	3.06269	-28.9387	-24.0319	-12.1401	5.28346	3.30511	-20.2064	-9.36365	-26.6198	-86.4371	-98.9642	-59.5386	-30.6071	-1.46809	6.09199	7.39035	8.07086	13.8066	-2.19573	-5.57592	-2.79179	-1.9952	-0.0175764	4.57364	5.49138	-11.759	-4.62141	3.75458	-6.77951	-3.55066	0.691551	-2.43346	-11.7579	5.05165	-11.7983	3.15239	-0.338747	0.557951	-0.799107	70.1596	1.16329	-2.43503	2.5361
chr1D_144801091	1	144801091	T	C	-112.077	0.143447	3.06269	-28.9387	-24.0319	-12.1401	5.28346	3.30511	-20.2064	-9.36365	-26.6198	-86.4371	-98.9642	-59.5386	-30.6071	-1.46809	6.09199	7.39035	8.07086	13.8066	-2.19573	-5.57592	-2.79179	-1.9952	-0.0175764	4.57364	5.49138	-11.759	-4.62141	3.75458	-6.77951	-3.55066	0.691551	-2.43346	-11.7579	5.05165	-11.7983	3.15239	0.534069	0.463721	-0.27206	44.1038	1.82862	0.709632	1.52464
chr1D_144817114	1	144817114	A	C	112.077	-0.143447	-3.06269	28.9387	24.0319	12.1401	-5.28346	-3.30511	20.2064	9.36365	26.6198	86.4371	98.9642	59.5386	30.6071	1.46809	-6.09199	-7.39035	-8.07086	-13.8066	2.19573	5.57592	2.79179	1.9952	0.0175764	-4.57364	-5.49138	11.759	4.62141	-3.75458	6.77951	3.55066	-0.691551	2.43346	11.7579	-5.05165	11.7983	-3.15239	0.175662	0.0325468	0.654366	-20.3971	-0.452863	-0.00252068	-0.527955
chr1D_144832217	1	144832217	C	T	112.077	-0.143447	-3.06269	28.9387	24.0319	12.1401	-5.28346	-3.30511	20.2064	9.36365	26.6198	86.4371	98.9642	59.5386	30.6071	1.46809	-6.09199	-7.39035	-8.07086	-13.8066	2.19573	5.57592	2.79179	1.9952	0.0175764	-4.57364	-5.49138	11.759	4.62141	-3.75458	6.77951	3.55066	-0.691551	2.43346	11.7579	-5.05165	11.7983	-3.15239	-0.0762282	-0.497703	0.203825	-43.6681	-1.21123	0.652332	-1.59432
chr1D_144839697	1	144839697	G	A	-112.077	0.143447	3.06269	-28.9387	-24.0319	-12.1401	5.28346	3.30511	-20.2064	-9.36365	-26.6198	-86.4371	-98.9642	-59.5386	-30.6071	-1.46809	6.09199	7.39035	8.07086	13.8066	-2.19573	-5.57592	-2.79179	-1.9952	-0.0175764	4.57364	5.49138	-11.759	-4.62141	3.75458	-6.77951	-3.55066	0.691551	-2.43346	-11.7579	5.05165	-11.7983	3.15239	-0.303734	0.0248437	-1.1572	46.5969	0.458018	-1.19347	1.40025
chr1D_144850076	1	144850076	G	T	112.077	-0.143447	-3.06269	28.9387	24.0319	12.1401	-5.28346	-3.30511	20.2064	9.36365	26.6198	86.4371	98.9642	59.5386	30.6071	1.46809	-6.09199	-7.39035	-8.07086	-13.8066	2.19573	5.57592	2.79179	1.9952	0.0175764	-4.57364	-5.49138	11.759	4.62141	-3.75458	6.77951	3.55066	-0.691551	2.43346	11.7579	-5.05165	11.7983	-3.15239	-0.138584	-0.231261	0.446871	-25.226	-1.07586	-0.258561	-0.977709
chr1D_144875766	1	144875766	G	T	112.077	-0.143447	-3.06269	28.9387	24.0319	12.1401	-5.28346	-3.30511	20.2064	9.36365	26.6198	86.4371	98.9642	59.5386	30.6071	1.46809	-6.09199	-7.39035	-8.07086	-13.8066	2.19573	5.57592	2.79179	1.9952	0.0175764	-4.57364	-5.49138	11.759	4.62141	-3.75458	6.77951	3.55066	-0.691551	2.43346	11.7579	-5.05165	11.7983	-3.15239	0.639672	-0.403816	0.616535	-42.2777	-0.449203	1.83402	-1.7502
chr1D_144893661	1	144893661	G	A	-112.077	0.143447	3.06269	-28.9387	-24.0319	-12.1401	5.28346	3.30511	-20.2064	-9.36365	-26.6198	-86.4371	-98.9642	-59.5386	-30.6071	-1.46809	6.09199	7.39035	8.07086	13.8066	-2.19573	-5.57592	-2.79179	-1.9952	-0.0175764	4.57364	5.49138	-11.759	-4.62141	3.75458	-6.77951	-3.55066	0.691551	-2.43346	-11.7579	5.05165	-11.7983	3.15239	-0.303734	0.0248437	-1.1572	46.5969	0.458018	-1.19347	1.40025
chr1D_144900685	1	144900685	T	C	-112.077	0.143447	3.06269	-28.9387	-24.0319	-12.1401	5.28346	3.30511	-20.2064	-9.36365	-26.6198	-86.4371	-98.9642	-59.5386	-30.6071	-1.46809	6.09199	7.39035	8.07086	13.8066	-2.19573	-5.57592	-2.79179	-1.9952	-0.0175764	4.57364	5.49138	-11.759	-4.62141	3.75458	-6.77951	-3.55066	0.691551	-2.43346	-11.7579	5.05165	-11.7983	3.15239	0.534069	0.463721	-0.27206	44.1038	1.82862	0.709632	1.52464
chr1D_144909199	1	144909199	G	A	-112.077	0.143447	3.06269	-28.9387	-24.0319	-12.1401	5.28346	3.30511	-20.2064	-9.36365	-26.6198	-86.4371	-98.9642	-59.5386	-30.6071	-1.46809	6.09199	7.39035	8.07086	13.8066	-2.19573	-5.57592	-2.79179	-1.9952	-0.0175764	4.57364	5.49138	-11.759	-4.62141	3.75458	-6.77951	-3.55066	0.691551	-2.43346	-11.7579	5.05165	-11.7983	3.15239	-0.303734	0.0248437	-1.1572	46.5969	0.458018	-1.19347	1.40025
chr1D_144921391	1	144921391	A	G	112.077	-0.143447	-3.06269	28.9387	24.0319	12.1401	-5.28346	-3.30511	20.2064	9.36365	26.6198	86.4371	98.9642	59.5386	30.6071	1.46809	-6.09199	-7.39035	-8.07086	-13.8066	2.19573	5.57592	2.79179	1.9952	0.0175764	-4.57364	-5.49138	11.759	4.62141	-3.75458	6.77951	3.55066	-0.691551	2.43346	11.7579	-5.05165	11.7983	-3.15239	0.0783407	-0.386068	0.590342	-49.6719	-0.851727	1.57211	-1.76432
chr1D_144932955	1	144932955	G	A	-112.077	0.143447	3.06269	-28.9387	-24.0319	-12.1401	5.28346	3.30511	-20.2064	-9.36365	-26.6198	-86.4371	-98.9642	-59.5386	-30.6071	-1.46809	6.09199	7.39035	8.07086	13.8066	-2.19573	-5.57592	-2.79179	-1.9952	-0.0175764	4.57364	5.49138	-11.759	-4.62141	3.75458	-6.77951	-3.55066	0.691551	-2.43346	-11.7579	5.05165	-11.7983	3.15239	-0.0364541	0.377429	0.0322563	26.7531	0.707578	-0.460589	1.05547
chr1D_144959455	1	144959455	A	C	112.077	-0.143447	-3.06269	28.9387	24.0319	12.1401	-5.28346	-3.30511	20.2064	9.36365	26.6198	86.4371	98.9642	59.5386	30.6071	1.46809	-6.09199	-7.39035	-8.07086	-13.8066	2.19573	5.57592	2.79179	1.9952	0.0175764	-4.57364	-5.49138	11.759	4.62141	-3.75458	6.77951	3.55066	-0.691551	2.43346	11.7579	-5.05165	11.7983	-3.15239	-0.529977	-0.547352	-0.893288	-11.191	-1.17021	-0.530419	-0.946479
chr1D_144968470	1	144968470	C	A	-112.077	0.143447	3.06269	-28.9387	-24.0319	-12.1401	5.28346	3.30511	-20.2064	-9.36365	-26.6198	-86.4371	-98.9642	-59.5386	-30.6071	-1.46809	6.09199	7.39035	8.07086	13.8066	-2.19573	-5.57592	-2.79179	-1.9952	-0.0175764	4.57364	5.49138	-11.759	-4.62141	3.75458	-6.77951	-3.55066	0.691551	-2.43346	-11.7579	5.05165	-11.7983	3.15239	-0.303734	0.0248437	-1.1572	46.5969	0.458018	-1.19347	1.40025
chr1D_144976472	1	144976472	A	G	112.077	-0.143447	-3.06269	28.9387	24.0319	12.1401	-5.28346	-3.30511	20.2064	9.36365	26.6198	86.4371	98.9642	59.5386	30.6071	1.46809	-6.09199	-7.39035	-8.07086	-13.8066	2.19573	5.57592	2.79179	1.9952	0.0175764	-4.57364	-5.49138	11.759	4.62141	-3.75458	6.77951	3.55066	-0.691551	2.43346	11.7579	-5.05165	11.7983	-3.15239	-0.210195	-0.325417	0.414415	-37.3539	-0.914755	0.592684	-1.35979
chr1D_144982137	1	144982137	T	C	-112.077	0.143447	3.06269	-28.9387	-24.0319	-12.1401	5.28346	3.30511	-20.2064	-9.36365	-26.6198	-86.4371	-98.9642	-59.5386	-30.6071	-1.46809	6.09199	7.39035	8.07086	13.8066	-2.19573	-5.57592	-2.79179	-1.9952	-0.0175764	4.57364	5.49138	-11.759	-4.62141	3.75458	-6.77951	-3.55066	0.691551	-2.43346	-11.7579	5.05165	-11.7983	3.15239	0.534069	0.463721	-0.27206	44.1038	1.82862	0.709632	1.52464
chr1D_144989060	1	144989060	C	G	112.077	-0.143447	-3.06269	28.9387	24.0319	12.1401	-5.28346	-3.30511	20.2064	9.36365	26.6198	86.4371	98.9642	59.5386	30.6071	1.46809	-6.09199	-7.39035	-8.07086	-13.8066	2.19573	5.57592	2.79179	1.9952	0.0175764	-4.57364	-5.49138	11.759	4.62141	-3.75458	6.77951	3.55066	-0.691551	2.43346	11.7579	-5.05165	11.7983	-3.15239	0.303734	-0.0248437	1.1572	-46.5969	-0.458018	1.19347	-1.40025
chr1D_144996450	1	144996450	A	C	112.077	-0.143447	-3.06269	28.9387	24.0319	12.1401	-5.28346	-3.30511	20.2064	9.36365	26.6198	86.4371	98.9642	59.5386	30.6071	1.46809	-6.09199	-7.39035	-8.07086	-13.8066	2.19573	5.57592	2.79179	1.9952	0.0175764	-4.57364	-5.49138	11.759	4.62141	-3.75458	6.77951	3.55066	-0.691551	2.43346	11.7579	-5.05165	11.7983	-3.15239	0.303734	-0.0248437	1.1572	-46.5969	-0.458018	1.19347	-1.40025
chr1D_145004585	1	145004585	A	C	112.077	-0.143447	-3.06269	28.9387	24.0319	12.1401	-5.28346	-3.30511	20.2064	9.36365	26.6198	86.4371	98.9642	59.5386	30.6071	1.46809	-6.09199	-7.39035	-8.07086	-13.8066	2.19573	5.57592	2.79179	1.9952	0.0175764	-4.57364	-5.49138	11.759	4.62141	-3.75458	6.77951	3.55066	-0.691551	2.43346	11.7579	-5.05165	11.7983	-3.15239	-0.534069	-0.463721	0.27206	-44.1038	-1.82862	-0.709632	-1.52464
chr1D_145016530	1	145016530	A	C	112.077	-0.143447	-3.06269	28.9387	24.0319	12.1401	-5.28346	-3.30511	20.2064	9.36365	26.6198	86.4371	98.9642	59.5386	30.6071	1.46809	-6.09199	-7.39035	-8.07086	-13.8066	2.19573	5.57592	2.79179	1.9952	0.0175764	-4.57364	-5.49138	11.759	4.62141	-3.75458	6.77951	3.55066	-0.691551	2.43346	11.7579	-5.05165	11.7983	-3.15239	0.303734	-0.0248437	1.1572	-46.5969	-0.458018	1.19347	-1.40025
chr1D_145035967	1	145035967	A	G	112.077	-0.143447	-3.06269	28.9387	24.0319	12.1401	-5.28346	-3.30511	20.2064	9.36365	26.6198	86.4371	98.9642	59.5386	30.6071	1.46809	-6.09199	-7.39035	-8.07086	-13.8066	2.19573	5.57592	2.79179	1.9952	0.0175764	-4.57364	-5.49138	11.759	4.62141	-3.75458	6.77951	3.55066	-0.691551	2.43346	11.7579	-5.05165	11.7983	-3.15239	-0.140485	0.249486	1.04218	-15.7036	-0.539238	-0.794323	-0.178483
chr1D_145040225	1	145040225	C	T	112.077	-0.143447	-3.06269	28.9387	24.0319	12.1401	-5.28346	-3.30511	20.2064	9.36365	26.6198	86.4371	98.9642	59.5386	30.6071	1.46809	-6.09199	-7.39035	-8.07086	-13.8066	2.19573	5.57592	2.79179	1.9952	0.0175764	-4.57364	-5.49138	11.759	4.62141	-3.75458	6.77951	3.55066	-0.691551	2.43346	11.7579	-5.05165	11.7983	-3.15239	-0.534069	-0.463721	0.27206	-44.1038	-1.82862	-0.709632	-1.52464
chr1D_145045885	1	145045885	C	T	112.077	-0.143447	-3.06269	28.9387	24.0319	12.1401	-5.28346	-3.30511	20.2064	9.36365	26.6198	86.4371	98.9642	59.5386	30.6071	1.46809	-6.09199	-7.39035	-8.07086	-13.8066	2.19573	5.57592	2.79179	1.9952	0.0175764	-4.57364	-5.49138	11.759	4.62141	-3.75458	6.77951	3.55066	-0.691551	2.43346	11.7579	-5.05165	11.7983	-3.15239	-0.555202	-0.898068	-0.312216	-49.3487	-1.99427	0.3736	-2.25769
chr1D_145050541	1	145050541	C	A	-112.077	0.143447	3.06269	-28.9387	-24.0319	-12.1401	5.28346	3.30511	-20.2064	-9.36365	-26.6198	-86.4371	-98.9642	-59.5386	-30.6071	-1.46809	6.09199	7.39035	8.07086	13.8066	-2.19573	-5.57592	-2.79179	-1.9952	-0.0175764	4.57364	5.49138	-11.759	-4.62141	3.75458	-6.77951	-3.55066	0.691551	-2.43346	-11.7579	5.05165	-11.7983	3.15239	0.534069	0.463721	-0.27206	44.1038	1.82862	0.709632	1.52464
chr1D_145055957	1	145055957	T	C	-112.077	0.143447	3.06269	-28.9387	-24.0319	-12.1401	5.28346	3.30511	-20.2064	-9.36365	-26.6198	-86.4371	-98.9642	-59.5386	-30.6071	-1.46809	6.09199	7.39035	8.07086	13.8066	-2.19573	-5.57592	-2.79179	-1.9952	-0.0175764	4.57364	5.49138	-11.759	-4.62141	3.75458	-6.77951	-3.55066	0.691551	-2.43346	-11.7579	5.05165	-11.7983	3.15239	0.534069	0.463721	-0.27206	44.1038	1.82862	0.709632	1.52464
chr1D_145061061	1	145061061	C	A	-112.077	0.143447	3.06269	-28.9387	-24.0319	-12.1401	5.28346	3.30511	-20.2064	-9.36365	-26.6198	-86.4371	-98.9642	-59.5386	-30.6071	-1.46809	6.09199	7.39035	8.07086	13.8066	-2.19573	-5.57592	-2.79179	-1.9952	-0.0175764	4.57364	5.49138	-11.759	-4.62141	3.75458	-6.77951	-3.55066	0.691551	-2.43346	-11.7579	5.05165	-11.7983	3.15239	0.5676	0.583809	0.0549425	38.9865	1.75936	0.352522	1.6551
chr1D_145064078	1	145064078	C	T	112.077	-0.143447	-3.06269	28.9387	24.0319	12.1401	-5.28346	-3.30511	20.2064	9.36365	26.6198	86.4371	98.9642	59.5386	30.6071	1.46809	-6.09199	-7.39035	-8.07086	-13.8066	2.19573	5.57592	2.79179	1.9952	0.0175764	-4.57364	-5.49138	11.759	4.62141	-3.75458	6.77951	3.55066	-0.691551	2.43346	11.7579	-5.05165	11.7983	-3.15239	-0.534069	-0.463721	0.27206	-44.1038	-1.82862	-0.709632	-1.52464
chr1D_145074631	1	145074631	T	C	-112.077	0.143447	3.06269	-28.9387	-24.0319	-12.1401	5.28346	3.30511	-20.2064	-9.36365	-26.6198	-86.4371	-98.9642	-59.5386	-30.6071	-1.46809	6.09199	7.39035	8.07086	13.8066	-2.19573	-5.57592	-2.79179	-1.9952	-0.0175764	4.57364	5.49138	-11.759	-4.62141	3.75458	-6.77951	-3.55066	0.691551	-2.43346	-11.7579	5.05165	-11.7983	3.15239	0.92709	0.724462	1.18139	-10.1183	1.44496	1.47747	0.485716
chr1D_145086291	1	145086291	T	C	-112.077	0.143447	3.06269	-28.9387	-24.0319	-12.1401	5.28346	3.30511	-20.2064	-9.36365	-26.6198	-86.4371	-98.9642	-59.5386	-30.6071	-1.46809	6.09199	7.39035	8.07086	13.8066	-2.19573	-5.57592	-2.79179	-1.9952	-0.0175764	4.57364	5.49138	-11.759	-4.62141	3.75458	-6.77951	-3.55066	0.691551	-2.43346	-11.7579	5.05165	-11.7983	3.15239	-0.303734	0.0248437	-1.1572	46.5969	0.458018	-1.19347	1.40025
chr1D_145103845	1	145103845	A	G	112.077	-0.143447	-3.06269	28.9387	24.0319	12.1401	-5.28346	-3.30511	20.2064	9.36365	26.6198	86.4371	98.9642	59.5386	30.6071	1.46809	-6.09199	-7.39035	-8.07086	-13.8066	2.19573	5.57592	2.79179	1.9952	0.0175764	-4.57364	-5.49138	11.759	4.62141	-3.75458	6.77951	3.55066	-0.691551	2.43346	11.7579	-5.05165	11.7983	-3.15239	-0.521621	-1.24166	-1.14313	-36.4349	-1.82875	0.799026	-2.40054
chr1D_145137672	1	145137672	T	C	-112.077	0.143447	3.06269	-28.9387	-24.0319	-12.1401	5.28346	3.30511	-20.2064	-9.36365	-26.6198	-86.4371	-98.9642	-59.5386	-30.6071	-1.46809	6.09199	7.39035	8.07086	13.8066	-2.19573	-5.57592	-2.79179	-1.9952	-0.0175764	4.57364	5.49138	-11.759	-4.62141	3.75458	-6.77951	-3.55066	0.691551	-2.43346	-11.7579	5.05165	-11.7983	3.15239	0.696967	0.516493	-0.316633	44.558	1.94776	0.429472	1.7119
chr1D_145154022	1	145154022	T	C	-112.077	0.143447	3.06269	-28.9387	-24.0319	-12.1401	5.28346	3.30511	-20.2064	-9.36365	-26.6198	-86.4371	-98.9642	-59.5386	-30.6071	-1.46809	6.09199	7.39035	8.07086	13.8066	-2.19573	-5.57592	-2.79179	-1.9952	-0.0175764	4.57364	5.49138	-11.759	-4.62141	3.75458	-6.77951	-3.55066	0.691551	-2.43346	-11.7579	5.05165	-11.7983	3.15239	0.398426	0.818437	0.84047	27.7804	1.26735	-0.768026	1.77909
chr1D_145159940	1	145159940	C	T	112.077	-0.143447	-3.06269	28.9387	24.0319	12.1401	-5.28346	-3.30511	20.2064	9.36365	26.6198	86.4371	98.9642	59.5386	30.6071	1.46809	-6.09199	-7.39035	-8.07086	-13.8066	2.19573	5.57592	2.79179	1.9952	0.0175764	-4.57364	-5.49138	11.759	4.62141	-3.75458	6.77951	3.55066	-0.691551	2.43346	11.7579	-5.05165	11.7983	-3.15239	0.303734	-0.0248437	1.1572	-46.5969	-0.458018	1.19347	-1.40025
chr1D_145180319	1	145180319	T	C	-112.077	0.143447	3.06269	-28.9387	-24.0319	-12.1401	5.28346	3.30511	-20.2064	-9.36365	-26.6198	-86.4371	-98.9642	-59.5386	-30.6071	-1.46809	6.09199	7.39035	8.07086	13.8066	-2.19573	-5.57592	-2.79179	-1.9952	-0.0175764	4.57364	5.49138	-11.759	-4.62141	3.75458	-6.77951	-3.55066	0.691551	-2.43346	-11.7579	5.05165	-11.7983	3.15239	0.169888	-0.181739	-0.673686	5.74292	0.495327	0.961746	0.0119016
chr1D_145223652	1	145223652	G	A	-112.077	0.143447	3.06269	-28.9387	-24.0319	-12.1401	5.28346	3.30511	-20.2064	-9.36365	-26.6198	-86.4371	-98.9642	-59.5386	-30.6071	-1.46809	6.09199	7.39035	8.07086	13.8066	-2.19573	-5.57592	-2.79179	-1.9952	-0.0175764	4.57364	5.49138	-11.759	-4.62141	3.75458	-6.77951	-3.55066	0.691551	-2.43346	-11.7579	5.05165	-11.7983	3.15239	0.159139	0.0652992	0.104587	-0.0674837	0.450283	0.912384	-0.0109743
chr1D_145236561	1	145236561	G	C	-112.077	0.143447	3.06269	-28.9387	-24.0319	-12.1401	5.28346	3.30511	-20.2064	-9.36365	-26.6198	-86.4371	-98.9642	-59.5386	-30.6071	-1.46809	6.09199	7.39035	8.07086	13.8066	-2.19573	-5.57592	-2.79179	-1.9952	-0.0175764	4.57364	5.49138	-11.759	-4.62141	3.75458	-6.77951	-3.55066	0.691551	-2.43346	-11.7579	5.05165	-11.7983	3.15239	-0.215567	0.130236	-0.968966	43.9362	0.535246	-1.2419	1.48214
chr1D_145248353	1	145248353	A	C	112.077	-0.143447	-3.06269	28.9387	24.0319	12.1401	-5.28346	-3.30511	20.2064	9.36365	26.6198	86.4371	98.9642	59.5386	30.6071	1.46809	-6.09199	-7.39035	-8.07086	-13.8066	2.19573	5.57592	2.79179	1.9952	0.0175764	-4.57364	-5.49138	11.759	4.62141	-3.75458	6.77951	3.55066	-0.691551	2.43346	11.7579	-5.05165	11.7983	-3.15239	-0.355058	-0.616673	-0.0949432	-30.2002	-1.52312	-0.147822	-1.48029
chr1D_145263979	1	145263979	G	C	-112.077	0.143447	3.06269	-28.9387	-24.0319	-12.1401	5.28346	3.30511	-20.2064	-9.36365	-26.6198	-86.4371	-98.9642	-59.5386	-30.6071	-1.46809	6.09199	7.39035	8.07086	13.8066	-2.19573	-5.57592	-2.79179	-1.9952	-0.0175764	4.57364	5.49138	-11.759	-4.62141	3.75458	-6.77951	-3.55066	0.691551	-2.43346	-11.7579	5.05165	-11.7983	3.15239	-0.130991	0.890661	-0.0688958	63.1407	1.25573	-2.2725	2.75425
chr1D_145271915	1	145271915	A	T	112.077	-0.143447	-3.06269	28.9387	24.0319	12.1401	-5.28346	-3.30511	20.2064	9.36365	26.6198	86.4371	98.9642	59.5386	30.6071	1.46809	-6.09199	-7.39035	-8.07086	-13.8066	2.19573	5.57592	2.79179	1.9952	0.0175764	-4.57364	-5.49138	11.759	4.62141	-3.75458	6.77951	3.55066	-0.691551	2.43346	11.7579	-5.05165	11.7983	-3.15239	0.303734	-0.0248437	1.1572	-46.5969	-0.458018	1.19347	-1.40025
chr1D_145332236	1	145332236	T	C	-112.077	0.143447	3.06269	-28.9387	-24.0319	-12.1401	5.28346	3.30511	-20.2064	-9.36365	-26.6198	-86.4371	-98.9642	-59.5386	-30.6071	-1.46809	6.09199	7.39035	8.07086	13.8066	-2.19573	-5.57592	-2.79179	-1.9952	-0.0175764	4.57364	5.49138	-11.759	-4.62141	3.75458	-6.77951	-3.55066	0.691551	-2.43346	-11.7579	5.05165	-11.7983	3.15239	0.207095	0.310245	-0.520735	35.4003	1.20508	-0.247913	1.4301
chr1D_147181911	1	147181911	T	C	-112.077	0.143447	3.06269	-28.9387	-24.0319	-12.1401	5.28346	3.30511	-20.2064	-9.36365	-26.6198	-86.4371	-98.9642	-59.5386	-30.6071	-1.46809	6.09199	7.39035	8.07086	13.8066	-2.19573	-5.57592	-2.79179	-1.9952	-0.0175764	4.57364	5.49138	-11.759	-4.62141	3.75458	-6.77951	-3.55066	0.691551	-2.43346	-11.7579	5.05165	-11.7983	3.15239	0.377542	0.995773	0.609956	41.0104	1.71302	-0.742269	2.32202
chr1D_147194856	1	147194856	G	A	-112.077	0.143447	3.06269	-28.9387	-24.0319	-12.1401	5.28346	3.30511	-20.2064	-9.36365	-26.6198	-86.4371	-98.9642	-59.5386	-30.6071	-1.46809	6.09199	7.39035	8.07086	13.8066	-2.19573	-5.57592	-2.79179	-1.9952	-0.0175764	4.57364	5.49138	-11.759	-4.62141	3.75458	-6.77951	-3.55066	0.691551	-2.43346	-11.7579	5.05165	-11.7983	3.15239	0.273363	0.734066	-0.152215	43.4926	1.57862	-0.710399	2.08112
chr1D_147224661	1	147224661	G	A	-112.077	0.143447	3.06269	-28.9387	-24.0319	-12.1401	5.28346	3.30511	-20.2064	-9.36365	-26.6198	-86.4371	-98.9642	-59.5386	-30.6071	-1.46809	6.09199	7.39035	8.07086	13.8066	-2.19573	-5.57592	-2.79179	-1.9952	-0.0175764	4.57364	5.49138	-11.759	-4.62141	3.75458	-6.77951	-3.55066	0.691551	-2.43346	-11.7579	5.05165	-11.7983	3.15239	-0.303734	0.0248437	-1.1572	46.5969	0.458018	-1.19347	1.40025
chr1D_147231710	1	147231710	G	A	-112.077	0.143447	3.06269	-28.9387	-24.0319	-12.1401	5.28346	3.30511	-20.2064	-9.36365	-26.6198	-86.4371	-98.9642	-59.5386	-30.6071	-1.46809	6.09199	7.39035	8.07086	13.8066	-2.19573	-5.57592	-2.79179	-1.9952	-0.0175764	4.57364	5.49138	-11.759	-4.62141	3.75458	-6.77951	-3.55066	0.691551	-2.43346	-11.7579	5.05165	-11.7983	3.15239	0.0716004	-0.433005	-1.51418	22.404	0.280925	0.411482	0.10381
chr1D_147239306	1	147239306	G	T	112.077	-0.143447	-3.06269	28.9387	24.0319	12.1401	-5.28346	-3.30511	20.2064	9.36365	26.6198	86.4371	98.9642	59.5386	30.6071	1.46809	-6.09199	-7.39035	-8.07086	-13.8066	2.19573	5.57592	2.79179	1.9952	0.0175764	-4.57364	-5.49138	11.759	4.62141	-3.75458	6.77951	3.55066	-0.691551	2.43346	11.7579	-5.05165	11.7983	-3.15239	-0.54179	-0.873891	-0.249402	-43.9871	-1.9061	0.593641	-2.22927
chr1D_147249285	1	147249285	T	C	-112.077	0.143447	3.06269	-28.9387	-24.0319	-12.1401	5.28346	3.30511	-20.2064	-9.36365	-26.6198	-86.4371	-98.9642	-59.5386	-30.6071	-1.46809	6.09199	7.39035	8.07086	13.8066	-2.19573	-5.57592	-2.79179	-1.9952	-0.0175764	4.57364	5.49138	-11.759	-4.62141	3.75458	-6.77951	-3.55066	0.691551	-2.43346	-11.7579	5.05165	-11.7983	3.15239	0.0423644	0.367098	-0.414525	39.1998	1.17089	-0.414722	1.52329
chr1D_147261953	1	147261953	G	A	-112.077	0.143447	3.06269	-28.9387	-24.0319	-12.1401	5.28346	3.30511	-20.2064	-9.36365	-26.6198	-86.4371	-98.9642	-59.5386	-30.6071	-1.46809	6.09199	7.39035	8.07086	13.8066	-2.19573	-5.57592	-2.79179	-1.9952	-0.0175764	4.57364	5.49138	-11.759	-4.62141	3.75458	-6.77951	-3.55066	0.691551	-2.43346	-11.7579	5.05165	-11.7983	3.15239	-0.299687	0.262057	-0.327044	26.5939	0.453575	-0.90342	1.08857
chr1D_147272034	1	147272034	C	A	-112.077	0.143447	3.06269	-28.9387	-24.0319	-12.1401	5.28346	3.30511	-20.2064	-9.36365	-26.6198	-86.4371	-98.9642	-59.5386	-30.6071	-1.46809	6.09199	7.39035	8.07086	13.8066	-2.19573	-5.57592	-2.79179	-1.9952	-0.0175764	4.57364	5.49138	-11.759	-4.62141	3.75458	-6.77951	-3.55066	0.691551	-2.43346	-11.7579	5.05165	-11.7983	3.15239	-0.303734	0.0248437	-1.1572	46.5969	0.458018	-1.19347	1.40025
chr1D_147276943	1	147276943	A	G	112.077	-0.143447	-3.06269	28.9387	24.0319	12.1401	-5.28346	-3.30511	20.2064	9.36365	26.6198	86.4371	98.9642	59.5386	30.6071	1.46809	-6.09199	-7.39035	-8.07086	-13.8066	2.19573	5.57592	2.79179	1.9952	0.0175764	-4.57364	-5.49138	11.759	4.62141	-3.75458	6.77951	3.55066	-0.691551	2.43346	11.7579	-5.05165	11.7983	-3.15239	-0.0423644	-0.367098	0.414525	-39.1998	-1.17089	0.414722	-1.52329
chr1D_147315305	1	147315305	A	G	112.077	-0.143447	-3.06269	28.9387	24.0319	12.1401	-5.28346	-3.30511	20.2064	9.36365	26.6198	86.4371	98.9642	59.5386	30.6071	1.46809	-6.09199	-7.39035	-8.07086	-13.8066	2.19573	5.57592	2.79179	1.9952	0.0175764	-4.57364	-5.49138	11.759	4.62141	-3.75458	6.77951	3.55066	-0.691551	2.43346	11.7579	-5.05165	11.7983	-3.15239	-0.473152	-0.445531	-0.102053	-12.6813	-1.12603	-0.383163	-0.961834
chr1D_147333275	1	147333275	G	A	-112.077	0.143447	3.06269	-28.9387	-24.0319	-12.1401	5.28346	3.30511	-20.2064	-9.36365	-26.6198	-86.4371	-98.9642	-59.5386	-30.6071	-1.46809	6.09199	7.39035	8.07086	13.8066	-2.19573	-5.57592	-2.79179	-1.9952	-0.0175764	4.57364	5.49138	-11.759	-4.62141	3.75458	-6.77951	-3.55066	0.691551	-2.43346	-11.7579	5.05165	-11.7983	3.15239	-0.303734	0.0248437	-1.1572	46.5969	0.458018	-1.19347	1.40025
chr1D_147335608	1	147335608	A	C	112.077	-0.143447	-3.06269	28.9387	24.0319	12.1401	-5.28346	-3.30511	20.2064	9.36365	26.6198	86.4371	98.9642	59.5386	30.6071	1.46809	-6.09199	-7.39035	-8.07086	-13.8066	2.19573	5.57592	2.79179	1.9952	0.0175764	-4.57364	-5.49138	11.759	4.62141	-3.75458	6.77951	3.55066	-0.691551	2.43346	11.7579	-5.05165	11.7983	-3.15239	0.303734	-0.0248437	1.1572	-46.5969	-0.458018	1.19347	-1.40025
chr1D_147337451	1	147337451	G	A	-112.077	0.143447	3.06269	-28.9387	-24.0319	-12.1401	5.28346	3.30511	-20.2064	-9.36365	-26.6198	-86.4371	-98.9642	-59.5386	-30.6071	-1.46809	6.09199	7.39035	8.07086	13.8066	-2.19573	-5.57592	-2.79179	-1.9952	-0.0175764	4.57364	5.49138	-11.759	-4.62141	3.75458	-6.77951	-3.55066	0.691551	-2.43346	-11.7579	5.05165	-11.7983	3.15239	0.534069	0.463721	-0.27206	44.1038	1.82862	0.709632	1.52464
chr1D_147344646	1	147344646	A	G	112.077	-0.143447	-3.06269	28.9387	24.0319	12.1401	-5.28346	-3.30511	20.2064	9.36365	26.6198	86.4371	98.9642	59.5386	30.6071	1.46809	-6.09199	-7.39035	-8.07086	-13.8066	2.19573	5.57592	2.79179	1.9952	0.0175764	-4.57364	-5.49138	11.759	4.62141	-3.75458	6.77951	3.55066	-0.691551	2.43346	11.7579	-5.05165	11.7983	-3.15239	1.00787	-0.528014	0.854786	-67.0343	-0.213	3.28056	-2.59861
chr1D_147354893	1	147354893	C	G	112.077	-0.143447	-3.06269	28.9387	24.0319	12.1401	-5.28346	-3.30511	20.2064	9.36365	26.6198	86.4371	98.9642	59.5386	30.6071	1.46809	-6.09199	-7.39035	-8.07086	-13.8066	2.19573	5.57592	2.79179	1.9952	0.0175764	-4.57364	-5.49138	11.759	4.62141	-3.75458	6.77951	3.55066	-0.691551	2.43346	11.7579	-5.05165	11.7983	-3.15239	-0.815488	-0.934235	-0.786323	-20.2409	-1.96083	-0.574604	-1.59146
chr1D_147378966	1	147378966	C	T	112.077	-0.143447	-3.06269	28.9387	24.0319	12.1401	-5.28346	-3.30511	20.2064	9.36365	26.6198	86.4371	98.9642	59.5386	30.6071	1.46809	-6.09199	-7.39035	-8.07086	-13.8066	2.19573	5.57592	2.79179	1.9952	0.0175764	-4.57364	-5.49138	11.759	4.62141	-3.75458	6.77951	3.55066	-0.691551	2.43346	11.7579	-5.05165	11.7983	-3.15239	-0.111429	-0.736134	0.261476	-47.4803	-1.50561	1.0336	-2.26079
chr1D_147385775	1	147385775	T	C	-112.077	0.143447	3.06269	-28.9387	-24.0319	-12.1401	5.28346	3.30511	-20.2064	-9.36365	-26.6198	-86.4371	-98.9642	-59.5386	-30.6071	-1.46809	6.09199	7.39035	8.07086	13.8066	-2.19573	-5.57592	-2.79179	-1.9952	-0.0175764	4.57364	5.49138	-11.759	-4.62141	3.75458	-6.77951	-3.55066	0.691551	-2.43346	-11.7579	5.05165	-11.7983	3.15239	0.5676	0.583809	0.0549425	38.9865	1.75936	0.352522	1.6551
chr1D_147388767	1	147388767	G	C	-112.077	0.143447	3.06269	-28.9387	-24.0319	-12.1401	5.28346	3.30511	-20.2064	-9.36365	-26.6198	-86.4371	-98.9642	-59.5386	-30.6071	-1.46809	6.09199	7.39035	8.07086	13.8066	-2.19573	-5.57592	-2.79179	-1.9952	-0.0175764	4.57364	5.49138	-11.759	-4.62141	3.75458	-6.77951	-3.55066	0.691551	-2.43346	-11.7579	5.05165	-11.7983	3.15239	-0.303734	0.0248437	-1.1572	46.5969	0.458018	-1.19347	1.40025
chr1D_147405285	1	147405285	C	G	112.077	-0.143447	-3.06269	28.9387	24.0319	12.1401	-5.28346	-3.30511	20.2064	9.36365	26.6198	86.4371	98.9642	59.5386	30.6071	1.46809	-6.09199	-7.39035	-8.07086	-13.8066	2.19573	5.57592	2.79179	1.9952	0.0175764	-4.57364	-5.49138	11.759	4.62141	-3.75458	6.77951	3.55066	-0.691551	2.43346	11.7579	-5.05165	11.7983	-3.15239	-0.534069	-0.463721	0.27206	-44.1038	-1.82862	-0.709632	-1.52464
chr1D_147410670	1	147410670	C	G	112.077	-0.143447	-3.06269	28.9387	24.0319	12.1401	-5.28346	-3.30511	20.2064	9.36365	26.6198	86.4371	98.9642	59.5386	30.6071	1.46809	-6.09199	-7.39035	-8.07086	-13.8066	2.19573	5.57592	2.79179	1.9952	0.0175764	-4.57364	-5.49138	11.759	4.62141	-3.75458	6.77951	3.55066	-0.691551	2.43346	11.7579	-5.05165	11.7983	-3.15239	0.303734	-0.0248437	1.1572	-46.5969	-0.458018	1.19347	-1.40025
chr1D_147417397	1	147417397	C	T	112.077	-0.143447	-3.06269	28.9387	24.0319	12.1401	-5.28346	-3.30511	20.2064	9.36365	26.6198	86.4371	98.9642	59.5386	30.6071	1.46809	-6.09199	-7.39035	-8.07086	-13.8066	2.19573	5.57592	2.79179	1.9952	0.0175764	-4.57364	-5.49138	11.759	4.62141	-3.75458	6.77951	3.55066	-0.691551	2.43346	11.7579	-5.05165	11.7983	-3.15239	0.0904877	0.0178226	1.27351	-50.6364	-0.631642	1.00255	-1.31759
chr1D_147424084	1	147424084	C	T	112.077	-0.143447	-3.06269	28.9387	24.0319	12.1401	-5.28346	-3.30511	20.2064	9.36365	26.6198	86.4371	98.9642	59.5386	30.6071	1.46809	-6.09199	-7.39035	-8.07086	-13.8066	2.19573	5.57592	2.79179	1.9952	0.0175764	-4.57364	-5.49138	11.759	4.62141	-3.75458	6.77951	3.55066	-0.691551	2.43346	11.7579	-5.05165	11.7983	-3.15239	0.303734	-0.0248437	1.1572	-46.5969	-0.458018	1.19347	-1.40025
chr1D_147426621	1	147426621	C	T	112.077	-0.143447	-3.06269	28.9387	24.0319	12.1401	-5.28346	-3.30511	20.2064	9.36365	26.6198	86.4371	98.9642	59.5386	30.6071	1.46809	-6.09199	-7.39035	-8.07086	-13.8066	2.19573	5.57592	2.79179	1.9952	0.0175764	-4.57364	-5.49138	11.759	4.62141	-3.75458	6.77951	3.55066	-0.691551	2.43346	11.7579	-5.05165	11.7983	-3.15239	-1.13111	-1.17902	-1.30741	-27.735	-2.44642	-0.896748	-1.95131
chr1D_147433616	1	147433616	C	G	112.077	-0.143447	-3.06269	28.9387	24.0319	12.1401	-5.28346	-3.30511	20.2064	9.36365	26.6198	86.4371	98.9642	59.5386	30.6071	1.46809	-6.09199	-7.39035	-8.07086	-13.8066	2.19573	5.57592	2.79179	1.9952	0.0175764	-4.57364	-5.49138	11.759	4.62141	-3.75458	6.77951	3.55066	-0.691551	2.43346	11.7579	-5.05165	11.7983	-3.15239	0.303734	-0.0248437	1.1572	-46.5969	-0.458018	1.19347	-1.40025
chr1D_147439224	1	147439224	G	T	112.077	-0.143447	-3.06269	28.9387	24.0319	12.1401	-5.28346	-3.30511	20.2064	9.36365	26.6198	86.4371	98.9642	59.5386	30.6071	1.46809	-6.09199	-7.39035	-8.07086	-13.8066	2.19573	5.57592	2.79179	1.9952	0.0175764	-4.57364	-5.49138	11.759	4.62141	-3.75458	6.77951	3.55066	-0.691551	2.43346	11.7579	-5.05165	11.7983	-3.15239	0.303734	-0.0248437	1.1572	-46.5969	-0.458018	1.19347	-1.40025
chr1D_147444241	1	147444241	C	T	112.077	-0.143447	-3.06269	28.9387	24.0319	12.1401	-5.28346	-3.30511	20.2064	9.36365	26.6198	86.4371	98.9642	59.5386	30.6071	1.46809	-6.09199	-7.39035	-8.07086	-13.8066	2.19573	5.57592	2.79179	1.9952	0.0175764	-4.57364	-5.49138	11.759	4.62141	-3.75458	6.77951	3.55066	-0.691551	2.43346	11.7579	-5.05165	11.7983	-3.15239	0.0904877	0.0178226	1.27351	-50.6364	-0.631642	1.00255	-1.31759
chr1D_147459119	1	147459119	G	A	-112.077	0.143447	3.06269	-28.9387	-24.0319	-12.1401	5.28346	3.30511	-20.2064	-9.36365	-26.6198	-86.4371	-98.9642	-59.5386	-30.6071	-1.46809	6.09199	7.39035	8.07086	13.8066	-2.19573	-5.57592	-2.79179	-1.9952	-0.0175764	4.57364	5.49138	-11.759	-4.62141	3.75458	-6.77951	-3.55066	0.691551	-2.43346	-11.7579	5.05165	-11.7983	3.15239	-0.0612033	-0.0980977	-0.185411	-0.696587	0.00860771	0.442937	-0.250359
chr1D_147464146	1	147464146	A	G	112.077	-0.143447	-3.06269	28.9387	24.0319	12.1401	-5.28346	-3.30511	20.2064	9.36365	26.6198	86.4371	98.9642	59.5386	30.6071	1.46809	-6.09199	-7.39035	-8.07086	-13.8066	2.19573	5.57592	2.79179	1.9952	0.0175764	-4.57364	-5.49138	11.759	4.62141	-3.75458	6.77951	3.55066	-0.691551	2.43346	11.7579	-5.05165	11.7983	-3.15239	-0.816076	-0.860676	-0.447232	-34.1287	-2.20659	-0.794111	-1.80789
chr1D_147469497	1	147469497	G	A	-112.077	0.143447	3.06269	-28.9387	-24.0319	-12.1401	5.28346	3.30511	-20.2064	-9.36365	-26.6198	-86.4371	-98.9642	-59.5386	-30.6071	-1.46809	6.09199	7.39035	8.07086	13.8066	-2.19573	-5.57592	-2.79179	-1.9952	-0.0175764	4.57364	5.49138	-11.759	-4.62141	3.75458	-6.77951	-3.55066	0.691551	-2.43346	-11.7579	5.05165	-11.7983	3.15239	-0.303734	0.0248437	-1.1572	46.5969	0.458018	-1.19347	1.40025
chr1D_147473573	1	147473573	G	T	112.077	-0.143447	-3.06269	28.9387	24.0319	12.1401	-5.28346	-3.30511	20.2064	9.36365	26.6198	86.4371	98.9642	59.5386	30.6071	1.46809	-6.09199	-7.39035	-8.07086	-13.8066	2.19573	5.57592	2.79179	1.9952	0.0175764	-4.57364	-5.49138	11.759	4.62141	-3.75458	6.77951	3.55066	-0.691551	2.43346	11.7579	-5.05165	11.7983	-3.15239	-0.634048	-0.255402	0.579888	-42.2545	-1.81792	-1.09716	-1.26697
chr1D_147484511	1	147484511	C	A	-112.077	0.143447	3.06269	-28.9387	-24.0319	-12.1401	5.28346	3.30511	-20.2064	-9.36365	-26.6198	-86.4371	-98.9642	-59.5386	-30.6071	-1.46809	6.09199	7.39035	8.07086	13.8066	-2.19573	-5.57592	-2.79179	-1.9952	-0.0175764	4.57364	5.49138	-11.759	-4.62141	3.75458	-6.77951	-3.55066	0.691551	-2.43346	-11.7579	5.05165	-11.7983	3.15239	-0.25441	-0.0833316	-0.715415	8.47865	0.177607	0.00879534	0.251834
chr1D_147499037	1	147499037	G	A	-112.077	0.143447	3.06269	-28.9387	-24.0319	-12.1401	5.28346	3.30511	-20.2064	-9.36365	-26.6198	-86.4371	-98.9642	-59.5386	-30.6071	-1.46809	6.09199	7.39035	8.07086	13.8066	-2.19573	-5.57592	-2.79179	-1.9952	-0.0175764	4.57364	5.49138	-11.759	-4.62141	3.75458	-6.77951	-3.55066	0.691551	-2.43346	-11.7579	5.05165	-11.7983	3.15239	-0.327341	0.362184	-0.429994	39.7548	0.728359	-1.12206	1.49901
chr1D_147519443	1	147519443	T	G	-112.077	0.143447	3.06269	-28.9387	-24.0319	-12.1401	5.28346	3.30511	-20.2064	-9.36365	-26.6198	-86.4371	-98.9642	-59.5386	-30.6071	-1.46809	6.09199	7.39035	8.07086	13.8066	-2.19573	-5.57592	-2.79179	-1.9952	-0.0175764	4.57364	5.49138	-11.759	-4.62141	3.75458	-6.77951	-3.55066	0.691551	-2.43346	-11.7579	5.05165	-11.7983	3.15239	-0.303734	0.0248437	-1.1572	46.5969	0.458018	-1.19347	1.40025
chr1D_147543297	1	147543297	G	A	-112.077	0.143447	3.06269	-28.9387	-24.0319	-12.1401	5.28346	3.30511	-20.2064	-9.36365	-26.6198	-86.4371	-98.9642	-59.5386	-30.6071	-1.46809	6.09199	7.39035	8.07086	13.8066	-2.19573	-5.57592	-2.79179	-1.9952	-0.0175764	4.57364	5.49138	-11.759	-4.62141	3.75458	-6.77951	-3.55066	0.691551	-2.43346	-11.7579	5.05165	-11.7983	3.15239	-0.303734	0.0248437	-1.1572	46.5969	0.458018	-1.19347	1.40025
chr1D_147545247	1	147545247	T	C	-112.077	0.143447	3.06269	-28.9387	-24.0319	-12.1401	5.28346	3.30511	-20.2064	-9.36365	-26.6198	-86.4371	-98.9642	-59.5386	-30.6071	-1.46809	6.09199	7.39035	8.07086	13.8066	-2.19573	-5.57592	-2.79179	-1.9952	-0.0175764	4.57364	5.49138	-11.759	-4.62141	3.75458	-6.77951	-3.55066	0.691551	-2.43346	-11.7579	5.05165	-11.7983	3.15239	0.534069	0.463721	-0.27206	44.1038	1.82862	0.709632	1.52464
chr1D_147552733	1	147552733	G	A	-112.077	0.143447	3.06269	-28.9387	-24.0319	-12.1401	5.28346	3.30511	-20.2064	-9.36365	-26.6198	-86.4371	-98.9642	-59.5386	-30.6071	-1.46809	6.09199	7.39035	8.07086	13.8066	-2.19573	-5.57592	-2.79179	-1.9952	-0.0175764	4.57364	5.49138	-11.759	-4.62141	3.75458	-6.77951	-3.55066	0.691551	-2.43346	-11.7579	5.05165	-11.7983	3.15239	-0.303734	0.0248437	-1.1572	46.5969	0.458018	-1.19347	1.40025
chr1D_147560980	1	147560980	C	T	112.077	-0.143447	-3.06269	28.9387	24.0319	12.1401	-5.28346	-3.30511	20.2064	9.36365	26.6198	86.4371	98.9642	59.5386	30.6071	1.46809	-6.09199	-7.39035	-8.07086	-13.8066	2.19573	5.57592	2.79179	1.9952	0.0175764	-4.57364	-5.49138	11.759	4.62141	-3.75458	6.77951	3.55066	-0.691551	2.43346	11.7579	-5.05165	11.7983	-3.15239	-0.0423644	-0.367098	0.414525	-39.1998	-1.17089	0.414722	-1.52329
chr1D_147566727	1	147566727	C	T	112.077	-0.143447	-3.06269	28.9387	24.0319	12.1401	-5.28346	-3.30511	20.2064	9.36365	26.6198	86.4371	98.9642	59.5386	30.6071	1.46809	-6.09199	-7.39035	-8.07086	-13.8066	2.19573	5.57592	2.79179	1.9952	0.0175764	-4.57364	-5.49138	11.759	4.62141	-3.75458	6.77951	3.55066	-0.691551	2.43346	11.7579	-5.05165	11.7983	-3.15239	-0.309964	-0.369003	0.256279	-38.8259	-1.11025	0.461567	-1.41949
chr1D_147573443	1	147573443	T	C	-112.077	0.143447	3.06269	-28.9387	-24.0319	-12.1401	5.28346	3.30511	-20.2064	-9.36365	-26.6198	-86.4371	-98.9642	-59.5386	-30.6071	-1.46809	6.09199	7.39035	8.07086	13.8066	-2.19573	-5.57592	-2.79179	-1.9952	-0.0175764	4.57364	5.49138	-11.759	-4.62141	3.75458	-6.77951	-3.55066	0.691551	-2.43346	-11.7579	5.05165	-11.7983	3.15239	0.334382	0.319918	-0.737061	55.0808	1.55479	-0.151408	1.67301
chr1D_147581609	1	147581609	A	C	112.077	-0.143447	-3.06269	28.9387	24.0319	12.1401	-5.28346	-3.30511	20.2064	9.36365	26.6198	86.4371	98.9642	59.5386	30.6071	1.46809	-6.09199	-7.39035	-8.07086	-13.8066	2.19573	5.57592	2.79179	1.9952	0.0175764	-4.57364	-5.49138	11.759	4.62141	-3.75458	6.77951	3.55066	-0.691551	2.43346	11.7579	-5.05165	11.7983	-3.15239	0.390161	0.0437648	1.27066	-48.934	-0.395274	1.25137	-1.24105
chr1D_147595210	1	147595210	G	A	-112.077	0.143447	3.06269	-28.9387	-24.0319	-12.1401	5.28346	3.30511	-20.2064	-9.36365	-26.6198	-86.4371	-98.9642	-59.5386	-30.6071	-1.46809	6.09199	7.39035	8.07086	13.8066	-2.19573	-5.57592	-2.79179	-1.9952	-0.0175764	4.57364	5.49138	-11.759	-4.62141	3.75458	-6.77951	-3.55066	0.691551	-2.43346	-11.7579	5.05165	-11.7983	3.15239	-0.152902	0.725736	-0.00393205	41.2229	1.02428	-1.65358	2.1001
chr1D_147609995	1	147609995	C	T	112.077	-0.143447	-3.06269	28.9387	24.0319	12.1401	-5.28346	-3.30511	20.2064	9.36365	26.6198	86.4371	98.9642	59.5386	30.6071	1.46809	-6.09199	-7.39035	-8.07086	-13.8066	2.19573	5.57592	2.79179	1.9952	0.0175764	-4.57364	-5.49138	11.759	4.62141	-3.75458	6.77951	3.55066	-0.691551	2.43346	11.7579	-5.05165	11.7983	-3.15239	-0.184394	-0.984363	-0.4363	-39.3058	-1.38797	1.18489	-2.30571
chr1D_147645979	1	147645979	C	A	-112.077	0.143447	3.06269	-28.9387	-24.0319	-12.1401	5.28346	3.30511	-20.2064	-9.36365	-26.6198	-86.4371	-98.9642	-59.5386	-30.6071	-1.46809	6.09199	7.39035	8.07086	13.8066	-2.19573	-5.57592	-2.79179	-1.9952	-0.0175764	4.57364	5.49138	-11.759	-4.62141	3.75458	-6.77951	-3.55066	0.691551	-2.43346	-11.7579	5.05165	-11.7983	3.15239	-0.303734	0.0248437	-1.1572	46.5969	0.458018	-1.19347	1.40025
chr1D_147656507	1	147656507	G	C	-112.077	0.143447	3.06269	-28.9387	-24.0319	-12.1401	5.28346	3.30511	-20.2064	-9.36365	-26.6198	-86.4371	-98.9642	-59.5386	-30.6071	-1.46809	6.09199	7.39035	8.07086	13.8066	-2.19573	-5.57592	-2.79179	-1.9952	-0.0175764	4.57364	5.49138	-11.759	-4.62141	3.75458	-6.77951	-3.55066	0.691551	-2.43346	-11.7579	5.05165	-11.7983	3.15239	-0.303734	0.0248437	-1.1572	46.5969	0.458018	-1.19347	1.40025
chr1D_147668180	1	147668180	G	C	-112.077	0.143447	3.06269	-28.9387	-24.0319	-12.1401	5.28346	3.30511	-20.2064	-9.36365	-26.6198	-86.4371	-98.9642	-59.5386	-30.6071	-1.46809	6.09199	7.39035	8.07086	13.8066	-2.19573	-5.57592	-2.79179	-1.9952	-0.0175764	4.57364	5.49138	-11.759	-4.62141	3.75458	-6.77951	-3.55066	0.691551	-2.43346	-11.7579	5.05165	-11.7983	3.15239	-0.0904877	-0.0178226	-1.27351	50.6364	0.631642	-1.00255	1.31759
chr1D_147677762	1	147677762	T	G	-112.077	0.143447	3.06269	-28.9387	-24.0319	-12.1401	5.28346	3.30511	-20.2064	-9.36365	-26.6198	-86.4371	-98.9642	-59.5386	-30.6071	-1.46809	6.09199	7.39035	8.07086	13.8066	-2.19573	-5.57592	-2.79179	-1.9952	-0.0175764	4.57364	5.49138	-11.759	-4.62141	3.75458	-6.77951	-3.55066	0.691551	-2.43346	-11.7579	5.05165	-11.7983	3.15239	0.275616	0.464853	-0.414224	48.452	1.65541	-0.0644228	1.75967
chr1D_147688583	1	147688583	G	A	-112.077	0.143447	3.06269	-28.9387	-24.0319	-12.1401	5.28346	3.30511	-20.2064	-9.36365	-26.6198	-86.4371	-98.9642	-59.5386	-30.6071	-1.46809	6.09199	7.39035	8.07086	13.8066	-2.19573	-5.57592	-2.79179	-1.9952	-0.0175764	4.57364	5.49138	-11.759	-4.62141	3.75458	-6.77951	-3.55066	0.691551	-2.43346	-11.7579	5.05165	-11.7983	3.15239	0.275616	0.464853	-0.414224	48.452	1.65541	-0.0644228	1.75967
chr1D_147924957	1	147924957	T	C	-72.9014	0.225175	2.81324	-26.6433	-23.0404	-12.9314	3.3254	2.67621	-15.2712	-7.5733	-18.9172	-58.8689	-65.7506	-41.3675	-24.0499	-2.94413	2.47822	3.23023	6.65368	8.24952	-2.42606	-4.80409	-2.22658	-2.02483	-1.36241	2.37919	3.17087	-10.8428	-6.20622	0.317478	-7.1039	-6.22297	-2.27329	-3.66672	-12.2732	1.10711	-10.5448	1.40782	-0.150448	0.581856	-0.463615	53.9561	1.10702	-1.56295	2.22521
chr1D_147944376	1	147944376	A	G	72.9014	-0.225175	-2.81324	26.6433	23.0404	12.9314	-3.3254	-2.67621	15.2712	7.5733	18.9172	58.8689	65.7506	41.3675	24.0499	2.94413	-2.47822	-3.23023	-6.65368	-8.24952	2.42606	4.80409	2.22658	2.02483	1.36241	-2.37919	-3.17087	10.8428	6.20622	-0.317478	7.1039	6.22297	2.27329	3.66672	12.2732	-1.10711	10.5448	-1.40782	0.0559965	-0.57346	-0.0611534	-37.9926	-1.01751	0.954398	-1.61387
chr1D_147958224	1	147958224	G	A	-72.9014	0.225175	2.81324	-26.6433	-23.0404	-12.9314	3.3254	2.67621	-15.2712	-7.5733	-18.9172	-58.8689	-65.7506	-41.3675	-24.0499	-2.94413	2.47822	3.23023	6.65368	8.24952	-2.42606	-4.80409	-2.22658	-2.02483	-1.36241	2.37919	3.17087	-10.8428	-6.20622	0.317478	-7.1039	-6.22297	-2.27329	-3.66672	-12.2732	1.10711	-10.5448	1.40782	0.479563	0.398402	0.187138	1.9846	1.11236	0.81816	0.573679
chr1D_147966299	1	147966299	A	G	72.9014	-0.225175	-2.81324	26.6433	23.0404	12.9314	-3.3254	-2.67621	15.2712	7.5733	18.9172	58.8689	65.7506	41.3675	24.0499	2.94413	-2.47822	-3.23023	-6.65368	-8.24952	2.42606	4.80409	2.22658	2.02483	1.36241	-2.37919	-3.17087	10.8428	6.20622	-0.317478	7.1039	6.22297	2.27329	3.66672	12.2732	-1.10711	10.5448	-1.40782	-0.321667	-0.553186	-0.037356	-37.5861	-1.52415	0.0193095	-1.55756
chr1D_147970718	1	147970718	G	A	-72.9014	0.225175	2.81324	-26.6433	-23.0404	-12.9314	3.3254	2.67621	-15.2712	-7.5733	-18.9172	-58.8689	-65.7506	-41.3675	-24.0499	-2.94413	2.47822	3.23023	6.65368	8.24952	-2.42606	-4.80409	-2.22658	-2.02483	-1.36241	2.37919	3.17087	-10.8428	-6.20622	0.317478	-7.1039	-6.22297	-2.27329	-3.66672	-12.2732	1.10711	-10.5448	1.40782	-0.546792	0.0117445	-1.05058	41.1336	0.133729	-1.41465	1.28753
chr1D_148003201	1	148003201	C	T	72.9014	-0.225175	-2.81324	26.6433	23.0404	12.9314	-3.3254	-2.67621	15.2712	7.5733	18.9172	58.8689	65.7506	41.3675	24.0499	2.94413	-2.47822	-3.23023	-6.65368	-8.24952	2.42606	4.80409	2.22658	2.02483	1.36241	-2.37919	-3.17087	10.8428	6.20622	-0.317478	7.1039	6.22297	2.27329	3.66672	12.2732	-1.10711	10.5448	-1.40782	-0.0156822	-0.61112	-0.348358	-30.2334	-0.955458	0.723168	-1.50136
chr1D_148016513	1	148016513	A	C	72.9014	-0.225175	-2.81324	26.6433	23.0404	12.9314	-3.3254	-2.67621	15.2712	7.5733	18.9172	58.8689	65.7506	41.3675	24.0499	2.94413	-2.47822	-3.23023	-6.65368	-8.24952	2.42606	4.80409	2.22658	2.02483	1.36241	-2.37919	-3.17087	10.8428	6.20622	-0.317478	7.1039	6.22297	2.27329	3.66672	12.2732	-1.10711	10.5448	-1.40782	0.353976	-0.105423	0.926343	-43.077	-0.398556	1.27904	-1.42413
chr1D_148021500	1	148021500	G	C	-72.9014	0.225175	2.81324	-26.6433	-23.0404	-12.9314	3.3254	2.67621	-15.2712	-7.5733	-18.9172	-58.8689	-65.7506	-41.3675	-24.0499	-2.94413	2.47822	3.23023	6.65368	8.24952	-2.42606	-4.80409	-2.22658	-2.02483	-1.36241	2.37919	3.17087	-10.8428	-6.20622	0.317478	-7.1039	-6.22297	-2.27329	-3.66672	-12.2732	1.10711	-10.5448	1.40782	0.321667	0.553186	0.037356	37.5861	1.52415	-0.0193095	1.55756
chr1D_148026642	1	148026642	T	C	-72.9014	0.225175	2.81324	-26.6433	-23.0404	-12.9314	3.3254	2.67621	-15.2712	-7.5733	-18.9172	-58.8689	-65.7506	-41.3675	-24.0499	-2.94413	2.47822	3.23023	6.65368	8.24952	-2.42606	-4.80409	-2.22658	-2.02483	-1.36241	2.37919	3.17087	-10.8428	-6.20622	0.317478	-7.1039	-6.22297	-2.27329	-3.66672	-12.2732	1.10711	-10.5448	1.40782	0.321667	0.553186	0.037356	37.5861	1.52415	-0.0193095	1.55756
chr1D_148031908	1	148031908	G	A	-72.9014	0.225175	2.81324	-26.6433	-23.0404	-12.9314	3.3254	2.67621	-15.2712	-7.5733	-18.9172	-58.8689	-65.7506	-41.3675	-24.0499	-2.94413	2.47822	3.23023	6.65368	8.24952	-2.42606	-4.80409	-2.22658	-2.02483	-1.36241	2.37919	3.17087	-10.8428	-6.20622	0.317478	-7.1039	-6.22297	-2.27329	-3.66672	-12.2732	1.10711	-10.5448	1.40782	-0.27608	1.00802	0.595226	41.2746	0.893276	-2.31939	2.44119
chr1D_148051399	1	148051399	T	G	-72.9014	0.225175	2.81324	-26.6433	-23.0404	-12.9314	3.3254	2.67621	-15.2712	-7.5733	-18.9172	-58.8689	-65.7506	-41.3675	-24.0499	-2.94413	2.47822	3.23023	6.65368	8.24952	-2.42606	-4.80409	-2.22658	-2.02483	-1.36241	2.37919	3.17087	-10.8428	-6.20622	0.317478	-7.1039	-6.22297	-2.27329	-3.66672	-12.2732	1.10711	-10.5448	1.40782	-0.0931223	0.486424	-0.440578	44.6675	1.04321	-1.13999	1.83955
chr1D_148069792	1	148069792	T	C	-72.9014	0.225175	2.81324	-26.6433	-23.0404	-12.9314	3.3254	2.67621	-15.2712	-7.5733	-18.9172	-58.8689	-65.7506	-41.3675	-24.0499	-2.94413	2.47822	3.23023	6.65368	8.24952	-2.42606	-4.80409	-2.22658	-2.02483	-1.36241	2.37919	3.17087	-10.8428	-6.20622	0.317478	-7.1039	-6.22297	-2.27329	-3.66672	-12.2732	1.10711	-10.5448	1.40782	-0.70421	0.500736	-0.552697	54.2294	0.345977	-2.71354	2.20787
chr1D_148074496	1	148074496	G	A	-72.9014	0.225175	2.81324	-26.6433	-23.0404	-12.9314	3.3254	2.67621	-15.2712	-7.5733	-18.9172	-58.8689	-65.7506	-41.3675	-24.0499	-2.94413	2.47822	3.23023	6.65368	8.24952	-2.42606	-4.80409	-2.22658	-2.02483	-1.36241	2.37919	3.17087	-10.8428	-6.20622	0.317478	-7.1039	-6.22297	-2.27329	-3.66672	-12.2732	1.10711	-10.5448	1.40782	-0.353976	0.105423	-0.926343	43.077	0.398556	-1.27904	1.42413
chr1D_148079398	1	148079398	C	T	72.9014	-0.225175	-2.81324	26.6433	23.0404	12.9314	-3.3254	-2.67621	15.2712	7.5733	18.9172	58.8689	65.7506	41.3675	24.0499	2.94413	-2.47822	-3.23023	-6.65368	-8.24952	2.42606	4.80409	2.22658	2.02483	1.36241	-2.37919	-3.17087	10.8428	6.20622	-0.317478	7.1039	6.22297	2.27329	3.66672	12.2732	-1.10711	10.5448	-1.40782	0.0417934	-0.464595	0.401248	-46.3605	-0.790029	1.55245	-1.89237
chr1D_148105904	1	148105904	T	C	-72.9014	0.225175	2.81324	-26.6433	-23.0404	-12.9314	3.3254	2.67621	-15.2712	-7.5733	-18.9172	-58.8689	-65.7506	-41.3675	-24.0499	-2.94413	2.47822	3.23023	6.65368	8.24952	-2.42606	-4.80409	-2.22658	-2.02483	-1.36241	2.37919	3.17087	-10.8428	-6.20622	0.317478	-7.1039	-6.22297	-2.27329	-3.66672	-12.2732	1.10711	-10.5448	1.40782	-0.353976	0.105423	-0.926343	43.077	0.398556	-1.27904	1.42413
chr1D_148112332	1	148112332	G	C	-72.9014	0.225175	2.81324	-26.6433	-23.0404	-12.9314	3.3254	2.67621	-15.2712	-7.5733	-18.9172	-58.8689	-65.7506	-41.3675	-24.0499	-2.94413	2.47822	3.23023	6.65368	8.24952	-2.42606	-4.80409	-2.22658	-2.02483	-1.36241	2.37919	3.17087	-10.8428	-6.20622	0.317478	-7.1039	-6.22297	-2.27329	-3.66672	-12.2732	1.10711	-10.5448	1.40782	0.169272	0.417492	-0.402128	47.7792	1.31719	-0.562712	1.68358
chr1D_148120165	1	148120165	C	T	72.9014	-0.225175	-2.81324	26.6433	23.0404	12.9314	-3.3254	-2.67621	15.2712	7.5733	18.9172	58.8689	65.7506	41.3675	24.0499	2.94413	-2.47822	-3.23023	-6.65368	-8.24952	2.42606	4.80409	2.22658	2.02483	1.36241	-2.37919	-3.17087	10.8428	6.20622	-0.317478	7.1039	6.22297	2.27329	3.66672	12.2732	-1.10711	10.5448	-1.40782	0.174719	-0.0871073	0.972162	-45.7851	-0.541023	1.15095	-1.35913
chr1D_148126045	1	148126045	C	A	-72.9014	0.225175	2.81324	-26.6433	-23.0404	-12.9314	3.3254	2.67621	-15.2712	-7.5733	-18.9172	-58.8689	-65.7506	-41.3675	-24.0499	-2.94413	2.47822	3.23023	6.65368	8.24952	-2.42606	-4.80409	-2.22658	-2.02483	-1.36241	2.37919	3.17087	-10.8428	-6.20622	0.317478	-7.1039	-6.22297	-2.27329	-3.66672	-12.2732	1.10711	-10.5448	1.40782	-0.108056	0.556774	0.162195	35.5221	0.855307	-1.02644	1.5499
chr1D_148135375	1	148135375	C	T	72.9014	-0.225175	-2.81324	26.6433	23.0404	12.9314	-3.3254	-2.67621	15.2712	7.5733	18.9172	58.8689	65.7506	41.3675	24.0499	2.94413	-2.47822	-3.23023	-6.65368	-8.24952	2.42606	4.80409	2.22658	2.02483	1.36241	-2.37919	-3.17087	10.8428	6.20622	-0.317478	7.1039	6.22297	2.27329	3.66672	12.2732	-1.10711	10.5448	-1.40782	-0.0194264	0.199806	0.385508	-0.318416	-0.114358	-0.686173	0.251747
chr1D_148158577	1	148158577	G	A	-72.9014	0.225175	2.81324	-26.6433	-23.0404	-12.9314	3.3254	2.67621	-15.2712	-7.5733	-18.9172	-58.8689	-65.7506	-41.3675	-24.0499	-2.94413	2.47822	3.23023	6.65368	8.24952	-2.42606	-4.80409	-2.22658	-2.02483	-1.36241	2.37919	3.17087	-10.8428	-6.20622	0.317478	-7.1039	-6.22297	-2.27329	-3.66672	-12.2732	1.10711	-10.5448	1.40782	-0.353976	0.105423	-0.926343	43.077	0.398556	-1.27904	1.42413
chr1D_148174149	1	148174149	G	C	-72.9014	0.225175	2.81324	-26.6433	-23.0404	-12.9314	3.3254	2.67621	-15.2712	-7.5733	-18.9172	-58.8689	-65.7506	-41.3675	-24.0499	-2.94413	2.47822	3.23023	6.65368	8.24952	-2.42606	-4.80409	-2.22658	-2.02483	-1.36241	2.37919	3.17087	-10.8428	-6.20622	0.317478	-7.1039	-6.22297	-2.27329	-3.66672	-12.2732	1.10711	-10.5448	1.40782	-0.077598	0.342413	-0.261154	33.0824	0.920501	-0.490703	1.25465
chr1D_148177543	1	148177543	T	C	-72.9014	0.225175	2.81324	-26.6433	-23.0404	-12.9314	3.3254	2.67621	-15.2712	-7.5733	-18.9172	-58.8689	-65.7506	-41.3675	-24.0499	-2.94413	2.47822	3.23023	6.65368	8.24952	-2.42606	-4.80409	-2.22658	-2.02483	-1.36241	2.37919	3.17087	-10.8428	-6.20622	0.317478	-7.1039	-6.22297	-2.27329	-3.66672	-12.2732	1.10711	-10.5448	1.40782	0.542578	0.616025	1.13979	-1.25	1.11295	0.783177	0.550582
chr1D_148186980	1	148186980	G	T	72.9014	-0.225175	-2.81324	26.6433	23.0404	12.9314	-3.3254	-2.67621	15.2712	7.5733	18.9172	58.8689	65.7506	41.3675	24.0499	2.94413	-2.47822	-3.23023	-6.65368	-8.24952	2.42606	4.80409	2.22658	2.02483	1.36241	-2.37919	-3.17087	10.8428	6.20622	-0.317478	7.1039	6.22297	2.27329	3.66672	12.2732	-1.10711	10.5448	-1.40782	0.358019	-0.321594	0.098369	-27.6223	-0.280671	1.14909	-1.09587
chr1D_148194295	1	148194295	A	G	72.9014	-0.225175	-2.81324	26.6433	23.0404	12.9314	-3.3254	-2.67621	15.2712	7.5733	18.9172	58.8689	65.7506	41.3675	24.0499	2.94413	-2.47822	-3.23023	-6.65368	-8.24952	2.42606	4.80409	2.22658	2.02483	1.36241	-2.37919	-3.17087	10.8428	6.20622	-0.317478	7.1039	6.22297	2.27329	3.66672	12.2732	-1.10711	10.5448	-1.40782	-0.169272	-0.417492	0.402128	-47.7792	-1.31719	0.562712	-1.68358
chr1D_148199079	1	148199079	C	A	-72.9014	0.225175	2.81324	-26.6433	-23.0404	-12.9314	3.3254	2.67621	-15.2712	-7.5733	-18.9172	-58.8689	-65.7506	-41.3675	-24.0499	-2.94413	2.47822	3.23023	6.65368	8.24952	-2.42606	-4.80409	-2.22658	-2.02483	-1.36241	2.37919	3.17087	-10.8428	-6.20622	0.317478	-7.1039	-6.22297	-2.27329	-3.66672	-12.2732	1.10711	-10.5448	1.40782	-0.353976	0.105423	-0.926343	43.077	0.398556	-1.27904	1.42413
chr1D_148227881	1	148227881	C	T	72.9014	-0.225175	-2.81324	26.6433	23.0404	12.9314	-3.3254	-2.67621	15.2712	7.5733	18.9172	58.8689	65.7506	41.3675	24.0499	2.94413	-2.47822	-3.23023	-6.65368	-8.24952	2.42606	4.80409	2.22658	2.02483	1.36241	-2.37919	-3.17087	10.8428	6.20622	-0.317478	7.1039	6.22297	2.27329	3.66672	12.2732	-1.10711	10.5448	-1.40782	0.47462	-0.586483	0.644765	-64.2951	-0.851666	2.67541	-2.59971
chr1D_148246847	1	148246847	T	C	-72.9014	0.225175	2.81324	-26.6433	-23.0404	-12.9314	3.3254	2.67621	-15.2712	-7.5733	-18.9172	-58.8689	-65.7506	-41.3675	-24.0499	-2.94413	2.47822	3.23023	6.65368	8.24952	-2.42606	-4.80409	-2.22658	-2.02483	-1.36241	2.37919	3.17087	-10.8428	-6.20622	0.317478	-7.1039	-6.22297	-2.27329	-3.66672	-12.2732	1.10711	-10.5448	1.40782	-0.420366	0.627917	-0.455284	60.7735	0.975781	-2.36803	2.4402
chr1D_148251761	1	148251761	A	G	72.9014	-0.225175	-2.81324	26.6433	23.0404	12.9314	-3.3254	-2.67621	15.2712	7.5733	18.9172	58.8689	65.7506	41.3675	24.0499	2.94413	-2.47822	-3.23023	-6.65368	-8.24952	2.42606	4.80409	2.22658	2.02483	1.36241	-2.37919	-3.17087	10.8428	6.20622	-0.317478	7.1039	6.22297	2.27329	3.66672	12.2732	-1.10711	10.5448	-1.40782	-0.321667	-0.553186	-0.037356	-37.5861	-1.52415	0.0193095	-1.55756
chr1D_148263799	1	148263799	A	G	72.9014	-0.225175	-2.81324	26.6433	23.0404	12.9314	-3.3254	-2.67621	15.2712	7.5733	18.9172	58.8689	65.7506	41.3675	24.0499	2.94413	-2.47822	-3.23023	-6.65368	-8.24952	2.42606	4.80409	2.22658	2.02483	1.36241	-2.37919	-3.17087	10.8428	6.20622	-0.317478	7.1039	6.22297	2.27329	3.66672	12.2732	-1.10711	10.5448	-1.40782	-0.037047	-0.249169	0.604893	-43.9463	-0.925115	0.676712	-1.43638
chr1D_148267597	1	148267597	A	G	72.9014	-0.225175	-2.81324	26.6433	23.0404	12.9314	-3.3254	-2.67621	15.2712	7.5733	18.9172	58.8689	65.7506	41.3675	24.0499	2.94413	-2.47822	-3.23023	-6.65368	-8.24952	2.42606	4.80409	2.22658	2.02483	1.36241	-2.37919	-3.17087	10.8428	6.20622	-0.317478	7.1039	6.22297	2.27329	3.66672	12.2732	-1.10711	10.5448	-1.40782	-0.321667	-0.553186	-0.037356	-37.5861	-1.52415	0.0193095	-1.55756
chr1D_148286547	1	148286547	C	T	72.9014	-0.225175	-2.81324	26.6433	23.0404	12.9314	-3.3254	-2.67621	15.2712	7.5733	18.9172	58.8689	65.7506	41.3675	24.0499	2.94413	-2.47822	-3.23023	-6.65368	-8.24952	2.42606	4.80409	2.22658	2.02483	1.36241	-2.37919	-3.17087	10.8428	6.20622	-0.317478	7.1039	6.22297	2.27329	3.66672	12.2732	-1.10711	10.5448	-1.40782	-0.613704	-0.814485	-0.837309	-19.2991	-1.59322	-0.222328	-1.49063
chr1D_148298654	1	148298654	G	C	-72.9014	0.225175	2.81324	-26.6433	-23.0404	-12.9314	3.3254	2.67621	-15.2712	-7.5733	-18.9172	-58.8689	-65.7506	-41.3675	-24.0499	-2.94413	2.47822	3.23023	6.65368	8.24952	-2.42606	-4.80409	-2.22658	-2.02483	-1.36241	2.37919	3.17087	-10.8428	-6.20622	0.317478	-7.1039	-6.22297	-2.27329	-3.66672	-12.2732	1.10711	-10.5448	1.40782	0.790727	1.26486	2.08142	8.48412	1.71816	0.148367	1.65927
chr1D_148303354	1	148303354	C	T	72.9014	-0.225175	-2.81324	26.6433	23.0404	12.9314	-3.3254	-2.67621	15.2712	7.5733	18.9172	58.8689	65.7506	41.3675	24.0499	2.94413	-2.47822	-3.23023	-6.65368	-8.24952	2.42606	4.80409	2.22658	2.02483	1.36241	-2.37919	-3.17087	10.8428	6.20622	-0.317478	7.1039	6.22297	2.27329	3.66672	12.2732	-1.10711	10.5448	-1.40782	0.568538	-0.28508	0.882734	-53.3322	-0.575375	1.91051	-1.89499
chr1D_148313935	1	148313935	C	T	72.9014	-0.225175	-2.81324	26.6433	23.0404	12.9314	-3.3254	-2.67621	15.2712	7.5733	18.9172	58.8689	65.7506	41.3675	24.0499	2.94413	-2.47822	-3.23023	-6.65368	-8.24952	2.42606	4.80409	2.22658	2.02483	1.36241	-2.37919	-3.17087	10.8428	6.20622	-0.317478	7.1039	6.22297	2.27329	3.66672	12.2732	-1.10711	10.5448	-1.40782	-0.0254577	-0.319365	0.209673	-22.8275	-0.934494	0.0913798	-1.05734
chr1D_148328792	1	148328792	T	C	-72.9014	0.225175	2.81324	-26.6433	-23.0404	-12.9314	3.3254	2.67621	-15.2712	-7.5733	-18.9172	-58.8689	-65.7506	-41.3675	-24.0499	-2.94413	2.47822	3.23023	6.65368	8.24952	-2.42606	-4.80409	-2.22658	-2.02483	-1.36241	2.37919	3.17087	-10.8428	-6.20622	0.317478	-7.1039	-6.22297	-2.27329	-3.66672	-12.2732	1.10711	-10.5448	1.40782	-0.353976	0.105423	-0.926343	43.077	0.398556	-1.27904	1.42413
chr1D_148338861	1	148338861	A	G	72.9014	-0.225175	-2.81324	26.6433	23.0404	12.9314	-3.3254	-2.67621	15.2712	7.5733	18.9172	58.8689	65.7506	41.3675	24.0499	2.94413	-2.47822	-3.23023	-6.65368	-8.24952	2.42606	4.80409	2.22658	2.02483	1.36241	-2.37919	-3.17087	10.8428	6.20622	-0.317478	7.1039	6.22297	2.27329	3.66672	12.2732	-1.10711	10.5448	-1.40782	0.157505	-0.225045	0.0152437	-10.5765	-0.30035	0.335521	-0.568671
chr1D_148349274	1	148349274	C	T	72.9014	-0.225175	-2.81324	26.6433	23.0404	12.9314	-3.3254	-2.67621	15.2712	7.5733	18.9172	58.8689	65.7506	41.3675	24.0499	2.94413	-2.47822	-3.23023	-6.65368	-8.24952	2.42606	4.80409	2.22658	2.02483	1.36241	-2.37919	-3.17087	10.8428	6.20622	-0.317478	7.1039	6.22297	2.27329	3.66672	12.2732	-1.10711	10.5448	-1.40782	-0.270072	-1.02023	-0.839326	-33.787	-1.23815	1.09312	-2.09494
chr1D_148363822	1	148363822	C	G	72.9014	-0.225175	-2.81324	26.6433	23.0404	12.9314	-3.3254	-2.67621	15.2712	7.5733	18.9172	58.8689	65.7506	41.3675	24.0499	2.94413	-2.47822	-3.23023	-6.65368	-8.24952	2.42606	4.80409	2.22658	2.02483	1.36241	-2.37919	-3.17087	10.8428	6.20622	-0.317478	7.1039	6.22297	2.27329	3.66672	12.2732	-1.10711	10.5448	-1.40782	0.174719	-0.0871073	0.972162	-45.7851	-0.541023	1.15095	-1.35913
chr1D_148373134	1	148373134	C	G	72.9014	-0.225175	-2.81324	26.6433	23.0404	12.9314	-3.3254	-2.67621	15.2712	7.5733	18.9172	58.8689	65.7506	41.3675	24.0499	2.94413	-2.47822	-3.23023	-6.65368	-8.24952	2.42606	4.80409	2.22658	2.02483	1.36241	-2.37919	-3.17087	10.8428	6.20622	-0.317478	7.1039	6.22297	2.27329	3.66672	12.2732	-1.10711	10.5448	-1.40782	-0.605014	-0.95787	-1.0405	-23.141	-1.74142	-0.104792	-1.73991
chr1D_148384492	1	148384492	G	T	72.9014	-0.225175	-2.81324	26.6433	23.0404	12.9314	-3.3254	-2.67621	15.2712	7.5733	18.9172	58.8689	65.7506	41.3675	24.0499	2.94413	-2.47822	-3.23023	-6.65368	-8.24952	2.42606	4.80409	2.22658	2.02483	1.36241	-2.37919	-3.17087	10.8428	6.20622	-0.317478	7.1039	6.22297	2.27329	3.66672	12.2732	-1.10711	10.5448	-1.40782	0.0878512	-0.465454	0.102284	-37.3461	-0.732808	1.10846	-1.57788
chr1D_148390097	1	148390097	T	A	-72.9014	0.225175	2.81324	-26.6433	-23.0404	-12.9314	3.3254	2.67621	-15.2712	-7.5733	-18.9172	-58.8689	-65.7506	-41.3675	-24.0499	-2.94413	2.47822	3.23023	6.65368	8.24952	-2.42606	-4.80409	-2.22658	-2.02483	-1.36241	2.37919	3.17087	-10.8428	-6.20622	0.317478	-7.1039	-6.22297	-2.27329	-3.66672	-12.2732	1.10711	-10.5448	1.40782	0.602695	1.51788	1.80649	24.8386	1.92678	-0.70811	2.46178
chr1D_148398458	1	148398458	T	C	-72.9014	0.225175	2.81324	-26.6433	-23.0404	-12.9314	3.3254	2.67621	-15.2712	-7.5733	-18.9172	-58.8689	-65.7506	-41.3675	-24.0499	-2.94413	2.47822	3.23023	6.65368	8.24952	-2.42606	-4.80409	-2.22658	-2.02483	-1.36241	2.37919	3.17087	-10.8428	-6.20622	0.317478	-7.1039	-6.22297	-2.27329	-3.66672	-12.2732	1.10711	-10.5448	1.40782	0.337537	0.982515	0.852323	27.6667	1.49804	-0.68351	2.01574
chr1D_148425218	1	148425218	A	G	72.9014	-0.225175	-2.81324	26.6433	23.0404	12.9314	-3.3254	-2.67621	15.2712	7.5733	18.9172	58.8689	65.7506	41.3675	24.0499	2.94413	-2.47822	-3.23023	-6.65368	-8.24952	2.42606	4.80409	2.22658	2.02483	1.36241	-2.37919	-3.17087	10.8428	6.20622	-0.317478	7.1039	6.22297	2.27329	3.66672	12.2732	-1.10711	10.5448	-1.40782	-0.654298	-1.0341	-0.52978	-40.0976	-1.9079	0.57879	-2.29218
chr1D_148447894	1	148447894	G	T	72.9014	-0.225175	-2.81324	26.6433	23.0404	12.9314	-3.3254	-2.67621	15.2712	7.5733	18.9172	58.8689	65.7506	41.3675	24.0499	2.94413	-2.47822	-3.23023	-6.65368	-8.24952	2.42606	4.80409	2.22658	2.02483	1.36241	-2.37919	-3.17087	10.8428	6.20622	-0.317478	7.1039	6.22297	2.27329	3.66672	12.2732	-1.10711	10.5448	-1.40782	-0.0490122	-0.280623	0.071982	-15.3011	-0.599502	0.1438	-0.734819
chr1D_148461522	1	148461522	C	T	72.9014	-0.225175	-2.81324	26.6433	23.0404	12.9314	-3.3254	-2.67621	15.2712	7.5733	18.9172	58.8689	65.7506	41.3675	24.0499	2.94413	-2.47822	-3.23023	-6.65368	-8.24952	2.42606	4.80409	2.22658	2.02483	1.36241	-2.37919	-3.17087	10.8428	6.20622	-0.317478	7.1039	6.22297	2.27329	3.66672	12.2732	-1.10711	10.5448	-1.40782	0.353976	-0.105423	0.926343	-43.077	-0.398556	1.27904	-1.42413
chr1D_148481071	1	148481071	G	T	72.9014	-0.225175	-2.81324	26.6433	23.0404	12.9314	-3.3254	-2.67621	15.2712	7.5733	18.9172	58.8689	65.7506	41.3675	24.0499	2.94413	-2.47822	-3.23023	-6.65368	-8.24952	2.42606	4.80409	2.22658	2.02483	1.36241	-2.37919	-3.17087	10.8428	6.20622	-0.317478	7.1039	6.22297	2.27329	3.66672	12.2732	-1.10711	10.5448	-1.40782	0.173526	-0.562173	-0.120244	-30.368	-0.765607	1.17921	-1.60521
chr1D_148493211	1	148493211	C	T	72.9014	-0.225175	-2.81324	26.6433	23.0404	12.9314	-3.3254	-2.67621	15.2712	7.5733	18.9172	58.8689	65.7506	41.3675	24.0499	2.94413	-2.47822	-3.23023	-6.65368	-8.24952	2.42606	4.80409	2.22658	2.02483	1.36241	-2.37919	-3.17087	10.8428	6.20622	-0.317478	7.1039	6.22297	2.27329	3.66672	12.2732	-1.10711	10.5448	-1.40782	0.353976	-0.105423	0.926343	-43.077	-0.398556	1.27904	-1.42413
chr1D_148515638	1	148515638	A	G	72.9014	-0.225175	-2.81324	26.6433	23.0404	12.9314	-3.3254	-2.67621	15.2712	7.5733	18.9172	58.8689	65.7506	41.3675	24.0499	2.94413	-2.47822	-3.23023	-6.65368	-8.24952	2.42606	4.80409	2.22658	2.02483	1.36241	-2.37919	-3.17087	10.8428	6.20622	-0.317478	7.1039	6.22297	2.27329	3.66672	12.2732	-1.10711	10.5448	-1.40782	-0.280699	-0.203758	-0.196777	5.00221	-0.654701	-0.90117	-0.0941926
chr1D_148519831	1	148519831	C	G	72.9014	-0.225175	-2.81324	26.6433	23.0404	12.9314	-3.3254	-2.67621	15.2712	7.5733	18.9172	58.8689	65.7506	41.3675	24.0499	2.94413	-2.47822	-3.23023	-6.65368	-8.24952	2.42606	4.80409	2.22658	2.02483	1.36241	-2.37919	-3.17087	10.8428	6.20622	-0.317478	7.1039	6.22297	2.27329	3.66672	12.2732	-1.10711	10.5448	-1.40782	-0.321667	-0.553186	-0.037356	-37.5861	-1.52415	0.0193095	-1.55756
chr1D_148542003	1	148542003	C	T	72.9014	-0.225175	-2.81324	26.6433	23.0404	12.9314	-3.3254	-2.67621	15.2712	7.5733	18.9172	58.8689	65.7506	41.3675	24.0499	2.94413	-2.47822	-3.23023	-6.65368	-8.24952	2.42606	4.80409	2.22658	2.02483	1.36241	-2.37919	-3.17087	10.8428	6.20622	-0.317478	7.1039	6.22297	2.27329	3.66672	12.2732	-1.10711	10.5448	-1.40782	0.410625	-0.0321311	0.675791	-30.9835	-0.178045	0.95276	-0.903274
chr1D_148592341	1	148592341	C	T	72.9014	-0.225175	-2.81324	26.6433	23.0404	12.9314	-3.3254	-2.67621	15.2712	7.5733	18.9172	58.8689	65.7506	41.3675	24.0499	2.94413	-2.47822	-3.23023	-6.65368	-8.24952	2.42606	4.80409	2.22658	2.02483	1.36241	-2.37919	-3.17087	10.8428	6.20622	-0.317478	7.1039	6.22297	2.27329	3.66672	12.2732	-1.10711	10.5448	-1.40782	0.499599	-0.1088	0.60592	-28.3023	-0.0581508	1.24437	-0.936004
chr1D_148602989	1	148602989	G	C	-72.9014	0.225175	2.81324	-26.6433	-23.0404	-12.9314	3.3254	2.67621	-15.2712	-7.5733	-18.9172	-58.8689	-65.7506	-41.3675	-24.0499	-2.94413	2.47822	3.23023	6.65368	8.24952	-2.42606	-4.80409	-2.22658	-2.02483	-1.36241	2.37919	3.17087	-10.8428	-6.20622	0.317478	-7.1039	-6.22297	-2.27329	-3.66672	-12.2732	1.10711	-10.5448	1.40782	-0.289376	0.479407	0.0642323	30.1881	0.49263	-1.14964	1.33508
chr1D_148623192	1	148623192	G	A	-72.9014	0.225175	2.81324	-26.6433	-23.0404	-12.9314	3.3254	2.67621	-15.2712	-7.5733	-18.9172	-58.8689	-65.7506	-41.3675	-24.0499	-2.94413	2.47822	3.23023	6.65368	8.24952	-2.42606	-4.80409	-2.22658	-2.02483	-1.36241	2.37919	3.17087	-10.8428	-6.20622	0.317478	-7.1039	-6.22297	-2.27329	-3.66672	-12.2732	1.10711	-10.5448	1.40782	0.238393	0.254001	0.765525	-14.9962	0.320629	0.729841	-0.238091
chr1D_148651687	1	148651687	T	G	-72.9014	0.225175	2.81324	-26.6433	-23.0404	-12.9314	3.3254	2.67621	-15.2712	-7.5733	-18.9172	-58.8689	-65.7506	-41.3675	-24.0499	-2.94413	2.47822	3.23023	6.65368	8.24952	-2.42606	-4.80409	-2.22658	-2.02483	-1.36241	2.37919	3.17087	-10.8428	-6.20622	0.317478	-7.1039	-6.22297	-2.27329	-3.66672	-12.2732	1.10711	-10.5448	1.40782	-0.511335	0.473512	-0.561387	48.6077	0.48341	-2.11618	1.95208
chr1D_148672018	1	148672018	A	C	72.9014	-0.225175	-2.81324	26.6433	23.0404	12.9314	-3.3254	-2.67621	15.2712	7.5733	18.9172	58.8689	65.7506	41.3675	24.0499	2.94413	-2.47822	-3.23023	-6.65368	-8.24952	2.42606	4.80409	2.22658	2.02483	1.36241	-2.37919	-3.17087	10.8428	6.20622	-0.317478	7.1039	6.22297	2.27329	3.66672	12.2732	-1.10711	10.5448	-1.40782	0.353976	-0.105423	0.926343	-43.077	-0.398556	1.27904	-1.42413
chr1D_148711620	1	148711620	G	T	72.9014	-0.225175	-2.81324	26.6433	23.0404	12.9314	-3.3254	-2.67621	15.2712	7.5733	18.9172	58.8689	65.7506	41.3675	24.0499	2.94413	-2.47822	-3.23023	-6.65368	-8.24952	2.42606	4.80409	2.22658	2.02483	1.36241	-2.37919	-3.17087	10.8428	6.20622	-0.317478	7.1039	6.22297	2.27329	3.66672	12.2732	-1.10711	10.5448	-1.40782	0.93613	-0.334041	0.908901	-58.6679	-0.136932	2.7187	-2.10747
chr1D_148731154	1	148731154	G	T	72.9014	-0.225175	-2.81324	26.6433	23.0404	12.9314	-3.3254	-2.67621	15.2712	7.5733	18.9172	58.8689	65.7506	41.3675	24.0499	2.94413	-2.47822	-3.23023	-6.65368	-8.24952	2.42606	4.80409	2.22658	2.02483	1.36241	-2.37919	-3.17087	10.8428	6.20622	-0.317478	7.1039	6.22297	2.27329	3.66672	12.2732	-1.10711	10.5448	-1.40782	0.989472	-0.44966	1.00105	-70.0628	-0.237089	3.39432	-2.59765
chr1D_148740792	1	148740792	G	T	72.9014	-0.225175	-2.81324	26.6433	23.0404	12.9314	-3.3254	-2.67621	15.2712	7.5733	18.9172	58.8689	65.7506	41.3675	24.0499	2.94413	-2.47822	-3.23023	-6.65368	-8.24952	2.42606	4.80409	2.22658	2.02483	1.36241	-2.37919	-3.17087	10.8428	6.20622	-0.317478	7.1039	6.22297	2.27329	3.66672	12.2732	-1.10711	10.5448	-1.40782	0.828721	-0.562186	0.687263	-62.5172	-0.428074	2.90914	-2.54949
chr1D_148816963	1	148816963	A	T	72.9014	-0.225175	-2.81324	26.6433	23.0404	12.9314	-3.3254	-2.67621	15.2712	7.5733	18.9172	58.8689	65.7506	41.3675	24.0499	2.94413	-2.47822	-3.23023	-6.65368	-8.24952	2.42606	4.80409	2.22658	2.02483	1.36241	-2.37919	-3.17087	10.8428	6.20622	-0.317478	7.1039	6.22297	2.27329	3.66672	12.2732	-1.10711	10.5448	-1.40782	0.353976	-0.105423	0.926343	-43.077	-0.398556	1.27904	-1.42413
chr1D_148846785	1	148846785	A	C	72.9014	-0.225175	-2.81324	26.6433	23.0404	12.9314	-3.3254	-2.67621	15.2712	7.5733	18.9172	58.8689	65.7506	41.3675	24.0499	2.94413	-2.47822	-3.23023	-6.65368	-8.24952	2.42606	4.80409	2.22658	2.02483	1.36241	-2.37919	-3.17087	10.8428	6.20622	-0.317478	7.1039	6.22297	2.27329	3.66672	12.2732	-1.10711	10.5448	-1.40782	-0.0468118	-0.707799	-0.376903	-29.0115	-0.930976	0.85331	-1.60324
chr1D_148859728	1	148859728	G	A	-72.9014	0.225175	2.81324	-26.6433	-23.0404	-12.9314	3.3254	2.67621	-15.2712	-7.5733	-18.9172	-58.8689	-65.7506	-41.3675	-24.0499	-2.94413	2.47822	3.23023	6.65368	8.24952	-2.42606	-4.80409	-2.22658	-2.02483	-1.36241	2.37919	3.17087	-10.8428	-6.20622	0.317478	-7.1039	-6.22297	-2.27329	-3.66672	-12.2732	1.10711	-10.5448	1.40782	-0.28025	0.427516	-0.0507261	30.6189	0.515756	-1.25958	1.38423
chr1D_148885033	1	148885033	T	A	-72.9014	0.225175	2.81324	-26.6433	-23.0404	-12.9314	3.3254	2.67621	-15.2712	-7.5733	-18.9172	-58.8689	-65.7506	-41.3675	-24.0499	-2.94413	2.47822	3.23023	6.65368	8.24952	-2.42606	-4.80409	-2.22658	-2.02483	-1.36241	2.37919	3.17087	-10.8428	-6.20622	0.317478	-7.1039	-6.22297	-2.27329	-3.66672	-12.2732	1.10711	-10.5448	1.40782	-0.364188	-0.11678	-0.879405	24.0215	-0.14383	-0.907625	0.580108
chr1D_148942415	1	148942415	A	G	72.9014	-0.225175	-2.81324	26.6433	23.0404	12.9314	-3.3254	-2.67621	15.2712	7.5733	18.9172	58.8689	65.7506	41.3675	24.0499	2.94413	-2.47822	-3.23023	-6.65368	-8.24952	2.42606	4.80409	2.22658	2.02483	1.36241	-2.37919	-3.17087	10.8428	6.20622	-0.317478	7.1039	6.22297	2.27329	3.66672	12.2732	-1.10711	10.5448	-1.40782	-0.529436	-0.839643	-0.534919	-26.9869	-1.61143	0.0983646	-1.70647
chr1D_148951097	1	148951097	G	T	72.9014	-0.225175	-2.81324	26.6433	23.0404	12.9314	-3.3254	-2.67621	15.2712	7.5733	18.9172	58.8689	65.7506	41.3675	24.0499	2.94413	-2.47822	-3.23023	-6.65368	-8.24952	2.42606	4.80409	2.22658	2.02483	1.36241	-2.37919	-3.17087	10.8428	6.20622	-0.317478	7.1039	6.22297	2.27329	3.66672	12.2732	-1.10711	10.5448	-1.40782	0.635794	-0.185436	0.437301	-27.0854	-0.0552175	1.20629	-1.07349
chr1D_148991135	1	148991135	C	T	72.9014	-0.225175	-2.81324	26.6433	23.0404	12.9314	-3.3254	-2.67621	15.2712	7.5733	18.9172	58.8689	65.7506	41.3675	24.0499	2.94413	-2.47822	-3.23023	-6.65368	-8.24952	2.42606	4.80409	2.22658	2.02483	1.36241	-2.37919	-3.17087	10.8428	6.20622	-0.317478	7.1039	6.22297	2.27329	3.66672	12.2732	-1.10711	10.5448	-1.40782	0.234243	-0.0902026	0.691752	-27.3456	-0.405607	0.72348	-0.979802
chr1D_149026684	1	149026684	C	T	72.9014	-0.225175	-2.81324	26.6433	23.0404	12.9314	-3.3254	-2.67621	15.2712	7.5733	18.9172	58.8689	65.7506	41.3675	24.0499	2.94413	-2.47822	-3.23023	-6.65368	-8.24952	2.42606	4.80409	2.22658	2.02483	1.36241	-2.37919	-3.17087	10.8428	6.20622	-0.317478	7.1039	6.22297	2.27329	3.66672	12.2732	-1.10711	10.5448	-1.40782	0.152677	0.177914	0.953812	-22.2844	-0.0765276	0.461073	-0.459527
chr1D_149087224	1	149087224	A	G	72.9014	-0.225175	-2.81324	26.6433	23.0404	12.9314	-3.3254	-2.67621	15.2712	7.5733	18.9172	58.8689	65.7506	41.3675	24.0499	2.94413	-2.47822	-3.23023	-6.65368	-8.24952	2.42606	4.80409	2.22658	2.02483	1.36241	-2.37919	-3.17087	10.8428	6.20622	-0.317478	7.1039	6.22297	2.27329	3.66672	12.2732	-1.10711	10.5448	-1.40782	-0.0703574	-1.27492	-0.88111	-45.5747	-1.41649	2.03094	-2.91316
chr1D_149108126	1	149108126	G	T	72.9014	-0.225175	-2.81324	26.6433	23.0404	12.9314	-3.3254	-2.67621	15.2712	7.5733	18.9172	58.8689	65.7506	41.3675	24.0499	2.94413	-2.47822	-3.23023	-6.65368	-8.24952	2.42606	4.80409	2.22658	2.02483	1.36241	-2.37919	-3.17087	10.8428	6.20622	-0.317478	7.1039	6.22297	2.27329	3.66672	12.2732	-1.10711	10.5448	-1.40782	-0.727951	-1.2202	-1.34667	-18.3916	-1.96783	-0.0583472	-1.91461
chr1D_149117111	1	149117111	T	C	-72.9014	0.225175	2.81324	-26.6433	-23.0404	-12.9314	3.3254	2.67621	-15.2712	-7.5733	-18.9172	-58.8689	-65.7506	-41.3675	-24.0499	-2.94413	2.47822	3.23023	6.65368	8.24952	-2.42606	-4.80409	-2.22658	-2.02483	-1.36241	2.37919	3.17087	-10.8428	-6.20622	0.317478	-7.1039	-6.22297	-2.27329	-3.66672	-12.2732	1.10711	-10.5448	1.40782	0.321667	0.553186	0.037356	37.5861	1.52415	-0.0193095	1.55756
chr1D_149123802	1	149123802	C	A	-72.9014	0.225175	2.81324	-26.6433	-23.0404	-12.9314	3.3254	2.67621	-15.2712	-7.5733	-18.9172	-58.8689	-65.7506	-41.3675	-24.0499	-2.94413	2.47822	3.23023	6.65368	8.24952	-2.42606	-4.80409	-2.22658	-2.02483	-1.36241	2.37919	3.17087	-10.8428	-6.20622	0.317478	-7.1039	-6.22297	-2.27329	-3.66672	-12.2732	1.10711	-10.5448	1.40782	0.282885	0.417526	0.0853434	11.9543	0.936627	0.145796	0.876762
chr1D_149139145	1	149139145	G	T	72.9014	-0.225175	-2.81324	26.6433	23.0404	12.9314	-3.3254	-2.67621	15.2712	7.5733	18.9172	58.8689	65.7506	41.3675	24.0499	2.94413	-2.47822	-3.23023	-6.65368	-8.24952	2.42606	4.80409	2.22658	2.02483	1.36241	-2.37919	-3.17087	10.8428	6.20622	-0.317478	7.1039	6.22297	2.27329	3.66672	12.2732	-1.10711	10.5448	-1.40782	0.196494	-0.447385	0.410103	-45.4135	-0.795305	1.43532	-1.81547
chr1D_149154449	1	149154449	T	C	-72.9014	0.225175	2.81324	-26.6433	-23.0404	-12.9314	3.3254	2.67621	-15.2712	-7.5733	-18.9172	-58.8689	-65.7506	-41.3675	-24.0499	-2.94413	2.47822	3.23023	6.65368	8.24952	-2.42606	-4.80409	-2.22658	-2.02483	-1.36241	2.37919	3.17087	-10.8428	-6.20622	0.317478	-7.1039	-6.22297	-2.27329	-3.66672	-12.2732	1.10711	-10.5448	1.40782	0.0512632	0.142646	-0.622565	37.0301	0.833987	-0.404911	1.1504
chr1D_149162016	1	149162016	T	A	-72.9014	0.225175	2.81324	-26.6433	-23.0404	-12.9314	3.3254	2.67621	-15.2712	-7.5733	-18.9172	-58.8689	-65.7506	-41.3675	-24.0499	-2.94413	2.47822	3.23023	6.65368	8.24952	-2.42606	-4.80409	-2.22658	-2.02483	-1.36241	2.37919	3.17087	-10.8428	-6.20622	0.317478	-7.1039	-6.22297	-2.27329	-3.66672	-12.2732	1.10711	-10.5448	1.40782	0.321667	0.553186	0.037356	37.5861	1.52415	-0.0193095	1.55756
chr1D_149183928	1	149183928	C	T	72.9014	-0.225175	-2.81324	26.6433	23.0404	12.9314	-3.3254	-2.67621	15.2712	7.5733	18.9172	58.8689	65.7506	41.3675	24.0499	2.94413	-2.47822	-3.23023	-6.65368	-8.24952	2.42606	4.80409	2.22658	2.02483	1.36241	-2.37919	-3.17087	10.8428	6.20622	-0.317478	7.1039	6.22297	2.27329	3.66672	12.2732	-1.10711	10.5448	-1.40782	0.353976	-0.105423	0.926343	-43.077	-0.398556	1.27904	-1.42413
chr1D_149194822	1	149194822	G	T	72.9014	-0.225175	-2.81324	26.6433	23.0404	12.9314	-3.3254	-2.67621	15.2712	7.5733	18.9172	58.8689	65.7506	41.3675	24.0499	2.94413	-2.47822	-3.23023	-6.65368	-8.24952	2.42606	4.80409	2.22658	2.02483	1.36241	-2.37919	-3.17087	10.8428	6.20622	-0.317478	7.1039	6.22297	2.27329	3.66672	12.2732	-1.10711	10.5448	-1.40782	0.353976	-0.105423	0.926343	-43.077	-0.398556	1.27904	-1.42413
chr1D_149205611	1	149205611	T	G	-72.9014	0.225175	2.81324	-26.6433	-23.0404	-12.9314	3.3254	2.67621	-15.2712	-7.5733	-18.9172	-58.8689	-65.7506	-41.3675	-24.0499	-2.94413	2.47822	3.23023	6.65368	8.24952	-2.42606	-4.80409	-2.22658	-2.02483	-1.36241	2.37919	3.17087	-10.8428	-6.20622	0.317478	-7.1039	-6.22297	-2.27329	-3.66672	-12.2732	1.10711	-10.5448	1.40782	-0.384602	0.521977	-0.29316	48.8101	0.634471	-2.0023	1.99157
chr1D_149229506	1	149229506	G	A	-72.9014	0.225175	2.81324	-26.6433	-23.0404	-12.9314	3.3254	2.67621	-15.2712	-7.5733	-18.9172	-58.8689	-65.7506	-41.3675	-24.0499	-2.94413	2.47822	3.23023	6.65368	8.24952	-2.42606	-4.80409	-2.22658	-2.02483	-1.36241	2.37919	3.17087	-10.8428	-6.20622	0.317478	-7.1039	-6.22297	-2.27329	-3.66672	-12.2732	1.10711	-10.5448	1.40782	-0.353976	0.105423	-0.926343	43.077	0.398556	-1.27904	1.42413
chr1D_149242380	1	149242380	G	T	72.9014	-0.225175	-2.81324	26.6433	23.0404	12.9314	-3.3254	-2.67621	15.2712	7.5733	18.9172	58.8689	65.7506	41.3675	24.0499	2.94413	-2.47822	-3.23023	-6.65368	-8.24952	2.42606	4.80409	2.22658	2.02483	1.36241	-2.37919	-3.17087	10.8428	6.20622	-0.317478	7.1039	6.22297	2.27329	3.66672	12.2732	-1.10711	10.5448	-1.40782	0.345449	0.312101	1.10824	-13.8934	0.0933392	0.262009	-0.159886
chr1D_149250257	1	149250257	C	G	72.9014	-0.225175	-2.81324	26.6433	23.0404	12.9314	-3.3254	-2.67621	15.2712	7.5733	18.9172	58.8689	65.7506	41.3675	24.0499	2.94413	-2.47822	-3.23023	-6.65368	-8.24952	2.42606	4.80409	2.22658	2.02483	1.36241	-2.37919	-3.17087	10.8428	6.20622	-0.317478	7.1039	6.22297	2.27329	3.66672	12.2732	-1.10711	10.5448	-1.40782	0.228022	0.395437	0.861368	0.205651	-0.0190412	-0.756329	0.383011
chr1D_149983000	1	149983000	C	A	419.278	0.05867	3.32373	-4.7525	-5.36341	5.75292	31.6007	12.7427	-14.2186	-6.19806	-17.5907	-55.8392	-58.5112	-26.4356	1.94666	-27.7145	-28.6903	-33.4996	-10.1279	-41.7035	-22.8144	-23.7157	-23.1399	-24.1105	-33.2731	-24.7482	-27.0652	-36.4621	-30.0744	-26.3397	-36.5606	-37.0316	-34.7537	-15.7972	-28.9662	-14.6556	-29.7887	-18.198	-0.572725	-0.507878	-0.286545	-9.36117	-0.441894	-0.0206511	-0.840733
chr1D_149995095	1	149995095	G	T	-419.278	-0.05867	-3.32373	4.7525	5.36341	-5.75292	-31.6007	-12.7427	14.2186	6.19806	17.5907	55.8392	58.5112	26.4356	-1.94666	27.7145	28.6903	33.4996	10.1279	41.7035	22.8144	23.7157	23.1399	24.1105	33.2731	24.7482	27.0652	36.4621	30.0744	26.3397	36.5606	37.0316	34.7537	15.7972	28.9662	14.6556	29.7887	18.198	1.51162	0.185879	1.08887	-55.2439	0.335698	3.34982	-1.12469
chr1D_150000345	1	150000345	G	A	419.278	0.05867	3.32373	-4.7525	-5.36341	5.75292	31.6007	12.7427	-14.2186	-6.19806	-17.5907	-55.8392	-58.5112	-26.4356	1.94666	-27.7145	-28.6903	-33.4996	-10.1279	-41.7035	-22.8144	-23.7157	-23.1399	-24.1105	-33.2731	-24.7482	-27.0652	-36.4621	-30.0744	-26.3397	-36.5606	-37.0316	-34.7537	-15.7972	-28.9662	-14.6556	-29.7887	-18.198	-1.38013	-0.62345	-1.0636	31.1883	-0.526291	-2.06713	-0.167242
chr1D_150017045	1	150017045	G	A	419.278	0.05867	3.32373	-4.7525	-5.36341	5.75292	31.6007	12.7427	-14.2186	-6.19806	-17.5907	-55.8392	-58.5112	-26.4356	1.94666	-27.7145	-28.6903	-33.4996	-10.1279	-41.7035	-22.8144	-23.7157	-23.1399	-24.1105	-33.2731	-24.7482	-27.0652	-36.4621	-30.0744	-26.3397	-36.5606	-37.0316	-34.7537	-15.7972	-28.9662	-14.6556	-29.7887	-18.198	-1.02101	-0.433112	-0.199938	10.8325	-0.387532	-1.09751	-0.412944
chr1D_153271562	1	153271562	C	G	-71.3811	0.7696	-0.833008	-4.57918	-0.705568	2.01161	5.1776	6.25264	8.01259	2.71603	1.83483	-2.65161	0.311308	-1.49633	-2.8357	-8.48991	-10.8828	-9.39672	-3.06989	-8.31479	-4.82152	-3.6242	-4.49523	-5.23453	-11.0132	-7.35111	-8.06185	-2.78191	-3.61219	-2.17891	-1.33188	-0.803889	-1.07097	-0.510006	2.19478	-0.285458	0.632201	-1.23019	-0.41964	-0.916896	-1.03349	-15.8852	-1.07473	0.328835	-1.46495
chr1D_159510674	1	159510674	C	T	112.077	-0.143447	-3.06269	28.9387	24.0319	12.1401	-5.28346	-3.30511	20.2064	9.36365	26.6198	86.4371	98.9642	59.5386	30.6071	1.46809	-6.09199	-7.39035	-8.07086	-13.8066	2.19573	5.57592	2.79179	1.9952	0.0175764	-4.57364	-5.49138	11.759	4.62141	-3.75458	6.77951	3.55066	-0.691551	2.43346	11.7579	-5.05165	11.7983	-3.15239	0.0904877	0.0178226	1.27351	-50.6364	-0.631642	1.00255	-1.31759
chr1D_159521782	1	159521782	C	T	112.077	-0.143447	-3.06269	28.9387	24.0319	12.1401	-5.28346	-3.30511	20.2064	9.36365	26.6198	86.4371	98.9642	59.5386	30.6071	1.46809	-6.09199	-7.39035	-8.07086	-13.8066	2.19573	5.57592	2.79179	1.9952	0.0175764	-4.57364	-5.49138	11.759	4.62141	-3.75458	6.77951	3.55066	-0.691551	2.43346	11.7579	-5.05165	11.7983	-3.15239	0.266462	-0.24903	0.985593	-49.8145	-0.646108	1.47763	-1.79964
chr1D_159536471	1	159536471	G	T	112.077	-0.143447	-3.06269	28.9387	24.0319	12.1401	-5.28346	-3.30511	20.2064	9.36365	26.6198	86.4371	98.9642	59.5386	30.6071	1.46809	-6.09199	-7.39035	-8.07086	-13.8066	2.19573	5.57592	2.79179	1.9952	0.0175764	-4.57364	-5.49138	11.759	4.62141	-3.75458	6.77951	3.55066	-0.691551	2.43346	11.7579	-5.05165	11.7983	-3.15239	0.303734	-0.0248437	1.1572	-46.5969	-0.458018	1.19347	-1.40025
chr1D_159564249	1	159564249	A	G	112.077	-0.143447	-3.06269	28.9387	24.0319	12.1401	-5.28346	-3.30511	20.2064	9.36365	26.6198	86.4371	98.9642	59.5386	30.6071	1.46809	-6.09199	-7.39035	-8.07086	-13.8066	2.19573	5.57592	2.79179	1.9952	0.0175764	-4.57364	-5.49138	11.759	4.62141	-3.75458	6.77951	3.55066	-0.691551	2.43346	11.7579	-5.05165	11.7983	-3.15239	-0.345592	-0.758686	-0.635253	-21.8036	-1.31857	0.283603	-1.50973
chr1D_159570176	1	159570176	C	A	-87.645	0.0459591	1.67547	-9.82412	-9.88427	-7.6792	1.05904	0.697414	-11.6447	-3.28874	-11.454	-36.6372	-46.3304	-29.2947	-10.7034	4.85567	7.37906	5.91642	6.20938	9.69926	-0.0233665	-3.6113	-0.939365	-1.18914	2.26091	3.99545	6.15303	-0.49667	2.76118	5.11283	1.86581	4.64815	6.06357	5.52343	-0.0707574	4.15905	-3.17196	3.38575	0.579836	0.793873	0.529985	29.5674	1.75028	0.214487	1.66419
chr1D_159583429	1	159583429	C	T	87.645	-0.0459591	-1.67547	9.82412	9.88427	7.6792	-1.05904	-0.697414	11.6447	3.28874	11.454	36.6372	46.3304	29.2947	10.7034	-4.85567	-7.37906	-5.91642	-6.20938	-9.69926	0.0233665	3.6113	0.939365	1.18914	-2.26091	-3.99545	-6.15303	0.49667	-2.76118	-5.11283	-1.86581	-4.64815	-6.06357	-5.52343	0.0707574	-4.15905	3.17196	-3.38575	0.0117655	-0.589693	0.0728844	-43.0553	-1.14213	1.23929	-1.96994
chr1D_159618157	1	159618157	C	T	87.645	-0.0459591	-1.67547	9.82412	9.88427	7.6792	-1.05904	-0.697414	11.6447	3.28874	11.454	36.6372	46.3304	29.2947	10.7034	-4.85567	-7.37906	-5.91642	-6.20938	-9.69926	0.0233665	3.6113	0.939365	1.18914	-2.26091	-3.99545	-6.15303	0.49667	-2.76118	-5.11283	-1.86581	-4.64815	-6.06357	-5.52343	0.0707574	-4.15905	3.17196	-3.38575	-0.101911	-0.581114	-0.036056	-39.4287	-1.1069	0.986948	-1.72247
chr1D_159651388	1	159651388	C	T	87.645	-0.0459591	-1.67547	9.82412	9.88427	7.6792	-1.05904	-0.697414	11.6447	3.28874	11.454	36.6372	46.3304	29.2947	10.7034	-4.85567	-7.37906	-5.91642	-6.20938	-9.69926	0.0233665	3.6113	0.939365	1.18914	-2.26091	-3.99545	-6.15303	0.49667	-2.76118	-5.11283	-1.86581	-4.64815	-6.06357	-5.52343	0.0707574	-4.15905	3.17196	-3.38575	0.281007	0.15608	0.623212	-10.5137	0.00445796	0.10418	-0.118158
chr1D_159678415	1	159678415	T	C	-87.645	0.0459591	1.67547	-9.82412	-9.88427	-7.6792	1.05904	0.697414	-11.6447	-3.28874	-11.454	-36.6372	-46.3304	-29.2947	-10.7034	4.85567	7.37906	5.91642	6.20938	9.69926	-0.0233665	-3.6113	-0.939365	-1.18914	2.26091	3.99545	6.15303	-0.49667	2.76118	5.11283	1.86581	4.64815	6.06357	5.52343	-0.0707574	4.15905	-3.17196	3.38575	0.235278	0.583444	0.254555	30.4869	1.1636	-0.30533	1.44459
chr1D_159691283	1	159691283	C	A	-87.645	0.0459591	1.67547	-9.82412	-9.88427	-7.6792	1.05904	0.697414	-11.6447	-3.28874	-11.454	-36.6372	-46.3304	-29.2947	-10.7034	4.85567	7.37906	5.91642	6.20938	9.69926	-0.0233665	-3.6113	-0.939365	-1.18914	2.26091	3.99545	6.15303	-0.49667	2.76118	5.11283	1.86581	4.64815	6.06357	5.52343	-0.0707574	4.15905	-3.17196	3.38575	0.10632	0.180011	-0.590876	33.9985	1.11819	0.266776	1.04026
chr1D_159708677	1	159708677	C	T	87.645	-0.0459591	-1.67547	9.82412	9.88427	7.6792	-1.05904	-0.697414	11.6447	3.28874	11.454	36.6372	46.3304	29.2947	10.7034	-4.85567	-7.37906	-5.91642	-6.20938	-9.69926	0.0233665	3.6113	0.939365	1.18914	-2.26091	-3.99545	-6.15303	0.49667	-2.76118	-5.11283	-1.86581	-4.64815	-6.06357	-5.52343	0.0707574	-4.15905	3.17196	-3.38575	0.0526134	-0.368465	0.627045	-53.7701	-1.04323	1.10062	-1.73181
chr1D_159743189	1	159743189	G	A	-87.645	0.0459591	1.67547	-9.82412	-9.88427	-7.6792	1.05904	0.697414	-11.6447	-3.28874	-11.454	-36.6372	-46.3304	-29.2947	-10.7034	4.85567	7.37906	5.91642	6.20938	9.69926	-0.0233665	-3.6113	-0.939365	-1.18914	2.26091	3.99545	6.15303	-0.49667	2.76118	5.11283	1.86581	4.64815	6.06357	5.52343	-0.0707574	4.15905	-3.17196	3.38575	-0.303734	0.0248437	-1.1572	46.5969	0.458018	-1.19347	1.40025
chr1D_159774951	1	159774951	G	T	87.645	-0.0459591	-1.67547	9.82412	9.88427	7.6792	-1.05904	-0.697414	11.6447	3.28874	11.454	36.6372	46.3304	29.2947	10.7034	-4.85567	-7.37906	-5.91642	-6.20938	-9.69926	0.0233665	3.6113	0.939365	1.18914	-2.26091	-3.99545	-6.15303	0.49667	-2.76118	-5.11283	-1.86581	-4.64815	-6.06357	-5.52343	0.0707574	-4.15905	3.17196	-3.38575	-0.531951	-0.906947	-0.953099	-16.8403	-1.55125	-0.244383	-1.40231
chr1D_159806148	1	159806148	A	G	87.645	-0.0459591	-1.67547	9.82412	9.88427	7.6792	-1.05904	-0.697414	11.6447	3.28874	11.454	36.6372	46.3304	29.2947	10.7034	-4.85567	-7.37906	-5.91642	-6.20938	-9.69926	0.0233665	3.6113	0.939365	1.18914	-2.26091	-3.99545	-6.15303	0.49667	-2.76118	-5.11283	-1.86581	-4.64815	-6.06357	-5.52343	0.0707574	-4.15905	3.17196	-3.38575	-0.0423644	-0.367098	0.414525	-39.1998	-1.17089	0.414722	-1.52329
chr1D_159823749	1	159823749	C	G	87.645	-0.0459591	-1.67547	9.82412	9.88427	7.6792	-1.05904	-0.697414	11.6447	3.28874	11.454	36.6372	46.3304	29.2947	10.7034	-4.85567	-7.37906	-5.91642	-6.20938	-9.69926	0.0233665	3.6113	0.939365	1.18914	-2.26091	-3.99545	-6.15303	0.49667	-2.76118	-5.11283	-1.86581	-4.64815	-6.06357	-5.52343	0.0707574	-4.15905	3.17196	-3.38575	-0.392658	0.213427	0.150911	14.6187	-0.54739	-2.14323	0.708943
chr1D_159850332	1	159850332	G	A	-87.645	0.0459591	1.67547	-9.82412	-9.88427	-7.6792	1.05904	0.697414	-11.6447	-3.28874	-11.454	-36.6372	-46.3304	-29.2947	-10.7034	4.85567	7.37906	5.91642	6.20938	9.69926	-0.0233665	-3.6113	-0.939365	-1.18914	2.26091	3.99545	6.15303	-0.49667	2.76118	5.11283	1.86581	4.64815	6.06357	5.52343	-0.0707574	4.15905	-3.17196	3.38575	-0.0904877	-0.0178226	-1.27351	50.6364	0.631642	-1.00255	1.31759
chr1D_159858802	1	159858802	T	C	-87.645	0.0459591	1.67547	-9.82412	-9.88427	-7.6792	1.05904	0.697414	-11.6447	-3.28874	-11.454	-36.6372	-46.3304	-29.2947	-10.7034	4.85567	7.37906	5.91642	6.20938	9.69926	-0.0233665	-3.6113	-0.939365	-1.18914	2.26091	3.99545	6.15303	-0.49667	2.76118	5.11283	1.86581	4.64815	6.06357	5.52343	-0.0707574	4.15905	-3.17196	3.38575	0.534069	0.463721	-0.27206	44.1038	1.82862	0.709632	1.52464
chr1D_159873430	1	159873430	C	T	87.645	-0.0459591	-1.67547	9.82412	9.88427	7.6792	-1.05904	-0.697414	11.6447	3.28874	11.454	36.6372	46.3304	29.2947	10.7034	-4.85567	-7.37906	-5.91642	-6.20938	-9.69926	0.0233665	3.6113	0.939365	1.18914	-2.26091	-3.99545	-6.15303	0.49667	-2.76118	-5.11283	-1.86581	-4.64815	-6.06357	-5.52343	0.0707574	-4.15905	3.17196	-3.38575	-0.534069	-0.463721	0.27206	-44.1038	-1.82862	-0.709632	-1.52464
chr1D_161097974	1	161097974	A	T	-113.393	0.251554	-4.15792	26.1106	24.1767	16.3569	0.32292	0.773275	18.7626	8.53492	19.5378	59.764	72.5261	48.4989	31.4116	0.273956	-9.99391	-11.8798	-8.90417	-15.136	-0.0503186	1.24956	3.89725	4.07697	-0.666312	-0.785545	-2.9909	12.7928	5.00611	-1.81231	7.14723	6.0118	2.72211	6.79995	13.7965	4.98508	19.4161	4.67205	0.528771	-0.0926661	0.450016	-29.2619	0.190629	1.49262	-0.920723
chr1D_161107253	1	161107253	T	G	113.393	-0.251554	4.15792	-26.1106	-24.1767	-16.3569	-0.32292	-0.773275	-18.7626	-8.53492	-19.5378	-59.764	-72.5261	-48.4989	-31.4116	-0.273956	9.99391	11.8798	8.90417	15.136	0.0503186	-1.24956	-3.89725	-4.07697	0.666312	0.785545	2.9909	-12.7928	-5.00611	1.81231	-7.14723	-6.0118	-2.72211	-6.79995	-13.7965	-4.98508	-19.4161	-4.67205	0.087658	0.0828049	-0.148459	22.2793	0.732609	0.479154	0.559478
chr1D_161136194	1	161136194	C	T	-113.393	0.251554	-4.15792	26.1106	24.1767	16.3569	0.32292	0.773275	18.7626	8.53492	19.5378	59.764	72.5261	48.4989	31.4116	0.273956	-9.99391	-11.8798	-8.90417	-15.136	-0.0503186	1.24956	3.89725	4.07697	-0.666312	-0.785545	-2.9909	12.7928	5.00611	-1.81231	7.14723	6.0118	2.72211	6.79995	13.7965	4.98508	19.4161	4.67205	0.262041	-0.204265	0.111137	-24.5596	-0.453503	0.545965	-0.909815
chr1D_161142702	1	161142702	C	G	-113.393	0.251554	-4.15792	26.1106	24.1767	16.3569	0.32292	0.773275	18.7626	8.53492	19.5378	59.764	72.5261	48.4989	31.4116	0.273956	-9.99391	-11.8798	-8.90417	-15.136	-0.0503186	1.24956	3.89725	4.07697	-0.666312	-0.785545	-2.9909	12.7928	5.00611	-1.81231	7.14723	6.0118	2.72211	6.79995	13.7965	4.98508	19.4161	4.67205	0.63797	-0.211408	0.880588	-60.3987	-0.204686	2.64232	-1.8363
chr1D_161152301	1	161152301	C	T	-113.393	0.251554	-4.15792	26.1106	24.1767	16.3569	0.32292	0.773275	18.7626	8.53492	19.5378	59.764	72.5261	48.4989	31.4116	0.273956	-9.99391	-11.8798	-8.90417	-15.136	-0.0503186	1.24956	3.89725	4.07697	-0.666312	-0.785545	-2.9909	12.7928	5.00611	-1.81231	7.14723	6.0118	2.72211	6.79995	13.7965	4.98508	19.4161	4.67205	-0.100221	-0.568149	-0.690239	-26.4556	-0.755001	0.704041	-1.26304
chr1D_161157374	1	161157374	A	G	-113.393	0.251554	-4.15792	26.1106	24.1767	16.3569	0.32292	0.773275	18.7626	8.53492	19.5378	59.764	72.5261	48.4989	31.4116	0.273956	-9.99391	-11.8798	-8.90417	-15.136	-0.0503186	1.24956	3.89725	4.07697	-0.666312	-0.785545	-2.9909	12.7928	5.00611	-1.81231	7.14723	6.0118	2.72211	6.79995	13.7965	4.98508	19.4161	4.67205	0.412602	-0.0267077	0.742808	-41.9464	-0.17302	1.35731	-1.06112
chr1D_161162241	1	161162241	G	T	-113.393	0.251554	-4.15792	26.1106	24.1767	16.3569	0.32292	0.773275	18.7626	8.53492	19.5378	59.764	72.5261	48.4989	31.4116	0.273956	-9.99391	-11.8798	-8.90417	-15.136	-0.0503186	1.24956	3.89725	4.07697	-0.666312	-0.785545	-2.9909	12.7928	5.00611	-1.81231	7.14723	6.0118	2.72211	6.79995	13.7965	4.98508	19.4161	4.67205	0.0216735	-0.218811	-0.106591	-21.9257	-0.662658	-0.120696	-0.691939
chr1D_161168362	1	161168362	C	T	-113.393	0.251554	-4.15792	26.1106	24.1767	16.3569	0.32292	0.773275	18.7626	8.53492	19.5378	59.764	72.5261	48.4989	31.4116	0.273956	-9.99391	-11.8798	-8.90417	-15.136	-0.0503186	1.24956	3.89725	4.07697	-0.666312	-0.785545	-2.9909	12.7928	5.00611	-1.81231	7.14723	6.0118	2.72211	6.79995	13.7965	4.98508	19.4161	4.67205	0.484362	0.0446536	0.802761	-34.2403	-0.0147967	1.18332	-0.938674
chr1D_161178980	1	161178980	C	T	-113.393	0.251554	-4.15792	26.1106	24.1767	16.3569	0.32292	0.773275	18.7626	8.53492	19.5378	59.764	72.5261	48.4989	31.4116	0.273956	-9.99391	-11.8798	-8.90417	-15.136	-0.0503186	1.24956	3.89725	4.07697	-0.666312	-0.785545	-2.9909	12.7928	5.00611	-1.81231	7.14723	6.0118	2.72211	6.79995	13.7965	4.98508	19.4161	4.67205	0.484362	0.0446536	0.802761	-34.2403	-0.0147967	1.18332	-0.938674
chr1D_161202032	1	161202032	G	A	113.393	-0.251554	4.15792	-26.1106	-24.1767	-16.3569	-0.32292	-0.773275	-18.7626	-8.53492	-19.5378	-59.764	-72.5261	-48.4989	-31.4116	-0.273956	9.99391	11.8798	8.90417	15.136	0.0503186	-1.24956	-3.89725	-4.07697	0.666312	0.785545	2.9909	-12.7928	-5.00611	1.81231	-7.14723	-6.0118	-2.72211	-6.79995	-13.7965	-4.98508	-19.4161	-4.67205	-0.305163	0.310533	0.144882	15.6634	0.354297	-0.673913	0.892647
chr1D_161216414	1	161216414	G	A	113.393	-0.251554	4.15792	-26.1106	-24.1767	-16.3569	-0.32292	-0.773275	-18.7626	-8.53492	-19.5378	-59.764	-72.5261	-48.4989	-31.4116	-0.273956	9.99391	11.8798	8.90417	15.136	0.0503186	-1.24956	-3.89725	-4.07697	0.666312	0.785545	2.9909	-12.7928	-5.00611	1.81231	-7.14723	-6.0118	-2.72211	-6.79995	-13.7965	-4.98508	-19.4161	-4.67205	-0.484362	-0.0446536	-0.802761	34.2403	0.0147967	-1.18332	0.938674
chr1D_161222427	1	161222427	G	A	113.393	-0.251554	4.15792	-26.1106	-24.1767	-16.3569	-0.32292	-0.773275	-18.7626	-8.53492	-19.5378	-59.764	-72.5261	-48.4989	-31.4116	-0.273956	9.99391	11.8798	8.90417	15.136	0.0503186	-1.24956	-3.89725	-4.07697	0.666312	0.785545	2.9909	-12.7928	-5.00611	1.81231	-7.14723	-6.0118	-2.72211	-6.79995	-13.7965	-4.98508	-19.4161	-4.67205	-0.194185	0.320542	-0.295577	38.0186	0.584098	-1.2682	1.35967
chr1D_161229509	1	161229509	C	T	-113.393	0.251554	-4.15792	26.1106	24.1767	16.3569	0.32292	0.773275	18.7626	8.53492	19.5378	59.764	72.5261	48.4989	31.4116	0.273956	-9.99391	-11.8798	-8.90417	-15.136	-0.0503186	1.24956	3.89725	4.07697	-0.666312	-0.785545	-2.9909	12.7928	5.00611	-1.81231	7.14723	6.0118	2.72211	6.79995	13.7965	4.98508	19.4161	4.67205	0.0216735	-0.218811	-0.106591	-21.9257	-0.662658	-0.120696	-0.691939
chr1D_161247443	1	161247443	C	T	-113.393	0.251554	-4.15792	26.1106	24.1767	16.3569	0.32292	0.773275	18.7626	8.53492	19.5378	59.764	72.5261	48.4989	31.4116	0.273956	-9.99391	-11.8798	-8.90417	-15.136	-0.0503186	1.24956	3.89725	4.07697	-0.666312	-0.785545	-2.9909	12.7928	5.00611	-1.81231	7.14723	6.0118	2.72211	6.79995	13.7965	4.98508	19.4161	4.67205	0.360927	-0.381641	-0.132242	-22.2425	-0.324934	1.05399	-1.0533
chr1D_161290321	1	161290321	A	G	-113.393	0.251554	-4.15792	26.1106	24.1767	16.3569	0.32292	0.773275	18.7626	8.53492	19.5378	59.764	72.5261	48.4989	31.4116	0.273956	-9.99391	-11.8798	-8.90417	-15.136	-0.0503186	1.24956	3.89725	4.07697	-0.666312	-0.785545	-2.9909	12.7928	5.00611	-1.81231	7.14723	6.0118	2.72211	6.79995	13.7965	4.98508	19.4161	4.67205	-0.0855943	-0.697915	-0.614418	-26.9053	-0.964993	0.738585	-1.50061
chr1D_161312226	1	161312226	C	T	-113.393	0.251554	-4.15792	26.1106	24.1767	16.3569	0.32292	0.773275	18.7626	8.53492	19.5378	59.764	72.5261	48.4989	31.4116	0.273956	-9.99391	-11.8798	-8.90417	-15.136	-0.0503186	1.24956	3.89725	4.07697	-0.666312	-0.785545	-2.9909	12.7928	5.00611	-1.81231	7.14723	6.0118	2.72211	6.79995	13.7965	4.98508	19.4161	4.67205	0.574328	-0.185504	0.0924233	-23.345	-0.0441244	1.12324	-0.830919
chr1D_161334817	1	161334817	C	A	113.393	-0.251554	4.15792	-26.1106	-24.1767	-16.3569	-0.32292	-0.773275	-18.7626	-8.53492	-19.5378	-59.764	-72.5261	-48.4989	-31.4116	-0.273956	9.99391	11.8798	8.90417	15.136	0.0503186	-1.24956	-3.89725	-4.07697	0.666312	0.785545	2.9909	-12.7928	-5.00611	1.81231	-7.14723	-6.0118	-2.72211	-6.79995	-13.7965	-4.98508	-19.4161	-4.67205	-0.484362	-0.0446536	-0.802761	34.2403	0.0147967	-1.18332	0.938674
chr1D_161339199	1	161339199	G	A	113.393	-0.251554	4.15792	-26.1106	-24.1767	-16.3569	-0.32292	-0.773275	-18.7626	-8.53492	-19.5378	-59.764	-72.5261	-48.4989	-31.4116	-0.273956	9.99391	11.8798	8.90417	15.136	0.0503186	-1.24956	-3.89725	-4.07697	0.666312	0.785545	2.9909	-12.7928	-5.00611	1.81231	-7.14723	-6.0118	-2.72211	-6.79995	-13.7965	-4.98508	-19.4161	-4.67205	-0.206598	-0.404706	-0.497967	-6.22398	-0.167267	1.10362	-0.670441
chr1D_161354674	1	161354674	C	A	113.393	-0.251554	4.15792	-26.1106	-24.1767	-16.3569	-0.32292	-0.773275	-18.7626	-8.53492	-19.5378	-59.764	-72.5261	-48.4989	-31.4116	-0.273956	9.99391	11.8798	8.90417	15.136	0.0503186	-1.24956	-3.89725	-4.07697	0.666312	0.785545	2.9909	-12.7928	-5.00611	1.81231	-7.14723	-6.0118	-2.72211	-6.79995	-13.7965	-4.98508	-19.4161	-4.67205	-0.484362	-0.0446536	-0.802761	34.2403	0.0147967	-1.18332	0.938674
chr1D_161375174	1	161375174	A	G	-113.393	0.251554	-4.15792	26.1106	24.1767	16.3569	0.32292	0.773275	18.7626	8.53492	19.5378	59.764	72.5261	48.4989	31.4116	0.273956	-9.99391	-11.8798	-8.90417	-15.136	-0.0503186	1.24956	3.89725	4.07697	-0.666312	-0.785545	-2.9909	12.7928	5.00611	-1.81231	7.14723	6.0118	2.72211	6.79995	13.7965	4.98508	19.4161	4.67205	0.136667	-0.398313	-0.176853	-21.752	-0.584871	0.779602	-1.11026
chr1D_161389583	1	161389583	C	A	113.393	-0.251554	4.15792	-26.1106	-24.1767	-16.3569	-0.32292	-0.773275	-18.7626	-8.53492	-19.5378	-59.764	-72.5261	-48.4989	-31.4116	-0.273956	9.99391	11.8798	8.90417	15.136	0.0503186	-1.24956	-3.89725	-4.07697	0.666312	0.785545	2.9909	-12.7928	-5.00611	1.81231	-7.14723	-6.0118	-2.72211	-6.79995	-13.7965	-4.98508	-19.4161	-4.67205	0.315977	0.315451	1.17702	-21.2778	0.334848	1.13756	-0.335684
chr1D_161408441	1	161408441	T	C	113.393	-0.251554	4.15792	-26.1106	-24.1767	-16.3569	-0.32292	-0.773275	-18.7626	-8.53492	-19.5378	-59.764	-72.5261	-48.4989	-31.4116	-0.273956	9.99391	11.8798	8.90417	15.136	0.0503186	-1.24956	-3.89725	-4.07697	0.666312	0.785545	2.9909	-12.7928	-5.00611	1.81231	-7.14723	-6.0118	-2.72211	-6.79995	-13.7965	-4.98508	-19.4161	-4.67205	-0.151137	0.393218	0.0336222	29.6063	0.629101	-0.883508	1.21162
chr1D_161418365	1	161418365	G	A	113.393	-0.251554	4.15792	-26.1106	-24.1767	-16.3569	-0.32292	-0.773275	-18.7626	-8.53492	-19.5378	-59.764	-72.5261	-48.4989	-31.4116	-0.273956	9.99391	11.8798	8.90417	15.136	0.0503186	-1.24956	-3.89725	-4.07697	0.666312	0.785545	2.9909	-12.7928	-5.00611	1.81231	-7.14723	-6.0118	-2.72211	-6.79995	-13.7965	-4.98508	-19.4161	-4.67205	-0.484362	-0.0446536	-0.802761	34.2403	0.0147967	-1.18332	0.938674
chr1D_161452327	1	161452327	G	A	113.393	-0.251554	4.15792	-26.1106	-24.1767	-16.3569	-0.32292	-0.773275	-18.7626	-8.53492	-19.5378	-59.764	-72.5261	-48.4989	-31.4116	-0.273956	9.99391	11.8798	8.90417	15.136	0.0503186	-1.24956	-3.89725	-4.07697	0.666312	0.785545	2.9909	-12.7928	-5.00611	1.81231	-7.14723	-6.0118	-2.72211	-6.79995	-13.7965	-4.98508	-19.4161	-4.67205	0.110111	0.541987	0.687125	21.0269	0.773722	-0.357052	1.08278
chr1D_161460013	1	161460013	G	A	113.393	-0.251554	4.15792	-26.1106	-24.1767	-16.3569	-0.32292	-0.773275	-18.7626	-8.53492	-19.5378	-59.764	-72.5261	-48.4989	-31.4116	-0.273956	9.99391	11.8798	8.90417	15.136	0.0503186	-1.24956	-3.89725	-4.07697	0.666312	0.785545	2.9909	-12.7928	-5.00611	1.81231	-7.14723	-6.0118	-2.72211	-6.79995	-13.7965	-4.98508	-19.4161	-4.67205	-1.08981	0.447967	-0.466448	51.5409	-0.13001	-3.02935	2.1193
chr1D_161475993	1	161475993	C	T	-113.393	0.251554	-4.15792	26.1106	24.1767	16.3569	0.32292	0.773275	18.7626	8.53492	19.5378	59.764	72.5261	48.4989	31.4116	0.273956	-9.99391	-11.8798	-8.90417	-15.136	-0.0503186	1.24956	3.89725	4.07697	-0.666312	-0.785545	-2.9909	12.7928	5.00611	-1.81231	7.14723	6.0118	2.72211	6.79995	13.7965	4.98508	19.4161	4.67205	0.484362	0.0446536	0.802761	-34.2403	-0.0147967	1.18332	-0.938674
chr1D_161480961	1	161480961	T	C	113.393	-0.251554	4.15792	-26.1106	-24.1767	-16.3569	-0.32292	-0.773275	-18.7626	-8.53492	-19.5378	-59.764	-72.5261	-48.4989	-31.4116	-0.273956	9.99391	11.8798	8.90417	15.136	0.0503186	-1.24956	-3.89725	-4.07697	0.666312	0.785545	2.9909	-12.7928	-5.00611	1.81231	-7.14723	-6.0118	-2.72211	-6.79995	-13.7965	-4.98508	-19.4161	-4.67205	-0.0216735	0.218811	0.106591	21.9257	0.662658	0.120696	0.691939
chr1D_161488831	1	161488831	G	C	113.393	-0.251554	4.15792	-26.1106	-24.1767	-16.3569	-0.32292	-0.773275	-18.7626	-8.53492	-19.5378	-59.764	-72.5261	-48.4989	-31.4116	-0.273956	9.99391	11.8798	8.90417	15.136	0.0503186	-1.24956	-3.89725	-4.07697	0.666312	0.785545	2.9909	-12.7928	-5.00611	1.81231	-7.14723	-6.0118	-2.72211	-6.79995	-13.7965	-4.98508	-19.4161	-4.67205	-0.642837	-0.00198964	-0.75635	35.3156	-0.159533	-1.52329	1.02074
chr1D_161498073	1	161498073	C	T	-113.393	0.251554	-4.15792	26.1106	24.1767	16.3569	0.32292	0.773275	18.7626	8.53492	19.5378	59.764	72.5261	48.4989	31.4116	0.273956	-9.99391	-11.8798	-8.90417	-15.136	-0.0503186	1.24956	3.89725	4.07697	-0.666312	-0.785545	-2.9909	12.7928	5.00611	-1.81231	7.14723	6.0118	2.72211	6.79995	13.7965	4.98508	19.4161	4.67205	0.520262	-0.271514	0.289685	-33.4012	-0.180382	1.50341	-1.21529
chr1D_161549287	1	161549287	G	C	113.393	-0.251554	4.15792	-26.1106	-24.1767	-16.3569	-0.32292	-0.773275	-18.7626	-8.53492	-19.5378	-59.764	-72.5261	-48.4989	-31.4116	-0.273956	9.99391	11.8798	8.90417	15.136	0.0503186	-1.24956	-3.89725	-4.07697	0.666312	0.785545	2.9909	-12.7928	-5.00611	1.81231	-7.14723	-6.0118	-2.72211	-6.79995	-13.7965	-4.98508	-19.4161	-4.67205	-0.191722	-0.42884	-0.825719	8.95627	-0.166281	0.368711	-0.334782
chr1D_161587038	1	161587038	C	T	-113.393	0.251554	-4.15792	26.1106	24.1767	16.3569	0.32292	0.773275	18.7626	8.53492	19.5378	59.764	72.5261	48.4989	31.4116	0.273956	-9.99391	-11.8798	-8.90417	-15.136	-0.0503186	1.24956	3.89725	4.07697	-0.666312	-0.785545	-2.9909	12.7928	5.00611	-1.81231	7.14723	6.0118	2.72211	6.79995	13.7965	4.98508	19.4161	4.67205	-0.492045	-0.499463	-0.940987	-6.9851	-1.14525	-1.12542	-0.586773
chr1D_163070630	1	163070630	G	A	-106.823	-0.0600318	2.14048	-18.6405	-17.2076	-10.0413	4.32391	2.13469	-14.65	-7.02882	-15.0581	-44.8287	-53.8097	-31.2014	-17.6607	4.93537	7.63959	9.79846	7.64264	11.9378	1.02253	-1.14595	1.81493	1.99087	6.56381	8.33276	7.89052	-2.82892	-0.0461541	4.99334	-2.88477	-1.95802	1.42827	-0.305484	-7.31279	4.88243	-3.32438	3.92634	0.736374	0.877396	0.750768	29.2242	1.79174	-0.166568	1.8328
chr1D_163086625	1	163086625	C	T	106.823	0.0600318	-2.14048	18.6405	17.2076	10.0413	-4.32391	-2.13469	14.65	7.02882	15.0581	44.8287	53.8097	31.2014	17.6607	-4.93537	-7.63959	-9.79846	-7.64264	-11.9378	-1.02253	1.14595	-1.81493	-1.99087	-6.56381	-8.33276	-7.89052	2.82892	0.0461541	-4.99334	2.88477	1.95802	-1.42827	0.305484	7.31279	-4.88243	3.32438	-3.92634	-0.0344679	-0.885571	-0.752652	-31.1394	-0.966337	1.44822	-1.96497
chr1D_163095102	1	163095102	G	C	-106.823	-0.0600318	2.14048	-18.6405	-17.2076	-10.0413	4.32391	2.13469	-14.65	-7.02882	-15.0581	-44.8287	-53.8097	-31.2014	-17.6607	4.93537	7.63959	9.79846	7.64264	11.9378	1.02253	-1.14595	1.81493	1.99087	6.56381	8.33276	7.89052	-2.82892	-0.0461541	4.99334	-2.88477	-1.95802	1.42827	-0.305484	-7.31279	4.88243	-3.32438	3.92634	-0.0123526	0.364797	-0.28805	31.7649	0.784439	-0.940261	1.38307
chr1D_163106822	1	163106822	G	T	106.823	0.0600318	-2.14048	18.6405	17.2076	10.0413	-4.32391	-2.13469	14.65	7.02882	15.0581	44.8287	53.8097	31.2014	17.6607	-4.93537	-7.63959	-9.79846	-7.64264	-11.9378	-1.02253	1.14595	-1.81493	-1.99087	-6.56381	-8.33276	-7.89052	2.82892	0.0461541	-4.99334	2.88477	1.95802	-1.42827	0.305484	7.31279	-4.88243	3.32438	-3.92634	-0.299316	0.0972854	0.263977	-0.662888	-0.514514	-0.816027	0.0453101
chr1D_163136544	1	163136544	G	A	-106.823	-0.0600318	2.14048	-18.6405	-17.2076	-10.0413	4.32391	2.13469	-14.65	-7.02882	-15.0581	-44.8287	-53.8097	-31.2014	-17.6607	4.93537	7.63959	9.79846	7.64264	11.9378	1.02253	-1.14595	1.81493	1.99087	6.56381	8.33276	7.89052	-2.82892	-0.0461541	4.99334	-2.88477	-1.95802	1.42827	-0.305484	-7.31279	4.88243	-3.32438	3.92634	-0.0706434	0.157816	-0.627642	35.1806	0.543806	-0.979825	1.25747
chr1D_163154563	1	163154563	T	C	-106.823	-0.0600318	2.14048	-18.6405	-17.2076	-10.0413	4.32391	2.13469	-14.65	-7.02882	-15.0581	-44.8287	-53.8097	-31.2014	-17.6607	4.93537	7.63959	9.79846	7.64264	11.9378	1.02253	-1.14595	1.81493	1.99087	6.56381	8.33276	7.89052	-2.82892	-0.0461541	4.99334	-2.88477	-1.95802	1.42827	-0.305484	-7.31279	4.88243	-3.32438	3.92634	0.487396	0.810311	1.09919	21.1497	1.22311	-0.645398	1.61636
[truncated: 17,156 more rows]
[truncated: 11 more columns]
