# Supplementary material for: Genomic signals of ecogeographic adaptation in a wild relative are associated with improved wheat performance under drought stress
Source: Genome Biol. 2025 Feb 21;26:35. doi: 10.1186/s13059-025-03500-1 (PMC11844086; doi:10.1186/s13059-025-03500-1)
Supplement: Supplementary file 9 — Additional File 9: Table S8. SNPs significantly associated with canopy temperature in Ae. tauschii introgression population. [file 13059_2025_3500_MOESM9_ESM.xlsx]

## Sheet: Sheet1
Table S8. SNPs significantly associated with canopy temperature in Ae. tauschii introgression population
SNP	Chromosome	Position	P.value	maf	nobs	Rsquare.of.Model.without.SNP	Rsquare.of.Model.with.SNP	FDR_Adjusted_P-values	effect	Model	Marker_set
chr4D_88096396	4	88096396	1.54732e-12	0.106436	202	NA	NA	8.78105e-09	NA	MLMM	CAA SNPs
chr7D_248121745	7	248121745	5.11351e-11	0.0668317	202	NA	NA	1.45096e-07	NA	MLMM	CAA SNPs
chr7D_303916943	7	303916943	4.05197e-10	0.0668317	202	NA	NA	7.66498e-07	NA	MLMM	CAA SNPs
chr2D_173051698	2	173051698	4.52052e-06	0.039604	202	NA	NA	0.00641348	NA	MLMM	CAA SNPs
chr4D_154127764	4	154127764	6.25219e-06	0.0990099	202	NA	NA	0.00709624	NA	MLMM	CAA SNPs
chr4D_88357722	4	88357722	6.80074e-11	0.106436	202	NA	NA	3.85942e-07	NA	Blink	CAA SNPs
chr1D_265243957	1	265243957	8.92534e-09	0.0940594	202	NA	NA	2.53256e-05	NA	Blink	CAA SNPs
chr4D_154109174	4	154109174	4.48043e-06	0.0990099	202	NA	NA	0.000397288	NA	Blink	CAA SNPs
chr4D_154142384	4	154142384	4.48043e-06	0.0990099	202	NA	NA	0.000397288	NA	Blink	CAA SNPs
chr4D_154171406	4	154171406	4.48043e-06	0.0990099	202	NA	NA	0.000397288	NA	Blink	CAA SNPs
chr4D_154174410	4	154174410	4.48043e-06	0.0990099	202	NA	NA	0.000397288	NA	Blink	CAA SNPs
chr4D_154197944	4	154197944	4.48043e-06	0.0990099	202	NA	NA	0.000397288	NA	Blink	CAA SNPs
chr4D_154236638	4	154236638	4.48043e-06	0.0990099	202	NA	NA	0.000397288	NA	Blink	CAA SNPs
chr4D_154271974	4	154271974	4.48043e-06	0.0990099	202	NA	NA	0.000397288	NA	Blink	CAA SNPs
chr4D_154315084	4	154315084	4.48043e-06	0.0990099	202	NA	NA	0.000397288	NA	Blink	CAA SNPs
chr4D_154326623	4	154326623	4.48043e-06	0.0990099	202	NA	NA	0.000397288	NA	Blink	CAA SNPs
chr4D_154337365	4	154337365	4.48043e-06	0.0990099	202	NA	NA	0.000397288	NA	Blink	CAA SNPs
chr4D_154350414	4	154350414	4.48043e-06	0.0990099	202	NA	NA	0.000397288	NA	Blink	CAA SNPs
chr4D_154388415	4	154388415	4.48043e-06	0.0990099	202	NA	NA	0.000397288	NA	Blink	CAA SNPs
chr4D_154395013	4	154395013	4.48043e-06	0.0990099	202	NA	NA	0.000397288	NA	Blink	CAA SNPs
chr4D_154438129	4	154438129	4.48043e-06	0.0990099	202	NA	NA	0.000397288	NA	Blink	CAA SNPs
chr4D_154456753	4	154456753	4.48043e-06	0.0990099	202	NA	NA	0.000397288	NA	Blink	CAA SNPs
chr4D_154462711	4	154462711	4.48043e-06	0.0990099	202	NA	NA	0.000397288	NA	Blink	CAA SNPs
chr4D_154472546	4	154472546	4.48043e-06	0.0990099	202	NA	NA	0.000397288	NA	Blink	CAA SNPs
chr4D_154495381	4	154495381	4.48043e-06	0.0990099	202	NA	NA	0.000397288	NA	Blink	CAA SNPs
chr4D_154503827	4	154503827	4.48043e-06	0.0990099	202	NA	NA	0.000397288	NA	Blink	CAA SNPs
chr4D_154543349	4	154543349	4.48043e-06	0.0990099	202	NA	NA	0.000397288	NA	Blink	CAA SNPs
chr4D_155645687	4	155645687	4.48043e-06	0.0990099	202	NA	NA	0.000397288	NA	Blink	CAA SNPs
chr4D_155673748	4	155673748	4.48043e-06	0.0990099	202	NA	NA	0.000397288	NA	Blink	CAA SNPs
chr4D_155696397	4	155696397	4.48043e-06	0.0990099	202	NA	NA	0.000397288	NA	Blink	CAA SNPs
chr4D_155705777	4	155705777	4.48043e-06	0.0990099	202	NA	NA	0.000397288	NA	Blink	CAA SNPs
chr4D_155761027	4	155761027	4.48043e-06	0.0990099	202	NA	NA	0.000397288	NA	Blink	CAA SNPs
chr4D_155764752	4	155764752	4.48043e-06	0.0990099	202	NA	NA	0.000397288	NA	Blink	CAA SNPs
chr4D_155789605	4	155789605	4.48043e-06	0.0990099	202	NA	NA	0.000397288	NA	Blink	CAA SNPs
chr4D_155828560	4	155828560	4.48043e-06	0.0990099	202	NA	NA	0.000397288	NA	Blink	CAA SNPs
chr4D_155840431	4	155840431	4.48043e-06	0.0990099	202	NA	NA	0.000397288	NA	Blink	CAA SNPs
chr4D_155854472	4	155854472	4.48043e-06	0.0990099	202	NA	NA	0.000397288	NA	Blink	CAA SNPs
chr4D_154127764	4	154127764	4.48043e-06	0.0990099	202	NA	NA	0.000397288	NA	Blink	CAA SNPs
chr4D_154135083	4	154135083	4.48043e-06	0.0990099	202	NA	NA	0.000397288	NA	Blink	CAA SNPs
chr4D_154150056	4	154150056	4.48043e-06	0.0990099	202	NA	NA	0.000397288	NA	Blink	CAA SNPs
chr4D_154152496	4	154152496	4.48043e-06	0.0990099	202	NA	NA	0.000397288	NA	Blink	CAA SNPs
chr4D_154156333	4	154156333	4.48043e-06	0.0990099	202	NA	NA	0.000397288	NA	Blink	CAA SNPs
chr4D_154179120	4	154179120	4.48043e-06	0.0990099	202	NA	NA	0.000397288	NA	Blink	CAA SNPs
chr4D_154191849	4	154191849	4.48043e-06	0.0990099	202	NA	NA	0.000397288	NA	Blink	CAA SNPs
chr4D_154200246	4	154200246	4.48043e-06	0.0990099	202	NA	NA	0.000397288	NA	Blink	CAA SNPs
chr4D_154209406	4	154209406	4.48043e-06	0.0990099	202	NA	NA	0.000397288	NA	Blink	CAA SNPs
chr4D_154239971	4	154239971	4.48043e-06	0.0990099	202	NA	NA	0.000397288	NA	Blink	CAA SNPs
chr4D_154255619	4	154255619	4.48043e-06	0.0990099	202	NA	NA	0.000397288	NA	Blink	CAA SNPs
chr4D_154263297	4	154263297	4.48043e-06	0.0990099	202	NA	NA	0.000397288	NA	Blink	CAA SNPs
chr4D_154268986	4	154268986	4.48043e-06	0.0990099	202	NA	NA	0.000397288	NA	Blink	CAA SNPs
chr4D_154307273	4	154307273	4.48043e-06	0.0990099	202	NA	NA	0.000397288	NA	Blink	CAA SNPs
chr4D_154310762	4	154310762	4.48043e-06	0.0990099	202	NA	NA	0.000397288	NA	Blink	CAA SNPs
chr4D_154343059	4	154343059	4.48043e-06	0.0990099	202	NA	NA	0.000397288	NA	Blink	CAA SNPs
chr4D_154357307	4	154357307	4.48043e-06	0.0990099	202	NA	NA	0.000397288	NA	Blink	CAA SNPs
chr4D_154366392	4	154366392	4.48043e-06	0.0990099	202	NA	NA	0.000397288	NA	Blink	CAA SNPs
chr4D_154383725	4	154383725	4.48043e-06	0.0990099	202	NA	NA	0.000397288	NA	Blink	CAA SNPs
chr4D_154391472	4	154391472	4.48043e-06	0.0990099	202	NA	NA	0.000397288	NA	Blink	CAA SNPs
chr4D_154398585	4	154398585	4.48043e-06	0.0990099	202	NA	NA	0.000397288	NA	Blink	CAA SNPs
chr4D_154407880	4	154407880	4.48043e-06	0.0990099	202	NA	NA	0.000397288	NA	Blink	CAA SNPs
chr4D_154410697	4	154410697	4.48043e-06	0.0990099	202	NA	NA	0.000397288	NA	Blink	CAA SNPs
chr4D_154415818	4	154415818	4.48043e-06	0.0990099	202	NA	NA	0.000397288	NA	Blink	CAA SNPs
chr4D_154490789	4	154490789	4.48043e-06	0.0990099	202	NA	NA	0.000397288	NA	Blink	CAA SNPs
chr4D_154511223	4	154511223	4.48043e-06	0.0990099	202	NA	NA	0.000397288	NA	Blink	CAA SNPs
chr4D_154526020	4	154526020	4.48043e-06	0.0990099	202	NA	NA	0.000397288	NA	Blink	CAA SNPs
chr4D_154534270	4	154534270	4.48043e-06	0.0990099	202	NA	NA	0.000397288	NA	Blink	CAA SNPs
chr4D_155654534	4	155654534	4.48043e-06	0.0990099	202	NA	NA	0.000397288	NA	Blink	CAA SNPs
chr4D_155667510	4	155667510	4.48043e-06	0.0990099	202	NA	NA	0.000397288	NA	Blink	CAA SNPs
chr4D_155847545	4	155847545	4.48043e-06	0.0990099	202	NA	NA	0.000397288	NA	Blink	CAA SNPs
chr4D_155860797	4	155860797	4.48043e-06	0.0990099	202	NA	NA	0.000397288	NA	Blink	CAA SNPs
chr1D_235756690	1	235756690	1.34825e-05	0.0767327	202	NA	NA	0.00115929	NA	Blink	CAA SNPs
chr1D_235784128	1	235784128	1.34825e-05	0.0767327	202	NA	NA	0.00115929	NA	Blink	CAA SNPs
chr6D_424707691	6	424707691	0.000286439	0.138614	202	NA	NA	0.0242618	NA	Blink	CAA SNPs
chr4D_225051872	4	225051872	0.00081177	0.101485	202	NA	NA	0.0394612	NA	Blink	CAA SNPs
chr4D_225091492	4	225091492	0.00081177	0.101485	202	NA	NA	0.0394612	NA	Blink	CAA SNPs
chr4D_225102392	4	225102392	0.00081177	0.101485	202	NA	NA	0.0394612	NA	Blink	CAA SNPs
chr4D_225145711	4	225145711	0.00081177	0.101485	202	NA	NA	0.0394612	NA	Blink	CAA SNPs
chr4D_229385943	4	229385943	0.00081177	0.101485	202	NA	NA	0.0394612	NA	Blink	CAA SNPs
chr4D_229411645	4	229411645	0.00081177	0.101485	202	NA	NA	0.0394612	NA	Blink	CAA SNPs
chr4D_283971098	4	283971098	0.00081177	0.101485	202	NA	NA	0.0394612	NA	Blink	CAA SNPs
chr4D_284045742	4	284045742	0.00081177	0.101485	202	NA	NA	0.0394612	NA	Blink	CAA SNPs
chr4D_284133017	4	284133017	0.00081177	0.101485	202	NA	NA	0.0394612	NA	Blink	CAA SNPs
chr4D_284151506	4	284151506	0.00081177	0.101485	202	NA	NA	0.0394612	NA	Blink	CAA SNPs
chr4D_284164284	4	284164284	0.00081177	0.101485	202	NA	NA	0.0394612	NA	Blink	CAA SNPs
chr4D_284177233	4	284177233	0.00081177	0.101485	202	NA	NA	0.0394612	NA	Blink	CAA SNPs
chr4D_284192093	4	284192093	0.00081177	0.101485	202	NA	NA	0.0394612	NA	Blink	CAA SNPs
chr4D_284252167	4	284252167	0.00081177	0.101485	202	NA	NA	0.0394612	NA	Blink	CAA SNPs
chr4D_284275395	4	284275395	0.00081177	0.101485	202	NA	NA	0.0394612	NA	Blink	CAA SNPs
chr4D_284300816	4	284300816	0.00081177	0.101485	202	NA	NA	0.0394612	NA	Blink	CAA SNPs
chr4D_284335963	4	284335963	0.00081177	0.101485	202	NA	NA	0.0394612	NA	Blink	CAA SNPs
chr4D_303279168	4	303279168	0.00081177	0.101485	202	NA	NA	0.0394612	NA	Blink	CAA SNPs
chr4D_303351562	4	303351562	0.00081177	0.101485	202	NA	NA	0.0394612	NA	Blink	CAA SNPs
chr4D_303381711	4	303381711	0.00081177	0.101485	202	NA	NA	0.0394612	NA	Blink	CAA SNPs
chr4D_303398858	4	303398858	0.00081177	0.101485	202	NA	NA	0.0394612	NA	Blink	CAA SNPs
chr4D_303419882	4	303419882	0.00081177	0.101485	202	NA	NA	0.0394612	NA	Blink	CAA SNPs
chr4D_162093416	4	162093416	0.00081177	0.101485	202	NA	NA	0.0394612	NA	Blink	CAA SNPs
chr4D_225074307	4	225074307	0.00081177	0.101485	202	NA	NA	0.0394612	NA	Blink	CAA SNPs
chr4D_225084316	4	225084316	0.00081177	0.101485	202	NA	NA	0.0394612	NA	Blink	CAA SNPs
chr4D_225106844	4	225106844	0.00081177	0.101485	202	NA	NA	0.0394612	NA	Blink	CAA SNPs
chr4D_283839647	4	283839647	0.00081177	0.101485	202	NA	NA	0.0394612	NA	Blink	CAA SNPs
chr4D_283951741	4	283951741	0.00081177	0.101485	202	NA	NA	0.0394612	NA	Blink	CAA SNPs
chr4D_283992122	4	283992122	0.00081177	0.101485	202	NA	NA	0.0394612	NA	Blink	CAA SNPs
chr4D_284023277	4	284023277	0.00081177	0.101485	202	NA	NA	0.0394612	NA	Blink	CAA SNPs
chr4D_284051009	4	284051009	0.00081177	0.101485	202	NA	NA	0.0394612	NA	Blink	CAA SNPs
chr4D_284058784	4	284058784	0.00081177	0.101485	202	NA	NA	0.0394612	NA	Blink	CAA SNPs
chr4D_284231288	4	284231288	0.00081177	0.101485	202	NA	NA	0.0394612	NA	Blink	CAA SNPs
chr4D_284239928	4	284239928	0.00081177	0.101485	202	NA	NA	0.0394612	NA	Blink	CAA SNPs
chr4D_284320052	4	284320052	0.00081177	0.101485	202	NA	NA	0.0394612	NA	Blink	CAA SNPs
chr4D_284492831	4	284492831	0.00081177	0.101485	202	NA	NA	0.0394612	NA	Blink	CAA SNPs
chr4D_284498240	4	284498240	0.00081177	0.101485	202	NA	NA	0.0394612	NA	Blink	CAA SNPs
chr4D_303167882	4	303167882	0.00081177	0.101485	202	NA	NA	0.0394612	NA	Blink	CAA SNPs
chr4D_303209482	4	303209482	0.00081177	0.101485	202	NA	NA	0.0394612	NA	Blink	CAA SNPs
chr4D_303223311	4	303223311	0.00081177	0.101485	202	NA	NA	0.0394612	NA	Blink	CAA SNPs
chr4D_303300814	4	303300814	0.00081177	0.101485	202	NA	NA	0.0394612	NA	Blink	CAA SNPs
chr4D_303320671	4	303320671	0.00081177	0.101485	202	NA	NA	0.0394612	NA	Blink	CAA SNPs
chr4D_351722100	4	351722100	0.000820516	0.101485	202	NA	NA	0.0394612	NA	Blink	CAA SNPs
chr4D_351748218	4	351748218	0.000820516	0.101485	202	NA	NA	0.0394612	NA	Blink	CAA SNPs
chr4D_351764635	4	351764635	0.000820516	0.101485	202	NA	NA	0.0394612	NA	Blink	CAA SNPs
chr4D_351783669	4	351783669	0.000820516	0.101485	202	NA	NA	0.0394612	NA	Blink	CAA SNPs
chr4D_351811837	4	351811837	0.000820516	0.101485	202	NA	NA	0.0394612	NA	Blink	CAA SNPs
chr4D_351805552	4	351805552	0.000820516	0.101485	202	NA	NA	0.0394612	NA	Blink	CAA SNPs
chr4D_351830755	4	351830755	0.000820516	0.101485	202	NA	NA	0.0394612	NA	Blink	CAA SNPs
chr4D_351869428	4	351869428	0.000820516	0.101485	202	NA	NA	0.0394612	NA	Blink	CAA SNPs
chr4D_351943529	4	351943529	0.000820516	0.101485	202	NA	NA	0.0394612	NA	Blink	CAA SNPs
chr4D_92689640	4	92689640	3.87249e-15	0.106436	202	NA	NA	3.85425e-10	NA	MLMM	LD pruned SNPs
chr1D_265399733	1	265399733	1.62174e-14	0.101485	202	NA	NA	8.07048e-10	NA	MLMM	LD pruned SNPs
chr1D_254646871	1	254646871	5.64235e-10	0.0940594	202	NA	NA	1.87193e-05	NA	MLMM	LD pruned SNPs
chr4D_229986737	4	229986737	7.94826e-07	0.10396	202	NA	NA	0.0197771	NA	MLMM	LD pruned SNPs
